# Supplementary material for: Refactored genetic parts for modular assembly of the E. coli MccV type I secretion system used to screen class II microcin candidates from plant-associated bacteria
Source: BMC Biotechnol. 2026 Apr 3;26:66. doi: 10.1186/s12896-026-01148-8 (PMC13174018; doi:10.1186/s12896-026-01148-8)
Supplement: Supplementary file 1 — Supplementary Material 1 [file 12896_2026_1148_MOESM1_ESM.zip]

Archive with 102 entries (99 files):
- Data S1. Plasmid sequences/
- __MACOSX/._Data S1. Plasmid sequences
- Data S1. Plasmid sequences/Stage 1 assemblies/
- __MACOSX/Data S1. Plasmid sequences/._Stage 1 assemblies
- Data S1. Plasmid sequences/.DS_Store
- __MACOSX/Data S1. Plasmid sequences/._.DS_Store
- Data S1. Plasmid sequences/README.txt
- __MACOSX/Data S1. Plasmid sequences/._README.txt
- Data S1. Plasmid sequences/Part plasmids/
- __MACOSX/Data S1. Plasmid sequences/._Part plasmids
- Data S1. Plasmid sequences/Stage 1 assemblies/pBTK1165.gb
- __MACOSX/Data S1. Plasmid sequences/Stage 1 assemblies/._pBTK1165.gb
- Data S1. Plasmid sequences/Stage 1 assemblies/pBTK1151.gb
- __MACOSX/Data S1. Plasmid sequences/Stage 1 assemblies/._pBTK1151.gb
- Data S1. Plasmid sequences/Stage 1 assemblies/pBTK1175.gb
- __MACOSX/Data S1. Plasmid sequences/Stage 1 assemblies/._pBTK1175.gb
- Data S1. Plasmid sequences/Stage 1 assemblies/pBTK1155.gb
- __MACOSX/Data S1. Plasmid sequences/Stage 1 assemblies/._pBTK1155.gb
- Data S1. Plasmid sequences/Stage 1 assemblies/pBTK1161.gb
- __MACOSX/Data S1. Plasmid sequences/Stage 1 assemblies/._pBTK1161.gb
- Data S1. Plasmid sequences/Stage 1 assemblies/pBTK1171.gb
- __MACOSX/Data S1. Plasmid sequences/Stage 1 assemblies/._pBTK1171.gb
- Data S1. Plasmid sequences/Stage 1 assemblies/pBTK1154.gb
- __MACOSX/Data S1. Plasmid sequences/Stage 1 assemblies/._pBTK1154.gb
- Data S1. Plasmid sequences/Stage 1 assemblies/pBTK1160.gb
- __MACOSX/Data S1. Plasmid sequences/Stage 1 assemblies/._pBTK1160.gb
- Data S1. Plasmid sequences/Stage 1 assemblies/pBTK1170.gb
- __MACOSX/Data S1. Plasmid sequences/Stage 1 assemblies/._pBTK1170.gb
- Data S1. Plasmid sequences/Stage 1 assemblies/pBTK1164.gb
- __MACOSX/Data S1. Plasmid sequences/Stage 1 assemblies/._pBTK1164.gb
- Data S1. Plasmid sequences/Stage 1 assemblies/pBTK1150.gb
- __MACOSX/Data S1. Plasmid sequences/Stage 1 assemblies/._pBTK1150.gb
- Data S1. Plasmid sequences/Stage 1 assemblies/pBTK1174.gb
- __MACOSX/Data S1. Plasmid sequences/Stage 1 assemblies/._pBTK1174.gb
- Data S1. Plasmid sequences/Stage 1 assemblies/pBTK1209.gb
- __MACOSX/Data S1. Plasmid sequences/Stage 1 assemblies/._pBTK1209.gb
- Data S1. Plasmid sequences/Stage 1 assemblies/pBTK1169.gb
- __MACOSX/Data S1. Plasmid sequences/Stage 1 assemblies/._pBTK1169.gb
- Data S1. Plasmid sequences/Stage 1 assemblies/pBTK1179.gb
- __MACOSX/Data S1. Plasmid sequences/Stage 1 assemblies/._pBTK1179.gb
- Data S1. Plasmid sequences/Stage 1 assemblies/pBTK1159.gb
- __MACOSX/Data S1. Plasmid sequences/Stage 1 assemblies/._pBTK1159.gb
- Data S1. Plasmid sequences/Stage 1 assemblies/pBTK1158.gb
- __MACOSX/Data S1. Plasmid sequences/Stage 1 assemblies/._pBTK1158.gb
- Data S1. Plasmid sequences/Stage 1 assemblies/pBTK1168.gb
- __MACOSX/Data S1. Plasmid sequences/Stage 1 assemblies/._pBTK1168.gb
- Data S1. Plasmid sequences/Stage 1 assemblies/pBTK1178.gb
- __MACOSX/Data S1. Plasmid sequences/Stage 1 assemblies/._pBTK1178.gb
- Data S1. Plasmid sequences/Stage 1 assemblies/pBTK1157.gb
- __MACOSX/Data S1. Plasmid sequences/Stage 1 assemblies/._pBTK1157.gb
- Data S1. Plasmid sequences/Stage 1 assemblies/pBTK1163.gb
- __MACOSX/Data S1. Plasmid sequences/Stage 1 assemblies/._pBTK1163.gb
- Data S1. Plasmid sequences/Stage 1 assemblies/pBTK1173.gb
- __MACOSX/Data S1. Plasmid sequences/Stage 1 assemblies/._pBTK1173.gb
- Data S1. Plasmid sequences/Stage 1 assemblies/pBTK1180.gb
- __MACOSX/Data S1. Plasmid sequences/Stage 1 assemblies/._pBTK1180.gb
- Data S1. Plasmid sequences/Stage 1 assemblies/pBTK1167.gb
- __MACOSX/Data S1. Plasmid sequences/Stage 1 assemblies/._pBTK1167.gb
- Data S1. Plasmid sequences/Stage 1 assemblies/pBTK1153.gb
- __MACOSX/Data S1. Plasmid sequences/Stage 1 assemblies/._pBTK1153.gb
- Data S1. Plasmid sequences/Stage 1 assemblies/pBTK1177.gb
- __MACOSX/Data S1. Plasmid sequences/Stage 1 assemblies/._pBTK1177.gb
- Data S1. Plasmid sequences/Stage 1 assemblies/pBTK1166.gb
- __MACOSX/Data S1. Plasmid sequences/Stage 1 assemblies/._pBTK1166.gb
- Data S1. Plasmid sequences/Stage 1 assemblies/pBTK1152.gb
- __MACOSX/Data S1. Plasmid sequences/Stage 1 assemblies/._pBTK1152.gb
- Data S1. Plasmid sequences/Stage 1 assemblies/pBTK1176.gb
- __MACOSX/Data S1. Plasmid sequences/Stage 1 assemblies/._pBTK1176.gb
- Data S1. Plasmid sequences/Stage 1 assemblies/pBTK1156.gb
- __MACOSX/Data S1. Plasmid sequences/Stage 1 assemblies/._pBTK1156.gb
- Data S1. Plasmid sequences/Stage 1 assemblies/pBTK1162.gb
- __MACOSX/Data S1. Plasmid sequences/Stage 1 assemblies/._pBTK1162.gb
- Data S1. Plasmid sequences/Stage 1 assemblies/pBTK1172.gb
- __MACOSX/Data S1. Plasmid sequences/Stage 1 assemblies/._pBTK1172.gb
- Data S1. Plasmid sequences/Stage 1 assemblies/pBTK1181.gb
- __MACOSX/Data S1. Plasmid sequences/Stage 1 assemblies/._pBTK1181.gb
- Data S1. Plasmid sequences/Part plasmids/pBTK1001.gb
- __MACOSX/Data S1. Plasmid sequences/Part plasmids/._pBTK1001.gb
- Data S1. Plasmid sequences/Part plasmids/pBTK1182.gb
- __MACOSX/Data S1. Plasmid sequences/Part plasmids/._pBTK1182.gb
- Data S1. Plasmid sequences/Part plasmids/pBTK1183.gb
- __MACOSX/Data S1. Plasmid sequences/Part plasmids/._pBTK1183.gb
- Data S1. Plasmid sequences/Part plasmids/pBTK1075.gb
- __MACOSX/Data S1. Plasmid sequences/Part plasmids/._pBTK1075.gb
- Data S1. Plasmid sequences/Part plasmids/pBTK1065.gb
- __MACOSX/Data S1. Plasmid sequences/Part plasmids/._pBTK1065.gb
- Data S1. Plasmid sequences/Part plasmids/pBTK1078.gb
- __MACOSX/Data S1. Plasmid sequences/Part plasmids/._pBTK1078.gb
- Data S1. Plasmid sequences/Part plasmids/pBTK1028.gb
- __MACOSX/Data S1. Plasmid sequences/Part plasmids/._pBTK1028.gb
- Data S1. Plasmid sequences/Part plasmids/pBTK1079.gb
- __MACOSX/Data S1. Plasmid sequences/Part plasmids/._pBTK1079.gb
- Data S1. Plasmid sequences/Part plasmids/pBTK1076.gb
- __MACOSX/Data S1. Plasmid sequences/Part plasmids/._pBTK1076.gb
- Data S1. Plasmid sequences/Part plasmids/pBTK1184.gb
- __MACOSX/Data S1. Plasmid sequences/Part plasmids/._pBTK1184.gb
- Data S1. Plasmid sequences/Part plasmids/pBTK1077.gb
- __MACOSX/Data S1. Plasmid sequences/Part plasmids/._pBTK1077.gb
- Data S1. Plasmid sequences/Part plasmids/pBTK1185.gb
- __MACOSX/Data S1. Plasmid sequences/Part plasmids/._pBTK1185.gb
- Data S1. Plasmid sequences/Part plasmids/pBTK1063.gb
- __MACOSX/Data S1. Plasmid sequences/Part plasmids/._pBTK1063.gb
