# Supplementary material for: Refactored genetic parts for modular assembly of the E. coli MccV type I secretion system used to screen class II microcin candidates from plant-associated bacteria
Source: BMC Biotechnol. 2026 Apr 3;26:66. doi: 10.1186/s12896-026-01148-8 (PMC13174018; doi:10.1186/s12896-026-01148-8)
Supplement: Supplementary file 1 — Supplementary Material 1 [file 12896_2026_1148_MOESM1_ESM.zip › Data S1. Plasmid sequences/Stage 1 assemblies/pBTK1151.gb]

LOCUS       piGEM23_1043_(pCvaAB_pB 7964 bp ds-DNA     circular     30-SEP-2025
DEFINITION  .
FEATURES             Location/Qualifiers
     misc_feature    165..170
                     /label="BsaI"
                     /ApEinfo_revcolor="#f58a5e"
                     /ApEinfo_fwdcolor="#f58a5e"
     misc_RNA        244..293
                     /label="sTRSV HHRz"
                     /ApEinfo_revcolor="#008000"
                     /ApEinfo_fwdcolor="#008000"
                     /note="note: hammerhead ribozyme from the tobacco ringspot virus satellite RNA (Khvorova et al., 2003)"
     misc_feature    317..342
                     /label="RBS"
                     /ApEinfo_revcolor="#c7b0e3"
                     /ApEinfo_fwdcolor="#c7b0e3"
     CDS             1611..3707
                     /label="cvaB"
                     /ApEinfo_revcolor="#ff00ff"
                     /ApEinfo_fwdcolor="#ff00ff"
                     /note="codon_start: 1 db_xref: GI: 221589241 gene: cvaB locus_tag: MM1_0025 product: colicin V secretion/processing ATP binding protein protein_id: ACM18238.1 transl_table: 11 translation: MTNRNFRQIINLLDLRWQRRVPVIHQTETAECGLACLAMICGHFGKNIDLIYLRRKFNLSARGATLAGINGIAEQLGMATRALSLELDELRVLKTPCILHWDFSHFVVLVSVKRNRYVLHDPARGIRYISREEMSRYFTGVALEVWPGSEFQSETLQTRISLRSLINSIYGIKRTLAKIFCLSVVIEAINLLMPVGTQLVMDHAIPAGDRGLLTLISAALMFFILLKAATSTLRAWSSLVMSTLINVQWQSGLFDHLLRLPLAFFERRKLGDIQSRFDSLDTLRATFTTSVIGFIMDSIMVVGVCVMMLLYGGYLTWIVLCFTTIYIFIRLVTYGNYRQISEECLVREARAASYFMETLYGIATVKIQGMVGIRGAHWLNMKIDAINSGIKLTRMDLLFGGINTFVTACDQIVILWLGAGLVIDNQMTIGMFVAFSSFRGQFSERVASLTSFLLQLRIMSLHNERIADIALHEKEEKKPEIEIVADMGPISLETNGLSYRYDSQSAPIFSALSLSVAPGESVAITGASGAGKTTLMKVLCGLFEPDSGRVLINGIDIRQIGINNYHRMIACVMQDDRLFSGSIRENICGFAEEMDEEWMVECARASHIHDVIMNMPMGYETLIGELGEGLSGGQKQRIFIARALYRKPGILFMDEATSALDSESEHFVNVAIKNMNITRVIIAHRETTLRTVDRVISI*"
     misc_feature    1694..1694
                     /label="G -> A mutation"
                     /ApEinfo_revcolor="#ffef86"
                     /ApEinfo_fwdcolor="#ffef86"
     misc_feature    3738..3761
                     /label="rho-ind. terminator"
                     /ApEinfo_revcolor="#f8d3a9"
                     /ApEinfo_fwdcolor="#f8d3a9"
     terminator      4850..4936
                     /label="rrnB T1 terminator"
                     /ApEinfo_revcolor="#c6c9d1"
                     /ApEinfo_fwdcolor="#c6c9d1"
                     /note="pLannotate"
                     /database="snapgene"
                     /identity="100.0"
                     /match_length="100.0"
                     /fragment="False"
                     /other="terminator"
     rep_origin      5051..5823
                     /label="pBBR1 oriV"
                     /ApEinfo_revcolor="#faac61"
                     /ApEinfo_fwdcolor="#faac61"
                     /note="pLannotate"
                     /database="snapgene"
                     /identity="99.6"
                     /match_length="100.4"
                     /fragment="False"
                     /other="rep_origin"
     oriT            complement(6497..6605)
                     /label="oriT"
                     /ApEinfo_revcolor="#ffef86"
                     /ApEinfo_fwdcolor="#ffef86"
                     /note="pLannotate"
                     /database="snapgene"
                     /identity="100.0"
                     /match_length="99.1"
                     /fragment="False"
                     /other="oriT"
     terminator      complement(6763..6802)
                     /label="fd terminator"
                     /ApEinfo_revcolor="#b7e6d7"
                     /ApEinfo_fwdcolor="#b7e6d7"
                     /note="pLannotate"
                     /database="snapgene"
                     /identity="100.0"
                     /match_length="100.0"
                     /fragment="False"
                     /other="terminator"
     promoter        complement(7667..7758)
                     /label="AmpR promoter"
                     /ApEinfo_revcolor="#d6b295"
                     /ApEinfo_fwdcolor="#d6b295"
                     /note="pLannotate"
                     /database="snapgene"
                     /identity="100.0"
                     /match_length="100.0"
                     /fragment="False"
                     /other="promoter"
     terminator      complement(7831..7925)
                     /label="lambda t0 terminator"
                     /ApEinfo_revcolor="#84b0dc"
                     /ApEinfo_fwdcolor="#84b0dc"
                     /note="pLannotate"
                     /database="snapgene"
                     /identity="100.0"
                     /match_length="100.0"
                     /fragment="False"
                     /other="terminator"
ORIGIN
        1 ctgatgagac gtggtagagc cacaaacagc cggtacaagc aacgatctcc aggaccatct
       61 gaatcatgcg cggatgacac gaactcacga cggcgatcac agacattaac ccacagtaca
      121 gacactgcga caacgtggca attcgtcgca atacaacggt ttctggtatc ccgcttaacg
      181 atcgttggct gattggatcc aattgacagc tagctcagtc ctaggtacca ttggatccaa
      241 tagctgtcac cggatgtgct ttccggtctg atgagtccgt gaggacgaaa cagcctctac
      301 aaataatttt gtttaatact agagaaagag gggaaatact agTATGtttc gccaggatgc
      361 tttagaaaac agaaaaatga agtggcaggg acgggcaata ttacttcccg gaataccact
      421 gtggttaatc atgctgggaa gcattgtgtt tattacggca tttctgatgt tcattattgt
      481 tggtacctat agccgccgtg ttaatgtcag tggtgaggtc acaacctggc caagagctgt
      541 caatatatat tcaggtgtac agggatttgt tgtcaggcag tttgttcatg aagggcagtt
      601 gataaaaaaa ggggatcctg tttatctgat tgacatcagt aaaagtacac gcaatggtat
      661 tgtcactgat aatcatcgcc gggatataga aaaccagctg gttcgtgtgG acaacattat
      721 ttcccgtctg gaagaaagta aaaaaataac gctagatacc ctggaaaaac aacgtctgca
      781 atacacagat gcgttccgtc gctcatcaga cattatacag cgtgcagagg aagggataaa
      841 aataatgaaa aataatatgg agaattacag atactatcag tcaaaaggac tGattaataa
      901 agatcaatta actaaccaag ttgcattata ttatcaacaa caaaacaacc ttctcagtct
      961 gagcggacaa aatgaacaaa atgccctgca gataaccact ctggagagtc agattcagac
     1021 tcaggcagca gattttgata atcgtatcta tcagatggaa ctgcaacgac tcgaattgca
     1081 gaaagaactg gttaacactg atgtggaagg cgaaatcatt atccgggcgt tgtctgacgg
     1141 gaaagttgac tccctgagtg tcactgtagg gcaaatggtc aataccggag acagccttct
     1201 gcaggttatt cctgagaaca ttgaaaacta ttatcttatt ctctgggtcc cgaatgatgc
     1261 tgttccttat atttcggctg gtgacaaagt gaatattcgt tatgaagcct tcccctcaga
     1321 aaaatttggg cagttctctg ctacggttaa aactatatcc aggactcctg cgtcaacaca
     1381 ggaaatgttg acctataagg gAgcacctca aaatacgccg ggtgcctctg ttccctggta
     1441 taaagtcatt gcgacgcctg aaaagcagat aatcaggtat gacgaaaaat acctccctct
     1501 ggaaaatgga atgaaagccg aaagtacact atttctggaa aaaaggcgta tttaccagtg
     1561 gatgctttct cctttctatg acatgaaaca cagtgcaaca ggaccgatca atgactaaca
     1621 ggaatttcag acaaattata aatctgcttg atttgcgctg gcaacgtcgt gttccggtta
     1681 ttcatcagac ggaAaccgct gaatgtggac tggcctgcct agcaatgata tgcggtcatt
     1741 ttggtaagaa tattgacctg atatatcttc gccggaagtt taatctctct gcccgtggag
     1801 caacccttgc aggaatcaat ggaatagcgg agcaactggg gatggccacc cgggctcttt
     1861 cactggagtt ggatgaactt cgagtcctca aaacgccgtg tattctccac tgggatttca
     1921 gtcacttcgt cgttctggtc agcgtaaagc gtaaccgtta tgtactgcat gatccggcca
     1981 ggggcataag atatatcagc cgggaggaaa tgagccgata ttttacaggc gttgcacttg
     2041 aggtctggcc cggaagtgaa ttccagtcgg aaaccctgca gacccgcata agtcttcgtt
     2101 cactgattaa cagtatttac ggtattaaaa gaacgctggc gaaaattttc tgtctgtcag
     2161 ttgtaattga agcaatcaat ctgctaatgc cggtggggac acagctggtt atggatcatg
     2221 ctattcctgc gggggacaga gggctactga cgctaatttc tgctgctctt atgtttttta
     2281 tattactcaa agctgcaacg agtacgctgc gcgcatggtc ttcactggtt atgagcacgc
     2341 tcatcaatgt acagtggcag tcggggctgt tcgatcatct tctcagacta ccgctggcgt
     2401 tttttgaacg ccgaaaatta ggtgatatcc agtcacgttt tgactccctt gacacattga
     2461 gggccacatt taccaccagt gtgatcgggt tcataatgga cagcattatg gttgtcggtg
     2521 tttgtgtgat gatgctgtta tacggaggat atctcacctg gatagttctc tgctttacca
     2581 caatttacat ttttattcga ctggtgacat acggcaatta ccgacagata tcagaagaat
     2641 gtcttgtcag ggaggcccgt gccgcctcct attttatgga aacattatat ggtattgcca
     2701 cggtaaaaat ccaggggatg gtcggaattc ggggGgcaca ctggcttaat atgaaaatag
     2761 atgcgataaa ttcgggtatt aagctaacca ggatggattt gctcttcgga ggaataaata
     2821 cctttgttac cgcctgtgat cagattgtaa ttttatggct gggagcaggc cttgtgatcg
     2881 ataatcagat gacaatagga atgtttgtag cgtttagttc ttttcgtggg cagttttcgg
     2941 aaagagttgc ctctctgacc agttttcttc ttcagctaag aataatgagt ctgcacaatg
     3001 agcgcattgc agatattgca ttacatgaaa aggaggaaaa gaaacctgaa attgaaatcg
     3061 ttgctgatat ggggccaata tccctggaaa ccaatggttt aagctatcgt tatgacagtc
     3121 agtcagcacc gatattcagt gctctgagtt tatctgtagc tccgggggaa agtgtggcta
     3181 taactggtgc ttccggtgcg ggaaaaacca cattaatgaa agtactatgt ggactatttg
     3241 aacctgatag cgggagggta ctgataaatg gtatagatat acgccaaatt ggaataaata
     3301 attatcaccg gatgatagcc tgtgttatgc aggatgaccg gctattttca ggctcaattc
     3361 gtgaaaatat ctgtggtttt gcagaggaaa tggatgaaga gtggatggta gaatgtgcca
     3421 gagcaagtca tattcatgat gttataatga atatgccaat gggatatgaa acattaatag
     3481 gtgaacttgg ggaaggtctt tctggcggtc aaaaacagcg tatatttatt gcacgagcct
     3541 tataccggaa accaggaata ttatttatgg atgaggcaac cagtgctctt gattcagaga
     3601 gtgaacattt cgtgaatgtt gccataaaaa acatgaatat caccagggta attattgcac
     3661 acagagaaac aacgttgaga actgttgata gagttatttc tatttaaATC Cctcggtacc
     3721 aaattccaga aaagaggcct cccgaaaggg gggccttttt tcgttttggt ccaatggcgg
     3781 cgcgccatcg aatggtgcaa aacctttcgc ggtatggcat gatagcgccc ggaagagagt
     3841 caattcaggg gggtgaataa tggacatgcc tcgtattaaa ccgggtcagc gtgttatgat
     3901 ggcactgcgt aaaatgattg caagcggtga aatcaaaagt ggtgaacgta ttgcagaaat
     3961 tccgaccgca gcagcactgg gtgttagccg tatgccggtt cgtatcgcac tgcgttcact
     4021 ggaacaagaa ggtctggttg ttcgtctggg tgcacgtggt tatgcagccc gtggtgttag
     4081 cagcgatcag attcgtgatg caattgaagt tcgtggtgtt ctggaaggtt ttgcagcacg
     4141 tcgtctggca gaacgtggta tgaccgcaga aacccatgca cgttttgttg tactgattgc
     4201 agaaggtgaa gcactgtttg cagccggtcg cctgaatggt gaagatctgg atcgttatgc
     4261 cgcatataat caggcatttc atgataccct ggttagcgca gcaggtaatg gtgcagttga
     4321 aagcgcactg gcacgtaatg gttttgaacc gtttgcagca gccggtgcac tggccctgga
     4381 tctgatggac ctgtctgccg aatatgaaca tctgctggca gcacatcgtc agcatcaggc
     4441 agttctggat gcagttagct gtggtgatgc cgaaggtgca gaacgtatta tgcgtgatca
     4501 tgcactggca gcaattcgta atgcaaaagt ttttgaagca gcagcaagcg caggcgcacc
     4561 gctgggtgca gcatggtcaa ttcgtgcaga ttgataagga tcctaattgg taacgaatca
     4621 gacaattgac ggctcgaggg agtagGCTGg aaatctgctc gtcagtggtg ctcacactga
     4681 cgaatcatgt acagatcata ccgatgactg cctggcgact cacaactaag caagacagcc
     4741 ggaaccagcg ccggcgaaca ccactgcata tatggcatat cacaacagtc cacgtctcaa
     4801 gcagttacag agatgttacg aacgcgcatc acctgcaagg cgaaggcatc aaataaaacg
     4861 aaaggctcag tcgaaagact gggcctttcg ttttatctgt tgtttgtcgg tgaacgctct
     4921 cctgagtagg acaaatccgc cgccctagac agctgggcgc gcccccccta cgggcttgct
     4981 ctccgggctt cgccctgcgc ggtcgctgcg ctcccttgcc agcccgtgga tatgtggacg
     5041 atggccgcga gcggccaccg gctggctcgc ttcgctcggc ccgtggacaa ccctgctgga
     5101 caagctgatg gacaggctgc gcctgcccac gagcttgacc acagggattg cccaccggct
     5161 acccagcctt cgaccacata cccaccggct ccaactgcgc ggcctgcggc cttgccccat
     5221 caattttttt aattttctct ggggaaaagc ctccggcctg cggcctgcgc gcttcgcttg
     5281 ccggttggac accaagtgga aggcgggtca aggctcgcgc agcgaccgcg cagcggcttg
     5341 gccttgacgc gcctggaacg acccaagcct atgcgagtgg gggcagtcga agggcgaagc
     5401 ccgcccgcct gccccccgag cctcacggcg gcgagtgcgg gggttccaag ggggcagcgc
     5461 caccttgggc aaggccgaag gccgcgcagt cgatcaacaa gccccggagg ggccactttt
     5521 ttgccggagg gggagccgcg ccgaaggcgt gggggaaccc cgcaggggtg cccttctttg
     5581 ggcaccaaag aactagatat agggcgaaat gcgaaagact taaaaatcaa caacttaaaa
     5641 aaggggggta cgcaacagct cattgcggca ccccccgcaa tagctcattg cgtaggttaa
     5701 agaaaatctg taattgactg ccacttttac gcaacgcata attgttgtcg cgctgccgaa
     5761 aagttgcagc tgattgcgca tggtgccgca accgtgcggc acccctaccg catggagata
     5821 agcatggcca cgcagtccag agaaatcggc attcaagcca agaacaagcc cggtcactgg
     5881 gtgcaaacgg aacgcaaagc gcatgaggcg tgggccgggc ttattgcgag gaaacccacg
     5941 gcggcaatgc tgctgcatca cctcgtggcg cagatgggcc accagaacgc cgtggtggtc
     6001 agccagaaga cactttccaa gctcatcgga cgttctttgc ggacggtcca atacgcagtc
     6061 aaggacttgg tggccgagcg ctggatctcc gtcgtgaagc tcaacggccc cggcaccgtg
     6121 tcggcctacg tggtcaatga ccgcgtggcg tggggccagc cccgcgacca gttgcgcctg
     6181 tcggtgttca gtgccgccgt ggtggttgat cacgacgacc aggacgaatc gctgttgggg
     6241 catggcgacc tgcgccgcat cccgaccctg tatccgggcg agcagcaact accgaccggc
     6301 cccggcgagg agccgcccag ccagcccggc attccgggca tggaaccaga cctgccagcc
     6361 ttgaccgaaa cggaggaatg ggaacggcgc gggcagcagc gcctgccgat gcccgatgag
     6421 ccgtgttttc tggacgatgg cgagccgttg gagccgccga cacgggtaac gctgccgcgc
     6481 cggtagggcc ggcctacggc cagcctcgca gagcaggatt cccgttgagc accgccaggt
     6541 gcgaataagg gacagtgaag aaggaacacc cgctcgcggg tgggcctact tcacctatcc
     6601 tgcccggctg acgccgttgg atacaccaag gaaagtctac acgaaccctt tggcaaaatc
     6661 ctgtatatcg tgcgaaaaag gatggatata ccgaaaaaat cgctataatg accccgaagc
     6721 agggttatgc agcggaaaag gacaacgcgc ggaccggggt cgtccaaaaa aaaaggctcc
     6781 aaaaggagcc tttaattgta tcggtttacc aatgtttaat caggctcgcg ccaatttccg
     6841 caatctgacg gttacgttca tccatcgtcg cctggctgcc ggtggtataa atcaccacaa
     6901 tacggctcgg tttaccatcc gggcccagcg ccgcaataat gccacggctg ccacgttcgc
     6961 ccgcaccgct tttatccgca ataaaccagc cagccggcag cgcgctacgc agcagcggac
     7021 ccgccacttt atccgcttcc atccaatcaa tcagttgctg gcggcttgcc agggtcagca
     7081 gctcacccgt cagcagttta cgcagggtgg tcgccattgc tgccggcatg gtggtatcac
     7141 gttcatcgtt cggaatcgct tcgttcagtt ccggttccca acgatccaga cgggtcacat
     7201 gatcgcccat gttatgcaga aacgcggtca gttctttcgg accgccaatg gtcgtcagca
     7261 gcaggttcgc cgcggtgtta tcgctcatgg taatcgccgc gctgcacagt tcacgcacgg
     7321 tcatgccatc ggtcagatgt ttttcggtca ccgggctata ttccaccaga tcgttctggc
     7381 tataatgaat acgacggccc agttgttcct ggcccgcatc cacacggctc agaaccgcac
     7441 cgcacagcag cactttaaag gtgctcatca tcggaaaacg ttcttccgga cgaaaagatt
     7501 ccagaatttt gccgctgttc agatccagtt caatatagcc cacgcgcgca cccagttgat
     7561 cttccgcatc tttcactttc accagggttt ccggatgcgc aaacaccggc aggcaaaacg
     7621 ccgcaaaaaa cggaatcagc gccacacgaa aatgctgaat gctcatactc ttcctttttc
     7681 aatattattg aagcatttat cagggttatt gtctcatgag cggatacata tttgaatgta
     7741 tttagaaaaa taaacaaata ggggaattaa aaaaaagccc gctcattagg cgggctacta
     7801 atttaaatcg taattattgg ggacccctgg attctcacca ataaaaaacg cccggcggca
     7861 accgagcgtt ctgaacaaat ccagatggag ttctgaggtc attactggat ctatcaacag
     7921 gagtccaagg ttctcttgca ggtggcacct gcttcgcatc taga
//
