# Supplementary material for: Refactored genetic parts for modular assembly of the E. coli MccV type I secretion system used to screen class II microcin candidates from plant-associated bacteria
Source: BMC Biotechnol. 2026 Apr 3;26:66. doi: 10.1186/s12896-026-01148-8 (PMC13174018; doi:10.1186/s12896-026-01148-8)
Supplement: Supplementary file 1 — Supplementary Material 1 [file 12896_2026_1148_MOESM1_ESM.zip › Data S1. Plasmid sequences/Stage 1 assemblies/pBTK1175.gb]

LOCUS       pMccE17_PCin            3937 bp ds-DNA     circular     27-NOV-2025
DEFINITION  .
FEATURES             Location/Qualifiers
     misc_feature    complement(198..223)
                     /label="terminator"
                     /ApEinfo_revcolor="#b4abac"
                     /ApEinfo_fwdcolor="#b4abac"
     rep_origin      1262..1807
                     /label="p15A ori"
                     /ApEinfo_revcolor="#f8d3a9"
                     /ApEinfo_fwdcolor="#f8d3a9"
                     /note="pLannotate"
                     /database="snapgene"
                     /identity="100.0"
                     /match_length="100.0"
                     /fragment="False"
                     /other="rep_origin"
     rep_origin      1895..1950
                     /label="RSF ori (fragment)"
                     /ApEinfo_revcolor="#ffef86"
                     /ApEinfo_fwdcolor="#ffef86"
                     /note="pLannotate"
                     /database="snapgene"
                     /identity="100.0"
                     /match_length="7.5"
                     /fragment="True"
                     /other="rep_origin"
     misc_feature    complement(2049..2075)
                     /label="bom (fragment)"
                     /ApEinfo_revcolor="#b7e6d7"
                     /ApEinfo_fwdcolor="#b7e6d7"
                     /note="pLannotate"
                     /database="snapgene"
                     /identity="96.3"
                     /match_length="19.1"
                     /fragment="True"
                     /other="misc_feature"
     mobile_element  complement(2069..2129)
                     /label="IS1 (fragment)"
                     /ApEinfo_revcolor="#b7e6d7"
                     /ApEinfo_fwdcolor="#b7e6d7"
                     /note="pLannotate"
                     /database="snapgene"
                     /identity="100.0"
                     /match_length="7.9"
                     /fragment="True"
                     /other="mobile_element"
     terminator      2152..2199
                     /label="fd terminator"
                     /ApEinfo_revcolor="#b1ff67"
                     /ApEinfo_fwdcolor="#b1ff67"
                     /note="pLannotate"
                     /database="snapgene"
                     /identity="98.0"
                     /match_length="100.0"
                     /fragment="False"
                     /other="terminator"
     misc_feature    2439..2664
                     /label="Pcin"
                     /ApEinfo_revcolor="#b7e6d7"
                     /ApEinfo_fwdcolor="#b7e6d7"
     misc_RNA        2667..2716
                     /label="sTRSV HHRz"
                     /ApEinfo_revcolor="#85dae9"
                     /ApEinfo_fwdcolor="#85dae9"
                     /note="hammerhead ribozyme from the tobacco ringspot virus satellite RNA (Khvorova et al., 2003)"
     misc_feature    2740..2765
                     /label="RBS"
                     /ApEinfo_revcolor="#ff9ccd"
                     /ApEinfo_fwdcolor="#ff9ccd"
     misc_feature    3131..3886
                     /label="cinR"
                     /ApEinfo_revcolor="#75c6a9"
                     /ApEinfo_fwdcolor="#75c6a9"
ORIGIN
        1 gaaatctgct cgtcagtggt gctcacactg acgaatcatg tacagatcat accgatgact
       61 gcctggcgac tcacaactaa gcaagacagc cggaaccagc gccggcgaac accactgcat
      121 atatggcata tcacaacagt ccacgtctca agcagttaca gagatgttac gaaccacgcg
      181 gccgctacag gtagaccaaa aaaaaaaaac acccgttagg gtgttcaata attggcccgc
      241 tcagaagaac tcgtcaagaa ggcgatagaa ggcgatgcgc tgcgaatcgg gagcggcgat
      301 accgtaaagc acgaggaagc ggtcagccca ttcgccgcca agctcttcag caatatcacg
      361 ggtagccaac gctatgtcct gatagcggtc cgccacaccc agccggccac agtcgatgaa
      421 tccagaaaag cggccatttt ccaccatgat attcggcaag caggcatcgc catgggtcac
      481 gacgagatcc tcgccgtcgg gcatccgcgc cttgagcctg gcgaacagtt cggctggcgc
      541 gagcccctga tgctcttcgt ccagatcatc ctgatcgaca agaccggctt ccatccgagt
      601 acgtgctcgc tcgatgcgat gtttcgcttg gtggtcgaat gggcaggtag ccggatcaag
      661 cgtatgcagc cgccgcattg catcagccat gatggatact ttctcggcag gagcaaggtg
      721 agatgacagg agatcctgcc ccggcacttc gcccaatagc agccagtccc ttcccgcttc
      781 agtgacaacg tcgagcacag ctgcgcaagg aacgcccgtc gtggccagcc acgatagccg
      841 cgctgcctcg tcttggagtt cattcagggc accggacagg tcggtcttga caaaaagaac
      901 cgggcgcccc tgcgctgaca gccggaacac ggcggcatca gagcagccga ttgtctgttg
      961 tgcccagtca tagccgaata gcctctccac ccaagcggcc ggagaacctg cgtgcaatcc
     1021 atcttgttca atcatgcgaa acgatcctca tcctgtctct tgatcagatc ttgatcccct
     1081 gcgccatcag atccttggcg gcaagaaagc catccagttt actttgcagg gcttcccaac
     1141 cttaccagag ggcgccccag ctggcaattc cggttcgctt gctgtcccga ggtgctacat
     1201 ttgaagagat aaattgcact gaaatctaga aatattttat ctgattaata agatgatctt
     1261 cttgagatcg ttttggtctg cgcgtaatct cttgctctga aaacgaaaaa accgccttgc
     1321 agggcggttt ttcgaaggtt ctctgagcta ccaactcttt gaaccgaggt aactggcttg
     1381 gaggagcgca gtcaccaaaa cttgtccttt cagtttagcc ttaaccggcg catgacttca
     1441 agactaactc ctctaaatca attaccagtg gctgctgcca gtggtgcttt tgcatgtctt
     1501 tccgggttgg actcaagacg atagttaccg gataaggcgc agcggtcgga ctgaacgggg
     1561 ggttcgtgca tacagtccag cttggagcga actgcctacc cggaactgag tgtcaggcgt
     1621 ggaatgagac aaacgcggcc ataacagcgg aatgacaccg gtaaaccgaa aggcaggaac
     1681 aggagagcgc acgagggagc cgccaggggg aaacgcctgg tatctttata gtcctgtcgg
     1741 gtttcgccac cactgatttg agcgtcagat ttcgtgatgc ttgtcagggg ggcggagcct
     1801 atggaaaaac ggctttgccg cggccctctc acttccctgt taagtatctt cctggcatct
     1861 tccaggaaat ctccgccccg ttcgtaagcc atttccgctc gccgcagtcg aacgaccgag
     1921 cgtagcgagt cagtgagcga ggaagcggaa tatatcctgt atcacatatt ctgctgacgc
     1981 accggtgcag ccttttttct cctgccacat gaagcacttc actgacaccc tcatcagtgc
     2041 caacatagta agccagtata cactccgcta gcgctgatgt ccggcggtgc ttttgccgtt
     2101 acgcaccacc ccgtcagtag ctgaacaggc cctcagaaag caagctgata aaccgataca
     2161 attaaaggct ccttttggag cctttttttt ggagattttc aacatgaaaa aattattatt
     2221 gcggccgccc ctgaattcgc atctagactg atgagacgtg gtagagccac aaacagccgg
     2281 tacaagcaac gatctccagg accatctgaa tcatgcgcgg atgacacgaa ctcacgacgg
     2341 cgatcacaga cattaaccca cagtacagac actgcgacaa cgtggcaatt cgtcgcaata
     2401 caacggtttc tggtatcccg cttaacgatc gttggctgcc ctttgtgcgt ccaaacggac
     2461 gcacggcgct ctaaagcggg tcgcgatctt tcagattcgc tcctcgcgct ttcagtcttt
     2521 gttttggcgc atgtcgttat cgcaaaaccg ctgcacactt ttgcgcgaca tgctctgatc
     2581 cccctcatct gggggggcct atctgaggga atttccgatc cggctcgcct gaaccattct
     2641 gctttccacg aacttgaaaa cgctagctgt caccggatgt gctttccggt ctgatgagtc
     2701 cgtgaggacg aaacagcctc tacaaataat tttgtttaat actagagaaa gaggggaaat
     2761 actagTATGa gaactctgac tctaaatgaa ttagattctg tttctggTGG CAACGCTAAT
     2821 TCAGGGTACG AAGGCGGATG CTCTGATGCG GTTACTAAGG GAGCGACAGA CGGCGCTGTG
     2881 GCTGGAGCAG CAGGGGGAGC AGTGTCTGGT GCGCTGGGTA CGGCAGCTTC TGGTCCGGGG
     2941 ACTCTGGCAG GCGCAGCGGC CGGTGCTGCC GTTGGCGGGA TCCctcggta ccaaattcca
     3001 gaaaagaggc ctcccgaaag gggggccttt tttcgttttg gtccaatggc ggcgcgccat
     3061 cgaatggcgc aaaacctttc gcggtatggc atgatagcgc ccggaagaga gtcaattcag
     3121 ggtggtgaat atgattgaga atacctatag cgaaaagttc gagtccgcgt tcgaacagat
     3181 caaagcggcg gccaacgtgg atgccgccat ccgtattctc caggcggaat ataacctcga
     3241 tttcgtcacc taccatctcg cccagacaat cgcgagcaag atcgattcgc ccttcgtgcg
     3301 caccacctat ccggatgcct gggtttcccg ttacctcctc aactgctatg tgaaggtcga
     3361 tccgatcatc aagcagggct tcgaacgcca gctgcccttc gactggagcg aggtcgaacc
     3421 gacgccggag gcctatgcca tgctggtcga cgcccagaaa cacggcatcg atgacaatgg
     3481 ctactccatc cccgtcgccg acaaggcgca gcgccgcgcc ctgctgtcgc tgaatgccca
     3541 tataccggcc gacgaatgga ccgagctcgt gcgccgctgc cgcaatgagt ggatcgagat
     3601 cgcccatctg atccaccgca aggccgtata tgagctgcat ggcgaaaacg atccggtgcc
     3661 ggcattgtcg ccgcgcgaga tcgagtgtct gcactggacc gccctcggca aggattacaa
     3721 ggatatttcg gtcatcctgg gcatatcaga gcataccaca cgcgattacc tgaaaaccgc
     3781 ccgcttcagg ctcggctgca ccacgatctc ggccgccgcg tcgcgggctg ttcaattgcg
     3841 catcatcaat ccctatagga tccgcatgac gcgacgtaat tggtaatagc ctaattggta
     3901 acgaatcaga caattgacgg ctcgagggag tagGCTG
//
