# Supplementary material for: Refactored genetic parts for modular assembly of the E. coli MccV type I secretion system used to screen class II microcin candidates from plant-associated bacteria
Source: BMC Biotechnol. 2026 Apr 3;26:66. doi: 10.1186/s12896-026-01148-8 (PMC13174018; doi:10.1186/s12896-026-01148-8)
Supplement: Supplementary file 1 — Supplementary Material 1 [file 12896_2026_1148_MOESM1_ESM.zip › Data S1. Plasmid sequences/Stage 1 assemblies/pBTK1155.gb]

LOCUS       piGEM23_1018            4441 bp ds-DNA     circular     17-JAN-2024
DEFINITION  .
FEATURES             Location/Qualifiers
     misc_feature    complement(1..26)
                     /label="terminator"
                     /ApEinfo_revcolor="#b4abac"
                     /ApEinfo_fwdcolor="#b4abac"
     rep_origin      1065..1610
                     /label="p15A ori"
                     /ApEinfo_revcolor="#f8d3a9"
                     /ApEinfo_fwdcolor="#f8d3a9"
                     /note="pLannotate"
                     /database="snapgene"
                     /identity="100.0"
                     /match_length="100.0"
                     /fragment="False"
                     /other="rep_origin"
     rep_origin      1698..1753
                     /label="RSF ori (fragment)"
                     /ApEinfo_revcolor="#ffef86"
                     /ApEinfo_fwdcolor="#ffef86"
                     /note="pLannotate"
                     /database="snapgene"
                     /identity="100.0"
                     /match_length="7.5"
                     /fragment="True"
                     /other="rep_origin"
     misc_feature    complement(1852..1878)
                     /label="bom (fragment)"
                     /ApEinfo_revcolor="#b7e6d7"
                     /ApEinfo_fwdcolor="#b7e6d7"
                     /note="pLannotate"
                     /database="snapgene"
                     /identity="96.3"
                     /match_length="19.1"
                     /fragment="True"
                     /other="misc_feature"
     mobile_element  complement(1872..1932)
                     /label="IS1 (fragment)"
                     /ApEinfo_revcolor="#b7e6d7"
                     /ApEinfo_fwdcolor="#b7e6d7"
                     /note="pLannotate"
                     /database="snapgene"
                     /identity="100.0"
                     /match_length="7.9"
                     /fragment="True"
                     /other="mobile_element"
     terminator      1955..2002
                     /label="fd terminator"
                     /ApEinfo_revcolor="#b1ff67"
                     /ApEinfo_fwdcolor="#b1ff67"
                     /note="pLannotate"
                     /database="snapgene"
                     /identity="98.0"
                     /match_length="100.0"
                     /fragment="False"
                     /other="terminator"
     misc_RNA        2470..2519
                     /label="sTRSV HHRz"
                     /ApEinfo_revcolor="#85dae9"
                     /ApEinfo_fwdcolor="#85dae9"
                     /note="hammerhead ribozyme from the tobacco ringspot virus satellite RNA (Khvorova et al., 2003)"
     misc_feature    3438..4193
                     /label="cinR"
                     /ApEinfo_revcolor="#75c6a9"
                     /ApEinfo_fwdcolor="#75c6a9"
ORIGIN
        1 aaaaaaaaaa aacacccgtt agggtgttca ataattggcc cgctcagaag aactcgtcaa
       61 gaaggcgata gaaggcgatg cgctgcgaat cgggagcggc gataccgtaa agcacgagga
      121 agcggtcagc ccattcgccg ccaagctctt cagcaatatc acgggtagcc aacgctatgt
      181 cctgatagcg gtccgccaca cccagccggc cacagtcgat gaatccagaa aagcggccat
      241 tttccaccat gatattcggc aagcaggcat cgccatgggt cacgacgaga tcctcgccgt
      301 cgggcatccg cgccttgagc ctggcgaaca gttcggctgg cgcgagcccc tgatgctctt
      361 cgtccagatc atcctgatcg acaagaccgg cttccatccg agtacgtgct cgctcgatgc
      421 gatgtttcgc ttggtggtcg aatgggcagg tagccggatc aagcgtatgc agccgccgca
      481 ttgcatcagc catgatggat actttctcgg caggagcaag gtgagatgac aggagatcct
      541 gccccggcac ttcgcccaat agcagccagt cccttcccgc ttcagtgaca acgtcgagca
      601 cagctgcgca aggaacgccc gtcgtggcca gccacgatag ccgcgctgcc tcgtcttgga
      661 gttcattcag ggcaccggac aggtcggtct tgacaaaaag aaccgggcgc ccctgcgctg
      721 acagccggaa cacggcggca tcagagcagc cgattgtctg ttgtgcccag tcatagccga
      781 atagcctctc cacccaagcg gccggagaac ctgcgtgcaa tccatcttgt tcaatcatgc
      841 gaaacgatcc tcatcctgtc tcttgatcag atcttgatcc cctgcgccat cagatccttg
      901 gcggcaagaa agccatccag tttactttgc agggcttccc aaccttacca gagggcgccc
      961 cagctggcaa ttccggttcg cttgctgtcc cgaggtgcta catttgaaga gataaattgc
     1021 actgaaatct agaaatattt tatctgatta ataagatgat cttcttgaga tcgttttggt
     1081 ctgcgcgtaa tctcttgctc tgaaaacgaa aaaaccgcct tgcagggcgg tttttcgaag
     1141 gttctctgag ctaccaactc tttgaaccga ggtaactggc ttggaggagc gcagtcacca
     1201 aaacttgtcc tttcagttta gccttaaccg gcgcatgact tcaagactaa ctcctctaaa
     1261 tcaattacca gtggctgctg ccagtggtgc ttttgcatgt ctttccgggt tggactcaag
     1321 acgatagtta ccggataagg cgcagcggtc ggactgaacg gggggttcgt gcatacagtc
     1381 cagcttggag cgaactgcct acccggaact gagtgtcagg cgtggaatga gacaaacgcg
     1441 gccataacag cggaatgaca ccggtaaacc gaaaggcagg aacaggagag cgcacgaggg
     1501 agccgccagg gggaaacgcc tggtatcttt atagtcctgt cgggtttcgc caccactgat
     1561 ttgagcgtca gatttcgtga tgcttgtcag gggggcggag cctatggaaa aacggctttg
     1621 ccgcggccct ctcacttccc tgttaagtat cttcctggca tcttccagga aatctccgcc
     1681 ccgttcgtaa gccatttccg ctcgccgcag tcgaacgacc gagcgtagcg agtcagtgag
     1741 cgaggaagcg gaatatatcc tgtatcacat attctgctga cgcaccggtg cagccttttt
     1801 tctcctgcca catgaagcac ttcactgaca ccctcatcag tgccaacata gtaagccagt
     1861 atacactccg ctagcgctga tgtccggcgg tgcttttgcc gttacgcacc accccgtcag
     1921 tagctgaaca ggccctcaga aagcaagctg ataaaccgat acaattaaag gctccttttg
     1981 gagccttttt tttggagatt ttcaacatga aaaaattatt attgcggccg cccctgaatt
     2041 cgcatctaga ctgatgagac gtggtagagc cacaaacagc cggtacaagc aacgatctcc
     2101 aggaccatct gaatcatgcg cggatgacac gaactcacga cggcgatcac agacattaac
     2161 ccacagtaca gacactgcga caacgtggca attcgtcgca atacaacggt ttctggtatc
     2221 ccgcttaacg atcgttggct gccctttgtg cgtccaaacg gacgcacggc gctctaaagc
     2281 gggtcgcgat ctttcagatt cgctcctcgc gctttcagtc tttgttttgg cgcatgtcgt
     2341 tatcgcaaaa ccgctgcaca cttttgcgcg acatgctctg atccccctca tctggggggg
     2401 cctatctgag ggaatttccg atccggctcg cctgaaccat tctgctttcc acgaacttga
     2461 aaacgctagc tgtcaccgga tgtgctttcc ggtctgatga gtccgtgagg acgaaacagc
     2521 ctctacaaat aattttgttt aatactagag aaagagggga aatactagTA TGagtaaagg
     2581 agaagagctt ttcacaggag ttgtcccaat cctcgtggaa ttagacggtg atgttaatgg
     2641 gcacaagttc tctgtcagtg gagagggtga aggcgacgca acatatggca agctgaccct
     2701 taaatttatt tgcaccacgg gtaaactacc tgttccatgg ccaacactgg tcactacgtt
     2761 cgggtatggg gttcagtgct ttgcgcgcta cccagatcac atgaaacagc acgacttttt
     2821 caagagtgca atgcccgaag gctatgtaca ggagagaacc atctttttta aggatgacgg
     2881 caactataag acacgcgccg aagtgaagtt cgagggtgat acccttgtta atagaatcga
     2941 gttaaagggt attgacttta aggaagatgg aaatatttta ggccacaaac tggaatataa
     3001 ctataactcc cataatgtgt acattatggc cgacaagcaa aagaacggta tcaaggttaa
     3061 cttcaagatc agacacaaca ttgaggatgg aagcgttcaa ctagccgacc attaccaaca
     3121 aaacacccca attggcgatg ggcctgtgct gttaccagac aaccattacc tgtccactca
     3181 atctgccctt tcgaaagatc ccaacgaaaa gcgcgaccac atggtccttc ttgagtttgt
     3241 cacggctgct gggattacac acggcatgga tgaactatac aaataaatcc ctcggtacca
     3301 aattccagaa aagaggcctc ccgaaagggg ggcctttttt cgttttggtc caatggcggc
     3361 gcgccatcga atggcgcaaa acctttcgcg gtatggcatg atagcgcccg gaagagagtc
     3421 aattcagggt ggtgaatatg attgagaata cctatagcga aaagttcgag tccgcgttcg
     3481 aacagatcaa agcggcggcc aacgtggatg ccgccatccg tattctccag gcggaatata
     3541 acctcgattt cgtcacctac catctcgccc agacaatcgc gagcaagatc gattcgccct
     3601 tcgtgcgcac cacctatccg gatgcctggg tttcccgtta cctcctcaac tgctatgtga
     3661 aggtcgatcc gatcatcaag cagggcttcg aacgccagct gcccttcgac tggagcgagg
     3721 tcgaaccgac gccggaggcc tatgccatgc tggtcgacgc ccagaaacac ggcatcgatg
     3781 acaatggcta ctccatcccc gtcgccgaca aggcgcagcg ccgcgccctg ctgtcgctga
     3841 atgcccatat accggccgac gaatggaccg agctcgtgcg ccgctgccgc aatgagtgga
     3901 tcgagatcgc ccatctgatc caccgcaagg ccgtatatga gctgcatggc gaaaacgatc
     3961 cggtgccggc attgtcgccg cgcgagatcg agtgtctgca ctggaccgcc ctcggcaagg
     4021 attacaagga tatttcggtc atcctgggca tatcagagca taccacacgc gattacctga
     4081 aaaccgcccg cttcaggctc ggctgcacca cgatctcggc cgccgcgtcg cgggctgttc
     4141 aattgcgcat catcaatccc tataggatcc gcatgacgcg acgtaattgg taatagccta
     4201 attggtaacg aatcagacaa ttgacggctc gagggagtag GCTGgaaatc tgctcgtcag
     4261 tggtgctcac actgacgaat catgtacaga tcataccgat gactgcctgg cgactcacaa
     4321 ctaagcaaga cagccggaac cagcgccggc gaacaccact gcatatatgg catatcacaa
     4381 cagtccacgt ctcaagcagt tacagagatg ttacgaacca cgcggccgct acaggtagac
     4441 c
//
