# Supplementary material for: Refactored genetic parts for modular assembly of the E. coli MccV type I secretion system used to screen class II microcin candidates from plant-associated bacteria
Source: BMC Biotechnol. 2026 Apr 3;26:66. doi: 10.1186/s12896-026-01148-8 (PMC13174018; doi:10.1186/s12896-026-01148-8)
Supplement: Supplementary file 1 — Supplementary Material 1 [file 12896_2026_1148_MOESM1_ESM.zip › Data S1. Plasmid sequences/Stage 1 assemblies/pBTK1154.gb]

LOCUS       piGEM23_1016            4249 bp ds-DNA     circular     17-JAN-2024
DEFINITION  .
FEATURES             Location/Qualifiers
     misc_feature    complement(1..26)
                     /label="terminator"
                     /ApEinfo_revcolor="#b4abac"
                     /ApEinfo_fwdcolor="#b4abac"
     rep_origin      1065..1610
                     /label="p15A ori"
                     /ApEinfo_revcolor="#f8d3a9"
                     /ApEinfo_fwdcolor="#f8d3a9"
                     /note="pLannotate"
                     /database="snapgene"
                     /identity="100.0"
                     /match_length="100.0"
                     /fragment="False"
                     /other="rep_origin"
     rep_origin      1698..1753
                     /label="RSF ori (fragment)"
                     /ApEinfo_revcolor="#ffef86"
                     /ApEinfo_fwdcolor="#ffef86"
                     /note="pLannotate"
                     /database="snapgene"
                     /identity="100.0"
                     /match_length="7.5"
                     /fragment="True"
                     /other="rep_origin"
     misc_feature    complement(1852..1878)
                     /label="bom (fragment)"
                     /ApEinfo_revcolor="#b7e6d7"
                     /ApEinfo_fwdcolor="#b7e6d7"
                     /note="pLannotate"
                     /database="snapgene"
                     /identity="96.3"
                     /match_length="19.1"
                     /fragment="True"
                     /other="misc_feature"
     mobile_element  complement(1872..1932)
                     /label="IS1 (fragment)"
                     /ApEinfo_revcolor="#b7e6d7"
                     /ApEinfo_fwdcolor="#b7e6d7"
                     /note="pLannotate"
                     /database="snapgene"
                     /identity="100.0"
                     /match_length="7.9"
                     /fragment="True"
                     /other="mobile_element"
     terminator      1955..2002
                     /label="fd terminator"
                     /ApEinfo_revcolor="#b1ff67"
                     /ApEinfo_fwdcolor="#b1ff67"
                     /note="pLannotate"
                     /database="snapgene"
                     /identity="98.0"
                     /match_length="100.0"
                     /fragment="False"
                     /other="terminator"
     misc_feature    2215..2220
                     /label="BsaI"
                     /ApEinfo_revcolor="#f58a5e"
                     /ApEinfo_fwdcolor="#f58a5e"
     misc_RNA        2294..2343
                     /label="sTRSV HHRz"
                     /ApEinfo_revcolor="#008000"
                     /ApEinfo_fwdcolor="#008000"
                     /note="note: hammerhead ribozyme from the tobacco ringspot virus satellite RNA (Khvorova et al., 2003)"
     misc_feature    3141..3164
                     /label="rho-ind. terminator"
                     /ApEinfo_revcolor="#f8d3a9"
                     /ApEinfo_fwdcolor="#f8d3a9"
ORIGIN
        1 aaaaaaaaaa aacacccgtt agggtgttca ataattggcc cgctcagaag aactcgtcaa
       61 gaaggcgata gaaggcgatg cgctgcgaat cgggagcggc gataccgtaa agcacgagga
      121 agcggtcagc ccattcgccg ccaagctctt cagcaatatc acgggtagcc aacgctatgt
      181 cctgatagcg gtccgccaca cccagccggc cacagtcgat gaatccagaa aagcggccat
      241 tttccaccat gatattcggc aagcaggcat cgccatgggt cacgacgaga tcctcgccgt
      301 cgggcatccg cgccttgagc ctggcgaaca gttcggctgg cgcgagcccc tgatgctctt
      361 cgtccagatc atcctgatcg acaagaccgg cttccatccg agtacgtgct cgctcgatgc
      421 gatgtttcgc ttggtggtcg aatgggcagg tagccggatc aagcgtatgc agccgccgca
      481 ttgcatcagc catgatggat actttctcgg caggagcaag gtgagatgac aggagatcct
      541 gccccggcac ttcgcccaat agcagccagt cccttcccgc ttcagtgaca acgtcgagca
      601 cagctgcgca aggaacgccc gtcgtggcca gccacgatag ccgcgctgcc tcgtcttgga
      661 gttcattcag ggcaccggac aggtcggtct tgacaaaaag aaccgggcgc ccctgcgctg
      721 acagccggaa cacggcggca tcagagcagc cgattgtctg ttgtgcccag tcatagccga
      781 atagcctctc cacccaagcg gccggagaac ctgcgtgcaa tccatcttgt tcaatcatgc
      841 gaaacgatcc tcatcctgtc tcttgatcag atcttgatcc cctgcgccat cagatccttg
      901 gcggcaagaa agccatccag tttactttgc agggcttccc aaccttacca gagggcgccc
      961 cagctggcaa ttccggttcg cttgctgtcc cgaggtgcta catttgaaga gataaattgc
     1021 actgaaatct agaaatattt tatctgatta ataagatgat cttcttgaga tcgttttggt
     1081 ctgcgcgtaa tctcttgctc tgaaaacgaa aaaaccgcct tgcagggcgg tttttcgaag
     1141 gttctctgag ctaccaactc tttgaaccga ggtaactggc ttggaggagc gcagtcacca
     1201 aaacttgtcc tttcagttta gccttaaccg gcgcatgact tcaagactaa ctcctctaaa
     1261 tcaattacca gtggctgctg ccagtggtgc ttttgcatgt ctttccgggt tggactcaag
     1321 acgatagtta ccggataagg cgcagcggtc ggactgaacg gggggttcgt gcatacagtc
     1381 cagcttggag cgaactgcct acccggaact gagtgtcagg cgtggaatga gacaaacgcg
     1441 gccataacag cggaatgaca ccggtaaacc gaaaggcagg aacaggagag cgcacgaggg
     1501 agccgccagg gggaaacgcc tggtatcttt atagtcctgt cgggtttcgc caccactgat
     1561 ttgagcgtca gatttcgtga tgcttgtcag gggggcggag cctatggaaa aacggctttg
     1621 ccgcggccct ctcacttccc tgttaagtat cttcctggca tcttccagga aatctccgcc
     1681 ccgttcgtaa gccatttccg ctcgccgcag tcgaacgacc gagcgtagcg agtcagtgag
     1741 cgaggaagcg gaatatatcc tgtatcacat attctgctga cgcaccggtg cagccttttt
     1801 tctcctgcca catgaagcac ttcactgaca ccctcatcag tgccaacata gtaagccagt
     1861 atacactccg ctagcgctga tgtccggcgg tgcttttgcc gttacgcacc accccgtcag
     1921 tagctgaaca ggccctcaga aagcaagctg ataaaccgat acaattaaag gctccttttg
     1981 gagccttttt tttggagatt ttcaacatga aaaaattatt attgcggccg cccctgaatt
     2041 cgcatctaga ctgatgagac gtggtagagc cacaaacagc cggtacaagc aacgatctcc
     2101 aggaccatct gaatcatgcg cggatgacac gaactcacga cggcgatcac agacattaac
     2161 ccacagtaca gacactgcga caacgtggca attcgtcgca atacaacggt ttctggtatc
     2221 ccgcttaacg atcgttggct gattggatcc aattgacagc tagctcagtc ctaggtacca
     2281 ttggatccaa tagctgtcac cggatgtgct ttccggtctg atgagtccgt gaggacgaaa
     2341 cagcctctac aaataatttt gtttaatact agagaaagag gggaaatact agTATGagta
     2401 aaggagaaga gcttttcaca ggagttgtcc caatcctcgt ggaattagac ggtgatgtta
     2461 atgggcacaa gttctctgtc agtggagagg gtgaaggcga cgcaacatat ggcaagctga
     2521 cccttaaatt tatttgcacc acgggtaaac tacctgttcc atggccaaca ctggtcacta
     2581 cgttcgggta tggggttcag tgctttgcgc gctacccaga tcacatgaaa cagcacgact
     2641 ttttcaagag tgcaatgccc gaaggctatg tacaggagag aaccatcttt tttaaggatg
     2701 acggcaacta taagacacgc gccgaagtga agttcgaggg tgataccctt gttaatagaa
     2761 tcgagttaaa gggtattgac tttaaggaag atggaaatat tttaggccac aaactggaat
     2821 ataactataa ctcccataat gtgtacatta tggccgacaa gcaaaagaac ggtatcaagg
     2881 ttaacttcaa gatcagacac aacattgagg atggaagcgt tcaactagcc gaccattacc
     2941 aacaaaacac cccaattggc gatgggcctg tgctgttacc agacaaccat tacctgtcca
     3001 ctcaatctgc cctttcgaaa gatcccaacg aaaagcgcga ccacatggtc cttcttgagt
     3061 ttgtcacggc tgctgggatt acacacggca tggatgaact atacaaataa atccctcggt
     3121 accaaattcc agaaaagagg cctcccgaaa ggggggcctt ttttcgtttt ggtccaatgg
     3181 cggcgcgcca tcgaatggtg caaaaccttt cgcggtatgg catgatagcg cccggaagag
     3241 agtcaattca ggggggtgaa taatggacat gcctcgtatt aaaccgggtc agcgtgttat
     3301 gatggcactg cgtaaaatga ttgcaagcgg tgaaatcaaa agtggtgaac gtattgcaga
     3361 aattccgacc gcagcagcac tgggtgttag ccgtatgccg gttcgtatcg cactgcgttc
     3421 actggaacaa gaaggtctgg ttgttcgtct gggtgcacgt ggttatgcag cccgtggtgt
     3481 tagcagcgat cagattcgtg atgcaattga agttcgtggt gttctggaag gttttgcagc
     3541 acgtcgtctg gcagaacgtg gtatgaccgc agaaacccat gcacgttttg ttgtactgat
     3601 tgcagaaggt gaagcactgt ttgcagccgg tcgcctgaat ggtgaagatc tggatcgtta
     3661 tgccgcatat aatcaggcat ttcatgatac cctggttagc gcagcaggta atggtgcagt
     3721 tgaaagcgca ctggcacgta atggttttga accgtttgca gcagccggtg cactggccct
     3781 ggatctgatg gacctgtctg ccgaatatga acatctgctg gcagcacatc gtcagcatca
     3841 ggcagttctg gatgcagtta gctgtggtga tgccgaaggt gcagaacgta ttatgcgtga
     3901 tcatgcactg gcagcaattc gtaatgcaaa agtttttgaa gcagcagcaa gcgcaggcgc
     3961 accgctgggt gcagcatggt caattcgtgc agattgataa ggatcctaat tggtaacgaa
     4021 tcagacaatt gacggctcga gggagtagGC TGgaaatctg ctcgtcagtg gtgctcacac
     4081 tgacgaatca tgtacagatc ataccgatga ctgcctggcg actcacaact aagcaagaca
     4141 gccggaacca gcgccggcga acaccactgc atatatggca tatcacaaca gtccacgtct
     4201 caagcagtta cagagatgtt acgaaccacg cggccgctac aggtagacc
//
