# Supplementary material for: Refactored genetic parts for modular assembly of the E. coli MccV type I secretion system used to screen class II microcin candidates from plant-associated bacteria
Source: BMC Biotechnol. 2026 Apr 3;26:66. doi: 10.1186/s12896-026-01148-8 (PMC13174018; doi:10.1186/s12896-026-01148-8)
Supplement: Supplementary file 1 — Supplementary Material 1 [file 12896_2026_1148_MOESM1_ESM.zip › Data S1. Plasmid sequences/Stage 1 assemblies/pBTK1150.gb]

LOCUS       piGEM23_1056_(pCvaAB_pB 7532 bp ds-DNA     circular     30-SEP-2025
DEFINITION  .
FEATURES             Location/Qualifiers
     misc_feature    165..170
                     /label="BsaI"
                     /ApEinfo_revcolor="#f58a5e"
                     /ApEinfo_fwdcolor="#f58a5e"
     misc_RNA        244..293
                     /label="sTRSV HHRz"
                     /ApEinfo_revcolor="#008000"
                     /ApEinfo_fwdcolor="#008000"
                     /note="note: hammerhead ribozyme from the tobacco ringspot virus satellite RNA (Khvorova et al., 2003)"
     misc_feature    317..342
                     /label="RBS"
                     /ApEinfo_revcolor="#c7b0e3"
                     /ApEinfo_fwdcolor="#c7b0e3"
     CDS             1611..3707
                     /label="cvaB"
                     /ApEinfo_revcolor="#ff00ff"
                     /ApEinfo_fwdcolor="#ff00ff"
                     /note="codon_start: 1 db_xref: GI: 221589241 gene: cvaB locus_tag: MM1_0025 product: colicin V secretion/processing ATP binding protein protein_id: ACM18238.1 transl_table: 11 translation: MTNRNFRQIINLLDLRWQRRVPVIHQTETAECGLACLAMICGHFGKNIDLIYLRRKFNLSARGATLAGINGIAEQLGMATRALSLELDELRVLKTPCILHWDFSHFVVLVSVKRNRYVLHDPARGIRYISREEMSRYFTGVALEVWPGSEFQSETLQTRISLRSLINSIYGIKRTLAKIFCLSVVIEAINLLMPVGTQLVMDHAIPAGDRGLLTLISAALMFFILLKAATSTLRAWSSLVMSTLINVQWQSGLFDHLLRLPLAFFERRKLGDIQSRFDSLDTLRATFTTSVIGFIMDSIMVVGVCVMMLLYGGYLTWIVLCFTTIYIFIRLVTYGNYRQISEECLVREARAASYFMETLYGIATVKIQGMVGIRGAHWLNMKIDAINSGIKLTRMDLLFGGINTFVTACDQIVILWLGAGLVIDNQMTIGMFVAFSSFRGQFSERVASLTSFLLQLRIMSLHNERIADIALHEKEEKKPEIEIVADMGPISLETNGLSYRYDSQSAPIFSALSLSVAPGESVAITGASGAGKTTLMKVLCGLFEPDSGRVLINGIDIRQIGINNYHRMIACVMQDDRLFSGSIRENICGFAEEMDEEWMVECARASHIHDVIMNMPMGYETLIGELGEGLSGGQKQRIFIARALYRKPGILFMDEATSALDSESEHFVNVAIKNMNITRVIIAHRETTLRTVDRVISI*"
     misc_feature    1694..1694
                     /label="G -> A mutation"
                     /ApEinfo_revcolor="#ffef86"
                     /ApEinfo_fwdcolor="#ffef86"
     misc_feature    3738..3761
                     /label="rho-ind. terminator"
                     /ApEinfo_revcolor="#f8d3a9"
                     /ApEinfo_fwdcolor="#f8d3a9"
     misc_feature    4965..5816
                     /label="CarbR"
                     /ApEinfo_revcolor="#f58a5e"
                     /ApEinfo_fwdcolor="#f58a5e"
     misc_feature    5882..6117
                     /label="OriT"
                     /ApEinfo_revcolor="#85dae9"
                     /ApEinfo_fwdcolor="#85dae9"
     misc_feature    complement(6120..7520)
                     /label="pBR322"
                     /ApEinfo_revcolor="#b7e6d7"
                     /ApEinfo_fwdcolor="#b7e6d7"
ORIGIN
        1 CTGATGAGAC GTGGTAGAGC CACAAACAGC CGGTACAAGC AACGATCTCC AGGACCATCT
       61 GAATCATGCG CGGATGACAC GAACTCACGA CGGCGATCAC AGACATTAAC CCACAGTACA
      121 GACACTGCGA CAACGTGGCA ATTCGTCGCA ATACAACGgt ttctggtatc ccgcttaacg
      181 atcgttggct gattggatcc aattgacagc tagctcagtc ctaggtacca ttggatccaa
      241 tagctgtcac cggatgtgct ttccggtctg atgagtccgt gaggacgaaa cagcctctac
      301 aaataatttt gtttaatact agagaaagag gggaaatact agTATGtttc gccaggatgc
      361 tttagaaaac agaaaaatga agtggcaggg acgggcaata ttacttcccg gaataccact
      421 gtggttaatc atgctgggaa gcattgtgtt tattacggca tttctgatgt tcattattgt
      481 tggtacctat agccgccgtg ttaatgtcag tggtgaggtc acaacctggc caagagctgt
      541 caatatatat tcaggtgtac agggatttgt tgtcaggcag tttgttcatg aagggcagtt
      601 gataaaaaaa ggggatcctg tttatctgat tgacatcagt aaaagtacac gcaatggtat
      661 tgtcactgat aatcatcgcc gggatataga aaaccagctg gttcgtgtgG acaacattat
      721 ttcccgtctg gaagaaagta aaaaaataac gctagatacc ctggaaaaac aacgtctgca
      781 atacacagat gcgttccgtc gctcatcaga cattatacag cgtgcagagg aagggataaa
      841 aataatgaaa aataatatgg agaattacag atactatcag tcaaaaggac tGattaataa
      901 agatcaatta actaaccaag ttgcattata ttatcaacaa caaaacaacc ttctcagtct
      961 gagcggacaa aatgaacaaa atgccctgca gataaccact ctggagagtc agattcagac
     1021 tcaggcagca gattttgata atcgtatcta tcagatggaa ctgcaacgac tcgaattgca
     1081 gaaagaactg gttaacactg atgtggaagg cgaaatcatt atccgggcgt tgtctgacgg
     1141 gaaagttgac tccctgagtg tcactgtagg gcaaatggtc aataccggag acagccttct
     1201 gcaggttatt cctgagaaca ttgaaaacta ttatcttatt ctctgggtcc cgaatgatgc
     1261 tgttccttat atttcggctg gtgacaaagt gaatattcgt tatgaagcct tcccctcaga
     1321 aaaatttggg cagttctctg ctacggttaa aactatatcc aggactcctg cgtcaacaca
     1381 ggaaatgttg acctataagg gAgcacctca aaatacgccg ggtgcctctg ttccctggta
     1441 taaagtcatt gcgacgcctg aaaagcagat aatcaggtat gacgaaaaat acctccctct
     1501 ggaaaatgga atgaaagccg aaagtacact atttctggaa aaaaggcgta tttaccagtg
     1561 gatgctttct cctttctatg acatgaaaca cagtgcaaca ggaccgatca atgactaaca
     1621 ggaatttcag acaaattata aatctgcttg atttgcgctg gcaacgtcgt gttccggtta
     1681 ttcatcagac ggaAaccgct gaatgtggac tggcctgcct agcaatgata tgcggtcatt
     1741 ttggtaagaa tattgacctg atatatcttc gccggaagtt taatctctct gcccgtggag
     1801 caacccttgc aggaatcaat ggaatagcgg agcaactggg gatggccacc cgggctcttt
     1861 cactggagtt ggatgaactt cgagtcctca aaacgccgtg tattctccac tgggatttca
     1921 gtcacttcgt cgttctggtc agcgtaaagc gtaaccgtta tgtactgcat gatccggcca
     1981 ggggcataag atatatcagc cgggaggaaa tgagccgata ttttacaggc gttgcacttg
     2041 aggtctggcc cggaagtgaa ttccagtcgg aaaccctgca gacccgcata agtcttcgtt
     2101 cactgattaa cagtatttac ggtattaaaa gaacgctggc gaaaattttc tgtctgtcag
     2161 ttgtaattga agcaatcaat ctgctaatgc cggtggggac acagctggtt atggatcatg
     2221 ctattcctgc gggggacaga gggctactga cgctaatttc tgctgctctt atgtttttta
     2281 tattactcaa agctgcaacg agtacgctgc gcgcatggtc ttcactggtt atgagcacgc
     2341 tcatcaatgt acagtggcag tcggggctgt tcgatcatct tctcagacta ccgctggcgt
     2401 tttttgaacg ccgaaaatta ggtgatatcc agtcacgttt tgactccctt gacacattga
     2461 gggccacatt taccaccagt gtgatcgggt tcataatgga cagcattatg gttgtcggtg
     2521 tttgtgtgat gatgctgtta tacggaggat atctcacctg gatagttctc tgctttacca
     2581 caatttacat ttttattcga ctggtgacat acggcaatta ccgacagata tcagaagaat
     2641 gtcttgtcag ggaggcccgt gccgcctcct attttatgga aacattatat ggtattgcca
     2701 cggtaaaaat ccaggggatg gtcggaattc ggggGgcaca ctggcttaat atgaaaatag
     2761 atgcgataaa ttcgggtatt aagctaacca ggatggattt gctcttcgga ggaataaata
     2821 cctttgttac cgcctgtgat cagattgtaa ttttatggct gggagcaggc cttgtgatcg
     2881 ataatcagat gacaatagga atgtttgtag cgtttagttc ttttcgtggg cagttttcgg
     2941 aaagagttgc ctctctgacc agttttcttc ttcagctaag aataatgagt ctgcacaatg
     3001 agcgcattgc agatattgca ttacatgaaa aggaggaaaa gaaacctgaa attgaaatcg
     3061 ttgctgatat ggggccaata tccctggaaa ccaatggttt aagctatcgt tatgacagtc
     3121 agtcagcacc gatattcagt gctctgagtt tatctgtagc tccgggggaa agtgtggcta
     3181 taactggtgc ttccggtgcg ggaaaaacca cattaatgaa agtactatgt ggactatttg
     3241 aacctgatag cgggagggta ctgataaatg gtatagatat acgccaaatt ggaataaata
     3301 attatcaccg gatgatagcc tgtgttatgc aggatgaccg gctattttca ggctcaattc
     3361 gtgaaaatat ctgtggtttt gcagaggaaa tggatgaaga gtggatggta gaatgtgcca
     3421 gagcaagtca tattcatgat gttataatga atatgccaat gggatatgaa acattaatag
     3481 gtgaacttgg ggaaggtctt tctggcggtc aaaaacagcg tatatttatt gcacgagcct
     3541 tataccggaa accaggaata ttatttatgg atgaggcaac cagtgctctt gattcagaga
     3601 gtgaacattt cgtgaatgtt gccataaaaa acatgaatat caccagggta attattgcac
     3661 acagagaaac aacgttgaga actgttgata gagttatttc tatttaaATC Cctcggtacc
     3721 aaattccaga aaagaggcct cccgaaaggg gggccttttt tcgttttggt ccaatggcgg
     3781 cgcgccatcg aatggtgcaa aacctttcgc ggtatggcat gatagcgccc ggaagagagt
     3841 caattcaggg gggtgaataa tggacatgcc tcgtattaaa ccgggtcagc gtgttatgat
     3901 ggcactgcgt aaaatgattg caagcggtga aatcaaaagt ggtgaacgta ttgcagaaat
     3961 tccgaccgca gcagcactgg gtgttagccg tatgccggtt cgtatcgcac tgcgttcact
     4021 ggaacaagaa ggtctggttg ttcgtctggg tgcacgtggt tatgcagccc gtggtgttag
     4081 cagcgatcag attcgtgatg caattgaagt tcgtggtgtt ctggaaggtt ttgcagcacg
     4141 tcgtctggca gaacgtggta tgaccgcaga aacccatgca cgttttgttg tactgattgc
     4201 agaaggtgaa gcactgtttg cagccggtcg cctgaatggt gaagatctgg atcgttatgc
     4261 cgcatataat caggcatttc atgataccct ggttagcgca gcaggtaatg gtgcagttga
     4321 aagcgcactg gcacgtaatg gttttgaacc gtttgcagca gccggtgcac tggccctgga
     4381 tctgatggac ctgtctgccg aatatgaaca tctgctggca gcacatcgtc agcatcaggc
     4441 agttctggat gcagttagct gtggtgatgc cgaaggtgca gaacgtatta tgcgtgatca
     4501 tgcactggca gcaattcgta atgcaaaagt ttttgaagca gcagcaagcg caggcgcacc
     4561 gctgggtgca gcatggtcaa ttcgtgcaga ttgataagga tcctaattgg taacgaatca
     4621 gacaattgac ggctcgaggg agtagGCTGG AAATCTGCTC GTCAGTGGTG CTCACACTGA
     4681 CGAATCATGT ACAGATCATA CCGATGACTG CCTGGCGACT CACAACTAAG CAAGACAGCC
     4741 GGAACCAGCG CCGGCGAACA CCACTGCATA TATGGCATAT CACAACAGTC CACGTCTCAA
     4801 GCAGTTACAG AGATGTTACG AACTTAGTAG CCCGCCTAAT GAGCGGGCTT TTTTTTAATT
     4861 CCCCTATTTG TTTATTTTTC TAAATACATT CAAATATGTA TCCGCTCATG AGACAATAAC
     4921 CCTGATAAAT GCTTCAATAA TATTGAAAAA GGAAGAGTAT GAGCATTCAG CATTTTCGTG
     4981 TGGCGCTGAT TCCGTTTTTT GCGGCGTTTT GCCTGCCGGT GTTTGCGCAT CCGGAAACCC
     5041 TGGTGAAAGT GAAAGATGCG GAAGATCAAC TGGGTGCGCG CGTGGGCTAT ATTGAACTGG
     5101 ATCTGAACAG CGGCAAAATT CTGGAATCTT TTCGTCCGGA AGAACGTTTT CCGATGATGA
     5161 GCACCTTTAA AGTGCTGCTG TGCGGTGCGG TTCTGAGCCG TGTGGATGCG GGCCAGGAAC
     5221 AACTGGGCCG TCGTATTCAT TATAGCCAGA ACGATCTGGT GGAATATAGC CCGGTGACCG
     5281 AAAAACATCT GACCGATGGC ATGACCGTGC GTGAACTGTG CAGCGCGGCG ATTACCATGA
     5341 GCGATAACAC CGCGGCGAAC CTGCTGCTGA CGACCATTGG CGGTCCGAAA GAACTGACCG
     5401 CGTTTCTGCA TAACATGGGC GATCATGTGA CCCGTCTGGA TCGTTGGGAA CCGGAACTGA
     5461 ACGAAGCGAT TCCGAACGAT GAACGTGATA CCACCATGCC GGCAGCAATG GCGACCACCC
     5521 TGCGTAAACT GCTGACGGGT GAGCTGCTGA CCCTGGCAAG CCGCCAGCAA CTGATTGATT
     5581 GGATGGAAGC GGATAAAGTG GCGGGTCCGC TGCTGCGTAG CGCGCTGCCG GCTGGCTGGT
     5641 TTATTGCGGA TAAAAGCGGT GCGGGCGAAC GTGGCAGCCG TGGCATTATT GCGGCGCTGG
     5701 GCCCGGATGG TAAACCGAGC CGTATTGTGG TGATTTATAC CACCGGCAGC CAGGCGACGA
     5761 TGGATGAACG TAACCGTCAG ATTGCGGAAA TTGGCGCGAG CCTGATTAAA CATTGGTAAA
     5821 CCGATACAAT TAAAGGCTCC TTTTGGAGCC TTTTTTTGGA CGACCCTTGT CCTTTTCCGC
     5881 TGCATAACCC TGCTTCGGGG TCATTATAGC GATTTTTTCG GTATATCCAT CCTTTTTCGC
     5941 ACGATATACA GGATTTTGCC AAAGGGTTCG TGTAGACTTT CCTTGGTGTA TCCAACGGCG
     6001 TCAGCCGGGC AGGATAGGTG AAGTAGGCCC ACCCGCGAGC GGGTGTTCCT TCTTCACTGT
     6061 CCCTTATTCG CACCTGGCGG TGCTCAACGG GAATCCTGCT CTGCGAGGCT GGCCGTAGGC
     6121 CGGCCCGTAG AAAAGATCAA AGGATCTTCT TGAGATCCTT TTTTTCTGCG CGTAATCTGC
     6181 TGCTTGCAAA CAAAAAAACC ACCGCTACCA GCGGTGGTTT GTTTGCCGGA TCAAGAGCTA
     6241 CCAACTCTTT TTCCGAAGGT AACTGGCTTC AGCAGAGCGC AGATACCAAA TACTGTCCTT
     6301 CTAGTGTAGC CGTAGTTAGG CCACCACTTC AAGAACTCTG TAGCACCGCC TACATACCTC
     6361 GCTCTGCTAA TCCTGTTACC AGTGGCTGCT GCCAGTGGCG ATAAGTCGTG TCTTACCGGG
     6421 TTGGACTCAA GACGATAGTT ACCGGATAAG GCGCAGCGGT CGGGCTGAAC GGGGGGTTCG
     6481 TGCACACAGC CCAGCTTGGA GCGAACGACC TACACCGAAC TGAGATACCT ACAGCGTGAG
     6541 CTATGAGAAA GCGCCACGCT TCCCGAAGGG AGAAAGGCGG ACAGGTATCC GGTAAGCGGC
     6601 AGGGTCGGAA CAGGAGAGCG CACGAGGGAG CTTCCAGGGG GAAACGCCTG GTATCTTTAT
     6661 AGTCCTGTCG GGTTTCGCCA CCTCTGACTT GAGCGTCGAT TTTTGTGATG CTCGTCAGGG
     6721 GGGCGGAGCC TATGGAAAAA CGCCAGCAAC GCGGCCTTTT TACGGTTCCT GGCCTTTTGC
     6781 TGGCCTTTTG CTCACATGTT CTTTCCTGCG TTATCCCCTG ATTCTGTGGA TAACCGTATT
     6841 ACCGCCTTTG AGTGAGCTGA TACCGCTCGC CGCAGCCGAA CGACCGAGCG CAGCGAGTCA
     6901 GTGAGCGAGG AAGCGGAAGA GCGCCTGATG CGGTATTTTC TCCTTACGCA TCTGTGCGGT
     6961 ATTTCACACC GCATATGGTG CACTCTCAGT ACAATCTGCT CTGATGCCGC ATAGTTAAGC
     7021 CAGTATACAC TCCGCTATCG CTACGTGACT GGGTCATGGC TGCGCCCCGA CACCCGCCAA
     7081 CACCCGCTGA CGCGCCCTGA CGGGCTTGTC TGCTCCCGGC ATCCGCTTAC AGACAAGCTG
     7141 TGACGCTCTC CGGGAGCTGC ATGTGTCAGA GGTTTTCACC GTCATCACCG AAACGCGCGA
     7201 GGCAGCTGCG GTAAAGCTCA TCAGCGTGGT CGTGAAGCGA TTCACAGATG TCTGCCTGTT
     7261 CATCCGCGTC CAGCTCGTTG AGTTTCTCCA GAAGCGTTAA TGTCTGGCTT CTGATAAAGC
     7321 GGGCCATGTT AAGGGCGGTT TTTTCCTGTT TGGTCACTGA TGCCTCCGTG TAAGGGGGAT
     7381 TTCTGTTCAT GGGGGTAATG ATACCGATGA AACGAGAGAG GATGCTCACG ATACGGGTTA
     7441 CTGATGATGA ACATGCCCGG TTACTGGAAC GTTGTGAGGG TAAACAACTG GCGGTATGGA
     7501 TGCGGCGGGA TATTGGCGCG TTCGCATCTA GA
//
