# Supplementary material for: Refactored genetic parts for modular assembly of the E. coli MccV type I secretion system used to screen class II microcin candidates from plant-associated bacteria
Source: BMC Biotechnol. 2026 Apr 3;26:66. doi: 10.1186/s12896-026-01148-8 (PMC13174018; doi:10.1186/s12896-026-01148-8)
Supplement: Supplementary file 1 — Supplementary Material 1 [file 12896_2026_1148_MOESM1_ESM.zip › Data S1. Plasmid sequences/Stage 1 assemblies/pBTK1167.gb]

LOCUS       pMccP12_PCin            4036 bp ds-DNA     circular     27-NOV-2025
DEFINITION  .
FEATURES             Location/Qualifiers
     misc_feature    complement(198..223)
                     /label="terminator"
                     /ApEinfo_revcolor="#b4abac"
                     /ApEinfo_fwdcolor="#b4abac"
     rep_origin      1262..1807
                     /label="p15A ori"
                     /ApEinfo_revcolor="#f8d3a9"
                     /ApEinfo_fwdcolor="#f8d3a9"
                     /note="pLannotate"
                     /database="snapgene"
                     /identity="100.0"
                     /match_length="100.0"
                     /fragment="False"
                     /other="rep_origin"
     rep_origin      1895..1950
                     /label="RSF ori (fragment)"
                     /ApEinfo_revcolor="#ffef86"
                     /ApEinfo_fwdcolor="#ffef86"
                     /note="pLannotate"
                     /database="snapgene"
                     /identity="100.0"
                     /match_length="7.5"
                     /fragment="True"
                     /other="rep_origin"
     misc_feature    complement(2049..2075)
                     /label="bom (fragment)"
                     /ApEinfo_revcolor="#b7e6d7"
                     /ApEinfo_fwdcolor="#b7e6d7"
                     /note="pLannotate"
                     /database="snapgene"
                     /identity="96.3"
                     /match_length="19.1"
                     /fragment="True"
                     /other="misc_feature"
     mobile_element  complement(2069..2129)
                     /label="IS1 (fragment)"
                     /ApEinfo_revcolor="#b7e6d7"
                     /ApEinfo_fwdcolor="#b7e6d7"
                     /note="pLannotate"
                     /database="snapgene"
                     /identity="100.0"
                     /match_length="7.9"
                     /fragment="True"
                     /other="mobile_element"
     terminator      2152..2199
                     /label="fd terminator"
                     /ApEinfo_revcolor="#b1ff67"
                     /ApEinfo_fwdcolor="#b1ff67"
                     /note="pLannotate"
                     /database="snapgene"
                     /identity="98.0"
                     /match_length="100.0"
                     /fragment="False"
                     /other="terminator"
     misc_feature    2439..2664
                     /label="Pcin"
                     /ApEinfo_revcolor="#b7e6d7"
                     /ApEinfo_fwdcolor="#b7e6d7"
     misc_RNA        2667..2716
                     /label="sTRSV HHRz"
                     /ApEinfo_revcolor="#85dae9"
                     /ApEinfo_fwdcolor="#85dae9"
                     /note="hammerhead ribozyme from the tobacco ringspot virus satellite RNA (Khvorova et al., 2003)"
     misc_feature    2740..2765
                     /label="RBS"
                     /ApEinfo_revcolor="#ff9ccd"
                     /ApEinfo_fwdcolor="#ff9ccd"
     misc_feature    3230..3985
                     /label="cinR"
                     /ApEinfo_revcolor="#75c6a9"
                     /ApEinfo_fwdcolor="#75c6a9"
ORIGIN
        1 gaaatctgct cgtcagtggt gctcacactg acgaatcatg tacagatcat accgatgact
       61 gcctggcgac tcacaactaa gcaagacagc cggaaccagc gccggcgaac accactgcat
      121 atatggcata tcacaacagt ccacgtctca agcagttaca gagatgttac gaaccacgcg
      181 gccgctacag gtagaccaaa aaaaaaaaac acccgttagg gtgttcaata attggcccgc
      241 tcagaagaac tcgtcaagaa ggcgatagaa ggcgatgcgc tgcgaatcgg gagcggcgat
      301 accgtaaagc acgaggaagc ggtcagccca ttcgccgcca agctcttcag caatatcacg
      361 ggtagccaac gctatgtcct gatagcggtc cgccacaccc agccggccac agtcgatgaa
      421 tccagaaaag cggccatttt ccaccatgat attcggcaag caggcatcgc catgggtcac
      481 gacgagatcc tcgccgtcgg gcatccgcgc cttgagcctg gcgaacagtt cggctggcgc
      541 gagcccctga tgctcttcgt ccagatcatc ctgatcgaca agaccggctt ccatccgagt
      601 acgtgctcgc tcgatgcgat gtttcgcttg gtggtcgaat gggcaggtag ccggatcaag
      661 cgtatgcagc cgccgcattg catcagccat gatggatact ttctcggcag gagcaaggtg
      721 agatgacagg agatcctgcc ccggcacttc gcccaatagc agccagtccc ttcccgcttc
      781 agtgacaacg tcgagcacag ctgcgcaagg aacgcccgtc gtggccagcc acgatagccg
      841 cgctgcctcg tcttggagtt cattcagggc accggacagg tcggtcttga caaaaagaac
      901 cgggcgcccc tgcgctgaca gccggaacac ggcggcatca gagcagccga ttgtctgttg
      961 tgcccagtca tagccgaata gcctctccac ccaagcggcc ggagaacctg cgtgcaatcc
     1021 atcttgttca atcatgcgaa acgatcctca tcctgtctct tgatcagatc ttgatcccct
     1081 gcgccatcag atccttggcg gcaagaaagc catccagttt actttgcagg gcttcccaac
     1141 cttaccagag ggcgccccag ctggcaattc cggttcgctt gctgtcccga ggtgctacat
     1201 ttgaagagat aaattgcact gaaatctaga aatattttat ctgattaata agatgatctt
     1261 cttgagatcg ttttggtctg cgcgtaatct cttgctctga aaacgaaaaa accgccttgc
     1321 agggcggttt ttcgaaggtt ctctgagcta ccaactcttt gaaccgaggt aactggcttg
     1381 gaggagcgca gtcaccaaaa cttgtccttt cagtttagcc ttaaccggcg catgacttca
     1441 agactaactc ctctaaatca attaccagtg gctgctgcca gtggtgcttt tgcatgtctt
     1501 tccgggttgg actcaagacg atagttaccg gataaggcgc agcggtcgga ctgaacgggg
     1561 ggttcgtgca tacagtccag cttggagcga actgcctacc cggaactgag tgtcaggcgt
     1621 ggaatgagac aaacgcggcc ataacagcgg aatgacaccg gtaaaccgaa aggcaggaac
     1681 aggagagcgc acgagggagc cgccaggggg aaacgcctgg tatctttata gtcctgtcgg
     1741 gtttcgccac cactgatttg agcgtcagat ttcgtgatgc ttgtcagggg ggcggagcct
     1801 atggaaaaac ggctttgccg cggccctctc acttccctgt taagtatctt cctggcatct
     1861 tccaggaaat ctccgccccg ttcgtaagcc atttccgctc gccgcagtcg aacgaccgag
     1921 cgtagcgagt cagtgagcga ggaagcggaa tatatcctgt atcacatatt ctgctgacgc
     1981 accggtgcag ccttttttct cctgccacat gaagcacttc actgacaccc tcatcagtgc
     2041 caacatagta agccagtata cactccgcta gcgctgatgt ccggcggtgc ttttgccgtt
     2101 acgcaccacc ccgtcagtag ctgaacaggc cctcagaaag caagctgata aaccgataca
     2161 attaaaggct ccttttggag cctttttttt ggagattttc aacatgaaaa aattattatt
     2221 gcggccgccc ctgaattcgc atctagactg atgagacgtg gtagagccac aaacagccgg
     2281 tacaagcaac gatctccagg accatctgaa tcatgcgcgg atgacacgaa ctcacgacgg
     2341 cgatcacaga cattaaccca cagtacagac actgcgacaa cgtggcaatt cgtcgcaata
     2401 caacggtttc tggtatcccg cttaacgatc gttggctgcc ctttgtgcgt ccaaacggac
     2461 gcacggcgct ctaaagcggg tcgcgatctt tcagattcgc tcctcgcgct ttcagtcttt
     2521 gttttggcgc atgtcgttat cgcaaaaccg ctgcacactt ttgcgcgaca tgctctgatc
     2581 cccctcatct gggggggcct atctgaggga atttccgatc cggctcgcct gaaccattct
     2641 gctttccacg aacttgaaaa cgctagctgt caccggatgt gctttccggt ctgatgagtc
     2701 cgtgaggacg aaacagcctc tacaaataat tttgtttaat actagagaaa gaggggaaat
     2761 actagTATGa gaactctgac tctaaatgaa ttagattctg tttctggTGG CAATGCAAAC
     2821 TCAGGTTATG AAGGTGGAAG CTCAAATCAC AGGGGTTCTG CCCCCGCCAC CTGTGCAAAC
     2881 CGCGCCGGTG TATCTGCAAT TATCGGTGGA ATGCGGGGTG CTTTGGGTGG TACGCCTGCA
     2941 TCTGTAGTGG TAGGTGCGGT TGTTGCTGGA GTAGGGACGG CGATTGCCTG CGCGCCTGAT
     3001 CGTGGAAGTC AGAATGGCGG TGGTAATTTC GGCGGCGATC ATAACGCTAA CAGTGTTAAC
     3061 GGACAGTGTC ACTGGTGAAT CCctcggtac caaattccag aaaagaggcc tcccgaaagg
     3121 ggggcctttt ttcgttttgg tccaatggcg gcgcgccatc gaatggcgca aaacctttcg
     3181 cggtatggca tgatagcgcc cggaagagag tcaattcagg gtggtgaata tgattgagaa
     3241 tacctatagc gaaaagttcg agtccgcgtt cgaacagatc aaagcggcgg ccaacgtgga
     3301 tgccgccatc cgtattctcc aggcggaata taacctcgat ttcgtcacct accatctcgc
     3361 ccagacaatc gcgagcaaga tcgattcgcc cttcgtgcgc accacctatc cggatgcctg
     3421 ggtttcccgt tacctcctca actgctatgt gaaggtcgat ccgatcatca agcagggctt
     3481 cgaacgccag ctgcccttcg actggagcga ggtcgaaccg acgccggagg cctatgccat
     3541 gctggtcgac gcccagaaac acggcatcga tgacaatggc tactccatcc ccgtcgccga
     3601 caaggcgcag cgccgcgccc tgctgtcgct gaatgcccat ataccggccg acgaatggac
     3661 cgagctcgtg cgccgctgcc gcaatgagtg gatcgagatc gcccatctga tccaccgcaa
     3721 ggccgtatat gagctgcatg gcgaaaacga tccggtgccg gcattgtcgc cgcgcgagat
     3781 cgagtgtctg cactggaccg ccctcggcaa ggattacaag gatatttcgg tcatcctggg
     3841 catatcagag cataccacac gcgattacct gaaaaccgcc cgcttcaggc tcggctgcac
     3901 cacgatctcg gccgccgcgt cgcgggctgt tcaattgcgc atcatcaatc cctataggat
     3961 ccgcatgacg cgacgtaatt ggtaatagcc taattggtaa cgaatcagac aattgacggc
     4021 tcgagggagt agGCTG
//
