# Supplementary material for: Refactored genetic parts for modular assembly of the E. coli MccV type I secretion system used to screen class II microcin candidates from plant-associated bacteria
Source: BMC Biotechnol. 2026 Apr 3;26:66. doi: 10.1186/s12896-026-01148-8 (PMC13174018; doi:10.1186/s12896-026-01148-8)
Supplement: Supplementary file 1 — Supplementary Material 1 [file 12896_2026_1148_MOESM1_ESM.zip › Data S1. Plasmid sequences/Stage 1 assemblies/pBTK1153.gb]

LOCUS       piGEM23_1057_(pMccV_RSF 9057 bp ds-DNA     circular     04-APR-2024
DEFINITION  .
FEATURES             Location/Qualifiers
     misc_feature    complement(363..1178)
                     /label="kanR"
                     /ApEinfo_revcolor="#f58a5e"
                     /ApEinfo_fwdcolor="#f58a5e"
     misc_feature    complement(1179..1326)
                     /label="kanR promoter"
                     /ApEinfo_revcolor="#faac61"
                     /ApEinfo_fwdcolor="#faac61"
     misc_feature    complement(1353..7010)
                     /label="RSF1010 origin"
                     /ApEinfo_revcolor="#d59687"
                     /ApEinfo_fwdcolor="#d59687"
     misc_feature    7223..7448
                     /label="Pcin"
                     /ApEinfo_revcolor="#b7e6d7"
                     /ApEinfo_fwdcolor="#b7e6d7"
     misc_RNA        7451..7500
                     /label="sTRSV HHRz"
                     /ApEinfo_revcolor="#85dae9"
                     /ApEinfo_fwdcolor="#85dae9"
                     /note="hammerhead ribozyme from the tobacco ringspot virus satellite RNA (Khvorova et al., 2003)"
     misc_feature    7524..7549
                     /label="RBS"
                     /ApEinfo_revcolor="#ff9ccd"
                     /ApEinfo_fwdcolor="#ff9ccd"
     CDS             7596..7862
                     /label="MccV"
                     /ApEinfo_revcolor="#85dae9"
                     /ApEinfo_fwdcolor="#85dae9"
                     /note="codon_start: 1 db_xref: GI: 222104813 db_xref: GeneID: 16191034 gene: cvaC locus_tag: MM1_0026 product: colicin V synthesis protein protein_id: YP_002539302.1 transl_table: 11 translation: MRTLTLNELDSVSGGASGRDIAMAIGTLSGQFVAGGIGAAAGGVAGGAIYDYASTHKPNPAMSPSGLGGTIKQKPEGIPSEAWNYAAGRLCNWSPNNLSDVCL*"
     misc_feature    7863..8099
                     /label="Cvi"
                     /ApEinfo_revcolor="#b1ff67"
                     /ApEinfo_fwdcolor="#b1ff67"
     misc_feature    8251..9006
                     /label="cinR"
                     /ApEinfo_revcolor="#75c6a9"
                     /ApEinfo_fwdcolor="#75c6a9"
ORIGIN
        1 gaaatctgct cgtcagtggt gctcacactg acgaatcatg tacagatcat accgatgact
       61 gcctggcgac tcacaactaa gcaagacagc cggaaccagc gccggcgaac accactgcat
      121 atatggcata tcacaacagt ccacgtctca agcagttaca gagatgttac gaaccactag
      181 tgcactgcag tacaccaggc atcaaataaa acgaaaggct cagtcgaaag actgggcctt
      241 tcgttttatc tgttgtttgt cggtgaacgc tctctactag agtcacactg gctcaccttc
      301 gggtgggcct ttctgcgttt ataCCGAgcg gccgcgtgtt acaaccaatt aaccaattct
      361 gattagaaaa actcatcgag catcaaatga aactgcaatt tattcatatc aggattatca
      421 ataccatatt tttgaaaaag ccgtttctgt aatgaaggag aaaactcacc gaggcagttc
      481 cataggatgg caagatcctg gtatcggtct gcgattccga ctcgtccaac atcaatacaa
      541 cctattaatt tcccctcgtc aaaaataagg ttatcaagtg agaaatcacc atgagtgacg
      601 actgaatccg gtgagaatgg caaaagctta tgcatttctt tccagacttg ttcaacaggc
      661 cagccattac gctcgtcatc aaaatcactc gcatcaacca aaccgttatt cattcgtgat
      721 tgcgcctgag cgaggcgaaa tacgcgatcg ctgttaaaag gacaattaca aacaggaatc
      781 gaatgcaacc ggcgcaggaa cactgccagc gcatcaacaa tattttcacc tgaatcagga
      841 tattcttcta atacctggaa tgctgttttc ccggggatcg cagtggtgag taaccatgca
      901 tcatcaggag tacggataaa atgcttgatg gtcggaagag gcataaattc cgtcagccag
      961 tttagtctga ccatctcatc tgtaacatca ttggcaacgc tacctttgcc atgtttcaga
     1021 aacaactctg gcgcatcggg cttcccatac aatcgataga ttgtcgcacc tgattgcccg
     1081 acattatcgc gagcccattt atacccatat aaatcagcat ccatgttgga atttaatcgc
     1141 ggcctggagc aagacgtttc ccgttgaata tggctcataa caccccttgt attactgttt
     1201 atgtaagcag acagttttat tgttcatgat gatatatttt tatcttgtgc aatgtaacat
     1261 cagagatttt gagacacaac gtggctttgt tgaataaatc gaacttttgc tgagttgaag
     1321 gatcagtcat gaccaaaatc ccttaacgtg agtcagcctg ccgccttggg ccgggtgatg
     1381 tcgtacttgc ccgccgcgaa ctcggttacc gtccagccca gcgcgaccag ctccggcaac
     1441 gcctcgcgca cccgcttgcg gcgcttgcgc atggtcgaac cactggcctc tgacggccag
     1501 acatagccgc acaaggtatc tatggaagcc ttgccggttt tgccggggtc gatccagcca
     1561 cacagccgct ggtgcagcag gcgggcggtt tcgctgtcca gcgcccgcac ctcgtccatg
     1621 ctgatgcgca catgctggcc gccacccatg acggcctgcg cgatcaaggg gttcagggcc
     1681 acgtacaggc gcccgtccgc ctcgtcgctg gcgtactccg acagcagccg aaacccctgc
     1741 cgcttgcggc cattctgggc gatgatggat accttccaaa ggcgctcgat gcagtcctgt
     1801 atgtgcttga gcgccccacc actatcgacc tctgccccga tttcctttgc cagcgcccga
     1861 tagctacctt tgaccacatg gcattcagcg gtgacggcct cccacttggg ttccaggaac
     1921 agccggagct gccgtccgcc ttcggtcttg ggttccgggc caagcactag gccattaggc
     1981 ccagccatgg ccaccagccc ttgcaggatg cgcagatcat cagcgcccag cggctccggg
     2041 ccgctgaact cgatccgctt gccgtcgccg tagtcatacg tcacgtccag cttgctgcgc
     2101 ttgcgctcgc cccgcttgag ggcacggaac aggccggggg ccagacagtg cgccgggtcg
     2161 tgccggacgt ggctgaggct gtgcttgttc ttaggcttca ccacggggca cccccttgct
     2221 cttgcgctgc ctctccagca cggcgggctt gagcaccccg ccgtcatgcc gcctgaacca
     2281 ccgatcagcg aacggtgcgc catagttggc cttgctcaca ccgaagcgga cgaagaaccg
     2341 gcgctggtcg tcgtccacac cccattcctc ggcctcggcg ctggtcatgc tcgacaggta
     2401 ggactgccag cggatgttat cgaccagtac cgagctgccc cggctggcct gctgctggtc
     2461 gcctgcgccc atcatggccg cgcccttgct ggcatggtgc aggaacacga tagagcaccc
     2521 ggtatcggcg gcgatggcct ccatgcgacc gatgacctgg gccatggggc cgctggcgtt
     2581 ttcttcctcg atgtggaacc ggcgcagcgt gtccagcacc atcaggcggc ggccctcggc
     2641 ggcgcgcttg aggccgtcga accactccgg ggccatgatg ttgggcaggc tgccgatcag
     2701 cggctggatc agcaggccgt cagccacggc ttgccgttcc tcggcgctga ggtgcgcccc
     2761 aagggcgtgc aggcggtgat gaatggcggt gggcgggtct tcggcgggca ggtagatcac
     2821 cgggccggtg ggcagttcgc ccacctccag cagatccggc ccgcctgcaa tctgtgcggc
     2881 cagttgcagg gccagcatgg atttaccggc accaccgggc gacaccagcg ccccgaccgt
     2941 accggccacc atgttgggca aaacgtagtc cagcggtggc ggcgctgctg cgaacgcctc
     3001 cagaatattg ataggcttat gggtagccat tgattgcctc ctttgcaggc agttggtggt
     3061 taggcgctgg cggggtcact acccccgccc tgcgccgctc tgagttcttc caggcactcg
     3121 cgcagcgcct cgtattcgtc gtcggtcagc cagaacttgc gctgacgcat ccctttggcc
     3181 ttcatgcgct cggcatatcg cgcttggcgt acagcgtcag ggctggccag caggtcgccg
     3241 gtctgcttgt ccttttggtc tttcatatca gtcaccgaga aacttgccgg ggccgaaagg
     3301 cttgtcttcg cggaacaagg acaaggtgca gccgtcaagg ttaaggctgg ccatatcagc
     3361 gactgaaaag cggccagcct cggccttgtt tgacgtataa ccaaagccac cgggcaacca
     3421 atagcccttg tcacttttga tcaggtagac cgaccctgaa gcgctttttt cgtattccat
     3481 aaaaccccct tctgtgcgtg agtactcata gtataacagg cgtgagtacc aacgcaagca
     3541 ctacatgctg aaatctggcc cgcccctgtc catgcctcgc tggcggggtg ccggtgcccg
     3601 tgccagctcg gcccgcgcaa gctggacgct gggcagaccc atgaccttgc tgacggtgcg
     3661 ctcgatgtaa tccgcttcgt ggccgggctt gcgctctgcc agcgctgggc tggcctcggc
     3721 catggccttg ccgatttcct cggcactgcg gccccggctg gccagcttct gcgcggcgat
     3781 aaagtcgcac ttgctgaggt catgaccgaa gcgcttgacc agcccggcca tctcgctgcg
     3841 gtactcgtcc agcgccgtgc gccggtggcg gctaagctgc cgctcgggca gttcgaggct
     3901 ggccagcctg cgggccttct cctgctgccg ctgggcctgc tcgatctgct ggccagcctg
     3961 ctgcaccagc gccgggccag cggtggcggt cttgcccttg gattcacgca gcagcaccca
     4021 cggctgataa ccggcgcggg tggtgtgctt gtccttgcgg ttggtgaagc ccgccaagcg
     4081 gccatagtgg cggctgtcgg cgctggccgg gtcggcgtcg tactcgctgg ccagcgtccg
     4141 ggcaatctgc ccccgaagtt caccgcctgc ggcgtcggcc accttgaccc atgcctgata
     4201 gttcttcggg ctggtttcca ctaccagggc aggctcccgg ccctcggctt tcatgtcatc
     4261 caggtcaaac tcgctgaggt cgtccaccag caccagacca tgccgctcct gctcggcggg
     4321 cctgatatac acgtcattgc cctgggcatt catccgcttg agccatggcg tgttctggag
     4381 cacttcggcg gctgaccatt cccggttcat catctggccg gtgggtgcgt ccctgacgcc
     4441 gatatcgaag cgctcacagc ccatggcctt gagctgtcgg cctatggcct gcaaagtcct
     4501 gtcgttcttc atcgggccac caagcgcagc cagatcgagc cgtcctcggt tgtcagtggc
     4561 gtcaggtcga gcaagagcaa cgatgcgatc agcagcacca ccgtaggcat catggaagcc
     4621 agcatcacgg ttagccatag cttccagtgc cacccccgcg acgcgctccg ggcgctctgc
     4681 gcggcgctgc tcacctcggc ggctacctcc cgcaactctt tggccagctc cacccatgcc
     4741 gcccctgtct ggcgctgggc tttcagccac tccgccgcct gcgcctcgct ggcctgcttg
     4801 gtctggctca tgacctgccg ggcttcgtcg gccagtgtcg ccatgctctg ggccagcggt
     4861 tcgatctgct ccgctaactc gttgatgcct ctggatttct tcactctgtc gattgcgttc
     4921 atggtctatt gcctcccggt attcctgtaa gtcgatgatc tgggcgttgg cggtgtcgat
     4981 gttcagggcc acgtctgccc ggtcggtgcg gatgccccgg ccttccatct ccaccacgtt
     5041 cggccccagg tgaacaccgg gcaggcgctc gatgccctgc gcctcaagtg ttctgtggtc
     5101 aatgcgggcg tcgtggccag cccgctctaa tgcccggttg gcatggtcgg cccatgcctc
     5161 gcgggtctgc tcaagccatg ccttgggctt gagcgcttcg gtcttctgtg ccccgccctt
     5221 ctccggggtc ttgccgttgt accgcttgaa ccactgagcg gcgggccgct cgatgccgtc
     5281 attgatccgc tcggagatca tcaggtggca gtgcgggttc tcgccgccac cggcatggat
     5341 ggccagcgta tacggcaggc gctcggcacc ggtcaggtgc tgggcgaact cggacgccag
     5401 cgccttctgc tggtcgaggg tcagctcgac cggcagggca aattcgacct ccttgaacag
     5461 ccgcccattg gcgcgttcat acaggtcggc agcatcccag tagtcggcgg gccgctcgac
     5521 gaactccggc atgtgcccgg attcggcgtg caagacttca tccatgtcgc gggcatactt
     5581 gccttcgcgc tggatgtagt cggccttggc cctggccgat tggccgcccg acctgctgcc
     5641 ggttttcgcc gtaaggtgat aaatcgccat gctgcctcgc tgttgctttt gcttttcggc
     5701 tccatgcaat ggccctcgga gagcgcaccg cccgaagggt ggccgttagg ccagtttctc
     5761 gaagagaaac cggtaagtgc gccctcccct acaaagtagg gtcgggattg ccgccgctgt
     5821 gcctccatga tagcctacga gacagcacat taacaatggg gtgtcaagat ggttaagggg
     5881 agcaacaagg cggcggatcg gctggccaag ctcgaagaac aacgagcgcg aatcaatgcc
     5941 gaaattcagc gggagcgggc aagggaacag cagcaagagc gcaagaacga aacaaggcgc
     6001 aaggtgctgg tgggggccat gattttggcc aaggtgaaca gcagcgagtg gccggaggat
     6061 cggctcatgg cggcaatgga tgcgtacctt gaacgcgacc acgaccgcgc cttgttcggt
     6121 ctgccgccac gccagaagga tgagccgggc tgaatgatcg accgagacag gccctgcggg
     6181 gctgcacacg cgcccccacc cttcgggtag ggggaaaggc cgctaaagcg gctaaaagcg
     6241 ctccagcgta tttctgcggg gtttggtgtg gggtttagcg ggctttgccc gcctttcccc
     6301 ctgccgcgca gcggtggggc ggtgtgtagc ctagcgcagc gaatagacca gctatccggc
     6361 ctctggccgg gcatattggg caagggcagc agcgccccac aagggcgctg ataaccgcgc
     6421 ctagtggatt attcttagat aatcatggat ggatttttcc aacaccccgc cagcccccgc
     6481 ccctgctggg tttgcaggtt tgggggcgtg acagttattg caggggttcg tgacagttat
     6541 tgcagggggg cgtgacagtt attgcagggg ttcgtgacag ttagtacggg agtgacgggc
     6601 actggctggc aatgtctagc aacggcaggc atttcggctg agggtaaaag aactttccgc
     6661 taagcgatag actgtatgta aacacagtat tgcaaggacg cggaacatgc ctcatgtggc
     6721 ggccaggacg gccagccggg atcgggatac tggtcgttac cagagccacc gacccgagca
     6781 aacccttctc tatcagatcg ttgacgagta ttacccggca ttcgctgcgc ttatggcaga
     6841 gcagggaaag gaattgccgg gctatgtgca acgggaattt gaagaatttc tccaatgcgg
     6901 gcggctggag catggctttc tacgggttcg ctgcgagtct tgccacgccg agcacctggt
     6961 cgctttcaga aatcaatcta aagtatatat gagtaaactt ggtctgacag gcccctgaat
     7021 tcgcatctag actgatgaga cgtggtagag ccacaaacag ccggtacaag caacgatctc
     7081 caggaccatc tgaatcatgc gcggatgaca cgaactcacg acggcgatca cagacattaa
     7141 cccacagtac agacactgcg acaacgtggc aattcgtcgc aatacaacgg tttctggtat
     7201 cccgcttaac gatcgttggc tgccctttgt gcgtccaaac ggacgcacgg cgctctaaag
     7261 cgggtcgcga tctttcagat tcgctcctcg cgctttcagt ctttgttttg gcgcatgtcg
     7321 ttatcgcaaa accgctgcac acttttgcgc gacatgctct gatccccctc atctgggggg
     7381 gcctatctga gggaatttcc gatccggctc gcctgaacca ttctgctttc cacgaacttg
     7441 aaaacgctag ctgtcaccgg atgtgctttc cggtctgatg agtccgtgag gacgaaacag
     7501 cctctacaaa taattttgtt taatactaga gaaagagggg aaatactagT ATGagaactc
     7561 tgactctaaa tgaattagat tctgtttctg gTGGCgcttc agggcgtgat attgcgatgg
     7621 ctataggaac actatccggg caatttgttg caggaggaat tggagcagct gctgggggtg
     7681 tggctggagg tgcaatatat gactatgcat ccactcacaa acctaatcct gcaatgtctc
     7741 catccggttt agggggaaca attaagcaaa aacccgaagg gataccttca gaagcatgga
     7801 actatgctgc gggaagattg tgtaattgga gtccaaataa tcttagtgat gtttgtttat
     7861 aaATGGatag aaaaagaaca aaattagagt tgttatttgc atttataata aatgccaccg
     7921 caatatatat tgcattagct atatatgatt gtgtttttag aggaaaggac tttttatcca
     7981 tgcatacatt ttgcttctct gcattaatgt ctgcaatatg ttactttgtt ggtgataatt
     8041 attattcaat atccgataag ataaaaagga gatcatatga gaactctgac tctaaatgaA
     8101 TCCctcggta ccaaattcca gaaaagaggc ctcccgaaag gggggccttt tttcgttttg
     8161 gtccaatggc ggcgcgccat cgaatggcgc aaaacctttc gcggtatggc atgatagcgc
     8221 ccggaagaga gtcaattcag ggtggtgaat atgattgaga atacctatag cgaaaagttc
     8281 gagtccgcgt tcgaacagat caaagcggcg gccaacgtgg atgccgccat ccgtattctc
     8341 caggcggaat ataacctcga tttcgtcacc taccatctcg cccagacaat cgcgagcaag
     8401 atcgattcgc ccttcgtgcg caccacctat ccggatgcct gggtttcccg ttacctcctc
     8461 aactgctatg tgaaggtcga tccgatcatc aagcagggct tcgaacgcca gctgcccttc
     8521 gactggagcg aggtcgaacc gacgccggag gcctatgcca tgctggtcga cgcccagaaa
     8581 cacggcatcg atgacaatgg ctactccatc cccgtcgccg acaaggcgca gcgccgcgcc
     8641 ctgctgtcgc tgaatgccca tataccggcc gacgaatgga ccgagctcgt gcgccgctgc
     8701 cgcaatgagt ggatcgagat cgcccatctg atccaccgca aggccgtata tgagctgcat
     8761 ggcgaaaacg atccggtgcc ggcattgtcg ccgcgcgaga tcgagtgtct gcactggacc
     8821 gccctcggca aggattacaa ggatatttcg gtcatcctgg gcatatcaga gcataccaca
     8881 cgcgattacc tgaaaaccgc ccgcttcagg ctcggctgca ccacgatctc ggccgccgcg
     8941 tcgcgggctg ttcaattgcg catcatcaat ccctatagga tccgcatgac gcgacgtaat
     9001 tggtaatagc ctaattggta acgaatcaga caattgacgg ctcgagggag tagGCTG
//
