# Supplementary material for: Refactored genetic parts for modular assembly of the E. coli MccV type I secretion system used to screen class II microcin candidates from plant-associated bacteria
Source: BMC Biotechnol. 2026 Apr 3;26:66. doi: 10.1186/s12896-026-01148-8 (PMC13174018; doi:10.1186/s12896-026-01148-8)
Supplement: Supplementary file 1 — Supplementary Material 1 [file 12896_2026_1148_MOESM1_ESM.zip › Data S1. Plasmid sequences/Stage 1 assemblies/pBTK1152.gb]

LOCUS       piGEM23_1017            4273 bp ds-DNA     circular     30-SEP-2025
DEFINITION  .
FEATURES             Location/Qualifiers
     misc_RNA        420..469
                     /label="sTRSV HHRz"
                     /ApEinfo_revcolor="#85dae9"
                     /ApEinfo_fwdcolor="#85dae9"
                     /note="hammerhead ribozyme from the tobacco ringspot virus satellite RNA (Khvorova et al., 2003)"
     CDS             565..831
                     /label="MccV"
                     /ApEinfo_revcolor="#85dae9"
                     /ApEinfo_fwdcolor="#85dae9"
                     /note="codon_start: 1 db_xref: GI: 222104813 db_xref: GeneID: 16191034 gene: cvaC locus_tag: MM1_0026 product: colicin V synthesis protein protein_id: YP_002539302.1 transl_table: 11 translation: MRTLTLNELDSVSGGASGRDIAMAIGTLSGQFVAGGIGAAAGGVAGGAIYDYASTHKPNPAMSPSGLGGTIKQKPEGIPSEAWNYAAGRLCNWSPNNLSDVCL*"
     misc_feature    832..1068
                     /label="Cvi"
                     /ApEinfo_revcolor="#b1ff67"
                     /ApEinfo_fwdcolor="#b1ff67"
     misc_feature    1220..1975
                     /label="cinR"
                     /ApEinfo_revcolor="#75c6a9"
                     /ApEinfo_fwdcolor="#75c6a9"
     rep_origin      3288..3833
                     /label="p15A ori"
                     /ApEinfo_revcolor="#9eafd2"
                     /ApEinfo_fwdcolor="#9eafd2"
                     /note="pLannotate"
                     /database="snapgene"
                     /identity="100.0"
                     /match_length="100.0"
                     /fragment="False"
                     /other="rep_origin"
     rep_origin      3921..3976
                     /label="RSF ori (fragment)"
                     /ApEinfo_revcolor="#f8d3a9"
                     /ApEinfo_fwdcolor="#f8d3a9"
                     /note="pLannotate"
                     /database="snapgene"
                     /identity="100.0"
                     /match_length="7.5"
                     /fragment="True"
                     /other="rep_origin"
     misc_feature    complement(4075..4101)
                     /label="bom (fragment)"
                     /ApEinfo_revcolor="#75c6a9"
                     /ApEinfo_fwdcolor="#75c6a9"
                     /note="pLannotate"
                     /database="snapgene"
                     /identity="96.3"
                     /match_length="19.1"
                     /fragment="True"
                     /other="misc_feature"
     mobile_element  complement(4095..4155)
                     /label="IS1 (fragment)"
                     /ApEinfo_revcolor="#f58a5e"
                     /ApEinfo_fwdcolor="#f58a5e"
                     /note="pLannotate"
                     /database="snapgene"
                     /identity="100.0"
                     /match_length="7.9"
                     /fragment="True"
                     /other="mobile_element"
     terminator      4178..4225
                     /label="fd terminator"
                     /ApEinfo_revcolor="#9eafd2"
                     /ApEinfo_fwdcolor="#9eafd2"
                     /note="pLannotate"
                     /database="snapgene"
                     /identity="98.0"
                     /match_length="100.0"
                     /fragment="False"
                     /other="terminator"
ORIGIN
        1 ctgatgagac gtggtagagc cacaaacagc cggtacaagc aacgatctcc aggaccatct
       61 gaatcatgcg cggatgacac gaactcacga cggcgatcac agacattaac ccacagtaca
      121 gacactgcga caacgtggca attcgtcgca atacaacggt ttctggtatc ccgcttaacg
      181 atcgttggct gccctttgtg cgtccaaacg gacgcacggc gctctaaagc gggtcgcgat
      241 ctttcagatt cgctcctcgc gctttcagtc tttgttttgg cgcatgtcgt tatcgcaaaa
      301 ccgctgcaca cttttgcgcg acatgctctg atccccctca tctggggggg cctatctgag
      361 ggaatttccg atccggctcg cctgaaccat tctgctttcc acgaacttga aaacgctagc
      421 tgtcaccgga tgtgctttcc ggtctgatga gtccgtgagg acgaaacagc ctctacaaat
      481 aattttgttt aatactagag aaagagggga aatactagTA TGagaactct gactctaaat
      541 gaattagatt ctgtttctgg TGGCgcttca gggcgtgata ttgcgatggc tataggaaca
      601 ctatccgggc aatttgttgc aggaggaatt ggagcagctg ctgggggtgt ggctggaggt
      661 gcaatatatg actatgcatc cactcacaaa cctaatcctg caatgtctcc atccggttta
      721 gggggaacaa ttaagcaaaa acccgaaggg ataccttcag aagcatggaa ctatgctgcg
      781 ggaagattgt gtaattggag tccaaataat cttagtgatg tttgtttata aATGGataga
      841 aaaagaacaa aattagagtt gttatttgca tttataataa atgccaccgc aatatatatt
      901 gcattagcta tatatgattg tgtttttaga ggaaaggact ttttatccat gcatacattt
      961 tgcttctctg cattaatgtc tgcaatatgt tactttgttg gtgataatta ttattcaata
     1021 tccgataaga taaaaaggag atcatatgag aactctgact ctaaatgaAT CCctcggtac
     1081 caaattccag aaaagaggcc tcccgaaagg ggggcctttt ttcgttttgg tccaatggcg
     1141 gcgcgccatc gaatggcgca aaacctttcg cggtatggca tgatagcgcc cggaagagag
     1201 tcaattcagg gtggtgaata tgattgagaa tacctatagc gaaaagttcg agtccgcgtt
     1261 cgaacagatc aaagcggcgg ccaacgtgga tgccgccatc cgtattctcc aggcggaata
     1321 taacctcgat ttcgtcacct accatctcgc ccagacaatc gcgagcaaga tcgattcgcc
     1381 cttcgtgcgc accacctatc cggatgcctg ggtttcccgt tacctcctca actgctatgt
     1441 gaaggtcgat ccgatcatca agcagggctt cgaacgccag ctgcccttcg actggagcga
     1501 ggtcgaaccg acgccggagg cctatgccat gctggtcgac gcccagaaac acggcatcga
     1561 tgacaatggc tactccatcc ccgtcgccga caaggcgcag cgccgcgccc tgctgtcgct
     1621 gaatgcccat ataccggccg acgaatggac cgagctcgtg cgccgctgcc gcaatgagtg
     1681 gatcgagatc gcccatctga tccaccgcaa ggccgtatat gagctgcatg gcgaaaacga
     1741 tccggtgccg gcattgtcgc cgcgcgagat cgagtgtctg cactggaccg ccctcggcaa
     1801 ggattacaag gatatttcgg tcatcctggg catatcagag cataccacac gcgattacct
     1861 gaaaaccgcc cgcttcaggc tcggctgcac cacgatctcg gccgccgcgt cgcgggctgt
     1921 tcaattgcgc atcatcaatc cctataggat ccgcatgacg cgacgtaatt ggtaatagcc
     1981 taattggtaa cgaatcagac aattgacggc tcgagggagt agGCTGgaaa tctgctcgtc
     2041 agtggtgctc acactgacga atcatgtaca gatcataccg atgactgcct ggcgactcac
     2101 aactaagcaa gacagccgga accagcgccg gcgaacacca ctgcatatat ggcatatcac
     2161 aacagtccac gtctcaagca gttacagaga tgttacgaac cacgcggccg ctacaggtag
     2221 accaaaaaaa aaaaacaccc gttagggtgt tcaataattg gcccgctcag aagaactcgt
     2281 caagaaggcg atagaaggcg atgcgctgcg aatcgggagc ggcgataccg taaagcacga
     2341 ggaagcggtc agcccattcg ccgccaagct cttcagcaat atcacgggta gccaacgcta
     2401 tgtcctgata gcggtccgcc acacccagcc ggccacagtc gatgaatcca gaaaagcggc
     2461 cattttccac catgatattc ggcaagcagg catcgccatg ggtcacgacg agatcctcgc
     2521 cgtcgggcat ccgcgccttg agcctggcga acagttcggc tggcgcgagc ccctgatgct
     2581 cttcgtccag atcatcctga tcgacaagac cggcttccat ccgagtacgt gctcgctcga
     2641 tgcgatgttt cgcttggtgg tcgaatgggc aggtagccgg atcaagcgta tgcagccgcc
     2701 gcattgcatc agccatgatg gatactttct cggcaggagc aaggtgagat gacaggagat
     2761 cctgccccgg cacttcgccc aatagcagcc agtcccttcc cgcttcagtg acaacgtcga
     2821 gcacagctgc gcaaggaacg cccgtcgtgg ccagccacga tagccgcgct gcctcgtctt
     2881 ggagttcatt cagggcaccg gacaggtcgg tcttgacaaa aagaaccggg cgcccctgcg
     2941 ctgacagccg gaacacggcg gcatcagagc agccgattgt ctgttgtgcc cagtcatagc
     3001 cgaatagcct ctccacccaa gcggccggag aacctgcgtg caatccatct tgttcaatca
     3061 tgcgaaacga tcctcatcct gtctcttgat cagatcttga tcccctgcgc catcagatcc
     3121 ttggcggcaa gaaagccatc cagtttactt tgcagggctt cccaacctta ccagagggcg
     3181 ccccagctgg caattccggt tcgcttgctg tcccgaggtg ctacatttga agagataaat
     3241 tgcactgaaa tctagaaata ttttatctga ttaataagat gatcttcttg agatcgtttt
     3301 ggtctgcgcg taatctcttg ctctgaaaac gaaaaaaccg ccttgcaggg cggtttttcg
     3361 aaggttctct gagctaccaa ctctttgaac cgaggtaact ggcttggagg agcgcagtca
     3421 ccaaaacttg tcctttcagt ttagccttaa ccggcgcatg acttcaagac taactcctct
     3481 aaatcaatta ccagtggctg ctgccagtgg tgcttttgca tgtctttccg ggttggactc
     3541 aagacgatag ttaccggata aggcgcagcg gtcggactga acggggggtt cgtgcataca
     3601 gtccagcttg gagcgaactg cctacccgga actgagtgtc aggcgtggaa tgagacaaac
     3661 gcggccataa cagcggaatg acaccggtaa accgaaaggc aggaacagga gagcgcacga
     3721 gggagccgcc agggggaaac gcctggtatc tttatagtcc tgtcgggttt cgccaccact
     3781 gatttgagcg tcagatttcg tgatgcttgt caggggggcg gagcctatgg aaaaacggct
     3841 ttgccgcggc cctctcactt ccctgttaag tatcttcctg gcatcttcca ggaaatctcc
     3901 gccccgttcg taagccattt ccgctcgccg cagtcgaacg accgagcgta gcgagtcagt
     3961 gagcgaggaa gcggaatata tcctgtatca catattctgc tgacgcaccg gtgcagcctt
     4021 ttttctcctg ccacatgaag cacttcactg acaccctcat cagtgccaac atagtaagcc
     4081 agtatacact ccgctagcgc tgatgtccgg cggtgctttt gccgttacgc accaccccgt
     4141 cagtagctga acaggccctc agaaagcaag ctgataaacc gatacaatta aaggctcctt
     4201 ttggagcctt ttttttggag attttcaaca tgaaaaaatt attattgcgg ccgcccctga
     4261 attcgcatct aga
//
