# Supplementary material for: Refactored genetic parts for modular assembly of the E. coli MccV type I secretion system used to screen class II microcin candidates from plant-associated bacteria
Source: BMC Biotechnol. 2026 Apr 3;26:66. doi: 10.1186/s12896-026-01148-8 (PMC13174018; doi:10.1186/s12896-026-01148-8)
Supplement: Supplementary file 1 — Supplementary Material 1 [file 12896_2026_1148_MOESM1_ESM.zip › Data S1. Plasmid sequences/Stage 1 assemblies/pBTK1156.gb]

LOCUS       piGEM23_1048_(pGFP_pBBR 5317 bp ds-DNA     circular     10-APR-2024
DEFINITION  .
FEATURES             Location/Qualifiers
     terminator      201..287
                     /label="rrnB T1 terminator"
                     /ApEinfo_revcolor="#c6c9d1"
                     /ApEinfo_fwdcolor="#c6c9d1"
                     /note="pLannotate"
                     /database="snapgene"
                     /identity="100.0"
                     /match_length="100.0"
                     /fragment="False"
                     /other="terminator"
     rep_origin      402..1174
                     /label="pBBR1 oriV"
                     /ApEinfo_revcolor="#faac61"
                     /ApEinfo_fwdcolor="#faac61"
                     /note="pLannotate"
                     /database="snapgene"
                     /identity="99.6"
                     /match_length="100.4"
                     /fragment="False"
                     /other="rep_origin"
     oriT            complement(1848..1956)
                     /label="oriT"
                     /ApEinfo_revcolor="#ffef86"
                     /ApEinfo_fwdcolor="#ffef86"
                     /note="pLannotate"
                     /database="snapgene"
                     /identity="100.0"
                     /match_length="99.1"
                     /fragment="False"
                     /other="oriT"
     terminator      complement(2114..2153)
                     /label="fd terminator"
                     /ApEinfo_revcolor="#b7e6d7"
                     /ApEinfo_fwdcolor="#b7e6d7"
                     /note="pLannotate"
                     /database="snapgene"
                     /identity="100.0"
                     /match_length="100.0"
                     /fragment="False"
                     /other="terminator"
     promoter        complement(3018..3109)
                     /label="AmpR promoter"
                     /ApEinfo_revcolor="#d6b295"
                     /ApEinfo_fwdcolor="#d6b295"
                     /note="pLannotate"
                     /database="snapgene"
                     /identity="100.0"
                     /match_length="100.0"
                     /fragment="False"
                     /other="promoter"
     terminator      complement(3182..3276)
                     /label="lambda t0 terminator"
                     /ApEinfo_revcolor="#84b0dc"
                     /ApEinfo_fwdcolor="#84b0dc"
                     /note="pLannotate"
                     /database="snapgene"
                     /identity="100.0"
                     /match_length="100.0"
                     /fragment="False"
                     /other="terminator"
     misc_feature    3480..3485
                     /label="BsaI"
                     /ApEinfo_revcolor="#f58a5e"
                     /ApEinfo_fwdcolor="#f58a5e"
     misc_RNA        3559..3608
                     /label="sTRSV HHRz"
                     /ApEinfo_revcolor="#008000"
                     /ApEinfo_fwdcolor="#008000"
                     /note="note: hammerhead ribozyme from the tobacco ringspot virus satellite RNA (Khvorova et al., 2003)"
     misc_feature    3632..3657
                     /label="RBS"
                     /ApEinfo_revcolor="#c7b0e3"
                     /ApEinfo_fwdcolor="#c7b0e3"
     misc_feature    4406..4429
                     /label="rho-ind. terminator"
                     /ApEinfo_revcolor="#f8d3a9"
                     /ApEinfo_fwdcolor="#f8d3a9"
ORIGIN
        1 gaaatctgct cgtcagtggt gctcacactg acgaatcatg tacagatcat accgatgact
       61 gcctggcgac tcacaactaa gcaagacagc cggaaccagc gccggcgaac accactgcat
      121 atatggcata tcacaacagt ccacgtctca agcagttaca gagatgttac gaacgcgcat
      181 cacctgcaag gcgaaggcat caaataaaac gaaaggctca gtcgaaagac tgggcctttc
      241 gttttatctg ttgtttgtcg gtgaacgctc tcctgagtag gacaaatccg ccgccctaga
      301 cagctgggcg cgccccccct acgggcttgc tctccgggct tcgccctgcg cggtcgctgc
      361 gctcccttgc cagcccgtgg atatgtggac gatggccgcg agcggccacc ggctggctcg
      421 cttcgctcgg cccgtggaca accctgctgg acaagctgat ggacaggctg cgcctgccca
      481 cgagcttgac cacagggatt gcccaccggc tacccagcct tcgaccacat acccaccggc
      541 tccaactgcg cggcctgcgg ccttgcccca tcaatttttt taattttctc tggggaaaag
      601 cctccggcct gcggcctgcg cgcttcgctt gccggttgga caccaagtgg aaggcgggtc
      661 aaggctcgcg cagcgaccgc gcagcggctt ggccttgacg cgcctggaac gacccaagcc
      721 tatgcgagtg ggggcagtcg aagggcgaag cccgcccgcc tgccccccga gcctcacggc
      781 ggcgagtgcg ggggttccaa gggggcagcg ccaccttggg caaggccgaa ggccgcgcag
      841 tcgatcaaca agccccggag gggccacttt tttgccggag ggggagccgc gccgaaggcg
      901 tgggggaacc ccgcaggggt gcccttcttt gggcaccaaa gaactagata tagggcgaaa
      961 tgcgaaagac ttaaaaatca acaacttaaa aaaggggggt acgcaacagc tcattgcggc
     1021 accccccgca atagctcatt gcgtaggtta aagaaaatct gtaattgact gccactttta
     1081 cgcaacgcat aattgttgtc gcgctgccga aaagttgcag ctgattgcgc atggtgccgc
     1141 aaccgtgcgg cacccctacc gcatggagat aagcatggcc acgcagtcca gagaaatcgg
     1201 cattcaagcc aagaacaagc ccggtcactg ggtgcaaacg gaacgcaaag cgcatgaggc
     1261 gtgggccggg cttattgcga ggaaacccac ggcggcaatg ctgctgcatc acctcgtggc
     1321 gcagatgggc caccagaacg ccgtggtggt cagccagaag acactttcca agctcatcgg
     1381 acgttctttg cggacggtcc aatacgcagt caaggacttg gtggccgagc gctggatctc
     1441 cgtcgtgaag ctcaacggcc ccggcaccgt gtcggcctac gtggtcaatg accgcgtggc
     1501 gtggggccag ccccgcgacc agttgcgcct gtcggtgttc agtgccgccg tggtggttga
     1561 tcacgacgac caggacgaat cgctgttggg gcatggcgac ctgcgccgca tcccgaccct
     1621 gtatccgggc gagcagcaac taccgaccgg ccccggcgag gagccgccca gccagcccgg
     1681 cattccgggc atggaaccag acctgccagc cttgaccgaa acggaggaat gggaacggcg
     1741 cgggcagcag cgcctgccga tgcccgatga gccgtgtttt ctggacgatg gcgagccgtt
     1801 ggagccgccg acacgggtaa cgctgccgcg ccggtagggc cggcctacgg ccagcctcgc
     1861 agagcaggat tcccgttgag caccgccagg tgcgaataag ggacagtgaa gaaggaacac
     1921 ccgctcgcgg gtgggcctac ttcacctatc ctgcccggct gacgccgttg gatacaccaa
     1981 ggaaagtcta cacgaaccct ttggcaaaat cctgtatatc gtgcgaaaaa ggatggatat
     2041 accgaaaaaa tcgctataat gaccccgaag cagggttatg cagcggaaaa ggacaacgcg
     2101 cggaccgggg tcgtccaaaa aaaaaggctc caaaaggagc ctttaattgt atcggtttac
     2161 caatgtttaa tcaggctcgc gccaatttcc gcaatctgac ggttacgttc atccatcgtc
     2221 gcctggctgc cggtggtata aatcaccaca atacggctcg gtttaccatc cgggcccagc
     2281 gccgcaataa tgccacggct gccacgttcg cccgcaccgc ttttatccgc aataaaccag
     2341 ccagccggca gcgcgctacg cagcagcgga cccgccactt tatccgcttc catccaatca
     2401 atcagttgct ggcggcttgc cagggtcagc agctcacccg tcagcagttt acgcagggtg
     2461 gtcgccattg ctgccggcat ggtggtatca cgttcatcgt tcggaatcgc ttcgttcagt
     2521 tccggttccc aacgatccag acgggtcaca tgatcgccca tgttatgcag aaacgcggtc
     2581 agttctttcg gaccgccaat ggtcgtcagc agcaggttcg ccgcggtgtt atcgctcatg
     2641 gtaatcgccg cgctgcacag ttcacgcacg gtcatgccat cggtcagatg tttttcggtc
     2701 accgggctat attccaccag atcgttctgg ctataatgaa tacgacggcc cagttgttcc
     2761 tggcccgcat ccacacggct cagaaccgca ccgcacagca gcactttaaa ggtgctcatc
     2821 atcggaaaac gttcttccgg acgaaaagat tccagaattt tgccgctgtt cagatccagt
     2881 tcaatatagc ccacgcgcgc acccagttga tcttccgcat ctttcacttt caccagggtt
     2941 tccggatgcg caaacaccgg caggcaaaac gccgcaaaaa acggaatcag cgccacacga
     3001 aaatgctgaa tgctcatact cttccttttt caatattatt gaagcattta tcagggttat
     3061 tgtctcatga gcggatacat atttgaatgt atttagaaaa ataaacaaat aggggaatta
     3121 aaaaaaagcc cgctcattag gcgggctact aatttaaatc gtaattattg gggacccctg
     3181 gattctcacc aataaaaaac gcccggcggc aaccgagcgt tctgaacaaa tccagatgga
     3241 gttctgaggt cattactgga tctatcaaca ggagtccaag gttctcttgc aggtggcacc
     3301 tgcttcgcat ctagactgat gagacgtggt agagccacaa acagccggta caagcaacga
     3361 tctccaggac catctgaatc atgcgcggat gacacgaact cacgacggcg atcacagaca
     3421 ttaacccaca gtacagacac tgcgacaacg tggcaattcg tcgcaataca acggtttctg
     3481 gtatcccgct taacgatcgt tggctgattg gatccaattg acagctagct cagtcctagg
     3541 taccattgga tccaatagct gtcaccggat gtgctttccg gtctgatgag tccgtgagga
     3601 cgaaacagcc tctacaaata attttgttta atactagaga aagaggggaa atactagTAT
     3661 Gagtaaagga gaagagcttt tcacaggagt tgtcccaatc ctcgtggaat tagacggtga
     3721 tgttaatggg cacaagttct ctgtcagtgg agagggtgaa ggcgacgcaa catatggcaa
     3781 gctgaccctt aaatttattt gcaccacggg taaactacct gttccatggc caacactggt
     3841 cactacgttc gggtatgggg ttcagtgctt tgcgcgctac ccagatcaca tgaaacagca
     3901 cgactttttc aagagtgcaa tgcccgaagg ctatgtacag gagagaacca tcttttttaa
     3961 ggatgacggc aactataaga cacgcgccga agtgaagttc gagggtgata cccttgttaa
     4021 tagaatcgag ttaaagggta ttgactttaa ggaagatgga aatattttag gccacaaact
     4081 ggaatataac tataactccc ataatgtgta cattatggcc gacaagcaaa agaacggtat
     4141 caaggttaac ttcaagatca gacacaacat tgaggatgga agcgttcaac tagccgacca
     4201 ttaccaacaa aacaccccaa ttggcgatgg gcctgtgctg ttaccagaca accattacct
     4261 gtccactcaa tctgcccttt cgaaagatcc caacgaaaag cgcgaccaca tggtccttct
     4321 tgagtttgtc acggctgctg ggattacaca cggcatggat gaactataca aataaatccc
     4381 tcggtaccaa attccagaaa agaggcctcc cgaaaggggg gccttttttc gttttggtcc
     4441 aatggcggcg cgccatcgaa tggtgcaaaa cctttcgcgg tatggcatga tagcgcccgg
     4501 aagagagtca attcaggggg gtgaataatg gacatgcctc gtattaaacc gggtcagcgt
     4561 gttatgatgg cactgcgtaa aatgattgca agcggtgaaa tcaaaagtgg tgaacgtatt
     4621 gcagaaattc cgaccgcagc agcactgggt gttagccgta tgccggttcg tatcgcactg
     4681 cgttcactgg aacaagaagg tctggttgtt cgtctgggtg cacgtggtta tgcagcccgt
     4741 ggtgttagca gcgatcagat tcgtgatgca attgaagttc gtggtgttct ggaaggtttt
     4801 gcagcacgtc gtctggcaga acgtggtatg accgcagaaa cccatgcacg ttttgttgta
     4861 ctgattgcag aaggtgaagc actgtttgca gccggtcgcc tgaatggtga agatctggat
     4921 cgttatgccg catataatca ggcatttcat gataccctgg ttagcgcagc aggtaatggt
     4981 gcagttgaaa gcgcactggc acgtaatggt tttgaaccgt ttgcagcagc cggtgcactg
     5041 gccctggatc tgatggacct gtctgccgaa tatgaacatc tgctggcagc acatcgtcag
     5101 catcaggcag ttctggatgc agttagctgt ggtgatgccg aaggtgcaga acgtattatg
     5161 cgtgatcatg cactggcagc aattcgtaat gcaaaagttt ttgaagcagc agcaagcgca
     5221 ggcgcaccgc tgggtgcagc atggtcaatt cgtgcagatt gataaggatc ctaattggta
     5281 acgaatcaga caattgacgg ctcgagggag tagGCTG
//
