# Supplementary material for: Refactored genetic parts for modular assembly of the E. coli MccV type I secretion system used to screen class II microcin candidates from plant-associated bacteria
Source: BMC Biotechnol. 2026 Apr 3;26:66. doi: 10.1186/s12896-026-01148-8 (PMC13174018; doi:10.1186/s12896-026-01148-8)
Supplement: Supplementary file 1 — Supplementary Material 1 [file 12896_2026_1148_MOESM1_ESM.zip › Data S1. Plasmid sequences/Part plasmids/pBTK1001.gb]

LOCUS       pBTK1001_(high_copy)    2824 bp ds-DNA     circular     17-JAN-2024
DEFINITION  .
COMMENT     Imported using the Genbank importer. File name:
            Li_X6P_1_1001SL-1_pLann.gbk Annotated with pLannotate v1.2.0
FEATURES             Location/Qualifiers
     promoter        complement(480..577)
                     /label="CamR promoter"
                     /ApEinfo_revcolor="#d59687"
                     /ApEinfo_fwdcolor="#d59687"
                     /note="note: pLannotate database: snapgene identity: 100.0 match_length: 95.1 fragment: False other: promoter"
     rep_origin      661..1249
                     /label="ColE1"
                     /ApEinfo_revcolor="#b4abac"
                     /ApEinfo_fwdcolor="#b4abac"
                     /note="note: pLannotate database: snapgene identity: 99.8 match_length: 100.0 fragment: False other: rep_origin"
     primer          1271..1288
                     /label="BTKP013 - ColE1 F (pBTK1001 backbone fwd)"
                     /note="sequence: TTACGGTTCCTGGCCTTT"
                     /ApEinfo_revcolor="#f7977a"
                     /ApEinfo_fwdcolor="#f7977a"
     CDS             1622..2335
                     /label="superfolder GFP"
                     /ApEinfo_revcolor="#75c6a9"
                     /ApEinfo_fwdcolor="#75c6a9"
                     /note="note: pLannotate database: snapgene identity: 99.7 match_length: 100.0 fragment: False other: CDS"
     CDS             1622..2335
                     /label="superfolder GFP"
                     /ApEinfo_revcolor="#84b0dc"
                     /ApEinfo_fwdcolor="#84b0dc"
                     /note="note: pLannotate database: snapgene identity: 99.7 match_length: 100.0 fragment: False other: CDS"
                     /translation="MRKGEELFTGVVPILVELDGDVNGHKFSVRGEGEGDATNGKLTLKFICTTGKLPVPWPTLVTTLTYGVQCFARYPDHMKQHDFFKSAMPEGYVQERTISFKDDGTYKTRAEVKFEGDTLVNRIELKGIDFKEDGNILGHKLEYNFNSHNVYITADKQKNGIKANFKIRHNVEDGSVQLADHYQQNTPIGDGPVLLPDNHYLSTQSVLSKDPNEKRDHMVLLEFVTAAGITHGMDELYK"
     terminator      2347..2418
                     /label="rrnB T1 terminator"
                     /ApEinfo_revcolor="#84b0dc"
                     /ApEinfo_fwdcolor="#84b0dc"
                     /note="note: pLannotate database: snapgene identity: 100.0 match_length: 100.0 fragment: False other: terminator"
     terminator      2434..2461
                     /label="T7Te terminator"
                     /ApEinfo_revcolor="#d59687"
                     /ApEinfo_fwdcolor="#d59687"
                     /note="note: pLannotate database: snapgene identity: 100.0 match_length: 100.0 fragment: False other: terminator"
     terminator      complement(2539..2573)
                     /label="lambda t0 terminator"
                     /ApEinfo_revcolor="#ff9ccd"
                     /ApEinfo_fwdcolor="#ff9ccd"
                     /note="note: pLannotate database: snapgene identity: 100.0 match_length: 100.0 fragment: False other: terminator"
     primer          complement(2622..2640)
                     /label="BTKP010 - Cam terminator (pBTK1001 & pBTK001 backbone rev)"
                     /note="sequence: GATATCGAGCTCGCTTGGA"
                     /ApEinfo_revcolor="#f7977a"
                     /ApEinfo_fwdcolor="#f7977a"
     CDS             complement(2647..479)
                     /label="CamR"
                     /ApEinfo_revcolor="#c7b0e3"
                     /ApEinfo_fwdcolor="#c7b0e3"
                     /note="note: pLannotate database: swissprot identity: 100.0 match_length: 100.0 fragment: False other: CDS"
ORIGIN
        1 acgtttaaat caaaactggt gaaactcacc cagggattgg ctgaaacgaa aaacatattc
       61 tcaataaacc ctttagggaa ataggccagg ttttcaccgt aacacgccac atcttgcgaa
      121 tatatgtgta gaaactgccg gaaatcgtcg tggtattcac tccagagcga tgaaaacgtt
      181 tcagtttgct catggaaaac ggtgtaacaa gggtgaacac tatcccatat caccagctca
      241 ccgtctttca ttgccatacg aaattccgga tgagcattca tcaggcgggc aagaatgtga
      301 ataaaggccg gataaaactt gtgcttattt ttctttacgg tctttaaaaa ggccgtaata
      361 tccagctgaa cggtctggtt ataggtacat tgagcaactg actgaaatgc ctcaaaatgt
      421 tctttacgat gccattggga tatatcaacg gtggtatatc cagtgatttt tttctccatt
      481 ttagcttcct tagctcctga aaatctcgat aactcaaaaa atacgcccgg tagtgatctt
      541 atttcattat ggtgaaagtt ggaacctctt acgtgcccga tcaatcatga ccaaaatccc
      601 ttaacgtgag ttttcgttcc actgagcgtc agaccccgta gaaaagatca aaggatcttc
      661 ttgagatcct ttttttctgc gcgtaatctg ctgcttgcaa acaaaaaaac caccgctacc
      721 agcggtggtt tgtttgccgg atcaagagct accaactctt tttccgaagg taactggctt
      781 cagcagagcg cagataccaa atactgttct tctagtgtag ccgtagttag gccaccactt
      841 caagaactct gtagcaccgc ctacatacct cgctctgcta atcctgttac cagtggctgc
      901 tgccagtggc gataagtcgt gtcttaccgg gttggactca agacgatagt taccggataa
      961 ggcgcagcgg tcgggctgaa cggggggttc gtgcacacag cccagcttgg agcgaacgac
     1021 ctacaccgaa ctgagatacc tacagcgtga gctatgagaa agcgccacgc ttcccgaagg
     1081 gagaaaggcg gacaggtatc cggtaagcgg cagggtcgga acaggagagc gcacgaggga
     1141 gcttccaggg ggaaacgcct ggtatcttta tagtcctgtc gggtttcgcc acctctgact
     1201 tgagcgtcga tttttgtgat gctcgtcagg ggggcggagc ctatggaaaa acgccagcaa
     1261 cgcggccttt ttacggttcc tggccttttg ctggcctttt gctcacatgt tctttcctgc
     1321 gttatcccct gattctgtgg ataaccgtac gtttgagaag agaaaagaaa accgccgatc
     1381 ctgtccaccg cattactgca aggtagtgga caagaccggc ggtcttaagt tttttggctg
     1441 aaagtcggcg agacggaaag tgaaacgtga tttcatgcgt cattttgaac attttgtaaa
     1501 tcttatttaa taatgtgtgc ggcaattcac atttaattta tgaatgtttt cttaacatcg
     1561 cggcaactca agaaacggca ggttcggatc ttagctacta gagaaagagg agaaatacta
     1621 gatgcgtaaa ggcgaagagc tgttcactgg tgtcgtccct attctggtgg aactggatgg
     1681 tgatgtcaac ggtcataagt tttccgtgcg tggcgagggt gaaggtgacg caactaatgg
     1741 taaactgacg ctgaagttca tctgtactac tggtaaactg ccggttcctt ggccgactct
     1801 ggtaacgacg ctgacttatg gtgttcagtg ctttgctcgt tatccggacc atatgaagca
     1861 gcatgacttc ttcaagtccg ccatgccgga aggctatgtg caggaacgca cgatttcctt
     1921 taaggatgac ggcacgtaca aaacgcgtgc ggaagtgaaa tttgaaggcg ataccctggt
     1981 aaaccgcatt gagctgaaag gcattgactt taaagaggac ggcaatatcc tgggccataa
     2041 gctggaatac aattttaaca gccacaatgt ttacatcacc gccgataaac aaaaaaatgg
     2101 cattaaagcg aattttaaaa ttcgccacaa cgtggaggat ggcagcgtgc agctggctga
     2161 tcactaccag caaaacactc caatcggtga tggtcctgtt ctgctgccag acaatcacta
     2221 tctgagcacg caaagcgttc tgtctaaaga tccgaacgag aaacgcgatc atatggttct
     2281 gctggagttc gtaaccgcag cgggcatcac gcatggtatg gatgaactgt acaaatgacc
     2341 aggcatcaaa taaaacgaaa ggctcagtcg aaagactggg cctttcgttt tatctgttgt
     2401 ttgtcggtga acgctctcta ctagagtcac actggctcac cttcgggtgg gcctttctgc
     2461 gtttatacgt ctctgaccgg aaacacagaa aaaagcccac acctgacagt gcgggctttt
     2521 ttttcgacca aaggaccaat aaaaaacgcc cggcggcaac cgagcgttct gaacaaatcc
     2581 agatggagtt ctgaggtcat tactggatct atcaacagga gtccaagcga gctcgatatc
     2641 aaattacgcc ccgccctgcc actcatcgca gtactgttgt aattcattaa gcattctgcc
     2701 gacatggaag ccatcacaaa cggcatgatg aacctgaatc gccagcggca tcagcacctt
     2761 gtcgccttgc gtataatatt tgcccatggt gaaaacgggg gcgaagaagt tgtccatatt
     2821 ggcc
//
