# Supplementary material for: Refactored genetic parts for modular assembly of the E. coli MccV type I secretion system used to screen class II microcin candidates from plant-associated bacteria
Source: BMC Biotechnol. 2026 Apr 3;26:66. doi: 10.1186/s12896-026-01148-8 (PMC13174018; doi:10.1186/s12896-026-01148-8)
Supplement: Supplementary file 1 — Supplementary Material 1 [file 12896_2026_1148_MOESM1_ESM.zip › Data S1. Plasmid sequences/Part plasmids/pBTK1182.gb]

LOCUS       piGEM23_002_(CvaAB)     5175 bp ds-DNA     circular     01-OCT-2025
DEFINITION  .
FEATURES             Location/Qualifiers
     terminator      complement(61..95)
                     /label="lambda t0 terminator"
                     /ApEinfo_revcolor="#ff9ccd"
                     /ApEinfo_fwdcolor="#ff9ccd"
                     /note="note: pLannotate database: snapgene identity: 100.0 match_length: 100.0 fragment: False other: terminator"
     primer          complement(144..162)
                     /label="BTKP010 - Cam terminator (pBTK1001 & pBTK001 backbone rev)"
                     /note="sequence: GATATCGAGCTCGCTTGGA"
                     /ApEinfo_revcolor="#f7977a"
                     /ApEinfo_fwdcolor="#f7977a"
     CDS             complement(169..825)
                     /label="CamR"
                     /ApEinfo_revcolor="#c7b0e3"
                     /ApEinfo_fwdcolor="#c7b0e3"
                     /note="note: pLannotate database: swissprot identity: 100.0 match_length: 100.0 fragment: False other: CDS"
     promoter        complement(826..923)
                     /label="CamR promoter"
                     /ApEinfo_revcolor="#d59687"
                     /ApEinfo_fwdcolor="#d59687"
                     /note="note: pLannotate database: snapgene identity: 100.0 match_length: 95.1 fragment: False other: promoter"
     rep_origin      1007..1595
                     /label="ColE1"
                     /ApEinfo_revcolor="#b4abac"
                     /ApEinfo_fwdcolor="#b4abac"
                     /note="note: pLannotate database: snapgene identity: 99.8 match_length: 100.0 fragment: False other: rep_origin"
     primer          1617..1634
                     /label="BTKP013 - ColE1 F (pBTK1001 backbone fwd)"
                     /note="sequence: TTACGGTTCCTGGCCTTT"
                     /ApEinfo_revcolor="#f7977a"
                     /ApEinfo_fwdcolor="#f7977a"
     primer          1801..1823
                     /label="iGEM23_003"
                     /note="sequence: GCATCGTCTCATCGGTCTCATATGtttcgccaggatgctttaga"
                     /ApEinfo_revcolor="#ff9ccd"
                     /ApEinfo_fwdcolor="#ff9ccd"
     CDS             1801..3075
                     /label="cvaA"
                     /ApEinfo_revcolor="#339966"
                     /ApEinfo_fwdcolor="#339966"
                     /note="codon_start: 1 transl_table: 1 translation: MFRQDALENRKMKWQGRAILLPGIPLWLIMLGSIVFITAFLMFIIVGTYSRRVNVSGEVTTWPRAVNIYSGVQGFVVRQFVHEGQLIKKGDPVYLIDISKSTRNGIVTDNHRRDIENQLVRVDNIISRLEESKKITLDTLEKQRLQYTDAFRRSSDIIQRAEEGIKIMKNNMENYRYYQSKGLINKDQLTNQVALYYQQQNNLLSLSGQNEQNALQITTLESQIQTQAADFDNRIYQMELQRLELQKELVNTDVEGEIIIRALSDGKVDSLSVTVGQMVNTGDSLLQVIPENIENYYLILWVPNDAVPYISAGDKVNIRYEAFPSEKFGQFSATVKTISRTPASTQEMLTYKGAPQNTPGASVPWYKVIATPEKQIIRYDEKYLPLENGMKAESTLFLEKRRIYQWMLSPFYDMKHSATGPIND*"
     CDS             3068..5164
                     /label="cvaB"
                     /ApEinfo_revcolor="#ff00ff"
                     /ApEinfo_fwdcolor="#ff00ff"
                     /note="codon_start: 1 db_xref: GI: 221589241 gene: cvaB locus_tag: MM1_0025 product: colicin V secretion/processing ATP binding protein protein_id: ACM18238.1 transl_table: 11 translation: MTNRNFRQIINLLDLRWQRRVPVIHQTETAECGLACLAMICGHFGKNIDLIYLRRKFNLSARGATLAGINGIAEQLGMATRALSLELDELRVLKTPCILHWDFSHFVVLVSVKRNRYVLHDPARGIRYISREEMSRYFTGVALEVWPGSEFQSETLQTRISLRSLINSIYGIKRTLAKIFCLSVVIEAINLLMPVGTQLVMDHAIPAGDRGLLTLISAALMFFILLKAATSTLRAWSSLVMSTLINVQWQSGLFDHLLRLPLAFFERRKLGDIQSRFDSLDTLRATFTTSVIGFIMDSIMVVGVCVMMLLYGGYLTWIVLCFTTIYIFIRLVTYGNYRQISEECLVREARAASYFMETLYGIATVKIQGMVGIRGAHWLNMKIDAINSGIKLTRMDLLFGGINTFVTACDQIVILWLGAGLVIDNQMTIGMFVAFSSFRGQFSERVASLTSFLLQLRIMSLHNERIADIALHEKEEKKPEIEIVADMGPISLETNGLSYRYDSQSAPIFSALSLSVAPGESVAITGASGAGKTTLMKVLCGLFEPDSGRVLINGIDIRQIGINNYHRMIACVMQDDRLFSGSIRENICGFAEEMDEEWMVECARASHIHDVIMNMPMGYETLIGELGEGLSGGQKQRIFIARALYRKPGILFMDEATSALDSESEHFVNVAIKNMNITRVIIAHRETTLRTVDRVISI*"
     primer          complement(3128..3150)
                     /label="iGEM23_004"
                     /note="sequence: CGTACGTCTCAtccgtctgatgaataaccggaac"
                     /ApEinfo_revcolor="#f7977a"
                     /ApEinfo_fwdcolor="#f7977a"
     primer          3146..3170
                     /label="iGEM23_005"
                     /note="sequence: GCATCGTCTCACGGAAaccgctgaatgtggactgg"
                     /ApEinfo_revcolor="#f7977a"
                     /ApEinfo_fwdcolor="#f7977a"
     misc_feature    3151..3151
                     /label="G -> A mutation"
                     /ApEinfo_revcolor="#ffef86"
                     /ApEinfo_fwdcolor="#ffef86"
     primer          complement(5131..5175)
                     /label="iGEM23_006"
                     /note="sequence: ATGCCGTCTCAGGTCTCAGGATttaaatagaaataactctatcaacagttctcaac"
                     /ApEinfo_revcolor="#c7b0e3"
                     /ApEinfo_fwdcolor="#c7b0e3"
     primer          complement(5131..6)
                     /label="iGEM23_006"
                     /note="sequence: ATGCCGTCTCAGGTCTCAGGATttaaatagaaataactctatcaacagttctcaac"
                     /ApEinfo_revcolor="#f7977a"
                     /ApEinfo_fwdcolor="#f7977a"
ORIGIN
        1 ggaaacacag aaaaaagccc acacctgaca gtgcgggctt ttttttcgac caaaggacca
       61 ataaaaaacg cccggcggca accgagcgtt ctgaacaaat ccagatggag ttctgaggtc
      121 attactggat ctatcaacag gagtccaagc gagctcgata tcaaattacg ccccgccctg
      181 ccactcatcg cagtactgtt gtaattcatt aagcattctg ccgacatgga agccatcaca
      241 aacggcatga tgaacctgaa tcgccagcgg catcagcacc ttgtcgcctt gcgtataata
      301 tttgcccatg gtgaaaacgg gggcgaagaa gttgtccata ttggccacgt ttaaatcaaa
      361 actggtgaaa ctcacccagg gattggctga aacgaaaaac atattctcaa taaacccttt
      421 agggaaatag gccaggtttt caccgtaaca cgccacatct tgcgaatata tgtgtagaaa
      481 ctgccggaaa tcgtcgtggt attcactcca gagcgatgaa aacgtttcag tttgctcatg
      541 gaaaacggtg taacaagggt gaacactatc ccatatcacc agctcaccgt ctttcattgc
      601 catacgaaat tccggatgag cattcatcag gcgggcaaga atgtgaataa aggccggata
      661 aaacttgtgc ttatttttct ttacggtctt taaaaaggcc gtaatatcca gctgaacggt
      721 ctggttatag gtacattgag caactgactg aaatgcctca aaatgttctt tacgatgcca
      781 ttgggatata tcaacggtgg tatatccagt gatttttttc tccattttag cttccttagc
      841 tcctgaaaat ctcgataact caaaaaatac gcccggtagt gatcttattt cattatggtg
      901 aaagttggaa cctcttacgt gcccgatcaa tcatgaccaa aatcccttaa cgtgagtttt
      961 cgttccactg agcgtcagac cccgtagaaa agatcaaagg atcttcttga gatccttttt
     1021 ttctgcgcgt aatctgctgc ttgcaaacaa aaaaaccacc gctaccagcg gtggtttgtt
     1081 tgccggatca agagctacca actctttttc cgaaggtaac tggcttcagc agagcgcaga
     1141 taccaaatac tgttcttcta gtgtagccgt agttaggcca ccacttcaag aactctgtag
     1201 caccgcctac atacctcgct ctgctaatcc tgttaccagt ggctgctgcc agtggcgata
     1261 agtcgtgtct taccgggttg gactcaagac gatagttacc ggataaggcg cagcggtcgg
     1321 gctgaacggg gggttcgtgc acacagccca gcttggagcg aacgacctac accgaactga
     1381 gatacctaca gcgtgagcta tgagaaagcg ccacgcttcc cgaagggaga aaggcggaca
     1441 ggtatccggt aagcggcagg gtcggaacag gagagcgcac gagggagctt ccagggggaa
     1501 acgcctggta tctttatagt cctgtcgggt ttcgccacct ctgacttgag cgtcgatttt
     1561 tgtgatgctc gtcagggggg cggagcctat ggaaaaacgc cagcaacgcg gcctttttac
     1621 ggttcctggc cttttgctgg ccttttgctc acatgttctt tcctgcgtta tcccctgatt
     1681 ctgtggataa ccgtacgttt gagaagagaa aagaaaaccg ccgatcctgt ccaccgcatt
     1741 actgcaaggt agtggacaag accggcggtc ttaagttttt tggctgaaag tcggTCTCAT
     1801 ATGtttcgcc aggatgcttt agaaaacaga aaaatgaagt ggcagggacg ggcaatatta
     1861 cttcccggaa taccactgtg gttaatcatg ctgggaagca ttgtgtttat tacggcattt
     1921 ctgatgttca ttattgttgg tacctatagc cgccgtgtta atgtcagtgg tgaggtcaca
     1981 acctggccaa gagctgtcaa tatatattca ggtgtacagg gatttgttgt caggcagttt
     2041 gttcatgaag ggcagttgat aaaaaaaggg gatcctgttt atctgattga catcagtaaa
     2101 agtacacgca atggtattgt cactgataat catcgccggg atatagaaaa ccagctggtt
     2161 cgtgtgGaca acattatttc ccgtctggaa gaaagtaaaa aaataacgct agataccctg
     2221 gaaaaacaac gtctgcaata cacagatgcg ttccgtcgct catcagacat tatacagcgt
     2281 gcagaggaag ggataaaaat aatgaaaaat aatatggaga attacagata ctatcagtca
     2341 aaaggactGa ttaataaaga tcaattaact aaccaagttg cattatatta tcaacaacaa
     2401 aacaaccttc tcagtctgag cggacaaaat gaacaaaatg ccctgcagat aaccactctg
     2461 gagagtcaga ttcagactca ggcagcagat tttgataatc gtatctatca gatggaactg
     2521 caacgactcg aattgcagaa agaactggtt aacactgatg tggaaggcga aatcattatc
     2581 cgggcgttgt ctgacgggaa agttgactcc ctgagtgtca ctgtagggca aatggtcaat
     2641 accggagaca gccttctgca ggttattcct gagaacattg aaaactatta tcttattctc
     2701 tgggtcccga atgatgctgt tccttatatt tcggctggtg acaaagtgaa tattcgttat
     2761 gaagccttcc cctcagaaaa atttgggcag ttctctgcta cggttaaaac tatatccagg
     2821 actcctgcgt caacacagga aatgttgacc tataagggAg cacctcaaaa tacgccgggt
     2881 gcctctgttc cctggtataa agtcattgcg acgcctgaaa agcagataat caggtatgac
     2941 gaaaaatacc tccctctgga aaatggaatg aaagccgaaa gtacactatt tctggaaaaa
     3001 aggcgtattt accagtggat gctttctcct ttctatgaca tgaaacacag tgcaacagga
     3061 ccgatcaatg actaacagga atttcagaca aattataaat ctgcttgatt tgcgctggca
     3121 acgtcgtgtt ccggttattc atcagacgga Aaccgctgaa tgtggactgg cctgcctagc
     3181 aatgatatgc ggtcattttg gtaagaatat tgacctgata tatcttcgcc ggaagtttaa
     3241 tctctctgcc cgtggagcaa cccttgcagg aatcaatgga atagcggagc aactggggat
     3301 ggccacccgg gctctttcac tggagttgga tgaacttcga gtcctcaaaa cgccgtgtat
     3361 tctccactgg gatttcagtc acttcgtcgt tctggtcagc gtaaagcgta accgttatgt
     3421 actgcatgat ccggccaggg gcataagata tatcagccgg gaggaaatga gccgatattt
     3481 tacaggcgtt gcacttgagg tctggcccgg aagtgaattc cagtcggaaa ccctgcagac
     3541 ccgcataagt cttcgttcac tgattaacag tatttacggt attaaaagaa cgctggcgaa
     3601 aattttctgt ctgtcagttg taattgaagc aatcaatctg ctaatgccgg tggggacaca
     3661 gctggttatg gatcatgcta ttcctgcggg ggacagaggg ctactgacgc taatttctgc
     3721 tgctcttatg ttttttatat tactcaaagc tgcaacgagt acgctgcgcg catggtcttc
     3781 actggttatg agcacgctca tcaatgtaca gtggcagtcg gggctgttcg atcatcttct
     3841 cagactaccg ctggcgtttt ttgaacgccg aaaattaggt gatatccagt cacgttttga
     3901 ctcccttgac acattgaggg ccacatttac caccagtgtg atcgggttca taatggacag
     3961 cattatggtt gtcggtgttt gtgtgatgat gctgttatac ggaggatatc tcacctggat
     4021 agttctctgc tttaccacaa tttacatttt tattcgactg gtgacatacg gcaattaccg
     4081 acagatatca gaagaatgtc ttgtcaggga ggcccgtgcc gcctcctatt ttatggaaac
     4141 attatatggt attgccacgg taaaaatcca ggggatggtc ggaattcggg gGgcacactg
     4201 gcttaatatg aaaatagatg cgataaattc gggtattaag ctaaccagga tggatttgct
     4261 cttcggagga ataaatacct ttgttaccgc ctgtgatcag attgtaattt tatggctggg
     4321 agcaggcctt gtgatcgata atcagatgac aataggaatg tttgtagcgt ttagttcttt
     4381 tcgtgggcag ttttcggaaa gagttgcctc tctgaccagt tttcttcttc agctaagaat
     4441 aatgagtctg cacaatgagc gcattgcaga tattgcatta catgaaaagg aggaaaagaa
     4501 acctgaaatt gaaatcgttg ctgatatggg gccaatatcc ctggaaacca atggtttaag
     4561 ctatcgttat gacagtcagt cagcaccgat attcagtgct ctgagtttat ctgtagctcc
     4621 gggggaaagt gtggctataa ctggtgcttc cggtgcggga aaaaccacat taatgaaagt
     4681 actatgtgga ctatttgaac ctgatagcgg gagggtactg ataaatggta tagatatacg
     4741 ccaaattgga ataaataatt atcaccggat gatagcctgt gttatgcagg atgaccggct
     4801 attttcaggc tcaattcgtg aaaatatctg tggttttgca gaggaaatgg atgaagagtg
     4861 gatggtagaa tgtgccagag caagtcatat tcatgatgtt ataatgaata tgccaatggg
     4921 atatgaaaca ttaataggtg aacttgggga aggtctttct ggcggtcaaa aacagcgtat
     4981 atttattgca cgagccttat accggaaacc aggaatatta tttatggatg aggcaaccag
     5041 tgctcttgat tcagagagtg aacatttcgt gaatgttgcc ataaaaaaca tgaatatcac
     5101 cagggtaatt attgcacaca gagaaacaac gttgagaact gttgatagag ttatttctat
     5161 ttaaATCCTG AGACC
//
