# Supplementary material for: Refactored genetic parts for modular assembly of the E. coli MccV type I secretion system used to screen class II microcin candidates from plant-associated bacteria
Source: BMC Biotechnol. 2026 Apr 3;26:66. doi: 10.1186/s12896-026-01148-8 (PMC13174018; doi:10.1186/s12896-026-01148-8)
Supplement: Supplementary file 1 — Supplementary Material 1 [file 12896_2026_1148_MOESM1_ESM.zip › Data S1. Plasmid sequences/Part plasmids/pBTK1183.gb]

LOCUS       piGEM23_006_(CvaC15)    1852 bp ds-DNA     circular     17-JAN-2024
DEFINITION  .
FEATURES             Location/Qualifiers
     terminator      complement(15..49)
                     /label="lambda t0 terminator"
                     /ApEinfo_revcolor="#ff9ccd"
                     /ApEinfo_fwdcolor="#ff9ccd"
                     /note="note: pLannotate database: snapgene identity: 100.0 match_length: 100.0 fragment: False other: terminator"
     primer          complement(98..116)
                     /label="BTKP010 - Cam terminator (pBTK1001 & pBTK001 backbone rev)"
                     /note="sequence: GATATCGAGCTCGCTTGGA"
                     /ApEinfo_revcolor="#f7977a"
                     /ApEinfo_fwdcolor="#f7977a"
     CDS             complement(123..779)
                     /label="CamR"
                     /ApEinfo_revcolor="#c7b0e3"
                     /ApEinfo_fwdcolor="#c7b0e3"
                     /note="note: pLannotate database: swissprot identity: 100.0 match_length: 100.0 fragment: False other: CDS"
     promoter        complement(780..877)
                     /label="CamR promoter"
                     /ApEinfo_revcolor="#d59687"
                     /ApEinfo_fwdcolor="#d59687"
                     /note="note: pLannotate database: snapgene identity: 100.0 match_length: 95.1 fragment: False other: promoter"
     rep_origin      961..1549
                     /label="ColE1"
                     /ApEinfo_revcolor="#b4abac"
                     /ApEinfo_fwdcolor="#b4abac"
                     /note="note: pLannotate database: snapgene identity: 99.8 match_length: 100.0 fragment: False other: rep_origin"
     primer          1571..1588
                     /label="BTKP013 - ColE1 F (pBTK1001 backbone fwd)"
                     /note="sequence: TTACGGTTCCTGGCCTTT"
                     /ApEinfo_revcolor="#f7977a"
                     /ApEinfo_fwdcolor="#f7977a"
     misc_feature    1755..1799
                     /label="CvaC15"
                     /ApEinfo_revcolor="#d59687"
                     /ApEinfo_fwdcolor="#d59687"
     CDS             1755..1799
                     /label="CvaC15"
                     /ApEinfo_revcolor="#d59687"
                     /ApEinfo_fwdcolor="#d59687"
                     /translation="MRTLTLNELDSVSGG"
ORIGIN
        1 cgaccaaagg accaataaaa aacgcccggc ggcaaccgag cgttctgaac aaatccagat
       61 ggagttctga ggtcattact ggatctatca acaggagtcc aagcgagctc gatatcaaat
      121 tacgccccgc cctgccactc atcgcagtac tgttgtaatt cattaagcat tctgccgaca
      181 tggaagccat cacaaacggc atgatgaacc tgaatcgcca gcggcatcag caccttgtcg
      241 ccttgcgtat aatatttgcc catggtgaaa acgggggcga agaagttgtc catattggcc
      301 acgtttaaat caaaactggt gaaactcacc cagggattgg ctgaaacgaa aaacatattc
      361 tcaataaacc ctttagggaa ataggccagg ttttcaccgt aacacgccac atcttgcgaa
      421 tatatgtgta gaaactgccg gaaatcgtcg tggtattcac tccagagcga tgaaaacgtt
      481 tcagtttgct catggaaaac ggtgtaacaa gggtgaacac tatcccatat caccagctca
      541 ccgtctttca ttgccatacg aaattccgga tgagcattca tcaggcgggc aagaatgtga
      601 ataaaggccg gataaaactt gtgcttattt ttctttacgg tctttaaaaa ggccgtaata
      661 tccagctgaa cggtctggtt ataggtacat tgagcaactg actgaaatgc ctcaaaatgt
      721 tctttacgat gccattggga tatatcaacg gtggtatatc cagtgatttt tttctccatt
      781 ttagcttcct tagctcctga aaatctcgat aactcaaaaa atacgcccgg tagtgatctt
      841 atttcattat ggtgaaagtt ggaacctctt acgtgcccga tcaatcatga ccaaaatccc
      901 ttaacgtgag ttttcgttcc actgagcgtc agaccccgta gaaaagatca aaggatcttc
      961 ttgagatcct ttttttctgc gcgtaatctg ctgcttgcaa acaaaaaaac caccgctacc
     1021 agcggtggtt tgtttgccgg atcaagagct accaactctt tttccgaagg taactggctt
     1081 cagcagagcg cagataccaa atactgttct tctagtgtag ccgtagttag gccaccactt
     1141 caagaactct gtagcaccgc ctacatacct cgctctgcta atcctgttac cagtggctgc
     1201 tgccagtggc gataagtcgt gtcttaccgg gttggactca agacgatagt taccggataa
     1261 ggcgcagcgg tcgggctgaa cggggggttc gtgcacacag cccagcttgg agcgaacgac
     1321 ctacaccgaa ctgagatacc tacagcgtga gctatgagaa agcgccacgc ttcccgaagg
     1381 gagaaaggcg gacaggtatc cggtaagcgg cagggtcgga acaggagagc gcacgaggga
     1441 gcttccaggg ggaaacgcct ggtatcttta tagtcctgtc gggtttcgcc acctctgact
     1501 tgagcgtcga tttttgtgat gctcgtcagg ggggcggagc ctatggaaaa acgccagcaa
     1561 cgcggccttt ttacggttcc tggccttttg ctggcctttt gctcacatgt tctttcctgc
     1621 gttatcccct gattctgtgg ataaccgtac gtttgagaag agaaaagaaa accgccgatc
     1681 ctgtccaccg cattactgca aggtagtgga caagaccggc ggtcttaagt tttttggctg
     1741 aaagtcggTC TCATATGaga actctgactc taaatgaatt agattctgtt tctggTGGCT
     1801 GAGACCggaa acacagaaaa aagcccacac ctgacagtgc gggctttttt tt
//
