# Supplementary material for: Refactored genetic parts for modular assembly of the E. coli MccV type I secretion system used to screen class II microcin candidates from plant-associated bacteria
Source: BMC Biotechnol. 2026 Apr 3;26:66. doi: 10.1186/s12896-026-01148-8 (PMC13174018; doi:10.1186/s12896-026-01148-8)
Supplement: Supplementary file 1 — Supplementary Material 1 [file 12896_2026_1148_MOESM1_ESM.zip › Data S1. Plasmid sequences/Part plasmids/pBTK1065.gb]

LOCUS       pBTK1065_(pBR322_ampR_s 4062 bp ds-DNA     circular     26-JAN-2024
DEFINITION  .
FEATURES             Location/Qualifiers
     misc_feature    109..960
                     /label="CarbR"
                     /ApEinfo_revcolor="#f58a5e"
                     /ApEinfo_fwdcolor="#f58a5e"
     misc_feature    1026..1261
                     /label="OriT"
                     /ApEinfo_revcolor="#85dae9"
                     /ApEinfo_fwdcolor="#85dae9"
     misc_feature    complement(1264..2664)
                     /label="pBR322"
                     /ApEinfo_revcolor="#b7e6d7"
                     /ApEinfo_fwdcolor="#b7e6d7"
     misc_feature    3008..3703
                     /label="mScarlet-I"
                     /ApEinfo_revcolor="#ff9ccd"
                     /ApEinfo_fwdcolor="#ff9ccd"
ORIGIN
        1 AATTCCCCTA TTTGTTTATT TTTCTAAATA CATTCAAATA TGTATCCGCT CATGAGACAA
       61 TAACCCTGAT AAATGCTTCA ATAATATTGA AAAAGGAAGA GTATGAGCAT TCAGCATTTT
      121 CGTGTGGCGC TGATTCCGTT TTTTGCGGCG TTTTGCCTGC CGGTGTTTGC GCATCCGGAA
      181 ACCCTGGTGA AAGTGAAAGA TGCGGAAGAT CAACTGGGTG CGCGCGTGGG CTATATTGAA
      241 CTGGATCTGA ACAGCGGCAA AATTCTGGAA TCTTTTCGTC CGGAAGAACG TTTTCCGATG
      301 ATGAGCACCT TTAAAGTGCT GCTGTGCGGT GCGGTTCTGA GCCGTGTGGA TGCGGGCCAG
      361 GAACAACTGG GCCGTCGTAT TCATTATAGC CAGAACGATC TGGTGGAATA TAGCCCGGTG
      421 ACCGAAAAAC ATCTGACCGA TGGCATGACC GTGCGTGAAC TGTGCAGCGC GGCGATTACC
      481 ATGAGCGATA ACACCGCGGC GAACCTGCTG CTGACGACCA TTGGCGGTCC GAAAGAACTG
      541 ACCGCGTTTC TGCATAACAT GGGCGATCAT GTGACCCGTC TGGATCGTTG GGAACCGGAA
      601 CTGAACGAAG CGATTCCGAA CGATGAACGT GATACCACCA TGCCGGCAGC AATGGCGACC
      661 ACCCTGCGTA AACTGCTGAC GGGTGAGCTG CTGACCCTGG CAAGCCGCCA GCAACTGATT
      721 GATTGGATGG AAGCGGATAA AGTGGCGGGT CCGCTGCTGC GTAGCGCGCT GCCGGCTGGC
      781 TGGTTTATTG CGGATAAAAG CGGTGCGGGC GAACGTGGCA GCCGTGGCAT TATTGCGGCG
      841 CTGGGCCCGG ATGGTAAACC GAGCCGTATT GTGGTGATTT ATACCACCGG CAGCCAGGCG
      901 ACGATGGATG AACGTAACCG TCAGATTGCG GAAATTGGCG CGAGCCTGAT TAAACATTGG
      961 TAAACCGATA CAATTAAAGG CTCCTTTTGG AGCCTTTTTT TGGACGACCC TTGTCCTTTT
     1021 CCGCTGCATA ACCCTGCTTC GGGGTCATTA TAGCGATTTT TTCGGTATAT CCATCCTTTT
     1081 TCGCACGATA TACAGGATTT TGCCAAAGGG TTCGTGTAGA CTTTCCTTGG TGTATCCAAC
     1141 GGCGTCAGCC GGGCAGGATA GGTGAAGTAG GCCCACCCGC GAGCGGGTGT TCCTTCTTCA
     1201 CTGTCCCTTA TTCGCACCTG GCGGTGCTCA ACGGGAATCC TGCTCTGCGA GGCTGGCCGT
     1261 AGGCCGGCCC GTAGAAAAGA TCAAAGGATC TTCTTGAGAT CCTTTTTTTC TGCGCGTAAT
     1321 CTGCTGCTTG CAAACAAAAA AACCACCGCT ACCAGCGGTG GTTTGTTTGC CGGATCAAGA
     1381 GCTACCAACT CTTTTTCCGA AGGTAACTGG CTTCAGCAGA GCGCAGATAC CAAATACTGT
     1441 CCTTCTAGTG TAGCCGTAGT TAGGCCACCA CTTCAAGAAC TCTGTAGCAC CGCCTACATA
     1501 CCTCGCTCTG CTAATCCTGT TACCAGTGGC TGCTGCCAGT GGCGATAAGT CGTGTCTTAC
     1561 CGGGTTGGAC TCAAGACGAT AGTTACCGGA TAAGGCGCAG CGGTCGGGCT GAACGGGGGG
     1621 TTCGTGCACA CAGCCCAGCT TGGAGCGAAC GACCTACACC GAACTGAGAT ACCTACAGCG
     1681 TGAGCTATGA GAAAGCGCCA CGCTTCCCGA AGGGAGAAAG GCGGACAGGT ATCCGGTAAG
     1741 CGGCAGGGTC GGAACAGGAG AGCGCACGAG GGAGCTTCCA GGGGGAAACG CCTGGTATCT
     1801 TTATAGTCCT GTCGGGTTTC GCCACCTCTG ACTTGAGCGT CGATTTTTGT GATGCTCGTC
     1861 AGGGGGGCGG AGCCTATGGA AAAACGCCAG CAACGCGGCC TTTTTACGGT TCCTGGCCTT
     1921 TTGCTGGCCT TTTGCTCACA TGTTCTTTCC TGCGTTATCC CCTGATTCTG TGGATAACCG
     1981 TATTACCGCC TTTGAGTGAG CTGATACCGC TCGCCGCAGC CGAACGACCG AGCGCAGCGA
     2041 GTCAGTGAGC GAGGAAGCGG AAGAGCGCCT GATGCGGTAT TTTCTCCTTA CGCATCTGTG
     2101 CGGTATTTCA CACCGCATAT GGTGCACTCT CAGTACAATC TGCTCTGATG CCGCATAGTT
     2161 AAGCCAGTAT ACACTCCGCT ATCGCTACGT GACTGGGTCA TGGCTGCGCC CCGACACCCG
     2221 CCAACACCCG CTGACGCGCC CTGACGGGCT TGTCTGCTCC CGGCATCCGC TTACAGACAA
     2281 GCTGTGACGC TCTCCGGGAG CTGCATGTGT CAGAGGTTTT CACCGTCATC ACCGAAACGC
     2341 GCGAGGCAGC TGCGGTAAAG CTCATCAGCG TGGTCGTGAA GCGATTCACA GATGTCTGCC
     2401 TGTTCATCCG CGTCCAGCTC GTTGAGTTTC TCCAGAAGCG TTAATGTCTG GCTTCTGATA
     2461 AAGCGGGCCA TGTTAAGGGC GGTTTTTTCC TGTTTGGTCA CTGATGCCTC CGTGTAAGGG
     2521 GGATTTCTGT TCATGGGGGT AATGATACCG ATGAAACGAG AGAGGATGCT CACGATACGG
     2581 GTTACTGATG ATGAACATGC CCGGTTACTG GAACGTTGTG AGGGTAAACA ACTGGCGGTA
     2641 TGGATGCGGC GGGATATTGG CGCGTTCGCA TCTAGACTGA TGAGACGTGG TAGAGCCACA
     2701 AACAGCCGGT ACAAGCAACG ATCTCCAGGA CCATCTGAAT CATGCGCGGA TGACACGAAC
     2761 TCACGACGGC GATCACAGAC ATTAACCCAC AGTACAGACA CTGCGACAAC GTGGCAATTC
     2821 GTCGCAATAC AACGTGAGAC CGAAAGTGAA ACGTGATTTC ATGCGTCATT TTGAACATTT
     2881 TGTAAATCTT ATTTAATAAT GTGTGCGGCA ATTCACATTT AATTTATGAA TGTTTTCTTA
     2941 ACATCGCGGC AACTCAAGAA ACGGCAGGTT CGGATCTTAG CTACTAGAGA AAGAGGAGAA
     3001 ATACTAGATG GTCAGTAAAG GAGAAGCTGT AATTAAAGAG TTTATGCGCT TCAAAGTGCA
     3061 TATGGAAGGT TCCATGAACG GACATGAGTT CGAGATTGAA GGTGAAGGTG AAGGACGCCC
     3121 CTACGAGGGC ACTCAAACTG CAAAGTTAAA GGTTACAAAA GGAGGACCTC TGCCATTTTC
     3181 GTGGGACATT CTGAGCCCGC AGTTTATGTA CGGCAGCCGC GCGTTCATCA AACATCCCGC
     3241 TGACATCCCA GACTATTACA AACAATCTTT CCCCGAAGGC TTTAAATGGG AACGCGTGAT
     3301 GAACTTTGAA GATGGTGGCG CTGTGACTGT GACCCAGGAC ACTTCATTAG AAGATGGAAC
     3361 CCTGATTTAC AAGGTAAAGC TGCGCGGCAC CAACTTTCCC CCTGACGGAC CTGTAATGCA
     3421 GAAAAAAACA ATGGGTTGGG AGGCTAGTAC AGAGCGTTTA TACCCTGAGG ACGGTGTCTT
     3481 AAAAGGAGAC ATCAAGATGG CGTTACGTCT TAAGGATGGT GGTCGCTATT TAGCTGACTT
     3541 CAAGACCACT TATAAAGCAA AGAAGCCCGT CCAAATGCCT GGAGCTTATA ACGTTGACCG
     3601 TAAGTTAGAC ATCACCTCAC ATAACGAGGA TTACACAGTT GTCGAACAGT ATGAGCGCTC
     3661 AGAAGGCCGT CATTCGACTG GTGGAATGGA CGAACTGTAT AAATAATAAG GATCTCCAGG
     3721 CATCAAATAA AACGAAAGGC TCAGTCGAAA GACTGGGCCT TTCGTTTTAT CTGTTGTTTG
     3781 TCGGTGAACG CTCTCTACTA GAGTCACACT GGCTCACCTT CGGGTGGGCC TTTCTGCGTT
     3841 TATAGGTCTC AGCTGGAAAT CTGCTCGTCA GTGGTGCTCA CACTGACGAA TCATGTACAG
     3901 ATCATACCGA TGACTGCCTG GCGACTCACA ACTAAGCAAG ACAGCCGGAA CCAGCGCCGG
     3961 CGAACACCAC TGCATATATG GCATATCACA ACAGTCCACG TCTCAAGCAG TTACAGAGAT
     4021 GTTACGAACT TAGTAGCCCG CCTAATGAGC GGGCTTTTTT TT
//
