# Supplementary material for: Refactored genetic parts for modular assembly of the E. coli MccV type I secretion system used to screen class II microcin candidates from plant-associated bacteria
Source: BMC Biotechnol. 2026 Apr 3;26:66. doi: 10.1186/s12896-026-01148-8 (PMC13174018; doi:10.1186/s12896-026-01148-8)
Supplement: Supplementary file 1 — Supplementary Material 1 [file 12896_2026_1148_MOESM1_ESM.zip › Data S1. Plasmid sequences/Part plasmids/pBTK1078.gb]

LOCUS       piGEM23_022_(pAJM.1642_ 2764 bp ds-DNA     circular     17-JAN-2024
DEFINITION  .
FEATURES             Location/Qualifiers
     terminator      complement(61..95)
                     /label="lambda t0 terminator"
                     /ApEinfo_revcolor="#ff9ccd"
                     /ApEinfo_fwdcolor="#ff9ccd"
                     /note="note: pLannotate database: snapgene identity: 100.0 match_length: 100.0 fragment: False other: terminator"
     CDS             complement(169..825)
                     /label="CamR"
                     /ApEinfo_revcolor="#c7b0e3"
                     /ApEinfo_fwdcolor="#c7b0e3"
                     /note="note: pLannotate database: swissprot identity: 100.0 match_length: 100.0 fragment: False other: CDS"
     promoter        complement(826..923)
                     /label="CamR promoter"
                     /ApEinfo_revcolor="#d59687"
                     /ApEinfo_fwdcolor="#d59687"
                     /note="note: pLannotate database: snapgene identity: 100.0 match_length: 95.1 fragment: False other: promoter"
     rep_origin      1007..1595
                     /label="ColE1"
                     /ApEinfo_revcolor="#b4abac"
                     /ApEinfo_fwdcolor="#b4abac"
                     /note="note: pLannotate database: snapgene identity: 99.8 match_length: 100.0 fragment: False other: rep_origin"
     misc_feature    1951..2706
                     /label="cinR"
                     /ApEinfo_revcolor="#75c6a9"
                     /ApEinfo_fwdcolor="#75c6a9"
     CDS             1951..2706
                     /label="cinR"
                     /ApEinfo_revcolor="#84b0dc"
                     /ApEinfo_fwdcolor="#84b0dc"
                     /translation="MIENTYSEKFESAFEQIKAAANVDAAIRILQAEYNLDFVTYHLAQTIASKIDSPFVRTTYPDAWVSRYLLNCYVKVDPIIKQGFERQLPFDWSEVEPTPEAYAMLVDAQKHGIDDNGYSIPVADKAQRRALLSLNAHIPADEWTELVRRCRNEWIEIAHLIHRKAVYELHGENDPVPALSPREIECLHWTALGKDYKDISVILGISEHTTRDYLKTARFRLGCTTISAAASRAVQLRIINPYRIRMTRRNW*"
ORIGIN
        1 ggaaacacag aaaaaagccc acacctgaca gtgcgggctt ttttttcgac caaaggacca
       61 ataaaaaacg cccggcggca accgagcgtt ctgaacaaat ccagatggag ttctgaggtc
      121 attactggat ctatcaacag gagtccaagc gagctcgata tcaaattacg ccccgccctg
      181 ccactcatcg cagtactgtt gtaattcatt aagcattctg ccgacatgga agccatcaca
      241 aacggcatga tgaacctgaa tcgccagcgg catcagcacc ttgtcgcctt gcgtataata
      301 tttgcccatg gtgaaaacgg gggcgaagaa gttgtccata ttggccacgt ttaaatcaaa
      361 actggtgaaa ctcacccagg gattggctga aacgaaaaac atattctcaa taaacccttt
      421 agggaaatag gccaggtttt caccgtaaca cgccacatct tgcgaatata tgtgtagaaa
      481 ctgccggaaa tcgtcgtggt attcactcca gagcgatgaa aacgtttcag tttgctcatg
      541 gaaaacggtg taacaagggt gaacactatc ccatatcacc agctcaccgt ctttcattgc
      601 catacgaaat tccggatgag cattcatcag gcgggcaaga atgtgaataa aggccggata
      661 aaacttgtgc ttatttttct ttacggtctt taaaaaggcc gtaatatcca gctgaacggt
      721 ctggttatag gtacattgag caactgactg aaatgcctca aaatgttctt tacgatgcca
      781 ttgggatata tcaacggtgg tatatccagt gatttttttc tccattttag cttccttagc
      841 tcctgaaaat ctcgataact caaaaaatac gcccggtagt gatcttattt cattatggtg
      901 aaagttggaa cctcttacgt gcccgatcaa tcatgaccaa aatcccttaa cgtgagtttt
      961 cgttccactg agcgtcagac cccgtagaaa agatcaaagg atcttcttga gatccttttt
     1021 ttctgcgcgt aatctgctgc ttgcaaacaa aaaaaccacc gctaccagcg gtggtttgtt
     1081 tgccggatca agagctacca actctttttc cgaaggtaac tggcttcagc agagcgcaga
     1141 taccaaatac tgttcttcta gtgtagccgt agttaggcca ccacttcaag aactctgtag
     1201 caccgcctac atacctcgct ctgctaatcc tgttaccagt ggctgctgcc agtggcgata
     1261 agtcgtgtct taccgggttg gactcaagac gatagttacc ggataaggcg cagcggtcgg
     1321 gctgaacggg gggttcgtgc acacagccca gcttggagcg aacgacctac accgaactga
     1381 gatacctaca gcgtgagcta tgagaaagcg ccacgcttcc cgaagggaga aaggcggaca
     1441 ggtatccggt aagcggcagg gtcggaacag gagagcgcac gagggagctt ccagggggaa
     1501 acgcctggta tctttatagt cctgtcgggt ttcgccacct ctgacttgag cgtcgatttt
     1561 tgtgatgctc gtcagggggg cggagcctat ggaaaaacgc cagcaacgcg gcctttttac
     1621 ggttcctggc cttttgctgg ccttttgctc acatgttctt tcctgcgtta tcccctgatt
     1681 ctgtggataa ccgtacgttt gagaagagaa aagaaaaccg ccgatcctgt ccaccgcatt
     1741 actgcaaggt agtggacaag accggcggtc ttaagttttt tggctgaaag tcggTCTCAA
     1801 TCCctcggta ccaaattcca gaaaagaggc ctcccgaaag gggggccttt tttcgttttg
     1861 gtccaatggc ggcgcgccat cgaatggcgc aaaacctttc gcggtatggc atgatagcgc
     1921 ccggaagaga gtcaattcag ggtggtgaat atgattgaga atacctatag cgaaaagttc
     1981 gagtccgcgt tcgaacagat caaagcggcg gccaacgtgg atgccgccat ccgtattctc
     2041 caggcggaat ataacctcga tttcgtcacc taccatctcg cccagacaat cgcgagcaag
     2101 atcgattcgc ccttcgtgcg caccacctat ccggatgcct gggtttcccg ttacctcctc
     2161 aactgctatg tgaaggtcga tccgatcatc aagcagggct tcgaacgcca gctgcccttc
     2221 gactggagcg aggtcgaacc gacgccggag gcctatgcca tgctggtcga cgcccagaaa
     2281 cacggcatcg atgacaatgg ctactccatc cccgtcgccg acaaggcgca gcgccgcgcc
     2341 ctgctgtcgc tgaatgccca tataccggcc gacgaatgga ccgagctcgt gcgccgctgc
     2401 cgcaatgagt ggatcgagat cgcccatctg atccaccgca aggccgtata tgagctgcat
     2461 ggcgaaaacg atccggtgcc ggcattgtcg ccgcgcgaga tcgagtgtct gcactggacc
     2521 gccctcggca aggattacaa ggatatttcg gtcatcctgg gcatatcaga gcataccaca
     2581 cgcgattacc tgaaaaccgc ccgcttcagg ctcggctgca ccacgatctc ggccgccgcg
     2641 tcgcgggctg ttcaattgcg catcatcaat ccctatagga tccgcatgac gcgacgtaat
     2701 tggtaatagc ctaattggta acgaatcaga caattgacgg ctcgagggag tagGCTGTGA
     2761 GACC
//
