# Supplementary material for: Refactored genetic parts for modular assembly of the E. coli MccV type I secretion system used to screen class II microcin candidates from plant-associated bacteria
Source: BMC Biotechnol. 2026 Apr 3;26:66. doi: 10.1186/s12896-026-01148-8 (PMC13174018; doi:10.1186/s12896-026-01148-8)
Supplement: Supplementary file 1 — Supplementary Material 1 [file 12896_2026_1148_MOESM1_ESM.zip › Data S1. Plasmid sequences/Part plasmids/pBTK1079.gb]

LOCUS       pBTK1079_(RSF1010_kanR_ 8210 bp ds-DNA     circular     19-FEB-2024
DEFINITION  .
FEATURES             Location/Qualifiers
     misc_feature    complement(797..1612)
                     /label="kanR"
                     /ApEinfo_revcolor="#f58a5e"
                     /ApEinfo_fwdcolor="#f58a5e"
     misc_feature    complement(1613..1760)
                     /label="kanR promoter"
                     /ApEinfo_revcolor="#faac61"
                     /ApEinfo_fwdcolor="#faac61"
     misc_feature    complement(1787..7444)
                     /label="RSF1010 origin"
                     /ApEinfo_revcolor="#d59687"
                     /ApEinfo_fwdcolor="#d59687"
     misc_feature    7797..282
                     /label="mScarlet-I"
                     /ApEinfo_revcolor="#ff9ccd"
                     /ApEinfo_fwdcolor="#ff9ccd"
ORIGIN
        1 aaaaaaacaa tgggttggga ggctagtaca gagcgtttat accctgagga cggtgtctta
       61 aaaggagaca tcaagatggc gttacgtctt aaggatggtg gtcgctattt agctgacttc
      121 aagaccactt ataaagcaaa gaagcccgtc caaatgcctg gagcttataa cgttgaccgt
      181 aagttagaca tcacctcaca taacgaggat tacacagttg tcgaacagta tgagcgctca
      241 gaaggccgtc attcgactgg tggaatggac gaactgtata aataataagg atctccaggc
      301 atcaaataaa acgaaaggct cagtcgaaag actgggcctt tcgttttatc tgttgtttgt
      361 cggtgaacgc tctctactag agtcacactg gctcaccttc gggtgggcct ttctgcgttt
      421 ataggtctca gctggaaatc tgctcgtcag tggtgctcac actgacgaat catgtacaga
      481 tcataccgat gactgcctgg cgactcacaa ctaagcaaga cagccggaac cagcgccggc
      541 gaacaccact gcatatatgg catatcacaa cagtccacgt ctcaagcagt tacagagatg
      601 ttacgaacca ctagtgcact gcagtacacc aggcatcaaa taaaacgaaa ggctcagtcg
      661 aaagactggg cctttcgttt tatctgttgt ttgtcggtga acgctctcta ctagagtcac
      721 actggctcac cttcgggtgg gcctttctgc gtttataCCG Agcggccgcg tgttacaacc
      781 aattaaccaa ttctgattag aaaaactcat cgagcatcaa atgaaactgc aatttattca
      841 tatcaggatt atcaatacca tatttttgaa aaagccgttt ctgtaatgaa ggagaaaact
      901 caccgaggca gttccatagg atggcaagat cctggtatcg gtctgcgatt ccgactcgtc
      961 caacatcaat acaacctatt aatttcccct cgtcaaaaat aaggttatca agtgagaaat
     1021 caccatgagt gacgactgaa tccggtgaga atggcaaaag cttatgcatt tctttccaga
     1081 cttgttcaac aggccagcca ttacgctcgt catcaaaatc actcgcatca accaaaccgt
     1141 tattcattcg tgattgcgcc tgagcgaggc gaaatacgcg atcgctgtta aaaggacaat
     1201 tacaaacagg aatcgaatgc aaccggcgca ggaacactgc cagcgcatca acaatatttt
     1261 cacctgaatc aggatattct tctaatacct ggaatgctgt tttcccgggg atcgcagtgg
     1321 tgagtaacca tgcatcatca ggagtacgga taaaatgctt gatggtcgga agaggcataa
     1381 attccgtcag ccagtttagt ctgaccatct catctgtaac atcattggca acgctacctt
     1441 tgccatgttt cagaaacaac tctggcgcat cgggcttccc atacaatcga tagattgtcg
     1501 cacctgattg cccgacatta tcgcgagccc atttataccc atataaatca gcatccatgt
     1561 tggaatttaa tcgcggcctg gagcaagacg tttcccgttg aatatggctc ataacacccc
     1621 ttgtattact gtttatgtaa gcagacagtt ttattgttca tgatgatata tttttatctt
     1681 gtgcaatgta acatcagaga ttttgagaca caacgtggct ttgttgaata aatcgaactt
     1741 ttgctgagtt gaaggatcag tcatgaccaa aatcccttaa cgtgagtcag cctgccgcct
     1801 tgggccgggt gatgtcgtac ttgcccgccg cgaactcggt taccgtccag cccagcgcga
     1861 ccagctccgg caacgcctcg cgcacccgct tgcggcgctt gcgcatggtc gaaccactgg
     1921 cctctgacgg ccagacatag ccgcacaagg tatctatgga agccttgccg gttttgccgg
     1981 ggtcgatcca gccacacagc cgctggtgca gcaggcgggc ggtttcgctg tccagcgccc
     2041 gcacctcgtc catgctgatg cgcacatgct ggccgccacc catgacggcc tgcgcgatca
     2101 aggggttcag ggccacgtac aggcgcccgt ccgcctcgtc gctggcgtac tccgacagca
     2161 gccgaaaccc ctgccgcttg cggccattct gggcgatgat ggataccttc caaaggcgct
     2221 cgatgcagtc ctgtatgtgc ttgagcgccc caccactatc gacctctgcc ccgatttcct
     2281 ttgccagcgc ccgatagcta cctttgacca catggcattc agcggtgacg gcctcccact
     2341 tgggttccag gaacagccgg agctgccgtc cgccttcggt cttgggttcc gggccaagca
     2401 ctaggccatt aggcccagcc atggccacca gcccttgcag gatgcgcaga tcatcagcgc
     2461 ccagcggctc cgggccgctg aactcgatcc gcttgccgtc gccgtagtca tacgtcacgt
     2521 ccagcttgct gcgcttgcgc tcgccccgct tgagggcacg gaacaggccg ggggccagac
     2581 agtgcgccgg gtcgtgccgg acgtggctga ggctgtgctt gttcttaggc ttcaccacgg
     2641 ggcaccccct tgctcttgcg ctgcctctcc agcacggcgg gcttgagcac cccgccgtca
     2701 tgccgcctga accaccgatc agcgaacggt gcgccatagt tggccttgct cacaccgaag
     2761 cggacgaaga accggcgctg gtcgtcgtcc acaccccatt cctcggcctc ggcgctggtc
     2821 atgctcgaca ggtaggactg ccagcggatg ttatcgacca gtaccgagct gccccggctg
     2881 gcctgctgct ggtcgcctgc gcccatcatg gccgcgccct tgctggcatg gtgcaggaac
     2941 acgatagagc acccggtatc ggcggcgatg gcctccatgc gaccgatgac ctgggccatg
     3001 gggccgctgg cgttttcttc ctcgatgtgg aaccggcgca gcgtgtccag caccatcagg
     3061 cggcggccct cggcggcgcg cttgaggccg tcgaaccact ccggggccat gatgttgggc
     3121 aggctgccga tcagcggctg gatcagcagg ccgtcagcca cggcttgccg ttcctcggcg
     3181 ctgaggtgcg ccccaagggc gtgcaggcgg tgatgaatgg cggtgggcgg gtcttcggcg
     3241 ggcaggtaga tcaccgggcc ggtgggcagt tcgcccacct ccagcagatc cggcccgcct
     3301 gcaatctgtg cggccagttg cagggccagc atggatttac cggcaccacc gggcgacacc
     3361 agcgccccga ccgtaccggc caccatgttg ggcaaaacgt agtccagcgg tggcggcgct
     3421 gctgcgaacg cctccagaat attgataggc ttatgggtag ccattgattg cctcctttgc
     3481 aggcagttgg tggttaggcg ctggcggggt cactaccccc gccctgcgcc gctctgagtt
     3541 cttccaggca ctcgcgcagc gcctcgtatt cgtcgtcggt cagccagaac ttgcgctgac
     3601 gcatcccttt ggccttcatg cgctcggcat atcgcgcttg gcgtacagcg tcagggctgg
     3661 ccagcaggtc gccggtctgc ttgtcctttt ggtctttcat atcagtcacc gagaaacttg
     3721 ccggggccga aaggcttgtc ttcgcggaac aaggacaagg tgcagccgtc aaggttaagg
     3781 ctggccatat cagcgactga aaagcggcca gcctcggcct tgtttgacgt ataaccaaag
     3841 ccaccgggca accaatagcc cttgtcactt ttgatcaggt agaccgaccc tgaagcgctt
     3901 ttttcgtatt ccataaaacc cccttctgtg cgtgagtact catagtataa caggcgtgag
     3961 taccaacgca agcactacat gctgaaatct ggcccgcccc tgtccatgcc tcgctggcgg
     4021 ggtgccggtg cccgtgccag ctcggcccgc gcaagctgga cgctgggcag acccatgacc
     4081 ttgctgacgg tgcgctcgat gtaatccgct tcgtggccgg gcttgcgctc tgccagcgct
     4141 gggctggcct cggccatggc cttgccgatt tcctcggcac tgcggccccg gctggccagc
     4201 ttctgcgcgg cgataaagtc gcacttgctg aggtcatgac cgaagcgctt gaccagcccg
     4261 gccatctcgc tgcggtactc gtccagcgcc gtgcgccggt ggcggctaag ctgccgctcg
     4321 ggcagttcga ggctggccag cctgcgggcc ttctcctgct gccgctgggc ctgctcgatc
     4381 tgctggccag cctgctgcac cagcgccggg ccagcggtgg cggtcttgcc cttggattca
     4441 cgcagcagca cccacggctg ataaccggcg cgggtggtgt gcttgtcctt gcggttggtg
     4501 aagcccgcca agcggccata gtggcggctg tcggcgctgg ccgggtcggc gtcgtactcg
     4561 ctggccagcg tccgggcaat ctgcccccga agttcaccgc ctgcggcgtc ggccaccttg
     4621 acccatgcct gatagttctt cgggctggtt tccactacca gggcaggctc ccggccctcg
     4681 gctttcatgt catccaggtc aaactcgctg aggtcgtcca ccagcaccag accatgccgc
     4741 tcctgctcgg cgggcctgat atacacgtca ttgccctggg cattcatccg cttgagccat
     4801 ggcgtgttct ggagcacttc ggcggctgac cattcccggt tcatcatctg gccggtgggt
     4861 gcgtccctga cgccgatatc gaagcgctca cagcccatgg ccttgagctg tcggcctatg
     4921 gcctgcaaag tcctgtcgtt cttcatcggg ccaccaagcg cagccagatc gagccgtcct
     4981 cggttgtcag tggcgtcagg tcgagcaaga gcaacgatgc gatcagcagc accaccgtag
     5041 gcatcatgga agccagcatc acggttagcc atagcttcca gtgccacccc cgcgacgcgc
     5101 tccgggcgct ctgcgcggcg ctgctcacct cggcggctac ctcccgcaac tctttggcca
     5161 gctccaccca tgccgcccct gtctggcgct gggctttcag ccactccgcc gcctgcgcct
     5221 cgctggcctg cttggtctgg ctcatgacct gccgggcttc gtcggccagt gtcgccatgc
     5281 tctgggccag cggttcgatc tgctccgcta actcgttgat gcctctggat ttcttcactc
     5341 tgtcgattgc gttcatggtc tattgcctcc cggtattcct gtaagtcgat gatctgggcg
     5401 ttggcggtgt cgatgttcag ggccacgtct gcccggtcgg tgcggatgcc ccggccttcc
     5461 atctccacca cgttcggccc caggtgaaca ccgggcaggc gctcgatgcc ctgcgcctca
     5521 agtgttctgt ggtcaatgcg ggcgtcgtgg ccagcccgct ctaatgcccg gttggcatgg
     5581 tcggcccatg cctcgcgggt ctgctcaagc catgccttgg gcttgagcgc ttcggtcttc
     5641 tgtgccccgc ccttctccgg ggtcttgccg ttgtaccgct tgaaccactg agcggcgggc
     5701 cgctcgatgc cgtcattgat ccgctcggag atcatcaggt ggcagtgcgg gttctcgccg
     5761 ccaccggcat ggatggccag cgtatacggc aggcgctcgg caccggtcag gtgctgggcg
     5821 aactcggacg ccagcgcctt ctgctggtcg agggtcagct cgaccggcag ggcaaattcg
     5881 acctccttga acagccgccc attggcgcgt tcatacaggt cggcagcatc ccagtagtcg
     5941 gcgggccgct cgacgaactc cggcatgtgc ccggattcgg cgtgcaagac ttcatccatg
     6001 tcgcgggcat acttgccttc gcgctggatg tagtcggcct tggccctggc cgattggccg
     6061 cccgacctgc tgccggtttt cgccgtaagg tgataaatcg ccatgctgcc tcgctgttgc
     6121 ttttgctttt cggctccatg caatggccct cggagagcgc accgcccgaa gggtggccgt
     6181 taggccagtt tctcgaagag aaaccggtaa gtgcgccctc ccctacaaag tagggtcggg
     6241 attgccgccg ctgtgcctcc atgatagcct acgagacagc acattaacaa tggggtgtca
     6301 agatggttaa ggggagcaac aaggcggcgg atcggctggc caagctcgaa gaacaacgag
     6361 cgcgaatcaa tgccgaaatt cagcgggagc gggcaaggga acagcagcaa gagcgcaaga
     6421 acgaaacaag gcgcaaggtg ctggtggggg ccatgatttt ggccaaggtg aacagcagcg
     6481 agtggccgga ggatcggctc atggcggcaa tggatgcgta ccttgaacgc gaccacgacc
     6541 gcgccttgtt cggtctgccg ccacgccaga aggatgagcc gggctgaatg atcgaccgag
     6601 acaggccctg cggggctgca cacgcgcccc cacccttcgg gtagggggaa aggccgctaa
     6661 agcggctaaa agcgctccag cgtatttctg cggggtttgg tgtggggttt agcgggcttt
     6721 gcccgccttt ccccctgccg cgcagcggtg gggcggtgtg tagcctagcg cagcgaatag
     6781 accagctatc cggcctctgg ccgggcatat tgggcaaggg cagcagcgcc ccacaagggc
     6841 gctgataacc gcgcctagtg gattattctt agataatcat ggatggattt ttccaacacc
     6901 ccgccagccc ccgcccctgc tgggtttgca ggtttggggg cgtgacagtt attgcagggg
     6961 ttcgtgacag ttattgcagg ggggcgtgac agttattgca ggggttcgtg acagttagta
     7021 cgggagtgac gggcactggc tggcaatgtc tagcaacggc aggcatttcg gctgagggta
     7081 aaagaacttt ccgctaagcg atagactgta tgtaaacaca gtattgcaag gacgcggaac
     7141 atgcctcatg tggcggccag gacggccagc cgggatcggg atactggtcg ttaccagagc
     7201 caccgacccg agcaaaccct tctctatcag atcgttgacg agtattaccc ggcattcgct
     7261 gcgcttatgg cagagcaggg aaaggaattg ccgggctatg tgcaacggga atttgaagaa
     7321 tttctccaat gcgggcggct ggagcatggc tttctacggg ttcgctgcga gtcttgccac
     7381 gccgagcacc tggtcgcttt cagaaatcaa tctaaagtat atatgagtaa acttggtctg
     7441 acaggcccct gaattcgcat ctagactgat gagacgtggt agagccacaa acagccggta
     7501 caagcaacga tctccaggac catctgaatc atgcgcggat gacacgaact cacgacggcg
     7561 atcacagaca ttaacccaca gtacagacac tgcgacaacg tggcaattcg tcgcaataca
     7621 acgtgagacc gaaagtgaaa cgtgatttca tgcgtcattt tgaacatttt gtaaatctta
     7681 tttaataatg tgtgcggcaa ttcacattta atttatgaat gttttcttaa catcgcggca
     7741 actcaagaaa cggcaggttc ggatcttagc tactagagaa agaggagaaa tactagatgg
     7801 tcagtaaagg agaagctgta attaaagagt ttatgcgctt caaagtgcat atggaaggtt
     7861 ccatgaacgg acatgagttc gagattgaag gtgaaggtga aggacgcccc tacgagggca
     7921 ctcaaactgc aaagttaaag gttacaaaag gaggacctct gccattttcg tgggacattc
     7981 tgagcccgca gtttatgtac ggcagccgcg cgttcatcaa acatcccgct gacatcccag
     8041 actattacaa acaatctttc cccgaaggct ttaaatggga acgcgtgatg aactttgaag
     8101 atggtggcgc tgtgactgtg acccaggaca cttcattaga agatggaacc ctgatttaca
     8161 aggtaaagct gcgcggcacc aactttcccc ctgacggacc tgtaatgcag
//
