# Supplementary material for: Refactored genetic parts for modular assembly of the E. coli MccV type I secretion system used to screen class II microcin candidates from plant-associated bacteria
Source: BMC Biotechnol. 2026 Apr 3;26:66. doi: 10.1186/s12896-026-01148-8 (PMC13174018; doi:10.1186/s12896-026-01148-8)
Supplement: Supplementary file 1 — Supplementary Material 1 [file 12896_2026_1148_MOESM1_ESM.zip › Data S1. Plasmid sequences/Part plasmids/pBTK1184.gb]

LOCUS       piGEM23_008_(MccV_+_Cvi 2318 bp ds-DNA     circular     17-JAN-2024
DEFINITION  .
FEATURES             Location/Qualifiers
     terminator      complement(57..91)
                     /label="lambda t0 terminator"
                     /ApEinfo_revcolor="#ff9ccd"
                     /ApEinfo_fwdcolor="#ff9ccd"
                     /note="note: pLannotate database: snapgene identity: 100.0 match_length: 100.0 fragment: False other: terminator"
     primer          complement(140..158)
                     /label="BTKP010 - Cam terminator (pBTK1001 & pBTK001 backbone rev)"
                     /note="sequence: GATATCGAGCTCGCTTGGA"
                     /ApEinfo_revcolor="#f7977a"
                     /ApEinfo_fwdcolor="#f7977a"
     CDS             complement(165..821)
                     /label="CamR"
                     /ApEinfo_revcolor="#c7b0e3"
                     /ApEinfo_fwdcolor="#c7b0e3"
                     /note="note: pLannotate database: swissprot identity: 100.0 match_length: 100.0 fragment: False other: CDS"
     promoter        complement(822..919)
                     /label="CamR promoter"
                     /ApEinfo_revcolor="#d59687"
                     /ApEinfo_fwdcolor="#d59687"
                     /note="note: pLannotate database: snapgene identity: 100.0 match_length: 95.1 fragment: False other: promoter"
     rep_origin      1003..1591
                     /label="ColE1"
                     /ApEinfo_revcolor="#b4abac"
                     /ApEinfo_fwdcolor="#b4abac"
                     /note="note: pLannotate database: snapgene identity: 99.8 match_length: 100.0 fragment: False other: rep_origin"
     primer          1613..1630
                     /label="BTKP013 - ColE1 F (pBTK1001 backbone fwd)"
                     /note="sequence: TTACGGTTCCTGGCCTTT"
                     /ApEinfo_revcolor="#f7977a"
                     /ApEinfo_fwdcolor="#f7977a"
     CDS             1800..2066
                     /label="MccV"
                     /ApEinfo_revcolor="#85dae9"
                     /ApEinfo_fwdcolor="#85dae9"
                     /note="codon_start: 1 db_xref: GI: 222104813 db_xref: GeneID: 16191034 gene: cvaC locus_tag: MM1_0026 product: colicin V synthesis protein protein_id: YP_002539302.1 transl_table: 11 translation: MRTLTLNELDSVSGGASGRDIAMAIGTLSGQFVAGGIGAAAGGVAGGAIYDYASTHKPNPAMSPSGLGGTIKQKPEGIPSEAWNYAAGRLCNWSPNNLSDVCL*"
     CDS             1800..2066
                     /label="MccV"
                     /ApEinfo_revcolor="#84b0dc"
                     /ApEinfo_fwdcolor="#84b0dc"
                     /translation="ASGRDIAMAIGTLSGQFVAGGIGAAAGGVAGGAIYDYASTHKPNPAMSPSGLGGTIKQKPEGIPSEAWNYAAGRLCNWSPNNLSDVCL*"
     misc_feature    2067..2303
                     /label="Cvi"
                     /ApEinfo_revcolor="#b1ff67"
                     /ApEinfo_fwdcolor="#b1ff67"
     CDS             2067..2303
                     /label="Cvi"
                     /ApEinfo_revcolor="#b1ff67"
                     /ApEinfo_fwdcolor="#b1ff67"
                     /translation="MDRKRTKLELLFAFIINATAIYIALAIYDCVFRGKDFLSMHTFCFSALMSAICYFVGDNYYSISDKIKRRSYENSDSK*"
ORIGIN
        1 acacagaaaa aagcccacac ctgacagtgc gggctttttt ttcgaccaaa ggaccaataa
       61 aaaacgcccg gcggcaaccg agcgttctga acaaatccag atggagttct gaggtcatta
      121 ctggatctat caacaggagt ccaagcgagc tcgatatcaa attacgcccc gccctgccac
      181 tcatcgcagt actgttgtaa ttcattaagc attctgccga catggaagcc atcacaaacg
      241 gcatgatgaa cctgaatcgc cagcggcatc agcaccttgt cgccttgcgt ataatatttg
      301 cccatggtga aaacgggggc gaagaagttg tccatattgg ccacgtttaa atcaaaactg
      361 gtgaaactca cccagggatt ggctgaaacg aaaaacatat tctcaataaa ccctttaggg
      421 aaataggcca ggttttcacc gtaacacgcc acatcttgcg aatatatgtg tagaaactgc
      481 cggaaatcgt cgtggtattc actccagagc gatgaaaacg tttcagtttg ctcatggaaa
      541 acggtgtaac aagggtgaac actatcccat atcaccagct caccgtcttt cattgccata
      601 cgaaattccg gatgagcatt catcaggcgg gcaagaatgt gaataaaggc cggataaaac
      661 ttgtgcttat ttttctttac ggtctttaaa aaggccgtaa tatccagctg aacggtctgg
      721 ttataggtac attgagcaac tgactgaaat gcctcaaaat gttctttacg atgccattgg
      781 gatatatcaa cggtggtata tccagtgatt tttttctcca ttttagcttc cttagctcct
      841 gaaaatctcg ataactcaaa aaatacgccc ggtagtgatc ttatttcatt atggtgaaag
      901 ttggaacctc ttacgtgccc gatcaatcat gaccaaaatc ccttaacgtg agttttcgtt
      961 ccactgagcg tcagaccccg tagaaaagat caaaggatct tcttgagatc ctttttttct
     1021 gcgcgtaatc tgctgcttgc aaacaaaaaa accaccgcta ccagcggtgg tttgtttgcc
     1081 ggatcaagag ctaccaactc tttttccgaa ggtaactggc ttcagcagag cgcagatacc
     1141 aaatactgtt cttctagtgt agccgtagtt aggccaccac ttcaagaact ctgtagcacc
     1201 gcctacatac ctcgctctgc taatcctgtt accagtggct gctgccagtg gcgataagtc
     1261 gtgtcttacc gggttggact caagacgata gttaccggat aaggcgcagc ggtcgggctg
     1321 aacggggggt tcgtgcacac agcccagctt ggagcgaacg acctacaccg aactgagata
     1381 cctacagcgt gagctatgag aaagcgccac gcttcccgaa gggagaaagg cggacaggta
     1441 tccggtaagc ggcagggtcg gaacaggaga gcgcacgagg gagcttccag ggggaaacgc
     1501 ctggtatctt tatagtcctg tcgggtttcg ccacctctga cttgagcgtc gatttttgtg
     1561 atgctcgtca ggggggcgga gcctatggaa aaacgccagc aacgcggcct ttttacggtt
     1621 cctggccttt tgctggcctt ttgctcacat gttctttcct gcgttatccc ctgattctgt
     1681 ggataaccgt acgtttgaga agagaaaaga aaaccgccga tcctgtccac cgcattactg
     1741 caaggtagtg gacaagaccg gcggtcttaa gttttttggc tgaaagtcgg TCTCATGGCg
     1801 cttcagggcg tgatattgcg atggctatag gaacactatc cgggcaattt gttgcaggag
     1861 gaattggagc agctgctggg ggtgtggctg gaggtgcaat atatgactat gcatccactc
     1921 acaaacctaa tcctgcaatg tctccatccg gtttaggggg aacaattaag caaaaacccg
     1981 aagggatacc ttcagaagca tggaactatg ctgcgggaag attgtgtaat tggagtccaa
     2041 ataatcttag tgatgtttgt ttataaATGG atagaaaaag aacaaaatta gagttgttat
     2101 ttgcatttat aataaatgcc accgcaatat atattgcatt agctatatat gattgtgttt
     2161 ttagaggaaa ggacttttta tccatgcata cattttgctt ctctgcatta atgtctgcaa
     2221 tatgttactt tgttggtgat aattattatt caatatccga taagataaaa aggagatcat
     2281 atgagaactc tgactctaaa tgaATCCTGA GACCggaa
//
