# Supplementary material for: Refactored genetic parts for modular assembly of the E. coli MccV type I secretion system used to screen class II microcin candidates from plant-associated bacteria
Source: BMC Biotechnol. 2026 Apr 3;26:66. doi: 10.1186/s12896-026-01148-8 (PMC13174018; doi:10.1186/s12896-026-01148-8)
Supplement: Supplementary file 1 — Supplementary Material 1 [file 12896_2026_1148_MOESM1_ESM.zip › Data S1. Plasmid sequences/Part plasmids/pBTK1077.gb]

LOCUS       piGEM23_021_(pAJM.1642_ 2174 bp ds-DNA     circular     17-JAN-2024
DEFINITION  .
FEATURES             Location/Qualifiers
     terminator      complement(61..95)
                     /label="lambda t0 terminator"
                     /ApEinfo_revcolor="#ff9ccd"
                     /ApEinfo_fwdcolor="#ff9ccd"
                     /note="note: pLannotate database: snapgene identity: 100.0 match_length: 100.0 fragment: False other: terminator"
     CDS             complement(169..825)
                     /label="CamR"
                     /ApEinfo_revcolor="#c7b0e3"
                     /ApEinfo_fwdcolor="#c7b0e3"
                     /note="note: pLannotate database: swissprot identity: 100.0 match_length: 100.0 fragment: False other: CDS"
     promoter        complement(826..923)
                     /label="CamR promoter"
                     /ApEinfo_revcolor="#d59687"
                     /ApEinfo_fwdcolor="#d59687"
                     /note="note: pLannotate database: snapgene identity: 100.0 match_length: 95.1 fragment: False other: promoter"
     rep_origin      1007..1595
                     /label="ColE1"
                     /ApEinfo_revcolor="#b4abac"
                     /ApEinfo_fwdcolor="#b4abac"
                     /note="note: pLannotate database: snapgene identity: 99.8 match_length: 100.0 fragment: False other: rep_origin"
     misc_feature    1837..2062
                     /label="Pcin"
                     /ApEinfo_revcolor="#b7e6d7"
                     /ApEinfo_fwdcolor="#b7e6d7"
     misc_RNA        2065..2114
                     /label="sTRSV HHRz"
                     /ApEinfo_revcolor="#85dae9"
                     /ApEinfo_fwdcolor="#85dae9"
                     /note="hammerhead ribozyme from the tobacco ringspot virus satellite RNA (Khvorova et al., 2003)"
     misc_feature    2138..2163
                     /label="RBS"
                     /ApEinfo_revcolor="#ff9ccd"
                     /ApEinfo_fwdcolor="#ff9ccd"
ORIGIN
        1 ggaaacacag aaaaaagccc acacctgaca gtgcgggctt ttttttcgac caaaggacca
       61 ataaaaaacg cccggcggca accgagcgtt ctgaacaaat ccagatggag ttctgaggtc
      121 attactggat ctatcaacag gagtccaagc gagctcgata tcaaattacg ccccgccctg
      181 ccactcatcg cagtactgtt gtaattcatt aagcattctg ccgacatgga agccatcaca
      241 aacggcatga tgaacctgaa tcgccagcgg catcagcacc ttgtcgcctt gcgtataata
      301 tttgcccatg gtgaaaacgg gggcgaagaa gttgtccata ttggccacgt ttaaatcaaa
      361 actggtgaaa ctcacccagg gattggctga aacgaaaaac atattctcaa taaacccttt
      421 agggaaatag gccaggtttt caccgtaaca cgccacatct tgcgaatata tgtgtagaaa
      481 ctgccggaaa tcgtcgtggt attcactcca gagcgatgaa aacgtttcag tttgctcatg
      541 gaaaacggtg taacaagggt gaacactatc ccatatcacc agctcaccgt ctttcattgc
      601 catacgaaat tccggatgag cattcatcag gcgggcaaga atgtgaataa aggccggata
      661 aaacttgtgc ttatttttct ttacggtctt taaaaaggcc gtaatatcca gctgaacggt
      721 ctggttatag gtacattgag caactgactg aaatgcctca aaatgttctt tacgatgcca
      781 ttgggatata tcaacggtgg tatatccagt gatttttttc tccattttag cttccttagc
      841 tcctgaaaat ctcgataact caaaaaatac gcccggtagt gatcttattt cattatggtg
      901 aaagttggaa cctcttacgt gcccgatcaa tcatgaccaa aatcccttaa cgtgagtttt
      961 cgttccactg agcgtcagac cccgtagaaa agatcaaagg atcttcttga gatccttttt
     1021 ttctgcgcgt aatctgctgc ttgcaaacaa aaaaaccacc gctaccagcg gtggtttgtt
     1081 tgccggatca agagctacca actctttttc cgaaggtaac tggcttcagc agagcgcaga
     1141 taccaaatac tgttcttcta gtgtagccgt agttaggcca ccacttcaag aactctgtag
     1201 caccgcctac atacctcgct ctgctaatcc tgttaccagt ggctgctgcc agtggcgata
     1261 agtcgtgtct taccgggttg gactcaagac gatagttacc ggataaggcg cagcggtcgg
     1321 gctgaacggg gggttcgtgc acacagccca gcttggagcg aacgacctac accgaactga
     1381 gatacctaca gcgtgagcta tgagaaagcg ccacgcttcc cgaagggaga aaggcggaca
     1441 ggtatccggt aagcggcagg gtcggaacag gagagcgcac gagggagctt ccagggggaa
     1501 acgcctggta tctttatagt cctgtcgggt ttcgccacct ctgacttgag cgtcgatttt
     1561 tgtgatgctc gtcagggggg cggagcctat ggaaaaacgc cagcaacgcg gcctttttac
     1621 ggttcctggc cttttgctgg ccttttgctc acatgttctt tcctgcgtta tcccctgatt
     1681 ctgtggataa ccgtacgttt gagaagagaa aagaaaaccg ccgatcctgt ccaccgcatt
     1741 actgcaaggt agtggacaag accggcggtc ttaagttttt tggctgaaag tcggTCTCAA
     1801 ACGgtttctg gtatcccgct taacgatcgt tggctgccct ttgtgcgtcc aaacggacgc
     1861 acggcgctct aaagcgggtc gcgatctttc agattcgctc ctcgcgcttt cagtctttgt
     1921 tttggcgcat gtcgttatcg caaaaccgct gcacactttt gcgcgacatg ctctgatccc
     1981 cctcatctgg gggggcctat ctgagggaat ttccgatccg gctcgcctga accattctgc
     2041 tttccacgaa cttgaaaacg ctagctgtca ccggatgtgc tttccggtct gatgagtccg
     2101 tgaggacgaa acagcctcta caaataattt tgtttaatac tagagaaaga ggggaaatac
     2161 tagTATGTGA GACC
//
