# Supplementary material for: Refactored genetic parts for modular assembly of the E. coli MccV type I secretion system used to screen class II microcin candidates from plant-associated bacteria
Source: BMC Biotechnol. 2026 Apr 3;26:66. doi: 10.1186/s12896-026-01148-8 (PMC13174018; doi:10.1186/s12896-026-01148-8)
Supplement: Supplementary file 1 — Supplementary Material 1 [file 12896_2026_1148_MOESM1_ESM.zip › Data S1. Plasmid sequences/Part plasmids/pBTK1185.gb]

LOCUS       piGEM23_G3P2            1949 bp ds-DNA     circular     17-JAN-2024
DEFINITION  .
FEATURES             Location/Qualifiers
     terminator      complement(61..95)
                     /label="lambda t0 terminator"
                     /ApEinfo_revcolor="#ff9ccd"
                     /ApEinfo_fwdcolor="#ff9ccd"
                     /note="note: pLannotate database: snapgene identity: 100.0 match_length: 100.0 fragment: False other: terminator"
     CDS             complement(169..825)
                     /label="CamR"
                     /ApEinfo_revcolor="#c7b0e3"
                     /ApEinfo_fwdcolor="#c7b0e3"
                     /note="note: pLannotate database: swissprot identity: 100.0 match_length: 100.0 fragment: False other: CDS"
     promoter        complement(826..923)
                     /label="CamR promoter"
                     /ApEinfo_revcolor="#d59687"
                     /ApEinfo_fwdcolor="#d59687"
                     /note="note: pLannotate database: snapgene identity: 100.0 match_length: 95.1 fragment: False other: promoter"
     rep_origin      1007..1595
                     /label="ColE1"
                     /ApEinfo_revcolor="#b4abac"
                     /ApEinfo_fwdcolor="#b4abac"
                     /note="note: pLannotate database: snapgene identity: 99.8 match_length: 100.0 fragment: False other: rep_origin"
     CDS             1804..1893
                     /label="G3P2-20"
                     /ApEinfo_revcolor="#ffef86"
                     /ApEinfo_fwdcolor="#ffef86"
                     /note="codon_start: 1 transl_table: 1 translation: HGVQGINIEKQPKRNNPENEQTRMKMRQER"
     CDS             1804..1935
                     /label="fusion"
                     /ApEinfo_revcolor="#ffef86"
                     /ApEinfo_fwdcolor="#ffef86"
                     /note="codon_start: 1 transl_table: 1 translation: VSGWRLFKKIGHGVQGINIEKQPKRNNPENEQTRMKMRQERGKPIPNPLLGLDST"
     gene            1804..1938
                     /label="cvaC"
                     /ApEinfo_revcolor="#b4abac"
                     /ApEinfo_fwdcolor="#b4abac"
                     /note="gene: cvaC locus_tag: MM1_0026"
     source          1804..1938
                     /label="source"
                     /ApEinfo_revcolor="#c6c9d1"
                     /ApEinfo_fwdcolor="#c6c9d1"
                     /note="db_xref: taxon: 475609 mol_type: genomic DNA: note: group: ExPEC; subgroup: APEC organism: Escherichia coli chi7122 plasmid: pAPEC-1 serotype: O78:K80:H9 strain: chi7122"
     misc_feature    1804..1938
                     /label="86-G3-V5g"
                     /ApEinfo_revcolor="#b4abac"
                     /ApEinfo_fwdcolor="#b4abac"
     CDS             1894..1935
                     /label="V5 tag"
                     /ApEinfo_revcolor="#ff9ccd"
                     /ApEinfo_fwdcolor="#ff9ccd"
                     /note="codon_start: 1 product: epitope tag from simian virus 5 transl_table: 1 translation: GKPIPNPLLGLDST"
     primer_bind     complement(1907..1938)
                     /label="V5_R"
                     /ApEinfo_revcolor="#a020f0"
                     /ApEinfo_fwdcolor="#a020f0"
ORIGIN
        1 ggaaacacag aaaaaagccc acacctgaca gtgcgggctt ttttttcgac caaaggacca
       61 ataaaaaacg cccggcggca accgagcgtt ctgaacaaat ccagatggag ttctgaggtc
      121 attactggat ctatcaacag gagtccaagc gagctcgata tcaaattacg ccccgccctg
      181 ccactcatcg cagtactgtt gtaattcatt aagcattctg ccgacatgga agccatcaca
      241 aacggcatga tgaacctgaa tcgccagcgg catcagcacc ttgtcgcctt gcgtataata
      301 tttgcccatg gtgaaaacgg gggcgaagaa gttgtccata ttggccacgt ttaaatcaaa
      361 actggtgaaa ctcacccagg gattggctga aacgaaaaac atattctcaa taaacccttt
      421 agggaaatag gccaggtttt caccgtaaca cgccacatct tgcgaatata tgtgtagaaa
      481 ctgccggaaa tcgtcgtggt attcactcca gagcgatgaa aacgtttcag tttgctcatg
      541 gaaaacggtg taacaagggt gaacactatc ccatatcacc agctcaccgt ctttcattgc
      601 catacgaaat tccggatgag cattcatcag gcgggcaaga atgtgaataa aggccggata
      661 aaacttgtgc ttatttttct ttacggtctt taaaaaggcc gtaatatcca gctgaacggt
      721 ctggttatag gtacattgag caactgactg aaatgcctca aaatgttctt tacgatgcca
      781 ttgggatata tcaacggtgg tatatccagt gatttttttc tccattttag cttccttagc
      841 tcctgaaaat ctcgataact caaaaaatac gcccggtagt gatcttattt cattatggtg
      901 aaagttggaa cctcttacgt gcccgatcaa tcatgaccaa aatcccttaa cgtgagtttt
      961 cgttccactg agcgtcagac cccgtagaaa agatcaaagg atcttcttga gatccttttt
     1021 ttctgcgcgt aatctgctgc ttgcaaacaa aaaaaccacc gctaccagcg gtggtttgtt
     1081 tgccggatca agagctacca actctttttc cgaaggtaac tggcttcagc agagcgcaga
     1141 taccaaatac tgttcttcta gtgtagccgt agttaggcca ccacttcaag aactctgtag
     1201 caccgcctac atacctcgct ctgctaatcc tgttaccagt ggctgctgcc agtggcgata
     1261 agtcgtgtct taccgggttg gactcaagac gatagttacc ggataaggcg cagcggtcgg
     1321 gctgaacggg gggttcgtgc acacagccca gcttggagcg aacgacctac accgaactga
     1381 gatacctaca gcgtgagcta tgagaaagcg ccacgcttcc cgaagggaga aaggcggaca
     1441 ggtatccggt aagcggcagg gtcggaacag gagagcgcac gagggagctt ccagggggaa
     1501 acgcctggta tctttatagt cctgtcgggt ttcgccacct ctgacttgag cgtcgatttt
     1561 tgtgatgctc gtcagggggg cggagcctat ggaaaaacgc cagcaacgcg gcctttttac
     1621 ggttcctggc cttttgctgg ccttttgctc acatgttctt tcctgcgtta tcccctgatt
     1681 ctgtggataa ccgtacgttt gagaagagaa aagaaaaccg ccgatcctgt ccaccgcatt
     1741 actgcaaggt agtggacaag accggcggtc ttaagttttt tggctgaaag tcggTCTCAT
     1801 GGCCATGGCG TGCAGGGCAT TAACATTGAA AAACAGCCGA AACGCAACAA CCCGGAAAAC
     1861 GAACAGACCC GCATGAAAAT GCGCCAGGAA CGCGGTAAAC CTATTCCTAA TCCTCTCCTA
     1921 GGTTTAGATT CTACTtaaAT CCTGAGACC
//
