# Supplementary material for: Refactored genetic parts for modular assembly of the E. coli MccV type I secretion system used to screen class II microcin candidates from plant-associated bacteria
Source: BMC Biotechnol. 2026 Apr 3;26:66. doi: 10.1186/s12896-026-01148-8 (PMC13174018; doi:10.1186/s12896-026-01148-8)
Supplement: Supplementary file 2 — Supplementary Material 2 [file 12896_2026_1148_MOESM2_ESM.zip]

Archive with 24 entries (23 files):
- Data S2. Inducible promoter data/
- __MACOSX/._Data S2. Inducible promoter data
- Data S2. Inducible promoter data/2024-12-19-BHR-tidy-data.csv
- __MACOSX/Data S2. Inducible promoter data/._2024-12-19-BHR-tidy-data.csv
- Data S2. Inducible promoter data/.DS_Store
- __MACOSX/Data S2. Inducible promoter data/._.DS_Store
- Data S2. Inducible promoter data/2024-12-19_BHR-raw-data.xlsx
- __MACOSX/Data S2. Inducible promoter data/._2024-12-19_BHR-raw-data.xlsx
- Data S2. Inducible promoter data/2024-12-19-BHR-plate-map.xlsx
- __MACOSX/Data S2. Inducible promoter data/._2024-12-19-BHR-plate-map.xlsx
- Data S2. Inducible promoter data/2024-12-15-NHR-tidy-data.csv
- __MACOSX/Data S2. Inducible promoter data/._2024-12-15-NHR-tidy-data.csv
- Data S2. Inducible promoter data/2024-12-15-NHR-plate-map.xlsx
- __MACOSX/Data S2. Inducible promoter data/._2024-12-15-NHR-plate-map.xlsx
- Data S2. Inducible promoter data/fluorescence_figure.R
- __MACOSX/Data S2. Inducible promoter data/._fluorescence_figure.R
- Data S2. Inducible promoter data/2024-12-15-NHR-tidy-data-processed.csv
- __MACOSX/Data S2. Inducible promoter data/._2024-12-15-NHR-tidy-data-processed.csv
- Data S2. Inducible promoter data/README.txt
- __MACOSX/Data S2. Inducible promoter data/._README.txt
- Data S2. Inducible promoter data/2024-12-19-BHR-tidy-data-processed.csv
- __MACOSX/Data S2. Inducible promoter data/._2024-12-19-BHR-tidy-data-processed.csv
- Data S2. Inducible promoter data/2024-12-15-NHR-raw-data.xlsx
- __MACOSX/Data S2. Inducible promoter data/._2024-12-15-NHR-raw-data.xlsx
