# Supplementary material for: Refactored genetic parts for modular assembly of the E. coli MccV type I secretion system used to screen class II microcin candidates from plant-associated bacteria
Source: BMC Biotechnol. 2026 Apr 3;26:66. doi: 10.1186/s12896-026-01148-8 (PMC13174018; doi:10.1186/s12896-026-01148-8)
Supplement: Supplementary file 2 — Supplementary Material 2 [file 12896_2026_1148_MOESM2_ESM.zip › Data S2. Inducible promoter data/2024-12-19-BHR-tidy-data.csv]

strain	induced	replicate	measurement	value
blank	NA	1	OD	0.052499998
blank	NA	2	OD	0.0515
blank	NA	3	OD	0.0517
blank	NA	4	OD	0.0537
blank	NA	5	OD	0.0539
no_plasmid	NA	1	OD	1.159500003
no_plasmid	NA	2	OD	1.138900042
no_plasmid	NA	3	OD	0.989199996
no_plasmid	NA	4	OD	1.096899986
no_plasmid	NA	5	OD	1.147899985
VanR	FALSE	1	OD	1.034800053
VanR	FALSE	2	OD	1.0625
VanR	FALSE	3	OD	1.029999971
VanR	FALSE	4	OD	1.05340004
VanR	FALSE	5	OD	1.015699983
VanR	TRUE	1	OD	1.027400017
VanR	TRUE	2	OD	1.061699986
VanR	TRUE	3	OD	1.054700017
VanR	TRUE	4	OD	1.029500008
VanR	TRUE	5	OD	1.064599991
CinR	FALSE	1	OD	1.006299973
CinR	FALSE	2	OD	0.984200001
CinR	FALSE	3	OD	1.010100007
CinR	FALSE	4	OD	0.977299988
CinR	FALSE	5	OD	0.974699974
CinR	TRUE	1	OD	1.025300026
CinR	TRUE	2	OD	1.034700036
CinR	TRUE	3	OD	0.998700023
CinR	TRUE	4	OD	1.013200045
CinR	TRUE	5	OD	1.019500017
CymR	FALSE	1	OD	0.933200002
CymR	FALSE	2	OD	0.911800027
CymR	FALSE	3	OD	0.932099998
CymR	FALSE	4	OD	0.925300002
CymR	FALSE	5	OD	0.327399999
CymR	TRUE	1	OD	0.192000002
CymR	TRUE	2	OD	0.122100003
CymR	TRUE	3	OD	0.140200004
CymR	TRUE	4	OD	0.171299994
CymR	TRUE	5	OD	0.228200004
blank	NA	1	FL	487
blank	NA	2	FL	501
blank	NA	3	FL	517
blank	NA	4	FL	522
blank	NA	5	FL	505
no_plasmid	NA	1	FL	488
no_plasmid	NA	2	FL	468
no_plasmid	NA	3	FL	441
no_plasmid	NA	4	FL	420
no_plasmid	NA	5	FL	402
VanR	FALSE	1	FL	697
VanR	FALSE	2	FL	712
VanR	FALSE	3	FL	698
VanR	FALSE	4	FL	695
VanR	FALSE	5	FL	687
VanR	TRUE	1	FL	33892
VanR	TRUE	2	FL	35372
VanR	TRUE	3	FL	34368
VanR	TRUE	4	FL	33961
VanR	TRUE	5	FL	35000
CinR	FALSE	1	FL	841
CinR	FALSE	2	FL	829
CinR	FALSE	3	FL	861
CinR	FALSE	4	FL	819
CinR	FALSE	5	FL	822
CinR	TRUE	1	FL	51736
CinR	TRUE	2	FL	52165
CinR	TRUE	3	FL	50474
CinR	TRUE	4	FL	51386
CinR	TRUE	5	FL	49507
CymR	FALSE	1	FL	658
CymR	FALSE	2	FL	628
CymR	FALSE	3	FL	641
CymR	FALSE	4	FL	630
CymR	FALSE	5	FL	574
CymR	TRUE	1	FL	2087
CymR	TRUE	2	FL	1519
CymR	TRUE	3	FL	1360
CymR	TRUE	4	FL	1875
CymR	TRUE	5	FL	2366
