# Supplementary material for: Refactored genetic parts for modular assembly of the E. coli MccV type I secretion system used to screen class II microcin candidates from plant-associated bacteria
Source: BMC Biotechnol. 2026 Apr 3;26:66. doi: 10.1186/s12896-026-01148-8 (PMC13174018; doi:10.1186/s12896-026-01148-8)
Supplement: Supplementary file 2 — Supplementary Material 2 [file 12896_2026_1148_MOESM2_ESM.zip › Data S2. Inducible promoter data/2024-12-19_BHR-raw-data.xlsx]

## Sheet: Sheet2
Application: Tecan i-control				Tecan i-control , 1.11.1.0
Device: infinite 200Pro				Serial number: 1602000080				Serial number of connected stacker:
Firmware: V_3.40_01/15_Infinite (Dec 23 2014/12.45.11)				MAI, V_3.40_01/15_Infinite (Dec 23 2014/12.45.11)
Date:	2024-12-19
Time:	12:08:54 PM
System				DESKTOP-R891HJ3
User				DESKTOP-R891HJ3\Barrick Lab
Plate				Greiner 96 Flat Bottom Transparent Polystyrene Cat. No.: 655101/655161/655192 [GRE96ft.pdfx]
Plate-ID (Stacker)
Label: OD600
Mode				Absorbance
Wavelength				600	nm
Bandwidth				9	nm
Number of Flashes				37
Settle Time				0	ms
Part of Plate				A1-E8
Start Time:	12/19/2024 12:08:54 PM
	Temperature: 24.9 °C
<>	1	2	3	4	5	6	7	8
A	0.0525	1.1595	1.0348	1.0274	1.0063	1.0253	0.9332	0.192
B	0.0515	1.1389	1.0625	1.0617	0.9842	1.0347	0.9118	0.1221
C	0.0517	0.9892	1.03	1.0547	1.0101	0.9987	0.9321	0.1402
D	0.0537	1.0969	1.0534	1.0295	0.9773	1.0132	0.9253	0.1713
E	0.0539	1.1479	1.0157	1.0646	0.9747	1.0195	0.3274	0.2282
End Time:	12/19/2024 12:09:42 PM
Label: Fluorescence
Mode				Fluorescence Top Reading
Excitation Wavelength				485	nm
Emission Wavelength				535	nm
Excitation Bandwidth				9	nm
Emission Bandwidth				20	nm
Gain				65	Manual
Number of Flashes				19
Integration Time				20	µs
Lag Time				0	µs
Settle Time				0	ms
Z-Position (Manual)				20000	µm
Part of Plate				A1-E8
Start Time:	12/19/2024 12:09:47 PM
	Temperature: 25.1 °C
<>	1	2	3	4	5	6	7	8
A	487	488	697	33892	841	51736	658	2087
B	501	468	712	35372	829	52165	628	1519
C	517	441	698	34368	861	50474	641	1360
D	522	420	695	33961	819	51386	630	1875
E	505	402	687	35000	822	49507	574	2366
End Time:	12/19/2024 12:10:16 PM
