# Supplementary material for: Refactored genetic parts for modular assembly of the E. coli MccV type I secretion system used to screen class II microcin candidates from plant-associated bacteria
Source: BMC Biotechnol. 2026 Apr 3;26:66. doi: 10.1186/s12896-026-01148-8 (PMC13174018; doi:10.1186/s12896-026-01148-8)
Supplement: Supplementary file 2 — Supplementary Material 2 [file 12896_2026_1148_MOESM2_ESM.zip › Data S2. Inducible promoter data/2024-12-15-NHR-tidy-data.csv]

strain	induced	replicate	measurement	value
blank	NA	1	OD	0.056499999
blank	NA	2	OD	0.057799999
blank	NA	3	OD	0.056499999
blank	NA	4	OD	0.056400001
blank	NA	5	OD	0.056499999
no_plasmid	NA	1	OD	1.283100009
no_plasmid	NA	2	OD	1.308500051
no_plasmid	NA	3	OD	1.32190001
no_plasmid	NA	4	OD	1.319100022
no_plasmid	NA	5	OD	1.328400016
LacI	FALSE	1	OD	1.243700027
LacI	FALSE	2	OD	1.226300001
LacI	FALSE	3	OD	1.254199982
LacI	FALSE	4	OD	1.299900055
LacI	FALSE	5	OD	1.290400028
LacI	TRUE	1	OD	1.37349999
LacI	TRUE	2	OD	1.414199948
LacI	TRUE	3	OD	1.450600028
LacI	TRUE	4	OD	1.439700007
LacI	TRUE	5	OD	1.386600018
CinR	FALSE	1	OD	1.207999945
CinR	FALSE	2	OD	1.213700056
CinR	FALSE	3	OD	1.216099977
CinR	FALSE	4	OD	1.192999959
CinR	FALSE	5	OD	1.232300043
CinR	TRUE	1	OD	1.271199942
CinR	TRUE	2	OD	1.249300003
CinR	TRUE	3	OD	1.359799981
CinR	TRUE	4	OD	1.283900023
CinR	TRUE	5	OD	1.307800055
VanR	FALSE	1	OD	1.205800056
VanR	FALSE	2	OD	1.205600023
VanR	FALSE	3	OD	1.230599999
VanR	FALSE	4	OD	1.224699974
VanR	FALSE	5	OD	1.229500055
VanR	TRUE	1	OD	1.244199991
VanR	TRUE	2	OD	1.293300033
VanR	TRUE	3	OD	1.289800048
VanR	TRUE	4	OD	1.399000049
VanR	TRUE	5	OD	1.218700051
TetR	FALSE	1	OD	1.213099957
TetR	FALSE	2	OD	1.210700035
TetR	FALSE	3	OD	1.198600054
TetR	FALSE	4	OD	1.223700047
TetR	FALSE	5	OD	1.236500025
TetR	TRUE	1	OD	1.347900033
TetR	TRUE	2	OD	1.355000019
TetR	TRUE	3	OD	1.356400013
TetR	TRUE	4	OD	1.328799963
TetR	TRUE	5	OD	1.316799998
CymR	FALSE	1	OD	1.074800014
CymR	FALSE	2	OD	1.040199995
CymR	FALSE	3	OD	1.187100053
CymR	FALSE	4	OD	1.208600044
CymR	FALSE	5	OD	1.309399962
CymR	TRUE	1	OD	1.233700037
CymR	TRUE	2	OD	1.240200043
CymR	TRUE	3	OD	1.256399989
CymR	TRUE	4	OD	1.220499992
CymR	TRUE	5	OD	1.224900007
blank	NA	1	FL	710
blank	NA	2	FL	679
blank	NA	3	FL	685
blank	NA	4	FL	685
blank	NA	5	FL	681
no_plasmid	NA	1	FL	549
no_plasmid	NA	2	FL	541
no_plasmid	NA	3	FL	537
no_plasmid	NA	4	FL	543
no_plasmid	NA	5	FL	532
LacI	FALSE	1	FL	29720
LacI	FALSE	2	FL	29345
LacI	FALSE	3	FL	30205
LacI	FALSE	4	FL	28646
LacI	FALSE	5	FL	28971
LacI	TRUE	1	FL	36462
LacI	TRUE	2	FL	36352
LacI	TRUE	3	FL	36372
LacI	TRUE	4	FL	36408
LacI	TRUE	5	FL	37126
CinR	FALSE	1	FL	778
CinR	FALSE	2	FL	789
CinR	FALSE	3	FL	767
CinR	FALSE	4	FL	776
CinR	FALSE	5	FL	767
CinR	TRUE	1	FL	58216
CinR	TRUE	2	FL	58394
CinR	TRUE	3	FL	52255
CinR	TRUE	4	FL	56665
CinR	TRUE	5	FL	54710
VanR	FALSE	1	FL	1189
VanR	FALSE	2	FL	1214
VanR	FALSE	3	FL	1179
VanR	FALSE	4	FL	1160
VanR	FALSE	5	FL	1113
VanR	TRUE	1	FL	35945
VanR	TRUE	2	FL	40653
VanR	TRUE	3	FL	34164
VanR	TRUE	4	FL	37198
VanR	TRUE	5	FL	31749
TetR	FALSE	1	FL	1134
TetR	FALSE	2	FL	1153
TetR	FALSE	3	FL	1140
TetR	FALSE	4	FL	1142
TetR	FALSE	5	FL	1124
TetR	TRUE	1	FL	51929
TetR	TRUE	2	FL	53319
TetR	TRUE	3	FL	52022
TetR	TRUE	4	FL	53075
TetR	TRUE	5	FL	49334
CymR	FALSE	1	FL	720
CymR	FALSE	2	FL	725
CymR	FALSE	3	FL	790
CymR	FALSE	4	FL	771
CymR	FALSE	5	FL	713
CymR	TRUE	1	FL	1755
CymR	TRUE	2	FL	1849
CymR	TRUE	3	FL	1664
CymR	TRUE	4	FL	1603
CymR	TRUE	5	FL	1326
