# Supplementary material for: Refactored genetic parts for modular assembly of the E. coli MccV type I secretion system used to screen class II microcin candidates from plant-associated bacteria
Source: BMC Biotechnol. 2026 Apr 3;26:66. doi: 10.1186/s12896-026-01148-8 (PMC13174018; doi:10.1186/s12896-026-01148-8)
Supplement: Supplementary file 2 — Supplementary Material 2 [file 12896_2026_1148_MOESM2_ESM.zip › Data S2. Inducible promoter data/2024-12-15-NHR-plate-map.xlsx]

## Sheet: Sheet1
Well	1	2	3	4	5	6	7	8	9	10	11	12
A	blank-1	no-plasmid-1	LacI-uninduced-1	LacI-induced-1	CinR-uninduced-1	CinR-induced-1	VanR-uninduced-1	VanR-induced-1	TetR-uninduced-1	TetR-induced-1	CymR-uninduced-1	CymR-induced-1
B	blank-2	no-plasmid-2	LacI-uninduced-2	LacI-induced-2	CinR-uninduced-2	CinR-induced-2	VanR-uninduced-2	VanR-induced-2	TetR-uninduced-2	TetR-induced-2	CymR-uninduced-2	CymR-induced-2
C	blank-3	no-plasmid-3	LacI-uninduced-3	LacI-induced-3	CinR-uninduced-3	CinR-induced-3	VanR-uninduced-3	VanR-induced-3	TetR-uninduced-3	TetR-induced-3	CymR-uninduced-3	CymR-induced-3
D	blank-4	no-plasmid-4	LacI-uninduced-4	LacI-induced-4	CinR-uninduced-4	CinR-induced-4	VanR-uninduced-4	VanR-induced-4	TetR-uninduced-4	TetR-induced-4	CymR-uninduced-4	CymR-induced-4
E	blank-5	no-plasmid-5	LacI-uninduced-5	LacI-induced-5	CinR-uninduced-5	CinR-induced-5	VanR-uninduced-5	VanR-induced-5	TetR-uninduced-5	TetR-induced-5	CymR-uninduced-5	CymR-induced-5
Samples not included in this study
