# Supplementary material for: Refactored genetic parts for modular assembly of the E. coli MccV type I secretion system used to screen class II microcin candidates from plant-associated bacteria
Source: BMC Biotechnol. 2026 Apr 3;26:66. doi: 10.1186/s12896-026-01148-8 (PMC13174018; doi:10.1186/s12896-026-01148-8)
Supplement: Supplementary file 2 — Supplementary Material 2 [file 12896_2026_1148_MOESM2_ESM.zip › Data S2. Inducible promoter data/fluorescence_figure.R]

# Load required libraries
library(ggplot2)
library(tidyverse)

# Load the data
name = "2024-12-19-BHR-tidy-data"
#name = "2024-12-15-NHR-tidy-data"

all_data <- read_csv(paste0(name, ".csv")) # Replace with your actual file path
all_data$replicate=as.character(all_data$replicate)
all_data$strain_replicate = paste(all_data$strain, all_data$replicate, sep="-")

#Split OD and FL
all_data_OD = all_data %>% filter(measurement=="OD")
all_data_FL = all_data %>% filter(measurement=="FL")

# Pull apart
blank_OD = all_data_OD %>% filter(strain=="blank") %>% select(replicate, value) %>% rename(blank_OD = value) 
no_plasmid_OD = all_data_OD %>% filter(strain=="no_plasmid") %>% select(replicate, value) %>% rename(no_plasmid_OD = value)
uninduced_OD = all_data_OD %>% filter(induced==F) %>% select(strain_replicate, value) %>% rename(uninduced_OD = value)
induced_OD = all_data_OD %>% filter(induced==T) %>% select(strain_replicate, value) %>% rename(induced_OD = value)

blank_FL = all_data_FL %>% filter(strain=="blank") %>% select(replicate, value) %>% rename(blank_FL = value)
no_plasmid_FL = all_data_FL %>% filter(strain=="no_plasmid") %>% select(replicate, value) %>% rename(no_plasmid_FL = value)
uninduced_FL = all_data_FL %>% filter(induced==F)  %>% select(strain_replicate, value) %>% rename(uninduced_FL = value)
induced_FL = all_data_FL %>% filter(induced==T) %>% select(strain_replicate, value) %>% rename(induced_FL = value)

wide_data = all_data_OD %>% filter(induced==F) %>% select(strain, replicate, strain_replicate)

wide_data$strain = factor(wide_data$strain, levels=c("VanR", "CinR", "CymR", "LacI", "TetR"))


wide_data = wide_data %>% left_join(blank_OD, by="replicate")
wide_data = wide_data %>% left_join(no_plasmid_OD, by="replicate")
wide_data = wide_data %>% left_join(uninduced_OD, by="strain_replicate")
wide_data = wide_data %>% left_join(induced_OD, by="strain_replicate")

wide_data = wide_data %>% left_join(blank_FL, by="replicate")
wide_data = wide_data %>% left_join(no_plasmid_FL, by="replicate")
wide_data = wide_data %>% left_join(uninduced_FL, by="strain_replicate")
wide_data = wide_data %>% left_join(induced_FL, by="strain_replicate")

# Remove background from all values
wide_data = wide_data %>% mutate (
  no_plasmid_above_blank_OD = no_plasmid_OD - blank_OD,
  uninduced_above_blank_OD = uninduced_OD - blank_OD,
  induced_above_blank_OD = induced_OD - blank_OD,
  no_plasmid_above_blank_FL = no_plasmid_FL - blank_FL,
  uninduced_above_blank_FL = uninduced_FL - blank_FL,
  induced_above_blank_FL = induced_FL - blank_FL,
  )

# Normalize FL to OD

wide_data = wide_data %>% mutate (
  no_plasmid_FL_per_OD = no_plasmid_above_blank_FL / no_plasmid_above_blank_OD,
  uninduced_FL_per_OD = uninduced_above_blank_FL / uninduced_above_blank_OD,
  induced_FL_per_OD = induced_above_blank_FL / induced_above_blank_OD,
)


# Subtract no_plasmid
wide_data = wide_data %>% mutate (
  uninduced_FL_per_OD_above_no_plasmid = uninduced_FL_per_OD - no_plasmid_FL_per_OD,
  induced_FL_per_OD_above_no_plasmid = induced_FL_per_OD - no_plasmid_FL_per_OD,
)

#save the data frame

write_csv(wide_data, paste0(name, "-processed.csv"))

# Calculate means and reformat data frame for plotting

data_means = wide_data %>% group_by(strain) %>% summarize(
  mean_uninduced_FL_per_OD_above_no_plasmid = mean(uninduced_FL_per_OD_above_no_plasmid),
  mean_induced_FL_per_OD_above_no_plasmid = mean(induced_FL_per_OD_above_no_plasmid),
  )

data_means_long = data_means %>% 
  pivot_longer(cols = c(mean_uninduced_FL_per_OD_above_no_plasmid, mean_induced_FL_per_OD_above_no_plasmid), names_to="condition") %>%
  mutate(condition = recode(condition,
                       "mean_uninduced_FL_per_OD_above_no_plasmid" = "uninduced",
                       "mean_induced_FL_per_OD_above_no_plasmid" = "induced",
                       )
         )

wide_data_long = wide_data %>% 
  select(strain, replicate, uninduced_FL_per_OD_above_no_plasmid, induced_FL_per_OD_above_no_plasmid) %>% 
  pivot_longer(cols = c(uninduced_FL_per_OD_above_no_plasmid, induced_FL_per_OD_above_no_plasmid), names_to="condition") %>%
  mutate(condition = recode(condition,
                            "uninduced_FL_per_OD_above_no_plasmid" = "uninduced",
                            "induced_FL_per_OD_above_no_plasmid" = "induced",
                            )
  )


# Create the plot
ggplot(data_means_long, aes(x = strain, y = value)) +
  geom_jitter(data = wide_data_long %>% filter(condition == "uninduced"), shape = 21, size = 2, color = "grey40", fill="white", width=0.2, height=0) +
  geom_jitter(data = wide_data_long %>% filter(condition == "induced"), shape = 21, size = 2, color = "grey40", fill="grey40", width=0.2, height=0) +
  geom_segment(data = data_means, aes(x = strain, y=mean_uninduced_FL_per_OD_above_no_plasmid, xend = strain, yend = mean_induced_FL_per_OD_above_no_plasmid),
               color = "black") +
  geom_point(aes(shape = condition, fill = condition), size = 4, color = "black") + # Set color to black for outlines
  scale_y_log10(limits=c(100,100000)) + # Logarithmic scale for y-axis
  scale_shape_manual(values = c("induced" = 21, "uninduced" = 21)) + # Circle shapes
  scale_fill_manual(values = c("induced" = "black", "uninduced" = "white")) +  # Fill colors
  labs(title = "",  
       x = "Inducible system", 
       y = "RFU/OD",
       shape = NULL,
       fill = NULL) + 
  theme_minimal(base_size = 12) +
  theme(
    panel.background = element_rect(fill = "white"), # White background
    panel.grid.major = element_line(color = "gray90"), # Subtle grid lines
    panel.grid.minor = element_blank(),
    strip.text = element_text(size = 10, face = "bold"),
    legend.position = "top",
    axis.text.x = element_text(angle = 0, hjust = 0.5, vjust = 0.5) # Horizontal text alignment
  )

# Save the plot
ggsave(paste0(name, ".pdf"), width = 10, height = 7)
