# Supplementary material for: Refactored genetic parts for modular assembly of the E. coli MccV type I secretion system used to screen class II microcin candidates from plant-associated bacteria
Source: BMC Biotechnol. 2026 Apr 3;26:66. doi: 10.1186/s12896-026-01148-8 (PMC13174018; doi:10.1186/s12896-026-01148-8)
Supplement: Supplementary file 2 — Supplementary Material 2 [file 12896_2026_1148_MOESM2_ESM.zip › Data S2. Inducible promoter data/2024-12-15-NHR-tidy-data-processed.csv]

strain	replicate	strain_replicate	blank_OD	no_plasmid_OD	uninduced_OD	induced_OD	blank_FL	no_plasmid_FL	uninduced_FL	induced_FL	no_plasmid_above_blank_OD	uninduced_above_blank_OD	induced_above_blank_OD	no_plasmid_above_blank_FL	uninduced_above_blank_FL	induced_above_blank_FL	no_plasmid_FL_per_OD	uninduced_FL_per_OD	induced_FL_per_OD	uninduced_FL_per_OD_above_no_plasmid	induced_FL_per_OD_above_no_plasmid
LacI	1	LacI-1	0.056499999	1.283100009	1.243700027	1.37349999	710	549	29720	36462	1.22660001	1.1872000280000001	1.316999991	-161	29010	35752	-131.25713246977716	24435.646323957128	27146.545363947538	24566.903456426906	27277.802496417316
LacI	2	LacI-2	0.057799999	1.308500051	1.226300001	1.414199948	679	541	29345	36352	1.250700052	1.168500002	1.356399949	-138	28666	35673	-110.33820601456247	24532.306333705936	26299.765070250676	24642.6445397205	26410.10327626524
LacI	3	LacI-3	0.056499999	1.32190001	1.254199982	1.450600028	685	537	30205	36372	1.265400011	1.1976999830000001	1.394100029	-148	29520	35687	-116.95906331077153	24647.24089421649	25598.593542529794	24764.199957527264	25715.552605840567
LacI	4	LacI-4	0.056400001	1.319100022	1.299900055	1.439700007	685	543	28646	36408	1.262700021	1.2435000539999999	1.3833000059999998	-142	27961	35723	-112.45743061566007	22485.724797564024	25824.47758624531	22598.182228179685	25936.93501686097
LacI	5	LacI-5	0.056499999	1.328400016	1.290400028	1.386600018	681	532	28971	37126	1.271900017	1.2339000290000002	1.330100019	-149	28290	36445	-117.1475729290756	22927.30313243229	27400.195082622577	23044.450705361367	27517.342655551653
CinR	1	CinR-1	0.056499999	1.283100009	1.207999945	1.271199942	710	549	778	58216	1.22660001	1.1514999460000002	1.214699943	-161	68	57506	-131.25713246977716	59.05341136681216	47341.732689947115	190.31054383658932	47472.989822416894
CinR	2	CinR-2	0.057799999	1.308500051	1.213700056	1.249300003	679	541	789	58394	1.250700052	1.155900057	1.1915000040000001	-138	110	57715	-110.33820601456247	95.16393682468691	48438.94234682688	205.5021428392494	48549.28055284144
CinR	3	CinR-3	0.056499999	1.32190001	1.216099977	1.359799981	685	537	767	52255	1.265400011	1.1595999780000001	1.3032999820000002	-148	82	51570	-116.95906331077153	70.71404066549576	39568.78747198509	187.67310397626727	39685.74653529586
CinR	4	CinR-4	0.056400001	1.319100022	1.192999959	1.283900023	685	543	776	56665	1.262700021	1.136599958	1.2275000219999999	-142	91	55980	-112.45743061566007	80.06334978238668	45604.88716634826	192.52078039804675	45717.344596963914
CinR	5	CinR-5	0.056499999	1.328400016	1.232300043	1.307800055	681	532	767	54710	1.271900017	1.175800044	1.251300056	-149	86	54029	-117.1475729290756	73.14168802667606	43178.29264126557	190.28926095575167	43295.44021419465
VanR	1	VanR-1	0.056499999	1.283100009	1.205800056	1.244199991	710	549	1189	35945	1.22660001	1.149300057	1.187699992	-161	479	35235	-131.25713246977716	416.77540785156333	29666.582670146217	548.0325403213405	29797.839802615996
VanR	2	VanR-2	0.057799999	1.308500051	1.205600023	1.293300033	679	541	1214	40653	1.250700052	1.147800024	1.235500034	-138	535	39974	-110.33820601456247	466.10906849048826	32354.511452809886	576.4472745050507	32464.84965882445
VanR	3	VanR-3	0.056499999	1.32190001	1.230599999	1.289800048	685	537	1179	34164	1.265400011	1.1741000000000001	1.2333000490000001	-148	494	33479	-116.95906331077153	420.7478068307639	27145.86772873792	537.7068701415354	27262.826792048694
VanR	4	VanR-4	0.056400001	1.319100022	1.224699974	1.399000049	685	543	1160	37198	1.262700021	1.1682999729999999	1.342600048	-142	475	36513	-112.45743061566007	406.5736634233407	27195.738637423317	519.0310940390008	27308.19606803898
VanR	5	VanR-5	0.056499999	1.328400016	1.229500055	1.218700051	681	532	1113	31749	1.271900017	1.173000056	1.162200052	-149	432	31068	-117.1475729290756	368.28642743048596	26732.058690357037	485.43400035956154	26849.206263286113
TetR	1	TetR-1	0.056499999	1.283100009	1.213099957	1.347900033	710	549	1134	51929	1.22660001	1.1565999580000002	1.291400034	-161	424	51219	-131.25713246977716	366.59174770608104	39661.60651347791	497.8488801758582	39792.86364594769
TetR	2	TetR-2	0.057799999	1.308500051	1.210700035	1.355000019	679	541	1153	53319	1.250700052	1.152900036	1.29720002	-138	474	52640	-110.33820601456247	411.1371196106026	40579.70951927676	521.475325625165	40690.04772529132
TetR	3	TetR-3	0.056499999	1.32190001	1.198600054	1.356400013	685	537	1140	52022	1.265400011	1.142100055	1.299900014	-148	455	51337	-116.95906331077153	398.38891348271585	39493.03750065195	515.3479767934874	39609.996563962726
TetR	4	TetR-4	0.056400001	1.319100022	1.223700047	1.328799963	685	543	1142	53075	1.262700021	1.1673000459999998	1.272399962	-142	457	52390	-112.45743061566007	391.501740761518	41174.160299134	503.9591713771781	41286.617729749654
TetR	5	TetR-5	0.056499999	1.328400016	1.236500025	1.316799998	681	532	1124	49334	1.271900017	1.180000026	1.2602999990000001	-149	443	48653	-117.1475729290756	375.4237205415112	38604.30059398897	492.5712934705868	38721.448166918046
CymR	1	CymR-1	0.056499999	1.283100009	1.074800014	1.233700037	710	549	720	1755	1.22660001	1.0183000150000001	1.177200038	-161	10	1045	-131.25713246977716	9.82028857183116	887.6995975768053	141.07742104160832	1018.9567300465825
CymR	2	CymR-2	0.057799999	1.308500051	1.040199995	1.240200043	679	541	725	1849	1.250700052	0.982399996	1.182400044	-138	46	1170	-110.33820601456247	46.82410442517958	989.5128183875473	157.16231043974204	1099.8510244021097
CymR	3	CymR-3	0.056499999	1.32190001	1.187100053	1.256399989	685	537	790	1664	1.265400011	1.130600054	1.19989999	-148	105	979	-116.95906331077153	92.87103748891205	815.9013319101703	209.83010079968358	932.8603952209418
CymR	4	CymR-4	0.056400001	1.319100022	1.208600044	1.220499992	685	543	771	1603	1.262700021	1.152200043	1.1640999909999998	-142	86	918	-112.45743061566007	74.63981669023424	788.5920514537656	187.0972473058943	901.0494820694257
CymR	5	CymR-5	0.056499999	1.328400016	1.309399962	1.224900007	681	532	713	1326	1.271900017	1.2528999630000002	1.168400008	-149	32	645	-117.1475729290756	25.540746224764632	552.0369698593839	142.6883191538402	669.1845427884596
