# Supplementary material for: Refactored genetic parts for modular assembly of the E. coli MccV type I secretion system used to screen class II microcin candidates from plant-associated bacteria
Source: BMC Biotechnol. 2026 Apr 3;26:66. doi: 10.1186/s12896-026-01148-8 (PMC13174018; doi:10.1186/s12896-026-01148-8)
Supplement: Supplementary file 2 — Supplementary Material 2 [file 12896_2026_1148_MOESM2_ESM.zip › Data S2. Inducible promoter data/2024-12-19-BHR-tidy-data-processed.csv]

strain	replicate	strain_replicate	blank_OD	no_plasmid_OD	uninduced_OD	induced_OD	blank_FL	no_plasmid_FL	uninduced_FL	induced_FL	no_plasmid_above_blank_OD	uninduced_above_blank_OD	induced_above_blank_OD	no_plasmid_above_blank_FL	uninduced_above_blank_FL	induced_above_blank_FL	no_plasmid_FL_per_OD	uninduced_FL_per_OD	induced_FL_per_OD	uninduced_FL_per_OD_above_no_plasmid	induced_FL_per_OD_above_no_plasmid
VanR	1	VanR-1	0.052499998	1.159500003	1.034800053	1.027400017	487	488	697	33892	1.107000005	0.9823000550000001	0.9749000189999999	1	210	33405	0.9033423626768639	213.78396441197387	34265.052158133156	212.88062204929702	34264.14881577048
VanR	2	VanR-2	0.0515	1.138900042	1.0625	1.061699986	501	468	712	35372	1.0874000419999998	1.011	1.010199986	-33	211	34871	-30.347616999632233	208.70425321463898	34518.90762548477	239.05187021427122	34549.2552424844
VanR	3	VanR-3	0.0517	0.989199996	1.029999971	1.054700017	517	441	698	34368	0.937499996	0.9782999710000001	1.003000017	-76	181	33851	-81.06666701255111	185.0148271137994	33749.750175727066	266.08149412635055	33830.816842739616
VanR	4	VanR-4	0.0537	1.096899986	1.05340004	1.029500008	522	420	695	33961	1.0431999859999999	0.9997000400000001	0.9758000080000001	-102	173	33439	-97.77607493181084	173.05190865051878	34268.29240198161	270.82798358232964	34366.068476913424
VanR	5	VanR-5	0.053900000000000003	1.147899985	1.015699983	1.064599991	505	402	687	35000	1.093999985	0.9617999829999999	1.0106999909999999	-103	182	34495	-94.14990988322546	189.22853318453429	34129.811325980314	283.37844306775975	34223.96123586354
CinR	1	CinR-1	0.052499998	1.159500003	1.006299973	1.025300026	487	488	841	51736	1.107000005	0.9537999749999999	0.972800028	1	354	51249	0.9033423626768639	371.14700071154857	52681.947496818946	370.2436583488717	52681.04415445627
CinR	2	CinR-2	0.0515	1.138900042	0.984200001	1.034700036	501	468	829	52165	1.0874000419999998	0.9327000010000001	0.983200036	-33	328	51664	-30.347616999632233	351.6672023676775	52546.78408087446	382.0148193673097	52577.131697874094
CinR	3	CinR-3	0.0517	0.989199996	1.010100007	0.998700023	517	441	861	50474	0.937499996	0.9584000069999999	0.9470000230000001	-76	344	49957	-81.06666701255111	358.93154996606756	52752.90262585347	439.99821697861864	52833.96929286602
CinR	4	CinR-4	0.0537	1.096899986	0.977299988	1.013200045	522	420	819	51386	1.0431999859999999	0.923599988	0.9595000450000001	-102	297	50864	-97.77607493181084	321.56778243700023	53010.94071340038	419.3438573688111	53108.71678833219
CinR	5	CinR-5	0.053900000000000003	1.147899985	0.974699974	1.019500017	505	402	822	49507	1.093999985	0.9207999739999999	0.9656000169999999	-103	317	49002	-94.14990988322546	344.2658654983846	50747.72073041503	438.41577538161005	50841.87064029826
CymR	1	CymR-1	0.052499998	1.159500003	0.933200002	0.192000002	487	488	658	2087	1.107000005	0.8807000039999999	0.139500004	1	171	1600	0.9033423626768639	194.1637325120303	11469.533721303691	193.26039014935344	11468.630378941014
CymR	2	CymR-2	0.0515	1.138900042	0.911800027	0.122100003	501	468	628	1519	1.0874000419999998	0.860300027	0.070600003	-33	127	1018	-30.347616999632233	147.62291760337234	14419.262843374101	177.97053460300458	14449.610460373733
CymR	3	CymR-3	0.0517	0.989199996	0.932099998	0.140200004	517	441	641	1360	0.937499996	0.880399998	0.088500004	-76	124	843	-81.06666701255111	140.8450707424922	9525.423298285954	221.9117377550433	9606.489965298506
CymR	4	CymR-4	0.0537	1.096899986	0.925300002	0.171299994	522	420	630	1875	1.0431999859999999	0.871600002	0.11759999400000001	-102	108	1353	-97.77607493181084	123.91005019754463	11505.102627811357	221.68612512935547	11602.878702743168
CymR	5	CymR-5	0.053900000000000003	1.147899985	0.327399999	0.228200004	505	402	574	2366	1.093999985	0.273499999	0.174300004	-103	69	1861	-94.14990988322546	252.28519287855647	10676.993444016214	346.43510276178193	10771.143353899439
