# Supplementary material for: Refactored genetic parts for modular assembly of the E. coli MccV type I secretion system used to screen class II microcin candidates from plant-associated bacteria
Source: BMC Biotechnol. 2026 Apr 3;26:66. doi: 10.1186/s12896-026-01148-8 (PMC13174018; doi:10.1186/s12896-026-01148-8)
Supplement: Supplementary file 2 — Supplementary Material 2 [file 12896_2026_1148_MOESM2_ESM.zip › Data S2. Inducible promoter data/2024-12-15-NHR-raw-data.xlsx]

## Sheet: Sheet3
Application: Tecan i-control				Tecan i-control , 1.11.1.0
Device: infinite 200Pro				Serial number: 1602000080				Serial number of connected stacker:
Firmware: V_3.40_01/15_Infinite (Dec 23 2014/12.45.11)				MAI, V_3.40_01/15_Infinite (Dec 23 2014/12.45.11)
Date:	2024-12-15
Time:	2:19:04 PM
System				DESKTOP-R891HJ3
User				DESKTOP-R891HJ3\Barrick Lab
Plate				Greiner 96 Flat Bottom Transparent Polystyrene Cat. No.: 655101/655161/655192 [GRE96ft.pdfx]
Plate-ID (Stacker)
Label: OD600
Mode				Absorbance
Wavelength				600	nm
Bandwidth				9	nm
Number of Flashes				37
Settle Time				0	ms
Part of Plate				A1-E12
Start Time:	12/15/2024 2:19:04 PM
	Temperature: 37.1 °C
<>	1	2	3	4	5	6	7	8	9	10	11	12
A	0.0565	1.2831	1.2437	1.3735	1.208	1.2712	1.2058	1.2442	1.2131	1.3479	1.0748	1.2337
B	0.0578	1.3085	1.2263	1.4142	1.2137	1.2493	1.2056	1.2933	1.2107	1.355	1.0402	1.2402
C	0.0565	1.3219	1.2542	1.4506	1.2161	1.3598	1.2306	1.2898	1.1986	1.3564	1.1871	1.2564
D	0.0564	1.3191	1.2999	1.4397	1.193	1.2839	1.2247	1.399	1.2237	1.3288	1.2086	1.2205
E	0.0565	1.3284	1.2904	1.3866	1.2323	1.3078	1.2295	1.2187	1.2365	1.3168	1.3094	1.2249
End Time:	12/15/2024 2:20:12 PM
Label: YFP
Mode				Fluorescence Top Reading
Excitation Wavelength				485	nm
Emission Wavelength				535	nm
Excitation Bandwidth				9	nm
Emission Bandwidth				20	nm
Gain				65	Manual
Number of Flashes				19
Integration Time				20	µs
Lag Time				0	µs
Settle Time				0	ms
Z-Position (Manual)				20000	µm
Part of Plate				A1-E12
Start Time:	12/15/2024 2:20:17 PM
	Temperature: 37.2 °C
<>	1	2	3	4	5	6	7	8	9	10	11	12
A	710	549	29720	36462	778	58216	1189	35945	1134	51929	720	1755
B	679	541	29345	36352	789	58394	1214	40653	1153	53319	725	1849
C	685	537	30205	36372	767	52255	1179	34164	1140	52022	790	1664
D	685	543	28646	36408	776	56665	1160	37198	1142	53075	771	1603
E	681	532	28971	37126	767	54710	1113	31749	1124	49334	713	1326
End Time:	12/15/2024 2:20:58 PM

## Sheet: Sheet2
Application: Tecan i-control				Tecan i-control , 1.11.1.0
Device: infinite 200Pro				Serial number: 1602000080				Serial number of connected stacker:
Firmware: V_3.40_01/15_Infinite (Dec 23 2014/12.45.11)				MAI, V_3.40_01/15_Infinite (Dec 23 2014/12.45.11)
Date:	2024-12-15
Time:	2:14:24 PM
System				DESKTOP-R891HJ3
User				DESKTOP-R891HJ3\Barrick Lab
Plate				Greiner 96 Flat Bottom Transparent Polystyrene Cat. No.: 655101/655161/655192 [GRE96ft.pdfx]
Plate-ID (Stacker)
Label: OD600
Mode				Absorbance
Wavelength				600	nm
Bandwidth				9	nm
Number of Flashes				37
Settle Time				0	ms
Part of Plate				A1-E12
Start Time:	12/15/2024 2:14:24 PM
	Temperature: 36.8 °C
<>	1	2	3	4	5	6	7	8	9	10	11	12
A	0.0565	1.2903	1.2515	1.3838	1.2123	1.2792	1.2129	1.2509	1.2189	1.3585	1.082	1.2363
B	0.0578	1.3024	1.2271	1.415	1.2166	1.255	1.2062	1.3057	1.2181	1.3698	1.049	1.2415
C	0.0565	1.3196	1.2549	1.4562	1.2204	1.3613	1.2328	1.2854	1.2019	1.3554	1.1913	1.2538
D	0.0565	1.3004	1.3048	1.4446	1.1972	1.2874	1.2294	1.4048	1.2259	1.3445	1.2142	1.22
E	0.0565	1.3135	1.2972	1.3956	1.2366	1.3153	1.2377	1.2401	1.2418	1.3279	1.3147	1.2286
End Time:	12/15/2024 2:15:32 PM
Label: YFP
Mode				Fluorescence Top Reading
Excitation Wavelength				485	nm
Emission Wavelength				535	nm
Excitation Bandwidth				9	nm
Emission Bandwidth				20	nm
Gain				60	Manual
Number of Flashes				19
Integration Time				20	µs
Lag Time				0	µs
Settle Time				0	ms
Z-Position (Manual)				20000	µm
Part of Plate				A1-E12
Start Time:	12/15/2024 2:15:37 PM
	Temperature: 37.3 °C
<>	1	2	3	4	5	6	7	8	9	10	11	12
A	404	311	17446	21489	446	34914	682	21474	652	31089	410	1018
B	393	304	17332	21427	448	35021	694	23898	658	31753	414	1068
C	389	304	17853	21537	437	31126	684	20160	660	30887	447	962
D	388	309	16885	21483	439	33993	668	21975	660	31688	438	924
E	386	304	17123	22189	437	32671	640	18756	644	29722	403	766
End Time:	12/15/2024 2:16:18 PM
