# Supplementary material for: Refactored genetic parts for modular assembly of the E. coli MccV type I secretion system used to screen class II microcin candidates from plant-associated bacteria
Source: BMC Biotechnol. 2026 Apr 3;26:66. doi: 10.1186/s12896-026-01148-8 (PMC13174018; doi:10.1186/s12896-026-01148-8)
Supplement: Supplementary file 3 — Supplementary Material 3 [file 12896_2026_1148_MOESM3_ESM.zip]

Archive with 30 entries (29 files):
- Data S3 Microcin Candidates/
- __MACOSX/._Data S3 Microcin Candidates
- Data S3 Microcin Candidates/Microcin_candidate_tree_tested_and_reference.tre
- __MACOSX/Data S3 Microcin Candidates/._Microcin_candidate_tree_tested_and_reference.tre
- Data S3 Microcin Candidates/Cinful_output_Pantoea.csv
- __MACOSX/Data S3 Microcin Candidates/._Cinful_output_Pantoea.csv
- Data S3 Microcin Candidates/Microcin_candidate_alignment_Pantoea.fasta
- __MACOSX/Data S3 Microcin Candidates/._Microcin_candidate_alignment_Pantoea.fasta
- Data S3 Microcin Candidates/.DS_Store
- __MACOSX/Data S3 Microcin Candidates/._.DS_Store
- Data S3 Microcin Candidates/Cinful_output_Erwinia.csv
- __MACOSX/Data S3 Microcin Candidates/._Cinful_output_Erwinia.csv
- Data S3 Microcin Candidates/Microcin_candidate_tree_Xanthomonas.tre
- __MACOSX/Data S3 Microcin Candidates/._Microcin_candidate_tree_Xanthomonas.tre
- Data S3 Microcin Candidates/Microcin_candidate_alignment_Xanthomonas.fasta
- __MACOSX/Data S3 Microcin Candidates/._Microcin_candidate_alignment_Xanthomonas.fasta
- Data S3 Microcin Candidates/Microcin_candidate_alignment_tested_and_reference.fasta
- __MACOSX/Data S3 Microcin Candidates/._Microcin_candidate_alignment_tested_and_reference.fasta
- Data S3 Microcin Candidates/MIcrocin_candidate_tree_Erwinia.tre
- __MACOSX/Data S3 Microcin Candidates/._MIcrocin_candidate_tree_Erwinia.tre
- Data S3 Microcin Candidates/Microcin_candidate_tree_Pantoea.tre
- __MACOSX/Data S3 Microcin Candidates/._Microcin_candidate_tree_Pantoea.tre
- Data S3 Microcin Candidates/Microcin_candidates.csv
- __MACOSX/Data S3 Microcin Candidates/._Microcin_candidates.csv
- Data S3 Microcin Candidates/Cinful_output_Xanthomonas.csv
- __MACOSX/Data S3 Microcin Candidates/._Cinful_output_Xanthomonas.csv
- Data S3 Microcin Candidates/Microcin_candidate_alignment_Erwinia.fasta
- __MACOSX/Data S3 Microcin Candidates/._Microcin_candidate_alignment_Erwinia.fasta
- Data S3 Microcin Candidates/README.txt
- __MACOSX/Data S3 Microcin Candidates/._README.txt
