# Supplementary material for: Refactored genetic parts for modular assembly of the E. coli MccV type I secretion system used to screen class II microcin candidates from plant-associated bacteria
Source: BMC Biotechnol. 2026 Apr 3;26:66. doi: 10.1186/s12896-026-01148-8 (PMC13174018; doi:10.1186/s12896-026-01148-8)
Supplement: Supplementary file 3 — Supplementary Material 3 [file 12896_2026_1148_MOESM3_ESM.zip › Data S3 Microcin Candidates/Cinful_output_Pantoea.csv]

qseqid	sseqid	pident	length	mismatch	gapopen	qstart	qend	sstart	send	evalue	bitscore	component	hmmerHit	verified	cinful_id	pephash	sample	contig	start	stop	strand	allStandardAA	startCodon	RBSmotif	gcContent	seq	signalMatch
v1_PLS_a0546eca697eb0b04b99d2ec903db4d14afcbf286e830706f1b13e277f436424	L_tr_Q841V4_Q841V4_ECOLX	41.667	36	15	1	1	30	1	36	0.000284	25.8	microcins.verified	TRUE	FALSE	GCA_002922505.1/GCA_002922505.1_ASM292250v1_genomic|PQJW01000001.1|330678:330965:1	v1_PLS_a0546eca697eb0b04b99d2ec903db4d14afcbf286e830706f1b13e277f436424	GCA_002922505.1_ASM292250v1_genomic	PQJW01000001.1	330678	330965	1	TRUE	ATG	GGAG/GAGG	0.476	MRELTQSEFHEVAGSGFIATVSGNVAGFIGNSLYTMIPEMGIKLPIIGTIDIKDYFPDLGQQLGEAVGWQIGSWLEGGISNIPLIGGLLNKLLGN*	FALSE
v1_PLS_a0546eca697eb0b04b99d2ec903db4d14afcbf286e830706f1b13e277f436424	L_tr_Q841V4_Q841V4_ECOLX	41.667	36	15	1	1	30	1	36	0.000284	25.8	microcins.verified	TRUE	FALSE	GCA_000784965.1/GCA_000784965.1_ASM78496v1_genomic|CP009866.1|245076:245363:-1	v1_PLS_a0546eca697eb0b04b99d2ec903db4d14afcbf286e830706f1b13e277f436424	GCA_000784965.1_ASM78496v1_genomic	CP009866.1	245076	245363	-1	TRUE	ATG	GGAG/GAGG	0.476	MRELTQSEFHEVAGSGFIATVSGNVAGFIGNSLYTMIPEMGIKLPIIGTIDIKDYFPDLGQQLGEAVGWQIGSWLEGGISNIPLIGGLLNKLLGN*	FALSE
v1_PLS_a0546eca697eb0b04b99d2ec903db4d14afcbf286e830706f1b13e277f436424	L_tr_Q841V4_Q841V4_ECOLX	41.667	36	15	1	1	30	1	36	0.000284	25.8	microcins.verified	TRUE	FALSE	GCA_018373275.1/GCA_018373275.1_ASM1837327v1_genomic|JAHAHK010000019.1|9020:9307:-1	v1_PLS_a0546eca697eb0b04b99d2ec903db4d14afcbf286e830706f1b13e277f436424	GCA_018373275.1_ASM1837327v1_genomic	JAHAHK010000019.1	9020	9307	-1	TRUE	ATG	GGAG/GAGG	0.476	MRELTQSEFHEVAGSGFIATVSGNVAGFIGNSLYTMIPEMGIKLPIIGTIDIKDYFPDLGQQLGEAVGWQIGSWLEGGISNIPLIGGLLNKLLGN*	FALSE
v1_PLS_a0546eca697eb0b04b99d2ec903db4d14afcbf286e830706f1b13e277f436424	L_tr_Q841V4_Q841V4_ECOLX	41.667	36	15	1	1	30	1	36	0.000284	25.8	microcins.verified	TRUE	FALSE	GCF_000784965.1/GCF_000784965.1_ASM78496v1_genomic|NZ_CP009866.1|245076:245363:-1	v1_PLS_a0546eca697eb0b04b99d2ec903db4d14afcbf286e830706f1b13e277f436424	GCF_000784965.1_ASM78496v1_genomic	NZ_CP009866.1	245076	245363	-1	TRUE	ATG	GGAG/GAGG	0.476	MRELTQSEFHEVAGSGFIATVSGNVAGFIGNSLYTMIPEMGIKLPIIGTIDIKDYFPDLGQQLGEAVGWQIGSWLEGGISNIPLIGGLLNKLLGN*	FALSE
v1_PLS_a0546eca697eb0b04b99d2ec903db4d14afcbf286e830706f1b13e277f436424	L_tr_Q841V4_Q841V4_ECOLX	41.667	36	15	1	1	30	1	36	0.000284	25.8	microcins.verified	TRUE	FALSE	GCF_002919015.1/GCF_002919015.1_ASM291901v1_genomic|NZ_PQJZ01000003.1|243774:244061:1	v1_PLS_a0546eca697eb0b04b99d2ec903db4d14afcbf286e830706f1b13e277f436424	GCF_002919015.1_ASM291901v1_genomic	NZ_PQJZ01000003.1	243774	244061	1	TRUE	ATG	GGAG/GAGG	0.476	MRELTQSEFHEVAGSGFIATVSGNVAGFIGNSLYTMIPEMGIKLPIIGTIDIKDYFPDLGQQLGEAVGWQIGSWLEGGISNIPLIGGLLNKLLGN*	FALSE
v1_PLS_a0546eca697eb0b04b99d2ec903db4d14afcbf286e830706f1b13e277f436424	L_tr_Q841V4_Q841V4_ECOLX	41.667	36	15	1	1	30	1	36	0.000284	25.8	microcins.verified	TRUE	FALSE	GCF_002922505.1/GCF_002922505.1_ASM292250v1_genomic|NZ_PQJW01000001.1|330678:330965:1	v1_PLS_a0546eca697eb0b04b99d2ec903db4d14afcbf286e830706f1b13e277f436424	GCF_002922505.1_ASM292250v1_genomic	NZ_PQJW01000001.1	330678	330965	1	TRUE	ATG	GGAG/GAGG	0.476	MRELTQSEFHEVAGSGFIATVSGNVAGFIGNSLYTMIPEMGIKLPIIGTIDIKDYFPDLGQQLGEAVGWQIGSWLEGGISNIPLIGGLLNKLLGN*	FALSE
v1_PLS_a0546eca697eb0b04b99d2ec903db4d14afcbf286e830706f1b13e277f436424	L_tr_Q841V4_Q841V4_ECOLX	41.667	36	15	1	1	30	1	36	0.000284	25.8	microcins.verified	TRUE	FALSE	GCF_002918995.1/GCF_002918995.1_ASM291899v1_genomic|NZ_PQJX01000001.1|330355:330642:1	v1_PLS_a0546eca697eb0b04b99d2ec903db4d14afcbf286e830706f1b13e277f436424	GCF_002918995.1_ASM291899v1_genomic	NZ_PQJX01000001.1	330355	330642	1	TRUE	ATG	GGAG/GAGG	0.476	MRELTQSEFHEVAGSGFIATVSGNVAGFIGNSLYTMIPEMGIKLPIIGTIDIKDYFPDLGQQLGEAVGWQIGSWLEGGISNIPLIGGLLNKLLGN*	FALSE
v1_PLS_a0546eca697eb0b04b99d2ec903db4d14afcbf286e830706f1b13e277f436424	L_tr_Q841V4_Q841V4_ECOLX	41.667	36	15	1	1	30	1	36	0.000284	25.8	microcins.verified	TRUE	FALSE	GCA_002918995.1/GCA_002918995.1_ASM291899v1_genomic|PQJX01000001.1|330355:330642:1	v1_PLS_a0546eca697eb0b04b99d2ec903db4d14afcbf286e830706f1b13e277f436424	GCA_002918995.1_ASM291899v1_genomic	PQJX01000001.1	330355	330642	1	TRUE	ATG	GGAG/GAGG	0.476	MRELTQSEFHEVAGSGFIATVSGNVAGFIGNSLYTMIPEMGIKLPIIGTIDIKDYFPDLGQQLGEAVGWQIGSWLEGGISNIPLIGGLLNKLLGN*	FALSE
v1_PLS_a0546eca697eb0b04b99d2ec903db4d14afcbf286e830706f1b13e277f436424	L_tr_Q841V4_Q841V4_ECOLX	41.667	36	15	1	1	30	1	36	0.000284	25.8	microcins.verified	TRUE	FALSE	GCA_002919015.1/GCA_002919015.1_ASM291901v1_genomic|PQJZ01000003.1|243774:244061:1	v1_PLS_a0546eca697eb0b04b99d2ec903db4d14afcbf286e830706f1b13e277f436424	GCA_002919015.1_ASM291901v1_genomic	PQJZ01000003.1	243774	244061	1	TRUE	ATG	GGAG/GAGG	0.476	MRELTQSEFHEVAGSGFIATVSGNVAGFIGNSLYTMIPEMGIKLPIIGTIDIKDYFPDLGQQLGEAVGWQIGSWLEGGISNIPLIGGLLNKLLGN*	FALSE
v1_PLS_ad281a303dc590633eb2cbeec978e8741f8c721f9cd6d19b7a154657ae54ccd1	M_tr_Q83TS1_Q83TS1_ECOLX	39.583	48	24	3	1	43	1	48	0.000524	25	microcins.verified	TRUE	FALSE	GCA_002922505.1/GCA_002922505.1_ASM292250v1_genomic|PQJW01000015.1|55696:56010:-1	v1_PLS_ad281a303dc590633eb2cbeec978e8741f8c721f9cd6d19b7a154657ae54ccd1	GCA_002922505.1_ASM292250v1_genomic	PQJW01000015.1	55696	56010	-1	TRUE	ATG	AGGA	0.495	MRQLTVMEINEVSGGDFWSGLGAMVIGGMTGFMAGILKGATIGGNAGGILGVGIIGALGGVVIVGLAGMLEGGLYGLVNDWDKTLEWFNNTAEQFFDLVSPLPK*	TRUE
v1_PLS_ad281a303dc590633eb2cbeec978e8741f8c721f9cd6d19b7a154657ae54ccd1	M_tr_Q83TS1_Q83TS1_ECOLX	39.583	48	24	3	1	43	1	48	0.000524	25	microcins.verified	TRUE	FALSE	GCF_002919015.1/GCF_002919015.1_ASM291901v1_genomic|NZ_PQJZ01000009.1|128598:128912:-1	v1_PLS_ad281a303dc590633eb2cbeec978e8741f8c721f9cd6d19b7a154657ae54ccd1	GCF_002919015.1_ASM291901v1_genomic	NZ_PQJZ01000009.1	128598	128912	-1	TRUE	ATG	AGGA	0.495	MRQLTVMEINEVSGGDFWSGLGAMVIGGMTGFMAGILKGATIGGNAGGILGVGIIGALGGVVIVGLAGMLEGGLYGLVNDWDKTLEWFNNTAEQFFDLVSPLPK*	TRUE
v1_PLS_ad281a303dc590633eb2cbeec978e8741f8c721f9cd6d19b7a154657ae54ccd1	M_tr_Q83TS1_Q83TS1_ECOLX	39.583	48	24	3	1	43	1	48	0.000524	25	microcins.verified	TRUE	FALSE	GCF_002922505.1/GCF_002922505.1_ASM292250v1_genomic|NZ_PQJW01000015.1|55696:56010:-1	v1_PLS_ad281a303dc590633eb2cbeec978e8741f8c721f9cd6d19b7a154657ae54ccd1	GCF_002922505.1_ASM292250v1_genomic	NZ_PQJW01000015.1	55696	56010	-1	TRUE	ATG	AGGA	0.495	MRQLTVMEINEVSGGDFWSGLGAMVIGGMTGFMAGILKGATIGGNAGGILGVGIIGALGGVVIVGLAGMLEGGLYGLVNDWDKTLEWFNNTAEQFFDLVSPLPK*	TRUE
v1_PLS_ad281a303dc590633eb2cbeec978e8741f8c721f9cd6d19b7a154657ae54ccd1	M_tr_Q83TS1_Q83TS1_ECOLX	39.583	48	24	3	1	43	1	48	0.000524	25	microcins.verified	TRUE	FALSE	GCF_002918995.1/GCF_002918995.1_ASM291899v1_genomic|NZ_PQJX01000016.1|55696:56010:-1	v1_PLS_ad281a303dc590633eb2cbeec978e8741f8c721f9cd6d19b7a154657ae54ccd1	GCF_002918995.1_ASM291899v1_genomic	NZ_PQJX01000016.1	55696	56010	-1	TRUE	ATG	AGGA	0.495	MRQLTVMEINEVSGGDFWSGLGAMVIGGMTGFMAGILKGATIGGNAGGILGVGIIGALGGVVIVGLAGMLEGGLYGLVNDWDKTLEWFNNTAEQFFDLVSPLPK*	TRUE
v1_PLS_ad281a303dc590633eb2cbeec978e8741f8c721f9cd6d19b7a154657ae54ccd1	M_tr_Q83TS1_Q83TS1_ECOLX	39.583	48	24	3	1	43	1	48	0.000524	25	microcins.verified	TRUE	FALSE	GCA_002918995.1/GCA_002918995.1_ASM291899v1_genomic|PQJX01000016.1|55696:56010:-1	v1_PLS_ad281a303dc590633eb2cbeec978e8741f8c721f9cd6d19b7a154657ae54ccd1	GCA_002918995.1_ASM291899v1_genomic	PQJX01000016.1	55696	56010	-1	TRUE	ATG	AGGA	0.495	MRQLTVMEINEVSGGDFWSGLGAMVIGGMTGFMAGILKGATIGGNAGGILGVGIIGALGGVVIVGLAGMLEGGLYGLVNDWDKTLEWFNNTAEQFFDLVSPLPK*	TRUE
v1_PLS_ad281a303dc590633eb2cbeec978e8741f8c721f9cd6d19b7a154657ae54ccd1	M_tr_Q83TS1_Q83TS1_ECOLX	39.583	48	24	3	1	43	1	48	0.000524	25	microcins.verified	TRUE	FALSE	GCA_002919015.1/GCA_002919015.1_ASM291901v1_genomic|PQJZ01000009.1|128598:128912:-1	v1_PLS_ad281a303dc590633eb2cbeec978e8741f8c721f9cd6d19b7a154657ae54ccd1	GCA_002919015.1_ASM291901v1_genomic	PQJZ01000009.1	128598	128912	-1	TRUE	ATG	AGGA	0.495	MRQLTVMEINEVSGGDFWSGLGAMVIGGMTGFMAGILKGATIGGNAGGILGVGIIGALGGVVIVGLAGMLEGGLYGLVNDWDKTLEWFNNTAEQFFDLVSPLPK*	TRUE
v1_PLS_096e2feb3f9e75297bfcda76f31458204c48873497c2f1b958f25afcd5c72665	PDI_tr_I6ZU90_I6ZU90_ECOLX	34.831	89	47	4	1	81	4	89	0.000148	26.9	microcins.verified	TRUE	FALSE	GCA_003032455.1/GCA_003032455.1_ASM303245v1_genomic|CP028349.1|849774:850088:1	v1_PLS_096e2feb3f9e75297bfcda76f31458204c48873497c2f1b958f25afcd5c72665	GCA_003032455.1_ASM303245v1_genomic	CP028349.1	849774	850088	1	TRUE	ATG	AGGA	0.575	MRELSLIEMETVSGGTLVASLGDAAEGAMWGLLEGLATGVTVGGSASRSAVFGPIAQGVGAILGGIIGPVVGAVMGALWGKDTVSAYAADFRQNYGTNGSAAIV*	TRUE
v1_PLS_096e2feb3f9e75297bfcda76f31458204c48873497c2f1b958f25afcd5c72665	PDI_tr_I6ZU90_I6ZU90_ECOLX	34.831	89	47	4	1	81	4	89	0.000148	26.9	microcins.verified	TRUE	FALSE	GCA_000148935.1/GCA_000148935.1_ASM14893v1_genomic|CP002206.1|3818660:3818974:1	v1_PLS_096e2feb3f9e75297bfcda76f31458204c48873497c2f1b958f25afcd5c72665	GCA_000148935.1_ASM14893v1_genomic	CP002206.1	3818660	3818974	1	TRUE	ATG	AGGA	0.571	MRELSLIEMETVSGGTLVASLGDAAEGAMWGLLEGLATGVTVGGSASRSAVFGPIAQGVGAILGGIIGPVVGAVMGALWGKDTVSAYAADFRQNYGTNGSAAIV*	TRUE
v1_PLS_096e2feb3f9e75297bfcda76f31458204c48873497c2f1b958f25afcd5c72665	PDI_tr_I6ZU90_I6ZU90_ECOLX	34.831	89	47	4	1	81	4	89	0.000148	26.9	microcins.verified	TRUE	FALSE	GCF_000745295.1/GCF_000745295.1_ASM74529v1_genomic|NZ_JQNO01000001.1|57650:57964:1	v1_PLS_096e2feb3f9e75297bfcda76f31458204c48873497c2f1b958f25afcd5c72665	GCF_000745295.1_ASM74529v1_genomic	NZ_JQNO01000001.1	57650	57964	1	TRUE	ATG	AGGA	0.571	MRELSLIEMETVSGGTLVASLGDAAEGAMWGLLEGLATGVTVGGSASRSAVFGPIAQGVGAILGGIIGPVVGAVMGALWGKDTVSAYAADFRQNYGTNGSAAIV*	TRUE
v1_PLS_096e2feb3f9e75297bfcda76f31458204c48873497c2f1b958f25afcd5c72665	PDI_tr_I6ZU90_I6ZU90_ECOLX	34.831	89	47	4	1	81	4	89	0.000148	26.9	microcins.verified	TRUE	FALSE	GCF_002454305.1/GCF_002454305.1_ASM245430v1_genomic|NZ_DKIR01000002.1|214272:214586:-1	v1_PLS_096e2feb3f9e75297bfcda76f31458204c48873497c2f1b958f25afcd5c72665	GCF_002454305.1_ASM245430v1_genomic	NZ_DKIR01000002.1	214272	214586	-1	TRUE	ATG	AGGA	0.575	MRELSLIEMETVSGGTLVASLGDAAEGAMWGLLEGLATGVTVGGSASRSAVFGPIAQGVGAILGGIIGPVVGAVMGALWGKDTVSAYAADFRQNYGTNGSAAIV*	TRUE
v1_PLS_096e2feb3f9e75297bfcda76f31458204c48873497c2f1b958f25afcd5c72665	PDI_tr_I6ZU90_I6ZU90_ECOLX	34.831	89	47	4	1	81	4	89	0.000148	26.9	microcins.verified	TRUE	FALSE	GCA_000745295.1/GCA_000745295.1_ASM74529v1_genomic|JQNO01000001.1|57650:57964:1	v1_PLS_096e2feb3f9e75297bfcda76f31458204c48873497c2f1b958f25afcd5c72665	GCA_000745295.1_ASM74529v1_genomic	JQNO01000001.1	57650	57964	1	TRUE	ATG	AGGA	0.571	MRELSLIEMETVSGGTLVASLGDAAEGAMWGLLEGLATGVTVGGSASRSAVFGPIAQGVGAILGGIIGPVVGAVMGALWGKDTVSAYAADFRQNYGTNGSAAIV*	TRUE
v1_PLS_096e2feb3f9e75297bfcda76f31458204c48873497c2f1b958f25afcd5c72665	PDI_tr_I6ZU90_I6ZU90_ECOLX	34.831	89	47	4	1	81	4	89	0.000148	26.9	microcins.verified	TRUE	FALSE	GCF_003032455.1/GCF_003032455.1_ASM303245v1_genomic|NZ_CP028349.1|849774:850088:1	v1_PLS_096e2feb3f9e75297bfcda76f31458204c48873497c2f1b958f25afcd5c72665	GCF_003032455.1_ASM303245v1_genomic	NZ_CP028349.1	849774	850088	1	TRUE	ATG	AGGA	0.575	MRELSLIEMETVSGGTLVASLGDAAEGAMWGLLEGLATGVTVGGSASRSAVFGPIAQGVGAILGGIIGPVVGAVMGALWGKDTVSAYAADFRQNYGTNGSAAIV*	TRUE
v1_PLS_096e2feb3f9e75297bfcda76f31458204c48873497c2f1b958f25afcd5c72665	PDI_tr_I6ZU90_I6ZU90_ECOLX	34.831	89	47	4	1	81	4	89	0.000148	26.9	microcins.verified	TRUE	FALSE	GCA_008039815.1/GCA_008039815.1_ASM803981v1_genomic|RCNL01000004.1|2117:2431:1	v1_PLS_096e2feb3f9e75297bfcda76f31458204c48873497c2f1b958f25afcd5c72665	GCA_008039815.1_ASM803981v1_genomic	RCNL01000004.1	2117	2431	1	TRUE	ATG	AGGA	0.571	MRELSLIEMETVSGGTLVASLGDAAEGAMWGLLEGLATGVTVGGSASRSAVFGPIAQGVGAILGGIIGPVVGAVMGALWGKDTVSAYAADFRQNYGTNGSAAIV*	TRUE
v1_PLS_096e2feb3f9e75297bfcda76f31458204c48873497c2f1b958f25afcd5c72665	PDI_tr_I6ZU90_I6ZU90_ECOLX	34.831	89	47	4	1	81	4	89	0.000148	26.9	microcins.verified	TRUE	FALSE	GCF_008039815.1/GCF_008039815.1_ASM803981v1_genomic|NZ_RCNL01000004.1|2117:2431:1	v1_PLS_096e2feb3f9e75297bfcda76f31458204c48873497c2f1b958f25afcd5c72665	GCF_008039815.1_ASM803981v1_genomic	NZ_RCNL01000004.1	2117	2431	1	TRUE	ATG	AGGA	0.571	MRELSLIEMETVSGGTLVASLGDAAEGAMWGLLEGLATGVTVGGSASRSAVFGPIAQGVGAILGGIIGPVVGAVMGALWGKDTVSAYAADFRQNYGTNGSAAIV*	TRUE
v1_PLS_096e2feb3f9e75297bfcda76f31458204c48873497c2f1b958f25afcd5c72665	PDI_tr_I6ZU90_I6ZU90_ECOLX	34.831	89	47	4	1	81	4	89	0.000148	26.9	microcins.verified	TRUE	FALSE	GCA_002454305.1/GCA_002454305.1_ASM245430v1_genomic|DKIR01000002.1|214272:214586:-1	v1_PLS_096e2feb3f9e75297bfcda76f31458204c48873497c2f1b958f25afcd5c72665	GCA_002454305.1_ASM245430v1_genomic	DKIR01000002.1	214272	214586	-1	TRUE	ATG	AGGA	0.575	MRELSLIEMETVSGGTLVASLGDAAEGAMWGLLEGLATGVTVGGSASRSAVFGPIAQGVGAILGGIIGPVVGAVMGALWGKDTVSAYAADFRQNYGTNGSAAIV*	TRUE
v1_PLS_096e2feb3f9e75297bfcda76f31458204c48873497c2f1b958f25afcd5c72665	PDI_tr_I6ZU90_I6ZU90_ECOLX	34.831	89	47	4	1	81	4	89	0.000148	26.9	microcins.verified	TRUE	FALSE	GCF_000148935.1/GCF_000148935.1_ASM14893v1_genomic|NC_014562.1|3818660:3818974:1	v1_PLS_096e2feb3f9e75297bfcda76f31458204c48873497c2f1b958f25afcd5c72665	GCF_000148935.1_ASM14893v1_genomic	NC_014562.1	3818660	3818974	1	TRUE	ATG	AGGA	0.571	MRELSLIEMETVSGGTLVASLGDAAEGAMWGLLEGLATGVTVGGSASRSAVFGPIAQGVGAILGGIIGPVVGAVMGALWGKDTVSAYAADFRQNYGTNGSAAIV*	TRUE
v1_PLS_543e20bd3af02a6b54a26362b0e8b86e47b5efa3fb7fd10a21e68ceb219a49d8	L_tr_Q841V4_Q841V4_ECOLX	47.5	40	17	2	1	36	1	40	3.45E-05	28.5	microcins.verified	TRUE	FALSE	GCA_003032455.1/GCA_003032455.1_ASM303245v1_genomic|CP028351.1|81160:81477:1	v1_PLS_543e20bd3af02a6b54a26362b0e8b86e47b5efa3fb7fd10a21e68ceb219a49d8	GCA_003032455.1_ASM303245v1_genomic	CP028351.1	81160	81477	1	TRUE	ATG	GGAG/GAGG	0.506	MRELTSVEMQNVSGAGFFDFIGSVVVGAAAGITAFGLKWAMSGGSAGGVLGVGIISGGVGLIVGAVVGLVDGALYGAMNGWETTAGWFNNIVENQLDLGTGVITA*	TRUE
v1_PLS_543e20bd3af02a6b54a26362b0e8b86e47b5efa3fb7fd10a21e68ceb219a49d8	L_tr_Q841V4_Q841V4_ECOLX	47.5	40	17	2	1	36	1	40	3.45E-05	28.5	microcins.verified	TRUE	FALSE	GCA_000148935.1/GCA_000148935.1_ASM14893v1_genomic|CP001893.1|92608:92925:1	v1_PLS_543e20bd3af02a6b54a26362b0e8b86e47b5efa3fb7fd10a21e68ceb219a49d8	GCA_000148935.1_ASM14893v1_genomic	CP001893.1	92608	92925	1	TRUE	ATG	GGAG/GAGG	0.506	MRELTSVEMQNVSGAGFFDFIGSVVVGAAAGITAFGLKWAMSGGSAGGVLGVGIISGGVGLIVGAVVGLVDGALYGAMNGWETTAGWFNNIVENQLDLGTGVITA*	TRUE
v1_PLS_543e20bd3af02a6b54a26362b0e8b86e47b5efa3fb7fd10a21e68ceb219a49d8	L_tr_Q841V4_Q841V4_ECOLX	47.5	40	17	2	1	36	1	40	3.45E-05	28.5	microcins.verified	TRUE	FALSE	GCA_016658625.1/GCA_016658625.1_ASM1665862v1_genomic|JACVVI010000012.1|10405:10722:1	v1_PLS_543e20bd3af02a6b54a26362b0e8b86e47b5efa3fb7fd10a21e68ceb219a49d8	GCA_016658625.1_ASM1665862v1_genomic	JACVVI010000012.1	10405	10722	1	TRUE	ATG	GGAG/GAGG	0.506	MRELTSVEMQNVSGAGFFDFIGSVVVGAAAGITAFGLKWAMSGGSAGGVLGVGIISGGVGLIVGAVVGLVDGALYGAMNGWETTAGWFNNIVENQLDLGTGVITA*	TRUE
v1_PLS_543e20bd3af02a6b54a26362b0e8b86e47b5efa3fb7fd10a21e68ceb219a49d8	L_tr_Q841V4_Q841V4_ECOLX	47.5	40	17	2	1	36	1	40	3.45E-05	28.5	microcins.verified	TRUE	FALSE	GCF_000745295.1/GCF_000745295.1_ASM74529v1_genomic|NZ_JQNO01000003.1|87623:87940:-1	v1_PLS_543e20bd3af02a6b54a26362b0e8b86e47b5efa3fb7fd10a21e68ceb219a49d8	GCF_000745295.1_ASM74529v1_genomic	NZ_JQNO01000003.1	87623	87940	-1	TRUE	ATG	GGAG/GAGG	0.503	MRELTSVEMQNVSGAGFFDFIGSVVVGAAAGITAFGLKWAMSGGSAGGVLGVGIISGGVGLIVGAVVGLVDGALYGAMNGWETTAGWFNNIVENQLDLGTGVITA*	TRUE
v1_PLS_543e20bd3af02a6b54a26362b0e8b86e47b5efa3fb7fd10a21e68ceb219a49d8	L_tr_Q841V4_Q841V4_ECOLX	47.5	40	17	2	1	36	1	40	3.45E-05	28.5	microcins.verified	TRUE	FALSE	GCF_002454305.1/GCF_002454305.1_ASM245430v1_genomic|NZ_DKIR01000012.1|137720:138037:-1	v1_PLS_543e20bd3af02a6b54a26362b0e8b86e47b5efa3fb7fd10a21e68ceb219a49d8	GCF_002454305.1_ASM245430v1_genomic	NZ_DKIR01000012.1	137720	138037	-1	TRUE	ATG	GGAG/GAGG	0.503	MRELTSVEMQNVSGAGFFDFIGSVVVGAAAGITAFGLKWAMSGGSAGGVLGVGIISGGVGLIVGAVVGLVDGALYGAMNGWETTAGWFNNIVENQLDLGTGVITA*	TRUE
v1_PLS_543e20bd3af02a6b54a26362b0e8b86e47b5efa3fb7fd10a21e68ceb219a49d8	L_tr_Q841V4_Q841V4_ECOLX	47.5	40	17	2	1	36	1	40	3.45E-05	28.5	microcins.verified	TRUE	FALSE	GCA_000745295.1/GCA_000745295.1_ASM74529v1_genomic|JQNO01000003.1|87623:87940:-1	v1_PLS_543e20bd3af02a6b54a26362b0e8b86e47b5efa3fb7fd10a21e68ceb219a49d8	GCA_000745295.1_ASM74529v1_genomic	JQNO01000003.1	87623	87940	-1	TRUE	ATG	GGAG/GAGG	0.503	MRELTSVEMQNVSGAGFFDFIGSVVVGAAAGITAFGLKWAMSGGSAGGVLGVGIISGGVGLIVGAVVGLVDGALYGAMNGWETTAGWFNNIVENQLDLGTGVITA*	TRUE
v1_PLS_543e20bd3af02a6b54a26362b0e8b86e47b5efa3fb7fd10a21e68ceb219a49d8	L_tr_Q841V4_Q841V4_ECOLX	47.5	40	17	2	1	36	1	40	3.45E-05	28.5	microcins.verified	TRUE	FALSE	GCA_002287745.1/GCA_002287745.1_ASM228774v1_genomic|NRSO01000004.1|81494:81811:1	v1_PLS_543e20bd3af02a6b54a26362b0e8b86e47b5efa3fb7fd10a21e68ceb219a49d8	GCA_002287745.1_ASM228774v1_genomic	NRSO01000004.1	81494	81811	1	TRUE	ATG	GGAG/GAGG	0.506	MRELTSVEMQNVSGAGFFDFIGSVVVGAAAGITAFGLKWAMSGGSAGGVLGVGIISGGVGLIVGAVVGLVDGALYGAMNGWETTAGWFNNIVENQLDLGTGVITA*	TRUE
v1_PLS_543e20bd3af02a6b54a26362b0e8b86e47b5efa3fb7fd10a21e68ceb219a49d8	L_tr_Q841V4_Q841V4_ECOLX	47.5	40	17	2	1	36	1	40	3.45E-05	28.5	microcins.verified	TRUE	FALSE	GCF_003032455.1/GCF_003032455.1_ASM303245v1_genomic|NZ_CP028351.1|81160:81477:1	v1_PLS_543e20bd3af02a6b54a26362b0e8b86e47b5efa3fb7fd10a21e68ceb219a49d8	GCF_003032455.1_ASM303245v1_genomic	NZ_CP028351.1	81160	81477	1	TRUE	ATG	GGAG/GAGG	0.506	MRELTSVEMQNVSGAGFFDFIGSVVVGAAAGITAFGLKWAMSGGSAGGVLGVGIISGGVGLIVGAVVGLVDGALYGAMNGWETTAGWFNNIVENQLDLGTGVITA*	TRUE
v1_PLS_543e20bd3af02a6b54a26362b0e8b86e47b5efa3fb7fd10a21e68ceb219a49d8	L_tr_Q841V4_Q841V4_ECOLX	47.5	40	17	2	1	36	1	40	3.45E-05	28.5	microcins.verified	TRUE	FALSE	GCA_008039815.1/GCA_008039815.1_ASM803981v1_genomic|RCNL01000010.1|108396:108713:1	v1_PLS_543e20bd3af02a6b54a26362b0e8b86e47b5efa3fb7fd10a21e68ceb219a49d8	GCA_008039815.1_ASM803981v1_genomic	RCNL01000010.1	108396	108713	1	TRUE	ATG	GGAG/GAGG	0.506	MRELTSVEMQNVSGAGFFDFIGSVVVGAAAGITAFGLKWAMSGGSAGGVLGVGIISGGVGLIVGAVVGLVDGALYGAMNGWETTAGWFNNIVENQLDLGTGVITA*	TRUE
v1_PLS_543e20bd3af02a6b54a26362b0e8b86e47b5efa3fb7fd10a21e68ceb219a49d8	L_tr_Q841V4_Q841V4_ECOLX	47.5	40	17	2	1	36	1	40	3.45E-05	28.5	microcins.verified	TRUE	FALSE	GCF_008039815.1/GCF_008039815.1_ASM803981v1_genomic|NZ_RCNL01000010.1|108396:108713:1	v1_PLS_543e20bd3af02a6b54a26362b0e8b86e47b5efa3fb7fd10a21e68ceb219a49d8	GCF_008039815.1_ASM803981v1_genomic	NZ_RCNL01000010.1	108396	108713	1	TRUE	ATG	GGAG/GAGG	0.506	MRELTSVEMQNVSGAGFFDFIGSVVVGAAAGITAFGLKWAMSGGSAGGVLGVGIISGGVGLIVGAVVGLVDGALYGAMNGWETTAGWFNNIVENQLDLGTGVITA*	TRUE
v1_PLS_543e20bd3af02a6b54a26362b0e8b86e47b5efa3fb7fd10a21e68ceb219a49d8	L_tr_Q841V4_Q841V4_ECOLX	47.5	40	17	2	1	36	1	40	3.45E-05	28.5	microcins.verified	TRUE	FALSE	GCF_002287745.1/GCF_002287745.1_ASM228774v1_genomic|NZ_NRSO01000004.1|81494:81811:1	v1_PLS_543e20bd3af02a6b54a26362b0e8b86e47b5efa3fb7fd10a21e68ceb219a49d8	GCF_002287745.1_ASM228774v1_genomic	NZ_NRSO01000004.1	81494	81811	1	TRUE	ATG	GGAG/GAGG	0.506	MRELTSVEMQNVSGAGFFDFIGSVVVGAAAGITAFGLKWAMSGGSAGGVLGVGIISGGVGLIVGAVVGLVDGALYGAMNGWETTAGWFNNIVENQLDLGTGVITA*	TRUE
v1_PLS_543e20bd3af02a6b54a26362b0e8b86e47b5efa3fb7fd10a21e68ceb219a49d8	L_tr_Q841V4_Q841V4_ECOLX	47.5	40	17	2	1	36	1	40	3.45E-05	28.5	microcins.verified	TRUE	FALSE	GCF_016658625.1/GCF_016658625.1_ASM1665862v1_genomic|NZ_JACVVI010000012.1|10405:10722:1	v1_PLS_543e20bd3af02a6b54a26362b0e8b86e47b5efa3fb7fd10a21e68ceb219a49d8	GCF_016658625.1_ASM1665862v1_genomic	NZ_JACVVI010000012.1	10405	10722	1	TRUE	ATG	GGAG/GAGG	0.506	MRELTSVEMQNVSGAGFFDFIGSVVVGAAAGITAFGLKWAMSGGSAGGVLGVGIISGGVGLIVGAVVGLVDGALYGAMNGWETTAGWFNNIVENQLDLGTGVITA*	TRUE
v1_PLS_543e20bd3af02a6b54a26362b0e8b86e47b5efa3fb7fd10a21e68ceb219a49d8	L_tr_Q841V4_Q841V4_ECOLX	47.5	40	17	2	1	36	1	40	3.45E-05	28.5	microcins.verified	TRUE	FALSE	GCA_002454305.1/GCA_002454305.1_ASM245430v1_genomic|DKIR01000012.1|137720:138037:-1	v1_PLS_543e20bd3af02a6b54a26362b0e8b86e47b5efa3fb7fd10a21e68ceb219a49d8	GCA_002454305.1_ASM245430v1_genomic	DKIR01000012.1	137720	138037	-1	TRUE	ATG	GGAG/GAGG	0.503	MRELTSVEMQNVSGAGFFDFIGSVVVGAAAGITAFGLKWAMSGGSAGGVLGVGIISGGVGLIVGAVVGLVDGALYGAMNGWETTAGWFNNIVENQLDLGTGVITA*	TRUE
v1_PLS_543e20bd3af02a6b54a26362b0e8b86e47b5efa3fb7fd10a21e68ceb219a49d8	L_tr_Q841V4_Q841V4_ECOLX	47.5	40	17	2	1	36	1	40	3.45E-05	28.5	microcins.verified	TRUE	FALSE	GCF_000148935.1/GCF_000148935.1_ASM14893v1_genomic|NC_014561.1|92608:92925:1	v1_PLS_543e20bd3af02a6b54a26362b0e8b86e47b5efa3fb7fd10a21e68ceb219a49d8	GCF_000148935.1_ASM14893v1_genomic	NC_014561.1	92608	92925	1	TRUE	ATG	GGAG/GAGG	0.506	MRELTSVEMQNVSGAGFFDFIGSVVVGAAAGITAFGLKWAMSGGSAGGVLGVGIISGGVGLIVGAVVGLVDGALYGAMNGWETTAGWFNNIVENQLDLGTGVITA*	TRUE
v1_PLS_543e20bd3af02a6b54a26362b0e8b86e47b5efa3fb7fd10a21e68ceb219a49d8	L_tr_Q841V4_Q841V4_ECOLX	47.5	40	17	2	1	36	1	40	3.45E-05	28.5	microcins.verified	TRUE	FALSE	GCA_002439265.1/GCA_002439265.1_ASM243926v1_genomic|DJTW01000247.1|10389:10706:1	v1_PLS_543e20bd3af02a6b54a26362b0e8b86e47b5efa3fb7fd10a21e68ceb219a49d8	GCA_002439265.1_ASM243926v1_genomic	DJTW01000247.1	10389	10706	1	TRUE	ATG	GGAG/GAGG	0.506	MRELTSVEMQNVSGAGFFDFIGSVVVGAAAGITAFGLKWAMSGGSAGGVLGVGIISGGVGLIVGAVVGLVDGALYGAMNGWETTAGWFNNIVENQLDLGTGVITA*	TRUE
v1_PLS_89308b635304c8deded4bab804dccf38534d38231214abe174b9c1fb21cc89d1	L_tr_Q841V4_Q841V4_ECOLX	41.176	34	19	1	48	80	11	44	0.000159	26.6	microcins.verified	FALSE	FALSE	GCA_017920445.1/GCA_017920445.1_ASM1792044v1_genomic|JABDZC010000112.1|3:299:1	v1_PLS_89308b635304c8deded4bab804dccf38534d38231214abe174b9c1fb21cc89d1	GCA_017920445.1_ASM1792044v1_genomic	JABDZC010000112.1	3	299	1	TRUE	Edg	None	0.582	LVMTQHNMSLLIGDAFSAGPIASILSPFVLGMLVDRFFASQKVMAVMHLAGAAILWFVPGALIAENGALLIGLLFGYTLCYMPTLALTNNIAFHSLANV	FALSE
v1_PLS_89308b635304c8deded4bab804dccf38534d38231214abe174b9c1fb21cc89d1	L_tr_Q841V4_Q841V4_ECOLX	41.176	34	19	1	48	80	11	44	0.000159	26.6	microcins.verified	FALSE	FALSE	GCF_017920445.1/GCF_017920445.1_ASM1792044v1_genomic|NZ_JABDZC010000112.1|3:299:1	v1_PLS_89308b635304c8deded4bab804dccf38534d38231214abe174b9c1fb21cc89d1	GCF_017920445.1_ASM1792044v1_genomic	NZ_JABDZC010000112.1	3	299	1	TRUE	Edg	None	0.582	LVMTQHNMSLLIGDAFSAGPIASILSPFVLGMLVDRFFASQKVMAVMHLAGAAILWFVPGALIAENGALLIGLLFGYTLCYMPTLALTNNIAFHSLANV	FALSE
v1_PLS_760f8d0d5cbf476730d5a43f5fd7bdafed920baae85d1221f75a874362e14c58	S_tr_H9ZMG7_H9ZMG7_ECOLX	53.279	122	47	5	1	114	1	120	6.09E-33	100	microcins.verified	TRUE	FALSE	GCA_017920445.1/GCA_017920445.1_ASM1792044v1_genomic|JABDZC010000007.1|23204:23548:1	v1_PLS_760f8d0d5cbf476730d5a43f5fd7bdafed920baae85d1221f75a874362e14c58	GCA_017920445.1_ASM1792044v1_genomic	JABDZC010000007.1	23204	23548	1	TRUE	ATG	GGAG/GAGG	0.49	MSNIRELNLSEIALVSGGNANSGYEGPHARTNPKTGPQNTLSRNAPTHIYSAPSTVACANSAFGALASLPNIGRASAKMVGAATQCLNTNSSGRGQAAGSAHCSGNSASGTCNR*	TRUE
v1_PLS_760f8d0d5cbf476730d5a43f5fd7bdafed920baae85d1221f75a874362e14c58	S_tr_H9ZMG7_H9ZMG7_ECOLX	53.279	122	47	5	1	114	1	120	6.09E-33	100	microcins.verified	TRUE	FALSE	GCA_017921485.1/GCA_017921485.1_ASM1792148v1_genomic|JABEBD010000010.1|23204:23548:1	v1_PLS_760f8d0d5cbf476730d5a43f5fd7bdafed920baae85d1221f75a874362e14c58	GCA_017921485.1_ASM1792148v1_genomic	JABEBD010000010.1	23204	23548	1	TRUE	ATG	GGAG/GAGG	0.49	MSNIRELNLSEIALVSGGNANSGYEGPHARTNPKTGPQNTLSRNAPTHIYSAPSTVACANSAFGALASLPNIGRASAKMVGAATQCLNTNSSGRGQAAGSAHCSGNSASGTCNR*	TRUE
v1_PLS_760f8d0d5cbf476730d5a43f5fd7bdafed920baae85d1221f75a874362e14c58	S_tr_H9ZMG7_H9ZMG7_ECOLX	53.279	122	47	5	1	114	1	120	6.09E-33	100	microcins.verified	TRUE	FALSE	GCA_002959555.1/GCA_002959555.1_ASM295955v1_genomic|NMZY01000010.1|64190:64534:-1	v1_PLS_760f8d0d5cbf476730d5a43f5fd7bdafed920baae85d1221f75a874362e14c58	GCA_002959555.1_ASM295955v1_genomic	NMZY01000010.1	64190	64534	-1	TRUE	ATG	GGAG/GAGG	0.487	MSNIRELNLSEIALVSGGNANSGYEGPHARTNPKTGPQNTLSRNAPTHIYSAPSTVACANSAFGALASLPNIGRASAKMVGAATQCLNTNSSGRGQAAGSAHCSGNSASGTCNR*	TRUE
v1_PLS_760f8d0d5cbf476730d5a43f5fd7bdafed920baae85d1221f75a874362e14c58	S_tr_H9ZMG7_H9ZMG7_ECOLX	53.279	122	47	5	1	114	1	120	6.09E-33	100	microcins.verified	TRUE	FALSE	GCF_017920595.1/GCF_017920595.1_ASM1792059v1_genomic|NZ_JABDZL010000005.1|135509:135853:1	v1_PLS_760f8d0d5cbf476730d5a43f5fd7bdafed920baae85d1221f75a874362e14c58	GCF_017920595.1_ASM1792059v1_genomic	NZ_JABDZL010000005.1	135509	135853	1	TRUE	ATG	GGAG/GAGG	0.49	MSNIRELNLSEIALVSGGNANSGYEGPHARTNPKTGPQNTLSRNAPTHIYSAPSTVACANSAFGALASLPNIGRASAKMVGAATQCLNTNSSGRGQAAGSAHCSGNSASGTCNR*	TRUE
v1_PLS_760f8d0d5cbf476730d5a43f5fd7bdafed920baae85d1221f75a874362e14c58	S_tr_H9ZMG7_H9ZMG7_ECOLX	53.279	122	47	5	1	114	1	120	6.09E-33	100	microcins.verified	TRUE	FALSE	GCF_029086445.1/GCF_029086445.1_ASM2908644v1_genomic|NZ_JALKKY010000012.1|23204:23548:1	v1_PLS_760f8d0d5cbf476730d5a43f5fd7bdafed920baae85d1221f75a874362e14c58	GCF_029086445.1_ASM2908644v1_genomic	NZ_JALKKY010000012.1	23204	23548	1	TRUE	ATG	GGAG/GAGG	0.49	MSNIRELNLSEIALVSGGNANSGYEGPHARTNPKTGPQNTLSRNAPTHIYSAPSTVACANSAFGALASLPNIGRASAKMVGAATQCLNTNSSGRGQAAGSAHCSGNSASGTCNR*	TRUE
v1_PLS_760f8d0d5cbf476730d5a43f5fd7bdafed920baae85d1221f75a874362e14c58	S_tr_H9ZMG7_H9ZMG7_ECOLX	53.279	122	47	5	1	114	1	120	6.09E-33	100	microcins.verified	TRUE	FALSE	GCA_029081725.1/GCA_029081725.1_ASM2908172v1_genomic|JALKKN010000011.1|150982:151326:-1	v1_PLS_760f8d0d5cbf476730d5a43f5fd7bdafed920baae85d1221f75a874362e14c58	GCA_029081725.1_ASM2908172v1_genomic	JALKKN010000011.1	150982	151326	-1	TRUE	ATG	GGAG/GAGG	0.487	MSNIRELNLSEIALVSGGNANSGYEGPHARTNPKTGPQNTLSRNAPTHIYSAPSTVACANSAFGALASLPNIGRASAKMVGAATQCLNTNSSGRGQAAGSAHCSGNSASGTCNR*	TRUE
v1_PLS_760f8d0d5cbf476730d5a43f5fd7bdafed920baae85d1221f75a874362e14c58	S_tr_H9ZMG7_H9ZMG7_ECOLX	53.279	122	47	5	1	114	1	120	6.09E-33	100	microcins.verified	TRUE	FALSE	GCA_017921145.1/GCA_017921145.1_ASM1792114v1_genomic|JABEAK010000006.1|145387:145731:-1	v1_PLS_760f8d0d5cbf476730d5a43f5fd7bdafed920baae85d1221f75a874362e14c58	GCA_017921145.1_ASM1792114v1_genomic	JABEAK010000006.1	145387	145731	-1	TRUE	ATG	GGAG/GAGG	0.487	MSNIRELNLSEIALVSGGNANSGYEGPHARTNPKTGPQNTLSRNAPTHIYSAPSTVACANSAFGALASLPNIGRASAKMVGAATQCLNTNSSGRGQAAGSAHCSGNSASGTCNR*	TRUE
v1_PLS_760f8d0d5cbf476730d5a43f5fd7bdafed920baae85d1221f75a874362e14c58	S_tr_H9ZMG7_H9ZMG7_ECOLX	53.279	122	47	5	1	114	1	120	6.09E-33	100	microcins.verified	TRUE	FALSE	GCA_029081065.1/GCA_029081065.1_ASM2908106v1_genomic|JALKJH010000012.1|155540:155884:-1	v1_PLS_760f8d0d5cbf476730d5a43f5fd7bdafed920baae85d1221f75a874362e14c58	GCA_029081065.1_ASM2908106v1_genomic	JALKJH010000012.1	155540	155884	-1	TRUE	ATG	GGAG/GAGG	0.487	MSNIRELNLSEIALVSGGNANSGYEGPHARTNPKTGPQNTLSRNAPTHIYSAPSTVACANSAFGALASLPNIGRASAKMVGAATQCLNTNSSGRGQAAGSAHCSGNSASGTCNR*	TRUE
v1_PLS_760f8d0d5cbf476730d5a43f5fd7bdafed920baae85d1221f75a874362e14c58	S_tr_H9ZMG7_H9ZMG7_ECOLX	53.279	122	47	5	1	114	1	120	6.09E-33	100	microcins.verified	TRUE	FALSE	GCA_003148595.1/GCA_003148595.1_ASM314859v1_genomic|QGGN01000012.1|136418:136762:1	v1_PLS_760f8d0d5cbf476730d5a43f5fd7bdafed920baae85d1221f75a874362e14c58	GCA_003148595.1_ASM314859v1_genomic	QGGN01000012.1	136418	136762	1	TRUE	ATG	GGAG/GAGG	0.49	MSNIRELNLSEIALVSGGNANSGYEGPHARTNPKTGPQNTLSRNAPTHIYSAPSTVACANSAFGALASLPNIGRASAKMVGAATQCLNTNSSGRGQAAGSAHCSGNSASGTCNR*	TRUE
v1_PLS_760f8d0d5cbf476730d5a43f5fd7bdafed920baae85d1221f75a874362e14c58	S_tr_H9ZMG7_H9ZMG7_ECOLX	53.279	122	47	5	1	114	1	120	6.09E-33	100	microcins.verified	TRUE	FALSE	GCF_029081725.1/GCF_029081725.1_ASM2908172v1_genomic|NZ_JALKKN010000011.1|150982:151326:-1	v1_PLS_760f8d0d5cbf476730d5a43f5fd7bdafed920baae85d1221f75a874362e14c58	GCF_029081725.1_ASM2908172v1_genomic	NZ_JALKKN010000011.1	150982	151326	-1	TRUE	ATG	GGAG/GAGG	0.487	MSNIRELNLSEIALVSGGNANSGYEGPHARTNPKTGPQNTLSRNAPTHIYSAPSTVACANSAFGALASLPNIGRASAKMVGAATQCLNTNSSGRGQAAGSAHCSGNSASGTCNR*	TRUE
v1_PLS_760f8d0d5cbf476730d5a43f5fd7bdafed920baae85d1221f75a874362e14c58	S_tr_H9ZMG7_H9ZMG7_ECOLX	53.279	122	47	5	1	114	1	120	6.09E-33	100	microcins.verified	TRUE	FALSE	GCA_029086445.1/GCA_029086445.1_ASM2908644v1_genomic|JALKKY010000012.1|23204:23548:1	v1_PLS_760f8d0d5cbf476730d5a43f5fd7bdafed920baae85d1221f75a874362e14c58	GCA_029086445.1_ASM2908644v1_genomic	JALKKY010000012.1	23204	23548	1	TRUE	ATG	GGAG/GAGG	0.49	MSNIRELNLSEIALVSGGNANSGYEGPHARTNPKTGPQNTLSRNAPTHIYSAPSTVACANSAFGALASLPNIGRASAKMVGAATQCLNTNSSGRGQAAGSAHCSGNSASGTCNR*	TRUE
v1_PLS_760f8d0d5cbf476730d5a43f5fd7bdafed920baae85d1221f75a874362e14c58	S_tr_H9ZMG7_H9ZMG7_ECOLX	53.279	122	47	5	1	114	1	120	6.09E-33	100	microcins.verified	TRUE	FALSE	GCF_029086585.1/GCF_029086585.1_ASM2908658v1_genomic|NZ_JALKLF010000001.1|11677:12021:-1	v1_PLS_760f8d0d5cbf476730d5a43f5fd7bdafed920baae85d1221f75a874362e14c58	GCF_029086585.1_ASM2908658v1_genomic	NZ_JALKLF010000001.1	11677	12021	-1	TRUE	ATG	GGAG/GAGG	0.487	MSNIRELNLSEIALVSGGNANSGYEGPHARTNPKTGPQNTLSRNAPTHIYSAPSTVACANSAFGALASLPNIGRASAKMVGAATQCLNTNSSGRGQAAGSAHCSGNSASGTCNR*	TRUE
v1_PLS_760f8d0d5cbf476730d5a43f5fd7bdafed920baae85d1221f75a874362e14c58	S_tr_H9ZMG7_H9ZMG7_ECOLX	53.279	122	47	5	1	114	1	120	6.09E-33	100	microcins.verified	TRUE	FALSE	GCF_002959555.1/GCF_002959555.1_ASM295955v1_genomic|NZ_NMZY01000010.1|64190:64534:-1	v1_PLS_760f8d0d5cbf476730d5a43f5fd7bdafed920baae85d1221f75a874362e14c58	GCF_002959555.1_ASM295955v1_genomic	NZ_NMZY01000010.1	64190	64534	-1	TRUE	ATG	GGAG/GAGG	0.487	MSNIRELNLSEIALVSGGNANSGYEGPHARTNPKTGPQNTLSRNAPTHIYSAPSTVACANSAFGALASLPNIGRASAKMVGAATQCLNTNSSGRGQAAGSAHCSGNSASGTCNR*	TRUE
v1_PLS_760f8d0d5cbf476730d5a43f5fd7bdafed920baae85d1221f75a874362e14c58	S_tr_H9ZMG7_H9ZMG7_ECOLX	53.279	122	47	5	1	114	1	120	6.09E-33	100	microcins.verified	TRUE	FALSE	GCF_029081425.1/GCF_029081425.1_ASM2908142v1_genomic|NZ_JALKJZ010000010.1|46160:46504:-1	v1_PLS_760f8d0d5cbf476730d5a43f5fd7bdafed920baae85d1221f75a874362e14c58	GCF_029081425.1_ASM2908142v1_genomic	NZ_JALKJZ010000010.1	46160	46504	-1	TRUE	ATG	GGAG/GAGG	0.487	MSNIRELNLSEIALVSGGNANSGYEGPHARTNPKTGPQNTLSRNAPTHIYSAPSTVACANSAFGALASLPNIGRASAKMVGAATQCLNTNSSGRGQAAGSAHCSGNSASGTCNR*	TRUE
v1_PLS_760f8d0d5cbf476730d5a43f5fd7bdafed920baae85d1221f75a874362e14c58	S_tr_H9ZMG7_H9ZMG7_ECOLX	53.279	122	47	5	1	114	1	120	6.09E-33	100	microcins.verified	TRUE	FALSE	GCF_029081785.1/GCF_029081785.1_ASM2908178v1_genomic|NZ_JALKKQ010000008.1|23204:23548:1	v1_PLS_760f8d0d5cbf476730d5a43f5fd7bdafed920baae85d1221f75a874362e14c58	GCF_029081785.1_ASM2908178v1_genomic	NZ_JALKKQ010000008.1	23204	23548	1	TRUE	ATG	GGAG/GAGG	0.49	MSNIRELNLSEIALVSGGNANSGYEGPHARTNPKTGPQNTLSRNAPTHIYSAPSTVACANSAFGALASLPNIGRASAKMVGAATQCLNTNSSGRGQAAGSAHCSGNSASGTCNR*	TRUE
v1_PLS_760f8d0d5cbf476730d5a43f5fd7bdafed920baae85d1221f75a874362e14c58	S_tr_H9ZMG7_H9ZMG7_ECOLX	53.279	122	47	5	1	114	1	120	6.09E-33	100	microcins.verified	TRUE	FALSE	GCF_017921175.1/GCF_017921175.1_ASM1792117v1_genomic|NZ_JABEAN010000007.1|23204:23548:1	v1_PLS_760f8d0d5cbf476730d5a43f5fd7bdafed920baae85d1221f75a874362e14c58	GCF_017921175.1_ASM1792117v1_genomic	NZ_JABEAN010000007.1	23204	23548	1	TRUE	ATG	GGAG/GAGG	0.49	MSNIRELNLSEIALVSGGNANSGYEGPHARTNPKTGPQNTLSRNAPTHIYSAPSTVACANSAFGALASLPNIGRASAKMVGAATQCLNTNSSGRGQAAGSAHCSGNSASGTCNR*	TRUE
v1_PLS_760f8d0d5cbf476730d5a43f5fd7bdafed920baae85d1221f75a874362e14c58	S_tr_H9ZMG7_H9ZMG7_ECOLX	53.279	122	47	5	1	114	1	120	6.09E-33	100	microcins.verified	TRUE	FALSE	GCF_017921145.1/GCF_017921145.1_ASM1792114v1_genomic|NZ_JABEAK010000006.1|145387:145731:-1	v1_PLS_760f8d0d5cbf476730d5a43f5fd7bdafed920baae85d1221f75a874362e14c58	GCF_017921145.1_ASM1792114v1_genomic	NZ_JABEAK010000006.1	145387	145731	-1	TRUE	ATG	GGAG/GAGG	0.487	MSNIRELNLSEIALVSGGNANSGYEGPHARTNPKTGPQNTLSRNAPTHIYSAPSTVACANSAFGALASLPNIGRASAKMVGAATQCLNTNSSGRGQAAGSAHCSGNSASGTCNR*	TRUE
v1_PLS_760f8d0d5cbf476730d5a43f5fd7bdafed920baae85d1221f75a874362e14c58	S_tr_H9ZMG7_H9ZMG7_ECOLX	53.279	122	47	5	1	114	1	120	6.09E-33	100	microcins.verified	TRUE	FALSE	GCA_017921175.1/GCA_017921175.1_ASM1792117v1_genomic|JABEAN010000007.1|23204:23548:1	v1_PLS_760f8d0d5cbf476730d5a43f5fd7bdafed920baae85d1221f75a874362e14c58	GCA_017921175.1_ASM1792117v1_genomic	JABEAN010000007.1	23204	23548	1	TRUE	ATG	GGAG/GAGG	0.49	MSNIRELNLSEIALVSGGNANSGYEGPHARTNPKTGPQNTLSRNAPTHIYSAPSTVACANSAFGALASLPNIGRASAKMVGAATQCLNTNSSGRGQAAGSAHCSGNSASGTCNR*	TRUE
v1_PLS_760f8d0d5cbf476730d5a43f5fd7bdafed920baae85d1221f75a874362e14c58	S_tr_H9ZMG7_H9ZMG7_ECOLX	53.279	122	47	5	1	114	1	120	6.09E-33	100	microcins.verified	TRUE	FALSE	GCA_017920595.1/GCA_017920595.1_ASM1792059v1_genomic|JABDZL010000005.1|135509:135853:1	v1_PLS_760f8d0d5cbf476730d5a43f5fd7bdafed920baae85d1221f75a874362e14c58	GCA_017920595.1_ASM1792059v1_genomic	JABDZL010000005.1	135509	135853	1	TRUE	ATG	GGAG/GAGG	0.49	MSNIRELNLSEIALVSGGNANSGYEGPHARTNPKTGPQNTLSRNAPTHIYSAPSTVACANSAFGALASLPNIGRASAKMVGAATQCLNTNSSGRGQAAGSAHCSGNSASGTCNR*	TRUE
v1_PLS_760f8d0d5cbf476730d5a43f5fd7bdafed920baae85d1221f75a874362e14c58	S_tr_H9ZMG7_H9ZMG7_ECOLX	53.279	122	47	5	1	114	1	120	6.09E-33	100	microcins.verified	TRUE	FALSE	GCF_017920445.1/GCF_017920445.1_ASM1792044v1_genomic|NZ_JABDZC010000007.1|23204:23548:1	v1_PLS_760f8d0d5cbf476730d5a43f5fd7bdafed920baae85d1221f75a874362e14c58	GCF_017920445.1_ASM1792044v1_genomic	NZ_JABDZC010000007.1	23204	23548	1	TRUE	ATG	GGAG/GAGG	0.49	MSNIRELNLSEIALVSGGNANSGYEGPHARTNPKTGPQNTLSRNAPTHIYSAPSTVACANSAFGALASLPNIGRASAKMVGAATQCLNTNSSGRGQAAGSAHCSGNSASGTCNR*	TRUE
v1_PLS_760f8d0d5cbf476730d5a43f5fd7bdafed920baae85d1221f75a874362e14c58	S_tr_H9ZMG7_H9ZMG7_ECOLX	53.279	122	47	5	1	114	1	120	6.09E-33	100	microcins.verified	TRUE	FALSE	GCA_029086585.1/GCA_029086585.1_ASM2908658v1_genomic|JALKLF010000001.1|11677:12021:-1	v1_PLS_760f8d0d5cbf476730d5a43f5fd7bdafed920baae85d1221f75a874362e14c58	GCA_029086585.1_ASM2908658v1_genomic	JALKLF010000001.1	11677	12021	-1	TRUE	ATG	GGAG/GAGG	0.487	MSNIRELNLSEIALVSGGNANSGYEGPHARTNPKTGPQNTLSRNAPTHIYSAPSTVACANSAFGALASLPNIGRASAKMVGAATQCLNTNSSGRGQAAGSAHCSGNSASGTCNR*	TRUE
v1_PLS_760f8d0d5cbf476730d5a43f5fd7bdafed920baae85d1221f75a874362e14c58	S_tr_H9ZMG7_H9ZMG7_ECOLX	53.279	122	47	5	1	114	1	120	6.09E-33	100	microcins.verified	TRUE	FALSE	GCF_017921485.1/GCF_017921485.1_ASM1792148v1_genomic|NZ_JABEBD010000010.1|23204:23548:1	v1_PLS_760f8d0d5cbf476730d5a43f5fd7bdafed920baae85d1221f75a874362e14c58	GCF_017921485.1_ASM1792148v1_genomic	NZ_JABEBD010000010.1	23204	23548	1	TRUE	ATG	GGAG/GAGG	0.49	MSNIRELNLSEIALVSGGNANSGYEGPHARTNPKTGPQNTLSRNAPTHIYSAPSTVACANSAFGALASLPNIGRASAKMVGAATQCLNTNSSGRGQAAGSAHCSGNSASGTCNR*	TRUE
v1_PLS_760f8d0d5cbf476730d5a43f5fd7bdafed920baae85d1221f75a874362e14c58	S_tr_H9ZMG7_H9ZMG7_ECOLX	53.279	122	47	5	1	114	1	120	6.09E-33	100	microcins.verified	TRUE	FALSE	GCF_029081305.1/GCF_029081305.1_ASM2908130v1_genomic|NZ_JALKJR010000007.1|23204:23548:1	v1_PLS_760f8d0d5cbf476730d5a43f5fd7bdafed920baae85d1221f75a874362e14c58	GCF_029081305.1_ASM2908130v1_genomic	NZ_JALKJR010000007.1	23204	23548	1	TRUE	ATG	GGAG/GAGG	0.49	MSNIRELNLSEIALVSGGNANSGYEGPHARTNPKTGPQNTLSRNAPTHIYSAPSTVACANSAFGALASLPNIGRASAKMVGAATQCLNTNSSGRGQAAGSAHCSGNSASGTCNR*	TRUE
v1_PLS_760f8d0d5cbf476730d5a43f5fd7bdafed920baae85d1221f75a874362e14c58	S_tr_H9ZMG7_H9ZMG7_ECOLX	53.279	122	47	5	1	114	1	120	6.09E-33	100	microcins.verified	TRUE	FALSE	GCF_003148595.1/GCF_003148595.1_ASM314859v1_genomic|NZ_QGGN01000012.1|136418:136762:1	v1_PLS_760f8d0d5cbf476730d5a43f5fd7bdafed920baae85d1221f75a874362e14c58	GCF_003148595.1_ASM314859v1_genomic	NZ_QGGN01000012.1	136418	136762	1	TRUE	ATG	GGAG/GAGG	0.49	MSNIRELNLSEIALVSGGNANSGYEGPHARTNPKTGPQNTLSRNAPTHIYSAPSTVACANSAFGALASLPNIGRASAKMVGAATQCLNTNSSGRGQAAGSAHCSGNSASGTCNR*	TRUE
v1_PLS_760f8d0d5cbf476730d5a43f5fd7bdafed920baae85d1221f75a874362e14c58	S_tr_H9ZMG7_H9ZMG7_ECOLX	53.279	122	47	5	1	114	1	120	6.09E-33	100	microcins.verified	TRUE	FALSE	GCF_029081065.1/GCF_029081065.1_ASM2908106v1_genomic|NZ_JALKJH010000012.1|155540:155884:-1	v1_PLS_760f8d0d5cbf476730d5a43f5fd7bdafed920baae85d1221f75a874362e14c58	GCF_029081065.1_ASM2908106v1_genomic	NZ_JALKJH010000012.1	155540	155884	-1	TRUE	ATG	GGAG/GAGG	0.487	MSNIRELNLSEIALVSGGNANSGYEGPHARTNPKTGPQNTLSRNAPTHIYSAPSTVACANSAFGALASLPNIGRASAKMVGAATQCLNTNSSGRGQAAGSAHCSGNSASGTCNR*	TRUE
v1_PLS_760f8d0d5cbf476730d5a43f5fd7bdafed920baae85d1221f75a874362e14c58	S_tr_H9ZMG7_H9ZMG7_ECOLX	53.279	122	47	5	1	114	1	120	6.09E-33	100	microcins.verified	TRUE	FALSE	GCF_017921395.1/GCF_017921395.1_ASM1792139v1_genomic|NZ_JABEAZ010000009.1|143306:143650:-1	v1_PLS_760f8d0d5cbf476730d5a43f5fd7bdafed920baae85d1221f75a874362e14c58	GCF_017921395.1_ASM1792139v1_genomic	NZ_JABEAZ010000009.1	143306	143650	-1	TRUE	ATG	GGAG/GAGG	0.487	MSNIRELNLSEIALVSGGNANSGYEGPHARTNPKTGPQNTLSRNAPTHIYSAPSTVACANSAFGALASLPNIGRASAKMVGAATQCLNTNSSGRGQAAGSAHCSGNSASGTCNR*	TRUE
v1_PLS_760f8d0d5cbf476730d5a43f5fd7bdafed920baae85d1221f75a874362e14c58	S_tr_H9ZMG7_H9ZMG7_ECOLX	53.279	122	47	5	1	114	1	120	6.09E-33	100	microcins.verified	TRUE	FALSE	GCA_029081305.1/GCA_029081305.1_ASM2908130v1_genomic|JALKJR010000007.1|23204:23548:1	v1_PLS_760f8d0d5cbf476730d5a43f5fd7bdafed920baae85d1221f75a874362e14c58	GCA_029081305.1_ASM2908130v1_genomic	JALKJR010000007.1	23204	23548	1	TRUE	ATG	GGAG/GAGG	0.49	MSNIRELNLSEIALVSGGNANSGYEGPHARTNPKTGPQNTLSRNAPTHIYSAPSTVACANSAFGALASLPNIGRASAKMVGAATQCLNTNSSGRGQAAGSAHCSGNSASGTCNR*	TRUE
v1_PLS_760f8d0d5cbf476730d5a43f5fd7bdafed920baae85d1221f75a874362e14c58	S_tr_H9ZMG7_H9ZMG7_ECOLX	53.279	122	47	5	1	114	1	120	6.09E-33	100	microcins.verified	TRUE	FALSE	GCA_017921395.1/GCA_017921395.1_ASM1792139v1_genomic|JABEAZ010000009.1|143306:143650:-1	v1_PLS_760f8d0d5cbf476730d5a43f5fd7bdafed920baae85d1221f75a874362e14c58	GCA_017921395.1_ASM1792139v1_genomic	JABEAZ010000009.1	143306	143650	-1	TRUE	ATG	GGAG/GAGG	0.487	MSNIRELNLSEIALVSGGNANSGYEGPHARTNPKTGPQNTLSRNAPTHIYSAPSTVACANSAFGALASLPNIGRASAKMVGAATQCLNTNSSGRGQAAGSAHCSGNSASGTCNR*	TRUE
v1_PLS_760f8d0d5cbf476730d5a43f5fd7bdafed920baae85d1221f75a874362e14c58	S_tr_H9ZMG7_H9ZMG7_ECOLX	53.279	122	47	5	1	114	1	120	6.09E-33	100	microcins.verified	TRUE	FALSE	GCA_029081425.1/GCA_029081425.1_ASM2908142v1_genomic|JALKJZ010000010.1|46160:46504:-1	v1_PLS_760f8d0d5cbf476730d5a43f5fd7bdafed920baae85d1221f75a874362e14c58	GCA_029081425.1_ASM2908142v1_genomic	JALKJZ010000010.1	46160	46504	-1	TRUE	ATG	GGAG/GAGG	0.487	MSNIRELNLSEIALVSGGNANSGYEGPHARTNPKTGPQNTLSRNAPTHIYSAPSTVACANSAFGALASLPNIGRASAKMVGAATQCLNTNSSGRGQAAGSAHCSGNSASGTCNR*	TRUE
v1_PLS_760f8d0d5cbf476730d5a43f5fd7bdafed920baae85d1221f75a874362e14c58	S_tr_H9ZMG7_H9ZMG7_ECOLX	53.279	122	47	5	1	114	1	120	6.09E-33	100	microcins.verified	TRUE	FALSE	GCA_029081785.1/GCA_029081785.1_ASM2908178v1_genomic|JALKKQ010000008.1|23204:23548:1	v1_PLS_760f8d0d5cbf476730d5a43f5fd7bdafed920baae85d1221f75a874362e14c58	GCA_029081785.1_ASM2908178v1_genomic	JALKKQ010000008.1	23204	23548	1	TRUE	ATG	GGAG/GAGG	0.49	MSNIRELNLSEIALVSGGNANSGYEGPHARTNPKTGPQNTLSRNAPTHIYSAPSTVACANSAFGALASLPNIGRASAKMVGAATQCLNTNSSGRGQAAGSAHCSGNSASGTCNR*	TRUE
v1_PLS_37fda30fa5aff1440568d02137935b14dceb7db2d17e215369d2592295689a5a	PDI_tr_I6ZU90_I6ZU90_ECOLX	69.565	23	7	0	2	24	4	26	7.91E-07	33.5	microcins.verified	TRUE	FALSE	GCA_900068885.1/GCA_900068885.1_PaVv9.fasta_genomic|CEGN01000029.1|139468:139827:1	v1_PLS_37fda30fa5aff1440568d02137935b14dceb7db2d17e215369d2592295689a5a	GCA_900068885.1_PaVv9.fasta_genomic	CEGN01000029.1	139468	139827	1	TRUE	ATG	GGAG/GAGG	0.575	MLRELTEIEINNVSGGNANSGYEGPNCTNAAIKGGVTGATGGAVAGAIRGGVTGLAGGPAGVAAGAGAGAAEGAVYGGVSGAVGGYVGCQNSGSANNGGNNGNLGGDSNANSANGQCHW*	TRUE
v1_PLS_37fda30fa5aff1440568d02137935b14dceb7db2d17e215369d2592295689a5a	PDI_tr_I6ZU90_I6ZU90_ECOLX	69.565	23	7	0	2	24	4	26	7.91E-07	33.5	microcins.verified	TRUE	FALSE	GCA_002322165.1/GCA_002322165.1_ASM232216v1_genomic|DCNX01000021.1|27096:27455:-1	v1_PLS_37fda30fa5aff1440568d02137935b14dceb7db2d17e215369d2592295689a5a	GCA_002322165.1_ASM232216v1_genomic	DCNX01000021.1	27096	27455	-1	TRUE	ATG	GGAG/GAGG	0.572	MLRELTEIEINNVSGGNANSGYEGPNCTNAAIKGGVTGATGGAVAGAIRGGVTGLAGGPAGVAAGAGAGAAEGAVYGGVSGAVGGYVGCQNSGSANNGGNNGNLGGDSNANSANGQCHW*	TRUE
v1_PLS_37fda30fa5aff1440568d02137935b14dceb7db2d17e215369d2592295689a5a	PDI_tr_I6ZU90_I6ZU90_ECOLX	69.565	23	7	0	2	24	4	26	7.91E-07	33.5	microcins.verified	TRUE	FALSE	GCA_014353955.1/GCA_014353955.1_ASM1435395v1_genomic|JACSWP010000002.1|349259:349618:-1	v1_PLS_37fda30fa5aff1440568d02137935b14dceb7db2d17e215369d2592295689a5a	GCA_014353955.1_ASM1435395v1_genomic	JACSWP010000002.1	349259	349618	-1	TRUE	ATG	GGAG/GAGG	0.572	MLRELTEIEINNVSGGNANSGYEGPNCTNAAIKGGVTGATGGAVAGAIRGGVTGLAGGPAGVAAGAGAGAAEGAVYGGVSGAVGGYVGCQNSGSANNGGNNGNLGGDSNANSANGQCHW*	TRUE
v1_PLS_37fda30fa5aff1440568d02137935b14dceb7db2d17e215369d2592295689a5a	PDI_tr_I6ZU90_I6ZU90_ECOLX	69.565	23	7	0	2	24	4	26	7.91E-07	33.5	microcins.verified	TRUE	FALSE	GCA_001662025.1/GCA_001662025.1_ASM166202v1_genomic|LXSW01000001.1|151856:152215:-1	v1_PLS_37fda30fa5aff1440568d02137935b14dceb7db2d17e215369d2592295689a5a	GCA_001662025.1_ASM166202v1_genomic	LXSW01000001.1	151856	152215	-1	TRUE	ATG	GGAG/GAGG	0.572	MLRELTEIEINNVSGGNANSGYEGPNCTNAAIKGGVTGATGGAVAGAIRGGVTGLAGGPAGVAAGAGAGAAEGAVYGGVSGAVGGYVGCQNSGSANNGGNNGNLGGDSNANSANGQCHW*	TRUE
v1_PLS_37fda30fa5aff1440568d02137935b14dceb7db2d17e215369d2592295689a5a	PDI_tr_I6ZU90_I6ZU90_ECOLX	69.565	23	7	0	2	24	4	26	7.91E-07	33.5	microcins.verified	TRUE	FALSE	GCA_014138195.1/GCA_014138195.1_ASM1413819v1_genomic|JACGXH010000003.1|283496:283855:-1	v1_PLS_37fda30fa5aff1440568d02137935b14dceb7db2d17e215369d2592295689a5a	GCA_014138195.1_ASM1413819v1_genomic	JACGXH010000003.1	283496	283855	-1	TRUE	ATG	GGAG/GAGG	0.575	MLRELTEIEINNVSGGNANSGYEGPNCTNAAIKGGVTGATGGAVAGAIRGGVTGLAGGPAGVAAGAGAGAAEGAVYGGVSGAVGGYVGCQNSGSANNGGNNGNLGGDSNANSANGQCHW*	TRUE
v1_PLS_37fda30fa5aff1440568d02137935b14dceb7db2d17e215369d2592295689a5a	PDI_tr_I6ZU90_I6ZU90_ECOLX	69.565	23	7	0	2	24	4	26	7.91E-07	33.5	microcins.verified	TRUE	FALSE	GCA_900068875.1/GCA_900068875.1_PaVv7.fasta_genomic|CEMW01000029.1|139468:139827:1	v1_PLS_37fda30fa5aff1440568d02137935b14dceb7db2d17e215369d2592295689a5a	GCA_900068875.1_PaVv7.fasta_genomic	CEMW01000029.1	139468	139827	1	TRUE	ATG	GGAG/GAGG	0.575	MLRELTEIEINNVSGGNANSGYEGPNCTNAAIKGGVTGATGGAVAGAIRGGVTGLAGGPAGVAAGAGAGAAEGAVYGGVSGAVGGYVGCQNSGSANNGGNNGNLGGDSNANSANGQCHW*	TRUE
v1_PLS_37fda30fa5aff1440568d02137935b14dceb7db2d17e215369d2592295689a5a	PDI_tr_I6ZU90_I6ZU90_ECOLX	69.565	23	7	0	2	24	4	26	7.91E-07	33.5	microcins.verified	TRUE	FALSE	GCA_014353835.1/GCA_014353835.1_ASM1435383v1_genomic|JACSWR010000004.1|74023:74382:1	v1_PLS_37fda30fa5aff1440568d02137935b14dceb7db2d17e215369d2592295689a5a	GCA_014353835.1_ASM1435383v1_genomic	JACSWR010000004.1	74023	74382	1	TRUE	ATG	GGAG/GAGG	0.575	MLRELTEIEINNVSGGNANSGYEGPNCTNAAIKGGVTGATGGAVAGAIRGGVTGLAGGPAGVAAGAGAGAAEGAVYGGVSGAVGGYVGCQNSGSANNGGNNGNLGGDSNANSANGQCHW*	TRUE
v1_PLS_37fda30fa5aff1440568d02137935b14dceb7db2d17e215369d2592295689a5a	PDI_tr_I6ZU90_I6ZU90_ECOLX	69.565	23	7	0	2	24	4	26	7.91E-07	33.5	microcins.verified	TRUE	FALSE	GCA_014138175.1/GCA_014138175.1_ASM1413817v1_genomic|JACGXI010000002.1|283496:283855:-1	v1_PLS_37fda30fa5aff1440568d02137935b14dceb7db2d17e215369d2592295689a5a	GCA_014138175.1_ASM1413817v1_genomic	JACGXI010000002.1	283496	283855	-1	TRUE	ATG	GGAG/GAGG	0.575	MLRELTEIEINNVSGGNANSGYEGPNCTNAAIKGGVTGATGGAVAGAIRGGVTGLAGGPAGVAAGAGAGAAEGAVYGGVSGAVGGYVGCQNSGSANNGGNNGNLGGDSNANSANGQCHW*	TRUE
v1_PLS_37fda30fa5aff1440568d02137935b14dceb7db2d17e215369d2592295689a5a	PDI_tr_I6ZU90_I6ZU90_ECOLX	69.565	23	7	0	2	24	4	26	7.91E-07	33.5	microcins.verified	TRUE	FALSE	GCF_002082355.1/GCF_002082355.1_ASM208235v1_genomic|NZ_MUJJ01000003.1|266662:267021:1	v1_PLS_37fda30fa5aff1440568d02137935b14dceb7db2d17e215369d2592295689a5a	GCF_002082355.1_ASM208235v1_genomic	NZ_MUJJ01000003.1	266662	267021	1	TRUE	ATG	GGAG/GAGG	0.575	MLRELTEIEINNVSGGNANSGYEGPNCTNAAIKGGVTGATGGAVAGAIRGGVTGLAGGPAGVAAGAGAGAAEGAVYGGVSGAVGGYVGCQNSGSANNGGNNGNLGGDSNANSANGQCHW*	TRUE
v1_PLS_37fda30fa5aff1440568d02137935b14dceb7db2d17e215369d2592295689a5a	PDI_tr_I6ZU90_I6ZU90_ECOLX	69.565	23	7	0	2	24	4	26	7.91E-07	33.5	microcins.verified	TRUE	FALSE	GCA_014354005.1/GCA_014354005.1_ASM1435400v1_genomic|JACSWN010000002.1|331935:332294:1	v1_PLS_37fda30fa5aff1440568d02137935b14dceb7db2d17e215369d2592295689a5a	GCA_014354005.1_ASM1435400v1_genomic	JACSWN010000002.1	331935	332294	1	TRUE	ATG	GGAG/GAGG	0.575	MLRELTEIEINNVSGGNANSGYEGPNCTNAAIKGGVTGATGGAVAGAIRGGVTGLAGGPAGVAAGAGAGAAEGAVYGGVSGAVGGYVGCQNSGSANNGGNNGNLGGDSNANSANGQCHW*	TRUE
v1_PLS_37fda30fa5aff1440568d02137935b14dceb7db2d17e215369d2592295689a5a	PDI_tr_I6ZU90_I6ZU90_ECOLX	69.565	23	7	0	2	24	4	26	7.91E-07	33.5	microcins.verified	TRUE	FALSE	GCF_014353845.1/GCF_014353845.1_ASM1435384v1_genomic|NZ_JACSWS010000004.1|242501:242860:-1	v1_PLS_37fda30fa5aff1440568d02137935b14dceb7db2d17e215369d2592295689a5a	GCF_014353845.1_ASM1435384v1_genomic	NZ_JACSWS010000004.1	242501	242860	-1	TRUE	ATG	GGAG/GAGG	0.572	MLRELTEIEINNVSGGNANSGYEGPNCTNAAIKGGVTGATGGAVAGAIRGGVTGLAGGPAGVAAGAGAGAAEGAVYGGVSGAVGGYVGCQNSGSANNGGNNGNLGGDSNANSANGQCHW*	TRUE
v1_PLS_37fda30fa5aff1440568d02137935b14dceb7db2d17e215369d2592295689a5a	PDI_tr_I6ZU90_I6ZU90_ECOLX	69.565	23	7	0	2	24	4	26	7.91E-07	33.5	microcins.verified	TRUE	FALSE	GCF_014353935.1/GCF_014353935.1_ASM1435393v1_genomic|NZ_JACSWO010000007.1|18152:18511:1	v1_PLS_37fda30fa5aff1440568d02137935b14dceb7db2d17e215369d2592295689a5a	GCF_014353935.1_ASM1435393v1_genomic	NZ_JACSWO010000007.1	18152	18511	1	TRUE	ATG	GGAG/GAGG	0.575	MLRELTEIEINNVSGGNANSGYEGPNCTNAAIKGGVTGATGGAVAGAIRGGVTGLAGGPAGVAAGAGAGAAEGAVYGGVSGAVGGYVGCQNSGSANNGGNNGNLGGDSNANSANGQCHW*	TRUE
v1_PLS_37fda30fa5aff1440568d02137935b14dceb7db2d17e215369d2592295689a5a	PDI_tr_I6ZU90_I6ZU90_ECOLX	69.565	23	7	0	2	24	4	26	7.91E-07	33.5	microcins.verified	TRUE	FALSE	GCF_014138195.1/GCF_014138195.1_ASM1413819v1_genomic|NZ_JACGXH010000003.1|283496:283855:-1	v1_PLS_37fda30fa5aff1440568d02137935b14dceb7db2d17e215369d2592295689a5a	GCF_014138195.1_ASM1413819v1_genomic	NZ_JACGXH010000003.1	283496	283855	-1	TRUE	ATG	GGAG/GAGG	0.575	MLRELTEIEINNVSGGNANSGYEGPNCTNAAIKGGVTGATGGAVAGAIRGGVTGLAGGPAGVAAGAGAGAAEGAVYGGVSGAVGGYVGCQNSGSANNGGNNGNLGGDSNANSANGQCHW*	TRUE
v1_PLS_37fda30fa5aff1440568d02137935b14dceb7db2d17e215369d2592295689a5a	PDI_tr_I6ZU90_I6ZU90_ECOLX	69.565	23	7	0	2	24	4	26	7.91E-07	33.5	microcins.verified	TRUE	FALSE	GCF_014353995.1/GCF_014353995.1_ASM1435399v1_genomic|NZ_JACSWQ010000002.1|515524:515883:-1	v1_PLS_37fda30fa5aff1440568d02137935b14dceb7db2d17e215369d2592295689a5a	GCF_014353995.1_ASM1435399v1_genomic	NZ_JACSWQ010000002.1	515524	515883	-1	TRUE	ATG	GGAG/GAGG	0.572	MLRELTEIEINNVSGGNANSGYEGPNCTNAAIKGGVTGATGGAVAGAIRGGVTGLAGGPAGVAAGAGAGAAEGAVYGGVSGAVGGYVGCQNSGSANNGGNNGNLGGDSNANSANGQCHW*	TRUE
v1_PLS_37fda30fa5aff1440568d02137935b14dceb7db2d17e215369d2592295689a5a	PDI_tr_I6ZU90_I6ZU90_ECOLX	69.565	23	7	0	2	24	4	26	7.91E-07	33.5	microcins.verified	TRUE	FALSE	GCF_014353835.1/GCF_014353835.1_ASM1435383v1_genomic|NZ_JACSWR010000004.1|74023:74382:1	v1_PLS_37fda30fa5aff1440568d02137935b14dceb7db2d17e215369d2592295689a5a	GCF_014353835.1_ASM1435383v1_genomic	NZ_JACSWR010000004.1	74023	74382	1	TRUE	ATG	GGAG/GAGG	0.575	MLRELTEIEINNVSGGNANSGYEGPNCTNAAIKGGVTGATGGAVAGAIRGGVTGLAGGPAGVAAGAGAGAAEGAVYGGVSGAVGGYVGCQNSGSANNGGNNGNLGGDSNANSANGQCHW*	TRUE
v1_PLS_37fda30fa5aff1440568d02137935b14dceb7db2d17e215369d2592295689a5a	PDI_tr_I6ZU90_I6ZU90_ECOLX	69.565	23	7	0	2	24	4	26	7.91E-07	33.5	microcins.verified	TRUE	FALSE	GCA_002157425.2/GCA_002157425.2_ASM215742v2_genomic|NGNU02000001.1|274357:274716:1	v1_PLS_37fda30fa5aff1440568d02137935b14dceb7db2d17e215369d2592295689a5a	GCA_002157425.2_ASM215742v2_genomic	NGNU02000001.1	274357	274716	1	TRUE	ATG	GGAG/GAGG	0.575	MLRELTEIEINNVSGGNANSGYEGPNCTNAAIKGGVTGATGGAVAGAIRGGVTGLAGGPAGVAAGAGAGAAEGAVYGGVSGAVGGYVGCQNSGSANNGGNNGNLGGDSNANSANGQCHW*	TRUE
v1_PLS_37fda30fa5aff1440568d02137935b14dceb7db2d17e215369d2592295689a5a	PDI_tr_I6ZU90_I6ZU90_ECOLX	69.565	23	7	0	2	24	4	26	7.91E-07	33.5	microcins.verified	TRUE	FALSE	GCF_001662025.1/GCF_001662025.1_ASM166202v1_genomic|NZ_LXSW01000001.1|151856:152215:-1	v1_PLS_37fda30fa5aff1440568d02137935b14dceb7db2d17e215369d2592295689a5a	GCF_001662025.1_ASM166202v1_genomic	NZ_LXSW01000001.1	151856	152215	-1	TRUE	ATG	GGAG/GAGG	0.572	MLRELTEIEINNVSGGNANSGYEGPNCTNAAIKGGVTGATGGAVAGAIRGGVTGLAGGPAGVAAGAGAGAAEGAVYGGVSGAVGGYVGCQNSGSANNGGNNGNLGGDSNANSANGQCHW*	TRUE
v1_PLS_37fda30fa5aff1440568d02137935b14dceb7db2d17e215369d2592295689a5a	PDI_tr_I6ZU90_I6ZU90_ECOLX	69.565	23	7	0	2	24	4	26	7.91E-07	33.5	microcins.verified	TRUE	FALSE	GCF_014353955.1/GCF_014353955.1_ASM1435395v1_genomic|NZ_JACSWP010000002.1|349259:349618:-1	v1_PLS_37fda30fa5aff1440568d02137935b14dceb7db2d17e215369d2592295689a5a	GCF_014353955.1_ASM1435395v1_genomic	NZ_JACSWP010000002.1	349259	349618	-1	TRUE	ATG	GGAG/GAGG	0.572	MLRELTEIEINNVSGGNANSGYEGPNCTNAAIKGGVTGATGGAVAGAIRGGVTGLAGGPAGVAAGAGAGAAEGAVYGGVSGAVGGYVGCQNSGSANNGGNNGNLGGDSNANSANGQCHW*	TRUE
v1_PLS_37fda30fa5aff1440568d02137935b14dceb7db2d17e215369d2592295689a5a	PDI_tr_I6ZU90_I6ZU90_ECOLX	69.565	23	7	0	2	24	4	26	7.91E-07	33.5	microcins.verified	TRUE	FALSE	GCF_014353865.1/GCF_014353865.1_ASM1435386v1_genomic|NZ_JACSWT010000004.1|245439:245798:1	v1_PLS_37fda30fa5aff1440568d02137935b14dceb7db2d17e215369d2592295689a5a	GCF_014353865.1_ASM1435386v1_genomic	NZ_JACSWT010000004.1	245439	245798	1	TRUE	ATG	GGAG/GAGG	0.575	MLRELTEIEINNVSGGNANSGYEGPNCTNAAIKGGVTGATGGAVAGAIRGGVTGLAGGPAGVAAGAGAGAAEGAVYGGVSGAVGGYVGCQNSGSANNGGNNGNLGGDSNANSANGQCHW*	TRUE
v1_PLS_37fda30fa5aff1440568d02137935b14dceb7db2d17e215369d2592295689a5a	PDI_tr_I6ZU90_I6ZU90_ECOLX	69.565	23	7	0	2	24	4	26	7.91E-07	33.5	microcins.verified	TRUE	FALSE	GCF_014354005.1/GCF_014354005.1_ASM1435400v1_genomic|NZ_JACSWN010000002.1|331935:332294:1	v1_PLS_37fda30fa5aff1440568d02137935b14dceb7db2d17e215369d2592295689a5a	GCF_014354005.1_ASM1435400v1_genomic	NZ_JACSWN010000002.1	331935	332294	1	TRUE	ATG	GGAG/GAGG	0.575	MLRELTEIEINNVSGGNANSGYEGPNCTNAAIKGGVTGATGGAVAGAIRGGVTGLAGGPAGVAAGAGAGAAEGAVYGGVSGAVGGYVGCQNSGSANNGGNNGNLGGDSNANSANGQCHW*	TRUE
v1_PLS_37fda30fa5aff1440568d02137935b14dceb7db2d17e215369d2592295689a5a	PDI_tr_I6ZU90_I6ZU90_ECOLX	69.565	23	7	0	2	24	4	26	7.91E-07	33.5	microcins.verified	TRUE	FALSE	GCA_014353845.1/GCA_014353845.1_ASM1435384v1_genomic|JACSWS010000004.1|242501:242860:-1	v1_PLS_37fda30fa5aff1440568d02137935b14dceb7db2d17e215369d2592295689a5a	GCA_014353845.1_ASM1435384v1_genomic	JACSWS010000004.1	242501	242860	-1	TRUE	ATG	GGAG/GAGG	0.572	MLRELTEIEINNVSGGNANSGYEGPNCTNAAIKGGVTGATGGAVAGAIRGGVTGLAGGPAGVAAGAGAGAAEGAVYGGVSGAVGGYVGCQNSGSANNGGNNGNLGGDSNANSANGQCHW*	TRUE
v1_PLS_37fda30fa5aff1440568d02137935b14dceb7db2d17e215369d2592295689a5a	PDI_tr_I6ZU90_I6ZU90_ECOLX	69.565	23	7	0	2	24	4	26	7.91E-07	33.5	microcins.verified	TRUE	FALSE	GCA_014353865.1/GCA_014353865.1_ASM1435386v1_genomic|JACSWT010000004.1|245439:245798:1	v1_PLS_37fda30fa5aff1440568d02137935b14dceb7db2d17e215369d2592295689a5a	GCA_014353865.1_ASM1435386v1_genomic	JACSWT010000004.1	245439	245798	1	TRUE	ATG	GGAG/GAGG	0.575	MLRELTEIEINNVSGGNANSGYEGPNCTNAAIKGGVTGATGGAVAGAIRGGVTGLAGGPAGVAAGAGAGAAEGAVYGGVSGAVGGYVGCQNSGSANNGGNNGNLGGDSNANSANGQCHW*	TRUE
v1_PLS_37fda30fa5aff1440568d02137935b14dceb7db2d17e215369d2592295689a5a	PDI_tr_I6ZU90_I6ZU90_ECOLX	69.565	23	7	0	2	24	4	26	7.91E-07	33.5	microcins.verified	TRUE	FALSE	GCA_014353935.1/GCA_014353935.1_ASM1435393v1_genomic|JACSWO010000007.1|18152:18511:1	v1_PLS_37fda30fa5aff1440568d02137935b14dceb7db2d17e215369d2592295689a5a	GCA_014353935.1_ASM1435393v1_genomic	JACSWO010000007.1	18152	18511	1	TRUE	ATG	GGAG/GAGG	0.575	MLRELTEIEINNVSGGNANSGYEGPNCTNAAIKGGVTGATGGAVAGAIRGGVTGLAGGPAGVAAGAGAGAAEGAVYGGVSGAVGGYVGCQNSGSANNGGNNGNLGGDSNANSANGQCHW*	TRUE
v1_PLS_37fda30fa5aff1440568d02137935b14dceb7db2d17e215369d2592295689a5a	PDI_tr_I6ZU90_I6ZU90_ECOLX	69.565	23	7	0	2	24	4	26	7.91E-07	33.5	microcins.verified	TRUE	FALSE	GCF_002157425.2/GCF_002157425.2_ASM215742v2_genomic|NZ_NGNU02000001.1|274357:274716:1	v1_PLS_37fda30fa5aff1440568d02137935b14dceb7db2d17e215369d2592295689a5a	GCF_002157425.2_ASM215742v2_genomic	NZ_NGNU02000001.1	274357	274716	1	TRUE	ATG	GGAG/GAGG	0.575	MLRELTEIEINNVSGGNANSGYEGPNCTNAAIKGGVTGATGGAVAGAIRGGVTGLAGGPAGVAAGAGAGAAEGAVYGGVSGAVGGYVGCQNSGSANNGGNNGNLGGDSNANSANGQCHW*	TRUE
v1_PLS_37fda30fa5aff1440568d02137935b14dceb7db2d17e215369d2592295689a5a	PDI_tr_I6ZU90_I6ZU90_ECOLX	69.565	23	7	0	2	24	4	26	7.91E-07	33.5	microcins.verified	TRUE	FALSE	GCA_014353995.1/GCA_014353995.1_ASM1435399v1_genomic|JACSWQ010000002.1|515524:515883:-1	v1_PLS_37fda30fa5aff1440568d02137935b14dceb7db2d17e215369d2592295689a5a	GCA_014353995.1_ASM1435399v1_genomic	JACSWQ010000002.1	515524	515883	-1	TRUE	ATG	GGAG/GAGG	0.572	MLRELTEIEINNVSGGNANSGYEGPNCTNAAIKGGVTGATGGAVAGAIRGGVTGLAGGPAGVAAGAGAGAAEGAVYGGVSGAVGGYVGCQNSGSANNGGNNGNLGGDSNANSANGQCHW*	TRUE
v1_PLS_37fda30fa5aff1440568d02137935b14dceb7db2d17e215369d2592295689a5a	PDI_tr_I6ZU90_I6ZU90_ECOLX	69.565	23	7	0	2	24	4	26	7.91E-07	33.5	microcins.verified	TRUE	FALSE	GCA_002082355.1/GCA_002082355.1_ASM208235v1_genomic|MUJJ01000003.1|266662:267021:1	v1_PLS_37fda30fa5aff1440568d02137935b14dceb7db2d17e215369d2592295689a5a	GCA_002082355.1_ASM208235v1_genomic	MUJJ01000003.1	266662	267021	1	TRUE	ATG	GGAG/GAGG	0.575	MLRELTEIEINNVSGGNANSGYEGPNCTNAAIKGGVTGATGGAVAGAIRGGVTGLAGGPAGVAAGAGAGAAEGAVYGGVSGAVGGYVGCQNSGSANNGGNNGNLGGDSNANSANGQCHW*	TRUE
v1_PLS_37fda30fa5aff1440568d02137935b14dceb7db2d17e215369d2592295689a5a	PDI_tr_I6ZU90_I6ZU90_ECOLX	69.565	23	7	0	2	24	4	26	7.91E-07	33.5	microcins.verified	TRUE	FALSE	GCF_014138175.1/GCF_014138175.1_ASM1413817v1_genomic|NZ_JACGXI010000002.1|283496:283855:-1	v1_PLS_37fda30fa5aff1440568d02137935b14dceb7db2d17e215369d2592295689a5a	GCF_014138175.1_ASM1413817v1_genomic	NZ_JACGXI010000002.1	283496	283855	-1	TRUE	ATG	GGAG/GAGG	0.575	MLRELTEIEINNVSGGNANSGYEGPNCTNAAIKGGVTGATGGAVAGAIRGGVTGLAGGPAGVAAGAGAGAAEGAVYGGVSGAVGGYVGCQNSGSANNGGNNGNLGGDSNANSANGQCHW*	TRUE
v1_PLS_06f1ac0b8c3f82cb448d2798ea60b54fa7969af38977c62c685da22e72017102	PDI_tr_I6ZU90_I6ZU90_ECOLX	65.217	23	8	0	2	24	4	26	9.76E-08	32.7	microcins.verified	TRUE	FALSE	GCA_900068885.1/GCA_900068885.1_PaVv9.fasta_genomic|CEGN01000002.1|490806:490916:-1	v1_PLS_06f1ac0b8c3f82cb448d2798ea60b54fa7969af38977c62c685da22e72017102	GCA_900068885.1_PaVv9.fasta_genomic	CEGN01000002.1	490806	490916	-1	TRUE	ATG	GGAG/GAGG	0.459	MLRELTENESNIVSGGNANSGYEGSNCTNAAIKGGC*	TRUE
v1_PLS_06f1ac0b8c3f82cb448d2798ea60b54fa7969af38977c62c685da22e72017102	PDI_tr_I6ZU90_I6ZU90_ECOLX	65.217	23	8	0	2	24	4	26	9.76E-08	32.7	microcins.verified	TRUE	FALSE	GCA_900068875.1/GCA_900068875.1_PaVv7.fasta_genomic|CEMW01000002.1|490806:490916:-1	v1_PLS_06f1ac0b8c3f82cb448d2798ea60b54fa7969af38977c62c685da22e72017102	GCA_900068875.1_PaVv7.fasta_genomic	CEMW01000002.1	490806	490916	-1	TRUE	ATG	GGAG/GAGG	0.459	MLRELTENESNIVSGGNANSGYEGSNCTNAAIKGGC*	TRUE
v1_PLS_06f1ac0b8c3f82cb448d2798ea60b54fa7969af38977c62c685da22e72017102	PDI_tr_I6ZU90_I6ZU90_ECOLX	65.217	23	8	0	2	24	4	26	9.76E-08	32.7	microcins.verified	TRUE	FALSE	GCA_019104105.1/GCA_019104105.1_ASM1910410v1_genomic|CP077748.1|95539:95649:-1	v1_PLS_06f1ac0b8c3f82cb448d2798ea60b54fa7969af38977c62c685da22e72017102	GCA_019104105.1_ASM1910410v1_genomic	CP077748.1	95539	95649	-1	TRUE	ATG	GGAG/GAGG	0.459	MLRELTENESNIVSGGNANSGYEGSNCTNAAIKGGC*	TRUE
v1_PLS_f554793a5c4aada36db620958ef5c9607bbd08f2c7c7082d75e85592ab2a6f95	M_tr_Q83TS1_Q83TS1_ECOLX	31.034	29	20	0	7	35	21	49	0.000232	26.2	microcins.verified	FALSE	FALSE	GCA_900068885.1/GCA_900068885.1_PaVv9.fasta_genomic|CEGN01000047.1|52047:52385:-1	v1_PLS_f554793a5c4aada36db620958ef5c9607bbd08f2c7c7082d75e85592ab2a6f95	GCA_900068885.1_PaVv9.fasta_genomic	CEGN01000047.1	52047	52385	-1	FALSE	ATG	GGA/GAG/AGG	0.593	MLAPEYKQQIIGLAAVRDVFKSPKFGAIAGCMVTEGNIKRHNPIRVLRDNVVIYEGELESLRRFKDDVNEVRNGMECGIGVKNYNDVRVXXXXXXXXXXXXXXXXXXXIWEK*	FALSE
v1_PLS_f554793a5c4aada36db620958ef5c9607bbd08f2c7c7082d75e85592ab2a6f95	M_tr_Q83TS1_Q83TS1_ECOLX	31.034	29	20	0	7	35	21	49	0.000232	26.2	microcins.verified	FALSE	FALSE	GCA_900068875.1/GCA_900068875.1_PaVv7.fasta_genomic|CEMW01000047.1|52047:52385:-1	v1_PLS_f554793a5c4aada36db620958ef5c9607bbd08f2c7c7082d75e85592ab2a6f95	GCA_900068875.1_PaVv7.fasta_genomic	CEMW01000047.1	52047	52385	-1	FALSE	ATG	GGA/GAG/AGG	0.593	MLAPEYKQQIIGLAAVRDVFKSPKFGAIAGCMVTEGNIKRHNPIRVLRDNVVIYEGELESLRRFKDDVNEVRNGMECGIGVKNYNDVRVXXXXXXXXXXXXXXXXXXXIWEK*	FALSE
v1_PLS_255acead1b27fe827cc645072aeb2144d3bbe30a1827c6cb72785f08e026be0a	M_tr_Q83TS1_Q83TS1_ECOLX	33.333	27	18	0	10	36	21	47	0.000173	26.2	microcins.verified	FALSE	FALSE	GCA_900068885.1/GCA_900068885.1_PaVv9.fasta_genomic|CEGN01000123.1|1:276:-1	v1_PLS_255acead1b27fe827cc645072aeb2144d3bbe30a1827c6cb72785f08e026be0a	GCA_900068885.1_PaVv9.fasta_genomic	CEGN01000123.1	1	276	-1	TRUE	ATG	None	0.533	MSGMLAPEYKQQIIGLAAVRDVFKSPKFGAIAGCMVTEGNIKRHNPIRVLRDNVVIYEGELESLRRFKDDVNEVRNGMECGIGVKNYNDVRV	FALSE
v1_PLS_255acead1b27fe827cc645072aeb2144d3bbe30a1827c6cb72785f08e026be0a	M_tr_Q83TS1_Q83TS1_ECOLX	33.333	27	18	0	10	36	21	47	0.000173	26.2	microcins.verified	FALSE	FALSE	GCA_900068875.1/GCA_900068875.1_PaVv7.fasta_genomic|CEMW01000123.1|1:276:-1	v1_PLS_255acead1b27fe827cc645072aeb2144d3bbe30a1827c6cb72785f08e026be0a	GCA_900068875.1_PaVv7.fasta_genomic	CEMW01000123.1	1	276	-1	TRUE	ATG	None	0.533	MSGMLAPEYKQQIIGLAAVRDVFKSPKFGAIAGCMVTEGNIKRHNPIRVLRDNVVIYEGELESLRRFKDDVNEVRNGMECGIGVKNYNDVRV	FALSE
v1_PLS_5ab58f44dd9d0879bf07008bcacf75d6c1ad93ded3b645bd530b9ec2af275f7f	I47_tr_Q712Q0_Q712Q0_ECOLX	38.235	34	21	0	50	83	23	56	0.000347	25.4	microcins.verified	FALSE	FALSE	GCA_017921135.1/GCA_017921135.1_ASM1792113v1_genomic|JABEAM010000056.1|1:363:-1	v1_PLS_5ab58f44dd9d0879bf07008bcacf75d6c1ad93ded3b645bd530b9ec2af275f7f	GCA_017921135.1_ASM1792113v1_genomic	JABEAM010000056.1	1	363	-1	TRUE	Edg	None	0.477	QPGDILAVNGPPGTGKTTLVLSIIATEWVRAAVNKTEPPVVIATSTNNQAVTNIIEAFGKDFSTGTGPMAGRWLPDVKSFGAYFPSSSRKAEAVKKYQTEDFFNHVESLEYVEDARCFFLE	FALSE
v1_PLS_5ab58f44dd9d0879bf07008bcacf75d6c1ad93ded3b645bd530b9ec2af275f7f	I47_tr_Q712Q0_Q712Q0_ECOLX	38.235	34	21	0	50	83	23	56	0.000347	25.4	microcins.verified	FALSE	FALSE	GCF_017921135.1/GCF_017921135.1_ASM1792113v1_genomic|NZ_JABEAM010000056.1|1:363:-1	v1_PLS_5ab58f44dd9d0879bf07008bcacf75d6c1ad93ded3b645bd530b9ec2af275f7f	GCF_017921135.1_ASM1792113v1_genomic	NZ_JABEAM010000056.1	1	363	-1	TRUE	Edg	None	0.477	QPGDILAVNGPPGTGKTTLVLSIIATEWVRAAVNKTEPPVVIATSTNNQAVTNIIEAFGKDFSTGTGPMAGRWLPDVKSFGAYFPSSSRKAEAVKKYQTEDFFNHVESLEYVEDARCFFLE	FALSE
v1_PLS_13febec0d80848789613ce51d211606e1044fe1f7c2b81eb09e3a4f54e7b493a	L_tr_Q841V4_Q841V4_ECOLX	45	40	18	2	1	36	1	40	0.00015	26.6	microcins.verified	TRUE	FALSE	GCF_026275525.1/GCF_026275525.1_ASM2627552v1_genomic|NZ_JAPJYL010000017.1|69609:69926:-1	v1_PLS_13febec0d80848789613ce51d211606e1044fe1f7c2b81eb09e3a4f54e7b493a	GCF_026275525.1_ASM2627552v1_genomic	NZ_JAPJYL010000017.1	69609	69926	-1	TRUE	ATG	GGAG/GAGG	0.503	MRELTSVEMQTVSGAGFFDFIGSVVVGAAAGITAFGLKWAMSGGSAGGVLGVGIISGGVGLIVGAVVGLVDGALYGAMNGWETTAGWFNNIVENQLDLGTGVITA*	TRUE
v1_PLS_13febec0d80848789613ce51d211606e1044fe1f7c2b81eb09e3a4f54e7b493a	L_tr_Q841V4_Q841V4_ECOLX	45	40	18	2	1	36	1	40	0.00015	26.6	microcins.verified	TRUE	FALSE	GCF_024158165.1/GCF_024158165.1_ASM2415816v1_genomic|NZ_JAMYXI010000002.1|150102:150419:-1	v1_PLS_13febec0d80848789613ce51d211606e1044fe1f7c2b81eb09e3a4f54e7b493a	GCF_024158165.1_ASM2415816v1_genomic	NZ_JAMYXI010000002.1	150102	150419	-1	TRUE	ATG	GGAG/GAGG	0.497	MRELTSVEMQTVSGAGFFDFIGSVVVGAAAGITAFGLKWAMSGGSAGGVLGVGIISGGVGLIVGAVVGLVDGALYGAMNGWETTAGWFNNIVENQLDLGTGVITA*	TRUE
v1_PLS_13febec0d80848789613ce51d211606e1044fe1f7c2b81eb09e3a4f54e7b493a	L_tr_Q841V4_Q841V4_ECOLX	45	40	18	2	1	36	1	40	0.00015	26.6	microcins.verified	TRUE	FALSE	GCA_026275525.1/GCA_026275525.1_ASM2627552v1_genomic|JAPJYL010000017.1|69609:69926:-1	v1_PLS_13febec0d80848789613ce51d211606e1044fe1f7c2b81eb09e3a4f54e7b493a	GCA_026275525.1_ASM2627552v1_genomic	JAPJYL010000017.1	69609	69926	-1	TRUE	ATG	GGAG/GAGG	0.503	MRELTSVEMQTVSGAGFFDFIGSVVVGAAAGITAFGLKWAMSGGSAGGVLGVGIISGGVGLIVGAVVGLVDGALYGAMNGWETTAGWFNNIVENQLDLGTGVITA*	TRUE
v1_PLS_13febec0d80848789613ce51d211606e1044fe1f7c2b81eb09e3a4f54e7b493a	L_tr_Q841V4_Q841V4_ECOLX	45	40	18	2	1	36	1	40	0.00015	26.6	microcins.verified	TRUE	FALSE	GCA_024158165.1/GCA_024158165.1_ASM2415816v1_genomic|JAMYXI010000002.1|150102:150419:-1	v1_PLS_13febec0d80848789613ce51d211606e1044fe1f7c2b81eb09e3a4f54e7b493a	GCA_024158165.1_ASM2415816v1_genomic	JAMYXI010000002.1	150102	150419	-1	TRUE	ATG	GGAG/GAGG	0.497	MRELTSVEMQTVSGAGFFDFIGSVVVGAAAGITAFGLKWAMSGGSAGGVLGVGIISGGVGLIVGAVVGLVDGALYGAMNGWETTAGWFNNIVENQLDLGTGVITA*	TRUE
v1_PLS_13febec0d80848789613ce51d211606e1044fe1f7c2b81eb09e3a4f54e7b493a	L_tr_Q841V4_Q841V4_ECOLX	45	40	18	2	1	36	1	40	0.00015	26.6	microcins.verified	TRUE	FALSE	GCA_001558735.2/GCA_001558735.2_ASM155873v2_genomic|CP014128.2|108346:108663:1	v1_PLS_13febec0d80848789613ce51d211606e1044fe1f7c2b81eb09e3a4f54e7b493a	GCA_001558735.2_ASM155873v2_genomic	CP014128.2	108346	108663	1	TRUE	ATG	GGAG/GAGG	0.509	MRELTSVEMQTVSGAGFFDFIGSVVVGAAAGITAFGLKWAMSGGSAGGVLGVGIISGGVGLIVGAVVGLVDGALYGAMNGWETTAGWFNNIVENQLDLGTGVITA*	TRUE
v1_PLS_13febec0d80848789613ce51d211606e1044fe1f7c2b81eb09e3a4f54e7b493a	L_tr_Q841V4_Q841V4_ECOLX	45	40	18	2	1	36	1	40	0.00015	26.6	microcins.verified	TRUE	FALSE	GCF_001558735.2/GCF_001558735.2_ASM155873v2_genomic|NZ_CP014128.2|108346:108663:1	v1_PLS_13febec0d80848789613ce51d211606e1044fe1f7c2b81eb09e3a4f54e7b493a	GCF_001558735.2_ASM155873v2_genomic	NZ_CP014128.2	108346	108663	1	TRUE	ATG	GGAG/GAGG	0.509	MRELTSVEMQTVSGAGFFDFIGSVVVGAAAGITAFGLKWAMSGGSAGGVLGVGIISGGVGLIVGAVVGLVDGALYGAMNGWETTAGWFNNIVENQLDLGTGVITA*	TRUE
v1_PLS_01bf7dc8980bdd3cfce4e0702014c034f3d6bb284ace5c59123b192f83d29540	PDI_tr_I6ZU90_I6ZU90_ECOLX	34.831	89	47	4	1	81	4	89	0.000184	26.6	microcins.verified	TRUE	FALSE	GCF_026275525.1/GCF_026275525.1_ASM2627552v1_genomic|NZ_JAPJYL010000021.1|185094:185408:-1	v1_PLS_01bf7dc8980bdd3cfce4e0702014c034f3d6bb284ace5c59123b192f83d29540	GCF_026275525.1_ASM2627552v1_genomic	NZ_JAPJYL010000021.1	185094	185408	-1	TRUE	ATG	AGGA	0.571	MRELSLIEMETVSGGTLVASLGDAAEGAMWGLLEGLATGVTVGGSASRSAVFGPIAQGVGAILGGIIGPVVGALMGALWGKDTVSAYAADFRQNYGTNGSAAIV*	TRUE
v1_PLS_01bf7dc8980bdd3cfce4e0702014c034f3d6bb284ace5c59123b192f83d29540	PDI_tr_I6ZU90_I6ZU90_ECOLX	34.831	89	47	4	1	81	4	89	0.000184	26.6	microcins.verified	TRUE	FALSE	GCA_026275525.1/GCA_026275525.1_ASM2627552v1_genomic|JAPJYL010000021.1|185094:185408:-1	v1_PLS_01bf7dc8980bdd3cfce4e0702014c034f3d6bb284ace5c59123b192f83d29540	GCA_026275525.1_ASM2627552v1_genomic	JAPJYL010000021.1	185094	185408	-1	TRUE	ATG	AGGA	0.571	MRELSLIEMETVSGGTLVASLGDAAEGAMWGLLEGLATGVTVGGSASRSAVFGPIAQGVGAILGGIIGPVVGALMGALWGKDTVSAYAADFRQNYGTNGSAAIV*	TRUE
v1_PLS_797c749353f10d36b16dafd7196e15234d99d13ce696a401271d61a1612a84aa	L_tr_Q841V4_Q841V4_ECOLX	57.143	21	9	0	1	21	1	21	3.74E-05	28.5	microcins.verified	TRUE	FALSE	GCF_019969965.1/GCF_019969965.1_ASM1996996v1_genomic|NZ_JAHXYL010000012.1|45134:45451:-1	v1_PLS_797c749353f10d36b16dafd7196e15234d99d13ce696a401271d61a1612a84aa	GCF_019969965.1_ASM1996996v1_genomic	NZ_JAHXYL010000012.1	45134	45451	-1	TRUE	ATG	GGAG/GAGG	0.465	MRELTSFEMQNVSGAGFFDFIGAVVVGAVTGISSFGLKWGMSGGSTGGVLGVGIVSAGVGLIVGAVLGLVDGALYGAMNGWDSTAGWFNAVVENQFDPNASVITA*	TRUE
v1_PLS_797c749353f10d36b16dafd7196e15234d99d13ce696a401271d61a1612a84aa	L_tr_Q841V4_Q841V4_ECOLX	57.143	21	9	0	1	21	1	21	3.74E-05	28.5	microcins.verified	TRUE	FALSE	GCA_002322165.1/GCA_002322165.1_ASM232216v1_genomic|DCNX01000007.1|177010:177327:-1	v1_PLS_797c749353f10d36b16dafd7196e15234d99d13ce696a401271d61a1612a84aa	GCA_002322165.1_ASM232216v1_genomic	DCNX01000007.1	177010	177327	-1	TRUE	ATG	GGAG/GAGG	0.465	MRELTSFEMQNVSGAGFFDFIGAVVVGAVTGISSFGLKWGMSGGSTGGVLGVGIVSAGVGLIVGAVLGLVDGALYGAMNGWDSTAGWFNAVVENQFDPNASVITA*	TRUE
v1_PLS_797c749353f10d36b16dafd7196e15234d99d13ce696a401271d61a1612a84aa	L_tr_Q841V4_Q841V4_ECOLX	57.143	21	9	0	1	21	1	21	3.74E-05	28.5	microcins.verified	TRUE	FALSE	GCA_014839325.1/GCA_014839325.1_ASM1483932v1_genomic|JACYNR010000016.1|90544:90861:-1	v1_PLS_797c749353f10d36b16dafd7196e15234d99d13ce696a401271d61a1612a84aa	GCA_014839325.1_ASM1483932v1_genomic	JACYNR010000016.1	90544	90861	-1	TRUE	ATG	GGAG/GAGG	0.465	MRELTSFEMQNVSGAGFFDFIGAVVVGAVTGISSFGLKWGMSGGSTGGVLGVGIVSAGVGLIVGAVLGLVDGALYGAMNGWDSTAGWFNAVVENQFDPNASVITA*	TRUE
v1_PLS_797c749353f10d36b16dafd7196e15234d99d13ce696a401271d61a1612a84aa	L_tr_Q841V4_Q841V4_ECOLX	57.143	21	9	0	1	21	1	21	3.74E-05	28.5	microcins.verified	TRUE	FALSE	GCA_001598475.1/GCA_001598475.1_ASM159847v1_genomic|BCZA01000010.1|141032:141349:-1	v1_PLS_797c749353f10d36b16dafd7196e15234d99d13ce696a401271d61a1612a84aa	GCA_001598475.1_ASM159847v1_genomic	BCZA01000010.1	141032	141349	-1	TRUE	ATG	GGAG/GAGG	0.465	MRELTSFEMQNVSGAGFFDFIGAVVVGAVTGISSFGLKWGMSGGSTGGVLGVGIVSAGVGLIVGAVLGLVDGALYGAMNGWDSTAGWFNAVVENQFDPNASVITA*	TRUE
v1_PLS_797c749353f10d36b16dafd7196e15234d99d13ce696a401271d61a1612a84aa	L_tr_Q841V4_Q841V4_ECOLX	57.143	21	9	0	1	21	1	21	3.74E-05	28.5	microcins.verified	TRUE	FALSE	GCA_009683025.1/GCA_009683025.1_ASM968302v1_genomic|WKLC01000479.1|588:905:1	v1_PLS_797c749353f10d36b16dafd7196e15234d99d13ce696a401271d61a1612a84aa	GCA_009683025.1_ASM968302v1_genomic	WKLC01000479.1	588	905	1	TRUE	ATG	GGAG/GAGG	0.462	MRELTSFEMQNVSGAGFFDFIGAVVVGAVTGISSFGLKWGMSGGSTGGVLGVGIVSAGVGLIVGAVLGLVDGALYGAMNGWDSTAGWFNAVVENQFDPNASVITA*	TRUE
v1_PLS_797c749353f10d36b16dafd7196e15234d99d13ce696a401271d61a1612a84aa	L_tr_Q841V4_Q841V4_ECOLX	57.143	21	9	0	1	21	1	21	3.74E-05	28.5	microcins.verified	TRUE	FALSE	GCA_004344785.1/GCA_004344785.1_ASM434478v1_genomic|SIJO01000009.1|4800:5117:1	v1_PLS_797c749353f10d36b16dafd7196e15234d99d13ce696a401271d61a1612a84aa	GCA_004344785.1_ASM434478v1_genomic	SIJO01000009.1	4800	5117	1	TRUE	ATG	GGAG/GAGG	0.462	MRELTSFEMQNVSGAGFFDFIGAVVVGAVTGISSFGLKWGMSGGSTGGVLGVGIVSAGVGLIVGAVLGLVDGALYGAMNGWDSTAGWFNAVVENQFDPNASVITA*	TRUE
v1_PLS_797c749353f10d36b16dafd7196e15234d99d13ce696a401271d61a1612a84aa	L_tr_Q841V4_Q841V4_ECOLX	57.143	21	9	0	1	21	1	21	3.74E-05	28.5	microcins.verified	TRUE	FALSE	GCA_001597625.1/GCA_001597625.1_ASM159762v1_genomic|LVHW01000003.1|11169:11486:1	v1_PLS_797c749353f10d36b16dafd7196e15234d99d13ce696a401271d61a1612a84aa	GCA_001597625.1_ASM159762v1_genomic	LVHW01000003.1	11169	11486	1	TRUE	ATG	GGAG/GAGG	0.456	MRELTSFEMQNVSGAGFFDFIGAVVVGAVTGISSFGLKWGMSGGSTGGVLGVGIVSAGVGLIVGAVLGLVDGALYGAMNGWDSTAGWFNAVVENQFDPNASVITA*	TRUE
v1_PLS_797c749353f10d36b16dafd7196e15234d99d13ce696a401271d61a1612a84aa	L_tr_Q841V4_Q841V4_ECOLX	57.143	21	9	0	1	21	1	21	3.74E-05	28.5	microcins.verified	TRUE	FALSE	GCA_014839115.1/GCA_014839115.1_ASM1483911v1_genomic|JACYNG010000008.1|4659:4976:1	v1_PLS_797c749353f10d36b16dafd7196e15234d99d13ce696a401271d61a1612a84aa	GCA_014839115.1_ASM1483911v1_genomic	JACYNG010000008.1	4659	4976	1	TRUE	ATG	GGAG/GAGG	0.459	MRELTSFEMQNVSGAGFFDFIGAVVVGAVTGISSFGLKWGMSGGSTGGVLGVGIVSAGVGLIVGAVLGLVDGALYGAMNGWDSTAGWFNAVVENQFDPNASVITA*	TRUE
v1_PLS_797c749353f10d36b16dafd7196e15234d99d13ce696a401271d61a1612a84aa	L_tr_Q841V4_Q841V4_ECOLX	57.143	21	9	0	1	21	1	21	3.74E-05	28.5	microcins.verified	TRUE	FALSE	GCF_013201565.1/GCF_013201565.1_ASM1320156v1_genomic|NZ_JABLUT010000009.1|4516:4833:1	v1_PLS_797c749353f10d36b16dafd7196e15234d99d13ce696a401271d61a1612a84aa	GCF_013201565.1_ASM1320156v1_genomic	NZ_JABLUT010000009.1	4516	4833	1	TRUE	ATG	GGAG/GAGG	0.456	MRELTSFEMQNVSGAGFFDFIGAVVVGAVTGISSFGLKWGMSGGSTGGVLGVGIVSAGVGLIVGAVLGLVDGALYGAMNGWDSTAGWFNAVVENQFDPNASVITA*	TRUE
v1_PLS_797c749353f10d36b16dafd7196e15234d99d13ce696a401271d61a1612a84aa	L_tr_Q841V4_Q841V4_ECOLX	57.143	21	9	0	1	21	1	21	3.74E-05	28.5	microcins.verified	TRUE	FALSE	GCA_014353955.1/GCA_014353955.1_ASM1435395v1_genomic|JACSWP010000021.1|7468:7785:1	v1_PLS_797c749353f10d36b16dafd7196e15234d99d13ce696a401271d61a1612a84aa	GCA_014353955.1_ASM1435395v1_genomic	JACSWP010000021.1	7468	7785	1	TRUE	ATG	GGAG/GAGG	0.462	MRELTSFEMQNVSGAGFFDFIGAVVVGAVTGISSFGLKWGMSGGSTGGVLGVGIVSAGVGLIVGAVLGLVDGALYGAMNGWDSTAGWFNAVVENQFDPNASVITA*	TRUE
v1_PLS_797c749353f10d36b16dafd7196e15234d99d13ce696a401271d61a1612a84aa	L_tr_Q841V4_Q841V4_ECOLX	57.143	21	9	0	1	21	1	21	3.74E-05	28.5	microcins.verified	TRUE	FALSE	GCF_009759885.1/GCF_009759885.1_ASM975988v1_genomic|NZ_SMLN01000007.1|168495:168812:-1	v1_PLS_797c749353f10d36b16dafd7196e15234d99d13ce696a401271d61a1612a84aa	GCF_009759885.1_ASM975988v1_genomic	NZ_SMLN01000007.1	168495	168812	-1	TRUE	ATG	GGAG/GAGG	0.465	MRELTSFEMQNVSGAGFFDFIGAVVVGAVTGISSFGLKWGMSGGSTGGVLGVGIVSAGVGLIVGAVLGLVDGALYGAMNGWDSTAGWFNAVVENQFDPNASVITA*	TRUE
v1_PLS_797c749353f10d36b16dafd7196e15234d99d13ce696a401271d61a1612a84aa	L_tr_Q841V4_Q841V4_ECOLX	57.143	21	9	0	1	21	1	21	3.74E-05	28.5	microcins.verified	TRUE	FALSE	GCA_009765475.1/GCA_009765475.1_ASM976547v1_genomic|WHOZ01000004.1|130522:130839:1	v1_PLS_797c749353f10d36b16dafd7196e15234d99d13ce696a401271d61a1612a84aa	GCA_009765475.1_ASM976547v1_genomic	WHOZ01000004.1	130522	130839	1	TRUE	ATG	GGAG/GAGG	0.456	MRELTSFEMQNVSGAGFFDFIGAVVVGAVTGISSFGLKWGMSGGSTGGVLGVGIVSAGVGLIVGAVLGLVDGALYGAMNGWDSTAGWFNAVVENQFDPNASVITA*	TRUE
v1_PLS_797c749353f10d36b16dafd7196e15234d99d13ce696a401271d61a1612a84aa	L_tr_Q841V4_Q841V4_ECOLX	57.143	21	9	0	1	21	1	21	3.74E-05	28.5	microcins.verified	TRUE	FALSE	GCF_003704305.1/GCF_003704305.1_ASM370430v1_genomic|NZ_CP031651.1|108579:108896:1	v1_PLS_797c749353f10d36b16dafd7196e15234d99d13ce696a401271d61a1612a84aa	GCF_003704305.1_ASM370430v1_genomic	NZ_CP031651.1	108579	108896	1	TRUE	ATG	GGAG/GAGG	0.459	MRELTSFEMQNVSGAGFFDFIGAVVVGAVTGISSFGLKWGMSGGSTGGVLGVGIVSAGVGLIVGAVLGLVDGALYGAMNGWDSTAGWFNAVVENQFDPNASVITA*	TRUE
v1_PLS_797c749353f10d36b16dafd7196e15234d99d13ce696a401271d61a1612a84aa	L_tr_Q841V4_Q841V4_ECOLX	57.143	21	9	0	1	21	1	21	3.74E-05	28.5	microcins.verified	TRUE	FALSE	GCF_014353755.1/GCF_014353755.1_ASM1435375v1_genomic|NZ_JACSXA010000024.1|18703:19020:-1	v1_PLS_797c749353f10d36b16dafd7196e15234d99d13ce696a401271d61a1612a84aa	GCF_014353755.1_ASM1435375v1_genomic	NZ_JACSXA010000024.1	18703	19020	-1	TRUE	ATG	GGAG/GAGG	0.456	MRELTSFEMQNVSGAGFFDFIGAVVVGAVTGISSFGLKWGMSGGSTGGVLGVGIVSAGVGLIVGAVLGLVDGALYGAMNGWDSTAGWFNAVVENQFDPNASVITA*	TRUE
v1_PLS_797c749353f10d36b16dafd7196e15234d99d13ce696a401271d61a1612a84aa	L_tr_Q841V4_Q841V4_ECOLX	57.143	21	9	0	1	21	1	21	3.74E-05	28.5	microcins.verified	TRUE	FALSE	GCA_014138195.1/GCA_014138195.1_ASM1413819v1_genomic|JACGXH010000008.1|7324:7641:1	v1_PLS_797c749353f10d36b16dafd7196e15234d99d13ce696a401271d61a1612a84aa	GCA_014138195.1_ASM1413819v1_genomic	JACGXH010000008.1	7324	7641	1	TRUE	ATG	GGAG/GAGG	0.456	MRELTSFEMQNVSGAGFFDFIGAVVVGAVTGISSFGLKWGMSGGSTGGVLGVGIVSAGVGLIVGAVLGLVDGALYGAMNGWDSTAGWFNAVVENQFDPNASVITA*	TRUE
v1_PLS_797c749353f10d36b16dafd7196e15234d99d13ce696a401271d61a1612a84aa	L_tr_Q841V4_Q841V4_ECOLX	57.143	21	9	0	1	21	1	21	3.74E-05	28.5	microcins.verified	TRUE	FALSE	GCF_010667995.1/GCF_010667995.1_R1_genomic|NZ_WSSS01000017.1|105048:105365:1	v1_PLS_797c749353f10d36b16dafd7196e15234d99d13ce696a401271d61a1612a84aa	GCF_010667995.1_R1_genomic	NZ_WSSS01000017.1	105048	105365	1	TRUE	ATG	GGAG/GAGG	0.459	MRELTSFEMQNVSGAGFFDFIGAVVVGAVTGISSFGLKWGMSGGSTGGVLGVGIVSAGVGLIVGAVLGLVDGALYGAMNGWDSTAGWFNAVVENQFDPNASVITA*	TRUE
v1_PLS_797c749353f10d36b16dafd7196e15234d99d13ce696a401271d61a1612a84aa	L_tr_Q841V4_Q841V4_ECOLX	57.143	21	9	0	1	21	1	21	3.74E-05	28.5	microcins.verified	TRUE	FALSE	GCF_010667965.1/GCF_010667965.1_A2_genomic|NZ_WSSP01000020.1|92678:92995:1	v1_PLS_797c749353f10d36b16dafd7196e15234d99d13ce696a401271d61a1612a84aa	GCF_010667965.1_A2_genomic	NZ_WSSP01000020.1	92678	92995	1	TRUE	ATG	GGAG/GAGG	0.462	MRELTSFEMQNVSGAGFFDFIGAVVVGAVTGISSFGLKWGMSGGSTGGVLGVGIVSAGVGLIVGAVLGLVDGALYGAMNGWDSTAGWFNAVVENQFDPNASVITA*	TRUE
v1_PLS_797c749353f10d36b16dafd7196e15234d99d13ce696a401271d61a1612a84aa	L_tr_Q841V4_Q841V4_ECOLX	57.143	21	9	0	1	21	1	21	3.74E-05	28.5	microcins.verified	TRUE	FALSE	GCF_014138205.1/GCF_014138205.1_ASM1413820v1_genomic|NZ_JACGXJ010000008.1|4654:4971:1	v1_PLS_797c749353f10d36b16dafd7196e15234d99d13ce696a401271d61a1612a84aa	GCF_014138205.1_ASM1413820v1_genomic	NZ_JACGXJ010000008.1	4654	4971	1	TRUE	ATG	GGAG/GAGG	0.462	MRELTSFEMQNVSGAGFFDFIGAVVVGAVTGISSFGLKWGMSGGSTGGVLGVGIVSAGVGLIVGAVLGLVDGALYGAMNGWDSTAGWFNAVVENQFDPNASVITA*	TRUE
v1_PLS_797c749353f10d36b16dafd7196e15234d99d13ce696a401271d61a1612a84aa	L_tr_Q841V4_Q841V4_ECOLX	57.143	21	9	0	1	21	1	21	3.74E-05	28.5	microcins.verified	TRUE	FALSE	GCA_003529065.1/GCA_003529065.1_ASM352906v1_genomic|DOGI01000022.1|126:443:1	v1_PLS_797c749353f10d36b16dafd7196e15234d99d13ce696a401271d61a1612a84aa	GCA_003529065.1_ASM352906v1_genomic	DOGI01000022.1	126	443	1	TRUE	ATG	GGAG/GAGG	0.462	MRELTSFEMQNVSGAGFFDFIGAVVVGAVTGISSFGLKWGMSGGSTGGVLGVGIVSAGVGLIVGAVLGLVDGALYGAMNGWDSTAGWFNAVVENQFDPNASVITA*	TRUE
v1_PLS_797c749353f10d36b16dafd7196e15234d99d13ce696a401271d61a1612a84aa	L_tr_Q841V4_Q841V4_ECOLX	57.143	21	9	0	1	21	1	21	3.74E-05	28.5	microcins.verified	TRUE	FALSE	GCA_003704305.1/GCA_003704305.1_ASM370430v1_genomic|CP031651.1|108579:108896:1	v1_PLS_797c749353f10d36b16dafd7196e15234d99d13ce696a401271d61a1612a84aa	GCA_003704305.1_ASM370430v1_genomic	CP031651.1	108579	108896	1	TRUE	ATG	GGAG/GAGG	0.459	MRELTSFEMQNVSGAGFFDFIGAVVVGAVTGISSFGLKWGMSGGSTGGVLGVGIVSAGVGLIVGAVLGLVDGALYGAMNGWDSTAGWFNAVVENQFDPNASVITA*	TRUE
v1_PLS_797c749353f10d36b16dafd7196e15234d99d13ce696a401271d61a1612a84aa	L_tr_Q841V4_Q841V4_ECOLX	57.143	21	9	0	1	21	1	21	3.74E-05	28.5	microcins.verified	TRUE	FALSE	GCA_014138205.1/GCA_014138205.1_ASM1413820v1_genomic|JACGXJ010000008.1|4654:4971:1	v1_PLS_797c749353f10d36b16dafd7196e15234d99d13ce696a401271d61a1612a84aa	GCA_014138205.1_ASM1413820v1_genomic	JACGXJ010000008.1	4654	4971	1	TRUE	ATG	GGAG/GAGG	0.462	MRELTSFEMQNVSGAGFFDFIGAVVVGAVTGISSFGLKWGMSGGSTGGVLGVGIVSAGVGLIVGAVLGLVDGALYGAMNGWDSTAGWFNAVVENQFDPNASVITA*	TRUE
v1_PLS_797c749353f10d36b16dafd7196e15234d99d13ce696a401271d61a1612a84aa	L_tr_Q841V4_Q841V4_ECOLX	57.143	21	9	0	1	21	1	21	3.74E-05	28.5	microcins.verified	TRUE	FALSE	GCA_025642855.1/GCA_025642855.1_ASM2564285v1_genomic|JANZKQ010000009.1|102237:102554:1	v1_PLS_797c749353f10d36b16dafd7196e15234d99d13ce696a401271d61a1612a84aa	GCA_025642855.1_ASM2564285v1_genomic	JANZKQ010000009.1	102237	102554	1	TRUE	ATG	GGAG/GAGG	0.459	MRELTSFEMQNVSGAGFFDFIGAVVVGAVTGISSFGLKWGMSGGSTGGVLGVGIVSAGVGLIVGAVLGLVDGALYGAMNGWDSTAGWFNAVVENQFDPNASVITA*	TRUE
v1_PLS_797c749353f10d36b16dafd7196e15234d99d13ce696a401271d61a1612a84aa	L_tr_Q841V4_Q841V4_ECOLX	57.143	21	9	0	1	21	1	21	3.74E-05	28.5	microcins.verified	TRUE	FALSE	GCA_000743785.2/GCA_000743785.2_ASM74378v2_genomic|JPOT02000003.1|168851:169168:-1	v1_PLS_797c749353f10d36b16dafd7196e15234d99d13ce696a401271d61a1612a84aa	GCA_000743785.2_ASM74378v2_genomic	JPOT02000003.1	168851	169168	-1	TRUE	ATG	GGAG/GAGG	0.465	MRELTSFEMQNVSGAGFFDFIGAVVVGAVTGISSFGLKWGMSGGSTGGVLGVGIVSAGVGLIVGAVLGLVDGALYGAMNGWDSTAGWFNAVVENQFDPNASVITA*	TRUE
v1_PLS_797c749353f10d36b16dafd7196e15234d99d13ce696a401271d61a1612a84aa	L_tr_Q841V4_Q841V4_ECOLX	57.143	21	9	0	1	21	1	21	3.74E-05	28.5	microcins.verified	TRUE	FALSE	GCA_014353755.1/GCA_014353755.1_ASM1435375v1_genomic|JACSXA010000024.1|18703:19020:-1	v1_PLS_797c749353f10d36b16dafd7196e15234d99d13ce696a401271d61a1612a84aa	GCA_014353755.1_ASM1435375v1_genomic	JACSXA010000024.1	18703	19020	-1	TRUE	ATG	GGAG/GAGG	0.456	MRELTSFEMQNVSGAGFFDFIGAVVVGAVTGISSFGLKWGMSGGSTGGVLGVGIVSAGVGLIVGAVLGLVDGALYGAMNGWDSTAGWFNAVVENQFDPNASVITA*	TRUE
v1_PLS_797c749353f10d36b16dafd7196e15234d99d13ce696a401271d61a1612a84aa	L_tr_Q841V4_Q841V4_ECOLX	57.143	21	9	0	1	21	1	21	3.74E-05	28.5	microcins.verified	TRUE	FALSE	GCA_001238615.1/GCA_001238615.1_ASM123861v1_genomic|LFQL01000029.1|176663:176980:-1	v1_PLS_797c749353f10d36b16dafd7196e15234d99d13ce696a401271d61a1612a84aa	GCA_001238615.1_ASM123861v1_genomic	LFQL01000029.1	176663	176980	-1	TRUE	ATG	GGAG/GAGG	0.465	MRELTSFEMQNVSGAGFFDFIGAVVVGAVTGISSFGLKWGMSGGSTGGVLGVGIVSAGVGLIVGAVLGLVDGALYGAMNGWDSTAGWFNAVVENQFDPNASVITA*	TRUE
v1_PLS_797c749353f10d36b16dafd7196e15234d99d13ce696a401271d61a1612a84aa	L_tr_Q841V4_Q841V4_ECOLX	57.143	21	9	0	1	21	1	21	3.74E-05	28.5	microcins.verified	TRUE	FALSE	GCA_014839545.1/GCA_014839545.1_ASM1483954v1_genomic|JACYNZ010000007.1|171190:171507:-1	v1_PLS_797c749353f10d36b16dafd7196e15234d99d13ce696a401271d61a1612a84aa	GCA_014839545.1_ASM1483954v1_genomic	JACYNZ010000007.1	171190	171507	-1	TRUE	ATG	GGAG/GAGG	0.465	MRELTSFEMQNVSGAGFFDFIGAVVVGAVTGISSFGLKWGMSGGSTGGVLGVGIVSAGVGLIVGAVLGLVDGALYGAMNGWDSTAGWFNAVVENQFDPNASVITA*	TRUE
v1_PLS_797c749353f10d36b16dafd7196e15234d99d13ce696a401271d61a1612a84aa	L_tr_Q841V4_Q841V4_ECOLX	57.143	21	9	0	1	21	1	21	3.74E-05	28.5	microcins.verified	TRUE	FALSE	GCA_902706165.1/GCA_902706165.1_n18059v0.1_genomic|CACSJS010000009.1|88367:88684:1	v1_PLS_797c749353f10d36b16dafd7196e15234d99d13ce696a401271d61a1612a84aa	GCA_902706165.1_n18059v0.1_genomic	CACSJS010000009.1	88367	88684	1	TRUE	ATG	GGAG/GAGG	0.456	MRELTSFEMQNVSGAGFFDFIGAVVVGAVTGISSFGLKWGMSGGSTGGVLGVGIVSAGVGLIVGAVLGLVDGALYGAMNGWDSTAGWFNAVVENQFDPNASVITA*	TRUE
v1_PLS_797c749353f10d36b16dafd7196e15234d99d13ce696a401271d61a1612a84aa	L_tr_Q841V4_Q841V4_ECOLX	57.143	21	9	0	1	21	1	21	3.74E-05	28.5	microcins.verified	TRUE	FALSE	GCF_004793995.1/GCF_004793995.1_ASM479399v1_genomic|NZ_SRXP01000010.1|170976:171293:-1	v1_PLS_797c749353f10d36b16dafd7196e15234d99d13ce696a401271d61a1612a84aa	GCF_004793995.1_ASM479399v1_genomic	NZ_SRXP01000010.1	170976	171293	-1	TRUE	ATG	GGAG/GAGG	0.465	MRELTSFEMQNVSGAGFFDFIGAVVVGAVTGISSFGLKWGMSGGSTGGVLGVGIVSAGVGLIVGAVLGLVDGALYGAMNGWDSTAGWFNAVVENQFDPNASVITA*	TRUE
v1_PLS_797c749353f10d36b16dafd7196e15234d99d13ce696a401271d61a1612a84aa	L_tr_Q841V4_Q841V4_ECOLX	57.143	21	9	0	1	21	1	21	3.74E-05	28.5	microcins.verified	TRUE	FALSE	GCF_014354235.1/GCF_014354235.1_ASM1435423v1_genomic|NZ_JACSXN010000021.1|32055:32372:1	v1_PLS_797c749353f10d36b16dafd7196e15234d99d13ce696a401271d61a1612a84aa	GCF_014354235.1_ASM1435423v1_genomic	NZ_JACSXN010000021.1	32055	32372	1	TRUE	ATG	GGAG/GAGG	0.459	MRELTSFEMQNVSGAGFFDFIGAVVVGAVTGISSFGLKWGMSGGSTGGVLGVGIVSAGVGLIVGAVLGLVDGALYGAMNGWDSTAGWFNAVVENQFDPNASVITA*	TRUE
v1_PLS_797c749353f10d36b16dafd7196e15234d99d13ce696a401271d61a1612a84aa	L_tr_Q841V4_Q841V4_ECOLX	57.143	21	9	0	1	21	1	21	3.74E-05	28.5	microcins.verified	TRUE	FALSE	GCF_001598475.1/GCF_001598475.1_ASM159847v1_genomic|NZ_BCZA01000010.1|141032:141349:-1	v1_PLS_797c749353f10d36b16dafd7196e15234d99d13ce696a401271d61a1612a84aa	GCF_001598475.1_ASM159847v1_genomic	NZ_BCZA01000010.1	141032	141349	-1	TRUE	ATG	GGAG/GAGG	0.465	MRELTSFEMQNVSGAGFFDFIGAVVVGAVTGISSFGLKWGMSGGSTGGVLGVGIVSAGVGLIVGAVLGLVDGALYGAMNGWDSTAGWFNAVVENQFDPNASVITA*	TRUE
v1_PLS_797c749353f10d36b16dafd7196e15234d99d13ce696a401271d61a1612a84aa	L_tr_Q841V4_Q841V4_ECOLX	57.143	21	9	0	1	21	1	21	3.74E-05	28.5	microcins.verified	TRUE	FALSE	GCF_024520845.1/GCF_024520845.1_ASM2452084v1_genomic|NZ_JALNPL010000011.1|167616:167933:-1	v1_PLS_797c749353f10d36b16dafd7196e15234d99d13ce696a401271d61a1612a84aa	GCF_024520845.1_ASM2452084v1_genomic	NZ_JALNPL010000011.1	167616	167933	-1	TRUE	ATG	GGAG/GAGG	0.465	MRELTSFEMQNVSGAGFFDFIGAVVVGAVTGISSFGLKWGMSGGSTGGVLGVGIVSAGVGLIVGAVLGLVDGALYGAMNGWDSTAGWFNAVVENQFDPNASVITA*	TRUE
v1_PLS_797c749353f10d36b16dafd7196e15234d99d13ce696a401271d61a1612a84aa	L_tr_Q841V4_Q841V4_ECOLX	57.143	21	9	0	1	21	1	21	3.74E-05	28.5	microcins.verified	TRUE	FALSE	GCA_009759885.1/GCA_009759885.1_ASM975988v1_genomic|SMLN01000007.1|168495:168812:-1	v1_PLS_797c749353f10d36b16dafd7196e15234d99d13ce696a401271d61a1612a84aa	GCA_009759885.1_ASM975988v1_genomic	SMLN01000007.1	168495	168812	-1	TRUE	ATG	GGAG/GAGG	0.465	MRELTSFEMQNVSGAGFFDFIGAVVVGAVTGISSFGLKWGMSGGSTGGVLGVGIVSAGVGLIVGAVLGLVDGALYGAMNGWDSTAGWFNAVVENQFDPNASVITA*	TRUE
v1_PLS_797c749353f10d36b16dafd7196e15234d99d13ce696a401271d61a1612a84aa	L_tr_Q841V4_Q841V4_ECOLX	57.143	21	9	0	1	21	1	21	3.74E-05	28.5	microcins.verified	TRUE	FALSE	GCF_009765475.1/GCF_009765475.1_ASM976547v1_genomic|NZ_WHOZ01000004.1|130522:130839:1	v1_PLS_797c749353f10d36b16dafd7196e15234d99d13ce696a401271d61a1612a84aa	GCF_009765475.1_ASM976547v1_genomic	NZ_WHOZ01000004.1	130522	130839	1	TRUE	ATG	GGAG/GAGG	0.456	MRELTSFEMQNVSGAGFFDFIGAVVVGAVTGISSFGLKWGMSGGSTGGVLGVGIVSAGVGLIVGAVLGLVDGALYGAMNGWDSTAGWFNAVVENQFDPNASVITA*	TRUE
v1_PLS_797c749353f10d36b16dafd7196e15234d99d13ce696a401271d61a1612a84aa	L_tr_Q841V4_Q841V4_ECOLX	57.143	21	9	0	1	21	1	21	3.74E-05	28.5	microcins.verified	TRUE	FALSE	GCA_014353835.1/GCA_014353835.1_ASM1435383v1_genomic|JACSWR010000024.1|7641:7958:1	v1_PLS_797c749353f10d36b16dafd7196e15234d99d13ce696a401271d61a1612a84aa	GCA_014353835.1_ASM1435383v1_genomic	JACSWR010000024.1	7641	7958	1	TRUE	ATG	GGAG/GAGG	0.462	MRELTSFEMQNVSGAGFFDFIGAVVVGAVTGISSFGLKWGMSGGSTGGVLGVGIVSAGVGLIVGAVLGLVDGALYGAMNGWDSTAGWFNAVVENQFDPNASVITA*	TRUE
v1_PLS_797c749353f10d36b16dafd7196e15234d99d13ce696a401271d61a1612a84aa	L_tr_Q841V4_Q841V4_ECOLX	57.143	21	9	0	1	21	1	21	3.74E-05	28.5	microcins.verified	TRUE	FALSE	GCA_013201565.1/GCA_013201565.1_ASM1320156v1_genomic|JABLUT010000009.1|4516:4833:1	v1_PLS_797c749353f10d36b16dafd7196e15234d99d13ce696a401271d61a1612a84aa	GCA_013201565.1_ASM1320156v1_genomic	JABLUT010000009.1	4516	4833	1	TRUE	ATG	GGAG/GAGG	0.456	MRELTSFEMQNVSGAGFFDFIGAVVVGAVTGISSFGLKWGMSGGSTGGVLGVGIVSAGVGLIVGAVLGLVDGALYGAMNGWDSTAGWFNAVVENQFDPNASVITA*	TRUE
v1_PLS_797c749353f10d36b16dafd7196e15234d99d13ce696a401271d61a1612a84aa	L_tr_Q841V4_Q841V4_ECOLX	57.143	21	9	0	1	21	1	21	3.74E-05	28.5	microcins.verified	TRUE	FALSE	GCF_025910055.1/GCF_025910055.1_ASM2591005v1_genomic|NZ_JAPCIM010000027.1|167926:168243:-1	v1_PLS_797c749353f10d36b16dafd7196e15234d99d13ce696a401271d61a1612a84aa	GCF_025910055.1_ASM2591005v1_genomic	NZ_JAPCIM010000027.1	167926	168243	-1	TRUE	ATG	GGAG/GAGG	0.459	MRELTSFEMQNVSGAGFFDFIGAVVVGAVTGISSFGLKWGMSGGSTGGVLGVGIVSAGVGLIVGAVLGLVDGALYGAMNGWDSTAGWFNAVVENQFDPNASVITA*	TRUE
v1_PLS_797c749353f10d36b16dafd7196e15234d99d13ce696a401271d61a1612a84aa	L_tr_Q841V4_Q841V4_ECOLX	57.143	21	9	0	1	21	1	21	3.74E-05	28.5	microcins.verified	TRUE	FALSE	GCA_000475055.1/GCA_000475055.1_ASM47505v1_genomic|KI440939.1|4760:5077:1	v1_PLS_797c749353f10d36b16dafd7196e15234d99d13ce696a401271d61a1612a84aa	GCA_000475055.1_ASM47505v1_genomic	KI440939.1	4760	5077	1	TRUE	ATG	GGAG/GAGG	0.456	MRELTSFEMQNVSGAGFFDFIGAVVVGAVTGISSFGLKWGMSGGSTGGVLGVGIVSAGVGLIVGAVLGLVDGALYGAMNGWDSTAGWFNAVVENQFDPNASVITA*	TRUE
v1_PLS_797c749353f10d36b16dafd7196e15234d99d13ce696a401271d61a1612a84aa	L_tr_Q841V4_Q841V4_ECOLX	57.143	21	9	0	1	21	1	21	3.74E-05	28.5	microcins.verified	TRUE	FALSE	GCA_014138175.1/GCA_014138175.1_ASM1413817v1_genomic|JACGXI010000007.1|172148:172465:-1	v1_PLS_797c749353f10d36b16dafd7196e15234d99d13ce696a401271d61a1612a84aa	GCA_014138175.1_ASM1413817v1_genomic	JACGXI010000007.1	172148	172465	-1	TRUE	ATG	GGAG/GAGG	0.459	MRELTSFEMQNVSGAGFFDFIGAVVVGAVTGISSFGLKWGMSGGSTGGVLGVGIVSAGVGLIVGAVLGLVDGALYGAMNGWDSTAGWFNAVVENQFDPNASVITA*	TRUE
v1_PLS_797c749353f10d36b16dafd7196e15234d99d13ce696a401271d61a1612a84aa	L_tr_Q841V4_Q841V4_ECOLX	57.143	21	9	0	1	21	1	21	3.74E-05	28.5	microcins.verified	TRUE	FALSE	GCF_900068865.1/GCF_900068865.1_PaVv1.FASTA_genomic|NZ_CEFP01000001.1|167066:167383:-1	v1_PLS_797c749353f10d36b16dafd7196e15234d99d13ce696a401271d61a1612a84aa	GCF_900068865.1_PaVv1.FASTA_genomic	NZ_CEFP01000001.1	167066	167383	-1	TRUE	ATG	GGAG/GAGG	0.465	MRELTSFEMQNVSGAGFFDFIGAVVVGAVTGISSFGLKWGMSGGSTGGVLGVGIVSAGVGLIVGAVLGLVDGALYGAMNGWDSTAGWFNAVVENQFDPNASVITA*	TRUE
v1_PLS_797c749353f10d36b16dafd7196e15234d99d13ce696a401271d61a1612a84aa	L_tr_Q841V4_Q841V4_ECOLX	57.143	21	9	0	1	21	1	21	3.74E-05	28.5	microcins.verified	TRUE	FALSE	GCA_019969965.1/GCA_019969965.1_ASM1996996v1_genomic|JAHXYL010000012.1|45134:45451:-1	v1_PLS_797c749353f10d36b16dafd7196e15234d99d13ce696a401271d61a1612a84aa	GCA_019969965.1_ASM1996996v1_genomic	JAHXYL010000012.1	45134	45451	-1	TRUE	ATG	GGAG/GAGG	0.465	MRELTSFEMQNVSGAGFFDFIGAVVVGAVTGISSFGLKWGMSGGSTGGVLGVGIVSAGVGLIVGAVLGLVDGALYGAMNGWDSTAGWFNAVVENQFDPNASVITA*	TRUE
v1_PLS_797c749353f10d36b16dafd7196e15234d99d13ce696a401271d61a1612a84aa	L_tr_Q841V4_Q841V4_ECOLX	57.143	21	9	0	1	21	1	21	3.74E-05	28.5	microcins.verified	TRUE	FALSE	GCF_902706165.1/GCF_902706165.1_n18059v0.1_genomic|NZ_CACSJS010000009.1|88367:88684:1	v1_PLS_797c749353f10d36b16dafd7196e15234d99d13ce696a401271d61a1612a84aa	GCF_902706165.1_n18059v0.1_genomic	NZ_CACSJS010000009.1	88367	88684	1	TRUE	ATG	GGAG/GAGG	0.456	MRELTSFEMQNVSGAGFFDFIGAVVVGAVTGISSFGLKWGMSGGSTGGVLGVGIVSAGVGLIVGAVLGLVDGALYGAMNGWDSTAGWFNAVVENQFDPNASVITA*	TRUE
v1_PLS_797c749353f10d36b16dafd7196e15234d99d13ce696a401271d61a1612a84aa	L_tr_Q841V4_Q841V4_ECOLX	57.143	21	9	0	1	21	1	21	3.74E-05	28.5	microcins.verified	TRUE	FALSE	GCF_000220605.1/GCF_000220605.1_ASM22060v2_genomic|NZ_ADWZ01000011.1|6769:7086:1	v1_PLS_797c749353f10d36b16dafd7196e15234d99d13ce696a401271d61a1612a84aa	GCF_000220605.1_ASM22060v2_genomic	NZ_ADWZ01000011.1	6769	7086	1	TRUE	ATG	GGAG/GAGG	0.462	MRELTSFEMQNVSGAGFFDFIGAVVVGAVTGISSFGLKWGMSGGSTGGVLGVGIVSAGVGLIVGAVLGLVDGALYGAMNGWDSTAGWFNAVVENQFDPNASVITA*	TRUE
v1_PLS_797c749353f10d36b16dafd7196e15234d99d13ce696a401271d61a1612a84aa	L_tr_Q841V4_Q841V4_ECOLX	57.143	21	9	0	1	21	1	21	3.74E-05	28.5	microcins.verified	TRUE	FALSE	GCA_014354035.1/GCA_014354035.1_ASM1435403v1_genomic|JACSWX010000012.1|4916:5233:1	v1_PLS_797c749353f10d36b16dafd7196e15234d99d13ce696a401271d61a1612a84aa	GCA_014354035.1_ASM1435403v1_genomic	JACSWX010000012.1	4916	5233	1	TRUE	ATG	GGAG/GAGG	0.462	MRELTSFEMQNVSGAGFFDFIGAVVVGAVTGISSFGLKWGMSGGSTGGVLGVGIVSAGVGLIVGAVLGLVDGALYGAMNGWDSTAGWFNAVVENQFDPNASVITA*	TRUE
v1_PLS_797c749353f10d36b16dafd7196e15234d99d13ce696a401271d61a1612a84aa	L_tr_Q841V4_Q841V4_ECOLX	57.143	21	9	0	1	21	1	21	3.74E-05	28.5	microcins.verified	TRUE	FALSE	GCA_014354235.1/GCA_014354235.1_ASM1435423v1_genomic|JACSXN010000021.1|32055:32372:1	v1_PLS_797c749353f10d36b16dafd7196e15234d99d13ce696a401271d61a1612a84aa	GCA_014354235.1_ASM1435423v1_genomic	JACSXN010000021.1	32055	32372	1	TRUE	ATG	GGAG/GAGG	0.459	MRELTSFEMQNVSGAGFFDFIGAVVVGAVTGISSFGLKWGMSGGSTGGVLGVGIVSAGVGLIVGAVLGLVDGALYGAMNGWDSTAGWFNAVVENQFDPNASVITA*	TRUE
v1_PLS_797c749353f10d36b16dafd7196e15234d99d13ce696a401271d61a1612a84aa	L_tr_Q841V4_Q841V4_ECOLX	57.143	21	9	0	1	21	1	21	3.74E-05	28.5	microcins.verified	TRUE	FALSE	GCA_014354065.1/GCA_014354065.1_ASM1435406v1_genomic|JACSXH010000028.1|48165:48482:-1	v1_PLS_797c749353f10d36b16dafd7196e15234d99d13ce696a401271d61a1612a84aa	GCA_014354065.1_ASM1435406v1_genomic	JACSXH010000028.1	48165	48482	-1	TRUE	ATG	GGAG/GAGG	0.462	MRELTSFEMQNVSGAGFFDFIGAVVVGAVTGISSFGLKWGMSGGSTGGVLGVGIVSAGVGLIVGAVLGLVDGALYGAMNGWDSTAGWFNAVVENQFDPNASVITA*	TRUE
v1_PLS_797c749353f10d36b16dafd7196e15234d99d13ce696a401271d61a1612a84aa	L_tr_Q841V4_Q841V4_ECOLX	57.143	21	9	0	1	21	1	21	3.74E-05	28.5	microcins.verified	TRUE	FALSE	GCA_024520895.1/GCA_024520895.1_ASM2452089v1_genomic|JALNPO010000010.1|167700:168017:-1	v1_PLS_797c749353f10d36b16dafd7196e15234d99d13ce696a401271d61a1612a84aa	GCA_024520895.1_ASM2452089v1_genomic	JALNPO010000010.1	167700	168017	-1	TRUE	ATG	GGAG/GAGG	0.462	MRELTSFEMQNVSGAGFFDFIGAVVVGAVTGISSFGLKWGMSGGSTGGVLGVGIVSAGVGLIVGAVLGLVDGALYGAMNGWDSTAGWFNAVVENQFDPNASVITA*	TRUE
v1_PLS_797c749353f10d36b16dafd7196e15234d99d13ce696a401271d61a1612a84aa	L_tr_Q841V4_Q841V4_ECOLX	57.143	21	9	0	1	21	1	21	3.74E-05	28.5	microcins.verified	TRUE	FALSE	GCF_025910075.1/GCF_025910075.1_ASM2591007v1_genomic|NZ_JAPCIL010000027.1|167462:167779:-1	v1_PLS_797c749353f10d36b16dafd7196e15234d99d13ce696a401271d61a1612a84aa	GCF_025910075.1_ASM2591007v1_genomic	NZ_JAPCIL010000027.1	167462	167779	-1	TRUE	ATG	GGAG/GAGG	0.465	MRELTSFEMQNVSGAGFFDFIGAVVVGAVTGISSFGLKWGMSGGSTGGVLGVGIVSAGVGLIVGAVLGLVDGALYGAMNGWDSTAGWFNAVVENQFDPNASVITA*	TRUE
v1_PLS_797c749353f10d36b16dafd7196e15234d99d13ce696a401271d61a1612a84aa	L_tr_Q841V4_Q841V4_ECOLX	57.143	21	9	0	1	21	1	21	3.74E-05	28.5	microcins.verified	TRUE	FALSE	GCA_019048385.1/GCA_019048385.1_ASM1904838v1_genomic|CP077367.1|143786:144103:1	v1_PLS_797c749353f10d36b16dafd7196e15234d99d13ce696a401271d61a1612a84aa	GCA_019048385.1_ASM1904838v1_genomic	CP077367.1	143786	144103	1	TRUE	ATG	GGAG/GAGG	0.462	MRELTSFEMQNVSGAGFFDFIGAVVVGAVTGISSFGLKWGMSGGSTGGVLGVGIVSAGVGLIVGAVLGLVDGALYGAMNGWDSTAGWFNAVVENQFDPNASVITA*	TRUE
v1_PLS_797c749353f10d36b16dafd7196e15234d99d13ce696a401271d61a1612a84aa	L_tr_Q841V4_Q841V4_ECOLX	57.143	21	9	0	1	21	1	21	3.74E-05	28.5	microcins.verified	TRUE	FALSE	GCA_025642775.1/GCA_025642775.1_ASM2564277v1_genomic|JANZKR010000008.1|74410:74727:-1	v1_PLS_797c749353f10d36b16dafd7196e15234d99d13ce696a401271d61a1612a84aa	GCA_025642775.1_ASM2564277v1_genomic	JANZKR010000008.1	74410	74727	-1	TRUE	ATG	GGAG/GAGG	0.462	MRELTSFEMQNVSGAGFFDFIGAVVVGAVTGISSFGLKWGMSGGSTGGVLGVGIVSAGVGLIVGAVLGLVDGALYGAMNGWDSTAGWFNAVVENQFDPNASVITA*	TRUE
v1_PLS_797c749353f10d36b16dafd7196e15234d99d13ce696a401271d61a1612a84aa	L_tr_Q841V4_Q841V4_ECOLX	57.143	21	9	0	1	21	1	21	3.74E-05	28.5	microcins.verified	TRUE	FALSE	GCA_014839125.1/GCA_014839125.1_ASM1483912v1_genomic|JACYNE010000006.1|8542:8859:1	v1_PLS_797c749353f10d36b16dafd7196e15234d99d13ce696a401271d61a1612a84aa	GCA_014839125.1_ASM1483912v1_genomic	JACYNE010000006.1	8542	8859	1	TRUE	ATG	GGAG/GAGG	0.459	MRELTSFEMQNVSGAGFFDFIGAVVVGAVTGISSFGLKWGMSGGSTGGVLGVGIVSAGVGLIVGAVLGLVDGALYGAMNGWDSTAGWFNAVVENQFDPNASVITA*	TRUE
v1_PLS_797c749353f10d36b16dafd7196e15234d99d13ce696a401271d61a1612a84aa	L_tr_Q841V4_Q841V4_ECOLX	57.143	21	9	0	1	21	1	21	3.74E-05	28.5	microcins.verified	TRUE	FALSE	GCF_000627115.1/GCF_000627115.1_Willow_Endophyte_RIT273_genomic|NZ_JFOK01000006.1|182857:183174:-1	v1_PLS_797c749353f10d36b16dafd7196e15234d99d13ce696a401271d61a1612a84aa	GCF_000627115.1_Willow_Endophyte_RIT273_genomic	NZ_JFOK01000006.1	182857	183174	-1	TRUE	ATG	GGAG/GAGG	0.459	MRELTSFEMQNVSGAGFFDFIGAVVVGAVTGISSFGLKWGMSGGSTGGVLGVGIVSAGVGLIVGAVLGLVDGALYGAMNGWDSTAGWFNAVVENQFDPNASVITA*	TRUE
v1_PLS_797c749353f10d36b16dafd7196e15234d99d13ce696a401271d61a1612a84aa	L_tr_Q841V4_Q841V4_ECOLX	57.143	21	9	0	1	21	1	21	3.74E-05	28.5	microcins.verified	TRUE	FALSE	GCA_010667975.1/GCA_010667975.1_B1_genomic|WSSR01000059.1|75639:75956:-1	v1_PLS_797c749353f10d36b16dafd7196e15234d99d13ce696a401271d61a1612a84aa	GCA_010667975.1_B1_genomic	WSSR01000059.1	75639	75956	-1	TRUE	ATG	GGAG/GAGG	0.465	MRELTSFEMQNVSGAGFFDFIGAVVVGAVTGISSFGLKWGMSGGSTGGVLGVGIVSAGVGLIVGAVLGLVDGALYGAMNGWDSTAGWFNAVVENQFDPNASVITA*	TRUE
v1_PLS_797c749353f10d36b16dafd7196e15234d99d13ce696a401271d61a1612a84aa	L_tr_Q841V4_Q841V4_ECOLX	57.143	21	9	0	1	21	1	21	3.74E-05	28.5	microcins.verified	TRUE	FALSE	GCA_014354005.1/GCA_014354005.1_ASM1435400v1_genomic|JACSWN010000021.1|5232:5549:1	v1_PLS_797c749353f10d36b16dafd7196e15234d99d13ce696a401271d61a1612a84aa	GCA_014354005.1_ASM1435400v1_genomic	JACSWN010000021.1	5232	5549	1	TRUE	ATG	GGAG/GAGG	0.462	MRELTSFEMQNVSGAGFFDFIGAVVVGAVTGISSFGLKWGMSGGSTGGVLGVGIVSAGVGLIVGAVLGLVDGALYGAMNGWDSTAGWFNAVVENQFDPNASVITA*	TRUE
v1_PLS_797c749353f10d36b16dafd7196e15234d99d13ce696a401271d61a1612a84aa	L_tr_Q841V4_Q841V4_ECOLX	57.143	21	9	0	1	21	1	21	3.74E-05	28.5	microcins.verified	TRUE	FALSE	GCF_014353845.1/GCF_014353845.1_ASM1435384v1_genomic|NZ_JACSWS010000011.1|101977:102294:-1	v1_PLS_797c749353f10d36b16dafd7196e15234d99d13ce696a401271d61a1612a84aa	GCF_014353845.1_ASM1435384v1_genomic	NZ_JACSWS010000011.1	101977	102294	-1	TRUE	ATG	GGAG/GAGG	0.465	MRELTSFEMQNVSGAGFFDFIGAVVVGAVTGISSFGLKWGMSGGSTGGVLGVGIVSAGVGLIVGAVLGLVDGALYGAMNGWDSTAGWFNAVVENQFDPNASVITA*	TRUE
v1_PLS_797c749353f10d36b16dafd7196e15234d99d13ce696a401271d61a1612a84aa	L_tr_Q841V4_Q841V4_ECOLX	57.143	21	9	0	1	21	1	21	3.74E-05	28.5	microcins.verified	TRUE	FALSE	GCF_014353935.1/GCF_014353935.1_ASM1435393v1_genomic|NZ_JACSWO010000034.1|2531:2848:1	v1_PLS_797c749353f10d36b16dafd7196e15234d99d13ce696a401271d61a1612a84aa	GCF_014353935.1_ASM1435393v1_genomic	NZ_JACSWO010000034.1	2531	2848	1	TRUE	ATG	GGAG/GAGG	0.462	MRELTSFEMQNVSGAGFFDFIGAVVVGAVTGISSFGLKWGMSGGSTGGVLGVGIVSAGVGLIVGAVLGLVDGALYGAMNGWDSTAGWFNAVVENQFDPNASVITA*	TRUE
v1_PLS_797c749353f10d36b16dafd7196e15234d99d13ce696a401271d61a1612a84aa	L_tr_Q841V4_Q841V4_ECOLX	57.143	21	9	0	1	21	1	21	3.74E-05	28.5	microcins.verified	TRUE	FALSE	GCA_000731125.1/GCA_000731125.1_ASM73112v1_genomic|JNGC01000004.1|6257:6574:1	v1_PLS_797c749353f10d36b16dafd7196e15234d99d13ce696a401271d61a1612a84aa	GCA_000731125.1_ASM73112v1_genomic	JNGC01000004.1	6257	6574	1	TRUE	ATG	GGAG/GAGG	0.462	MRELTSFEMQNVSGAGFFDFIGAVVVGAVTGISSFGLKWGMSGGSTGGVLGVGIVSAGVGLIVGAVLGLVDGALYGAMNGWDSTAGWFNAVVENQFDPNASVITA*	TRUE
v1_PLS_797c749353f10d36b16dafd7196e15234d99d13ce696a401271d61a1612a84aa	L_tr_Q841V4_Q841V4_ECOLX	57.143	21	9	0	1	21	1	21	3.74E-05	28.5	microcins.verified	TRUE	FALSE	GCF_000757415.2/GCF_000757415.2_MP2assem4_genomic|NZ_JPKQ01000014.1|5782:6099:1	v1_PLS_797c749353f10d36b16dafd7196e15234d99d13ce696a401271d61a1612a84aa	GCF_000757415.2_MP2assem4_genomic	NZ_JPKQ01000014.1	5782	6099	1	TRUE	ATG	GGAG/GAGG	0.456	MRELTSFEMQNVSGAGFFDFIGAVVVGAVTGISSFGLKWGMSGGSTGGVLGVGIVSAGVGLIVGAVLGLVDGALYGAMNGWDSTAGWFNAVVENQFDPNASVITA*	TRUE
v1_PLS_797c749353f10d36b16dafd7196e15234d99d13ce696a401271d61a1612a84aa	L_tr_Q841V4_Q841V4_ECOLX	57.143	21	9	0	1	21	1	21	3.74E-05	28.5	microcins.verified	TRUE	FALSE	GCF_014138195.1/GCF_014138195.1_ASM1413819v1_genomic|NZ_JACGXH010000008.1|7324:7641:1	v1_PLS_797c749353f10d36b16dafd7196e15234d99d13ce696a401271d61a1612a84aa	GCF_014138195.1_ASM1413819v1_genomic	NZ_JACGXH010000008.1	7324	7641	1	TRUE	ATG	GGAG/GAGG	0.456	MRELTSFEMQNVSGAGFFDFIGAVVVGAVTGISSFGLKWGMSGGSTGGVLGVGIVSAGVGLIVGAVLGLVDGALYGAMNGWDSTAGWFNAVVENQFDPNASVITA*	TRUE
v1_PLS_797c749353f10d36b16dafd7196e15234d99d13ce696a401271d61a1612a84aa	L_tr_Q841V4_Q841V4_ECOLX	57.143	21	9	0	1	21	1	21	3.74E-05	28.5	microcins.verified	TRUE	FALSE	GCF_010667975.1/GCF_010667975.1_B1_genomic|NZ_WSSR01000059.1|75639:75956:-1	v1_PLS_797c749353f10d36b16dafd7196e15234d99d13ce696a401271d61a1612a84aa	GCF_010667975.1_B1_genomic	NZ_WSSR01000059.1	75639	75956	-1	TRUE	ATG	GGAG/GAGG	0.465	MRELTSFEMQNVSGAGFFDFIGAVVVGAVTGISSFGLKWGMSGGSTGGVLGVGIVSAGVGLIVGAVLGLVDGALYGAMNGWDSTAGWFNAVVENQFDPNASVITA*	TRUE
v1_PLS_797c749353f10d36b16dafd7196e15234d99d13ce696a401271d61a1612a84aa	L_tr_Q841V4_Q841V4_ECOLX	57.143	21	9	0	1	21	1	21	3.74E-05	28.5	microcins.verified	TRUE	FALSE	GCA_024520875.1/GCA_024520875.1_ASM2452087v1_genomic|JALNPM010000012.1|4636:4953:1	v1_PLS_797c749353f10d36b16dafd7196e15234d99d13ce696a401271d61a1612a84aa	GCA_024520875.1_ASM2452087v1_genomic	JALNPM010000012.1	4636	4953	1	TRUE	ATG	GGAG/GAGG	0.462	MRELTSFEMQNVSGAGFFDFIGAVVVGAVTGISSFGLKWGMSGGSTGGVLGVGIVSAGVGLIVGAVLGLVDGALYGAMNGWDSTAGWFNAVVENQFDPNASVITA*	TRUE
v1_PLS_797c749353f10d36b16dafd7196e15234d99d13ce696a401271d61a1612a84aa	L_tr_Q841V4_Q841V4_ECOLX	57.143	21	9	0	1	21	1	21	3.74E-05	28.5	microcins.verified	TRUE	FALSE	GCA_002222515.1/GCA_002222515.1_ASM222251v1_genomic|KZ268677.1|5113:5430:1	v1_PLS_797c749353f10d36b16dafd7196e15234d99d13ce696a401271d61a1612a84aa	GCA_002222515.1_ASM222251v1_genomic	KZ268677.1	5113	5430	1	TRUE	ATG	GGAG/GAGG	0.456	MRELTSFEMQNVSGAGFFDFIGAVVVGAVTGISSFGLKWGMSGGSTGGVLGVGIVSAGVGLIVGAVLGLVDGALYGAMNGWDSTAGWFNAVVENQFDPNASVITA*	TRUE
v1_PLS_797c749353f10d36b16dafd7196e15234d99d13ce696a401271d61a1612a84aa	L_tr_Q841V4_Q841V4_ECOLX	57.143	21	9	0	1	21	1	21	3.74E-05	28.5	microcins.verified	TRUE	FALSE	GCF_014839425.1/GCF_014839425.1_ASM1483942v1_genomic|NZ_JACYNT010000008.1|8112:8429:1	v1_PLS_797c749353f10d36b16dafd7196e15234d99d13ce696a401271d61a1612a84aa	GCF_014839425.1_ASM1483942v1_genomic	NZ_JACYNT010000008.1	8112	8429	1	TRUE	ATG	GGAG/GAGG	0.456	MRELTSFEMQNVSGAGFFDFIGAVVVGAVTGISSFGLKWGMSGGSTGGVLGVGIVSAGVGLIVGAVLGLVDGALYGAMNGWDSTAGWFNAVVENQFDPNASVITA*	TRUE
v1_PLS_797c749353f10d36b16dafd7196e15234d99d13ce696a401271d61a1612a84aa	L_tr_Q841V4_Q841V4_ECOLX	57.143	21	9	0	1	21	1	21	3.74E-05	28.5	microcins.verified	TRUE	FALSE	GCA_014353745.1/GCA_014353745.1_ASM1435374v1_genomic|JACSXC010000030.1|11704:12021:1	v1_PLS_797c749353f10d36b16dafd7196e15234d99d13ce696a401271d61a1612a84aa	GCA_014353745.1_ASM1435374v1_genomic	JACSXC010000030.1	11704	12021	1	TRUE	ATG	GGAG/GAGG	0.459	MRELTSFEMQNVSGAGFFDFIGAVVVGAVTGISSFGLKWGMSGGSTGGVLGVGIVSAGVGLIVGAVLGLVDGALYGAMNGWDSTAGWFNAVVENQFDPNASVITA*	TRUE
v1_PLS_797c749353f10d36b16dafd7196e15234d99d13ce696a401271d61a1612a84aa	L_tr_Q841V4_Q841V4_ECOLX	57.143	21	9	0	1	21	1	21	3.74E-05	28.5	microcins.verified	TRUE	FALSE	GCF_014353995.1/GCF_014353995.1_ASM1435399v1_genomic|NZ_JACSWQ010000035.1|5406:5723:-1	v1_PLS_797c749353f10d36b16dafd7196e15234d99d13ce696a401271d61a1612a84aa	GCF_014353995.1_ASM1435399v1_genomic	NZ_JACSWQ010000035.1	5406	5723	-1	TRUE	ATG	GGAG/GAGG	0.465	MRELTSFEMQNVSGAGFFDFIGAVVVGAVTGISSFGLKWGMSGGSTGGVLGVGIVSAGVGLIVGAVLGLVDGALYGAMNGWDSTAGWFNAVVENQFDPNASVITA*	TRUE
v1_PLS_797c749353f10d36b16dafd7196e15234d99d13ce696a401271d61a1612a84aa	L_tr_Q841V4_Q841V4_ECOLX	57.143	21	9	0	1	21	1	21	3.74E-05	28.5	microcins.verified	TRUE	FALSE	GCA_003258435.1/GCA_003258435.1_ASM325843v1_genomic|QLAA01000009.1|7018:7335:1	v1_PLS_797c749353f10d36b16dafd7196e15234d99d13ce696a401271d61a1612a84aa	GCA_003258435.1_ASM325843v1_genomic	QLAA01000009.1	7018	7335	1	TRUE	ATG	GGAG/GAGG	0.462	MRELTSFEMQNVSGAGFFDFIGAVVVGAVTGISSFGLKWGMSGGSTGGVLGVGIVSAGVGLIVGAVLGLVDGALYGAMNGWDSTAGWFNAVVENQFDPNASVITA*	TRUE
v1_PLS_797c749353f10d36b16dafd7196e15234d99d13ce696a401271d61a1612a84aa	L_tr_Q841V4_Q841V4_ECOLX	57.143	21	9	0	1	21	1	21	3.74E-05	28.5	microcins.verified	TRUE	FALSE	GCF_013403235.1/GCF_013403235.1_ASM1340323v1_genomic|NZ_JACBPL010000010.1|141506:141823:-1	v1_PLS_797c749353f10d36b16dafd7196e15234d99d13ce696a401271d61a1612a84aa	GCF_013403235.1_ASM1340323v1_genomic	NZ_JACBPL010000010.1	141506	141823	-1	TRUE	ATG	GGAG/GAGG	0.465	MRELTSFEMQNVSGAGFFDFIGAVVVGAVTGISSFGLKWGMSGGSTGGVLGVGIVSAGVGLIVGAVLGLVDGALYGAMNGWDSTAGWFNAVVENQFDPNASVITA*	TRUE
v1_PLS_797c749353f10d36b16dafd7196e15234d99d13ce696a401271d61a1612a84aa	L_tr_Q841V4_Q841V4_ECOLX	57.143	21	9	0	1	21	1	21	3.74E-05	28.5	microcins.verified	TRUE	FALSE	GCF_026625085.1/GCF_026625085.1_ASM2662508v1_genomic|NZ_CP113087.1|126308:126625:1	v1_PLS_797c749353f10d36b16dafd7196e15234d99d13ce696a401271d61a1612a84aa	GCF_026625085.1_ASM2662508v1_genomic	NZ_CP113087.1	126308	126625	1	TRUE	ATG	GGAG/GAGG	0.459	MRELTSFEMQNVSGAGFFDFIGAVVVGAVTGISSFGLKWGMSGGSTGGVLGVGIVSAGVGLIVGAVLGLVDGALYGAMNGWDSTAGWFNAVVENQFDPNASVITA*	TRUE
v1_PLS_797c749353f10d36b16dafd7196e15234d99d13ce696a401271d61a1612a84aa	L_tr_Q841V4_Q841V4_ECOLX	57.143	21	9	0	1	21	1	21	3.74E-05	28.5	microcins.verified	TRUE	FALSE	GCF_014354045.1/GCF_014354045.1_ASM1435404v1_genomic|NZ_JACSXE010000024.1|4728:5045:1	v1_PLS_797c749353f10d36b16dafd7196e15234d99d13ce696a401271d61a1612a84aa	GCF_014354045.1_ASM1435404v1_genomic	NZ_JACSXE010000024.1	4728	5045	1	TRUE	ATG	GGAG/GAGG	0.459	MRELTSFEMQNVSGAGFFDFIGAVVVGAVTGISSFGLKWGMSGGSTGGVLGVGIVSAGVGLIVGAVLGLVDGALYGAMNGWDSTAGWFNAVVENQFDPNASVITA*	TRUE
v1_PLS_797c749353f10d36b16dafd7196e15234d99d13ce696a401271d61a1612a84aa	L_tr_Q841V4_Q841V4_ECOLX	57.143	21	9	0	1	21	1	21	3.74E-05	28.5	microcins.verified	TRUE	FALSE	GCA_023614195.1/GCA_023614195.1_ASM2361419v1_genomic|JAKKEQ010000012.1|4667:4984:1	v1_PLS_797c749353f10d36b16dafd7196e15234d99d13ce696a401271d61a1612a84aa	GCA_023614195.1_ASM2361419v1_genomic	JAKKEQ010000012.1	4667	4984	1	TRUE	ATG	GGAG/GAGG	0.462	MRELTSFEMQNVSGAGFFDFIGAVVVGAVTGISSFGLKWGMSGGSTGGVLGVGIVSAGVGLIVGAVLGLVDGALYGAMNGWDSTAGWFNAVVENQFDPNASVITA*	TRUE
v1_PLS_797c749353f10d36b16dafd7196e15234d99d13ce696a401271d61a1612a84aa	L_tr_Q841V4_Q841V4_ECOLX	57.143	21	9	0	1	21	1	21	3.74E-05	28.5	microcins.verified	TRUE	FALSE	GCF_010667985.1/GCF_010667985.1_B1_genomic|NZ_WSSQ01000043.1|4566:4883:1	v1_PLS_797c749353f10d36b16dafd7196e15234d99d13ce696a401271d61a1612a84aa	GCF_010667985.1_B1_genomic	NZ_WSSQ01000043.1	4566	4883	1	TRUE	ATG	GGAG/GAGG	0.462	MRELTSFEMQNVSGAGFFDFIGAVVVGAVTGISSFGLKWGMSGGSTGGVLGVGIVSAGVGLIVGAVLGLVDGALYGAMNGWDSTAGWFNAVVENQFDPNASVITA*	TRUE
v1_PLS_797c749353f10d36b16dafd7196e15234d99d13ce696a401271d61a1612a84aa	L_tr_Q841V4_Q841V4_ECOLX	57.143	21	9	0	1	21	1	21	3.74E-05	28.5	microcins.verified	TRUE	FALSE	GCF_014353835.1/GCF_014353835.1_ASM1435383v1_genomic|NZ_JACSWR010000024.1|7641:7958:1	v1_PLS_797c749353f10d36b16dafd7196e15234d99d13ce696a401271d61a1612a84aa	GCF_014353835.1_ASM1435383v1_genomic	NZ_JACSWR010000024.1	7641	7958	1	TRUE	ATG	GGAG/GAGG	0.462	MRELTSFEMQNVSGAGFFDFIGAVVVGAVTGISSFGLKWGMSGGSTGGVLGVGIVSAGVGLIVGAVLGLVDGALYGAMNGWDSTAGWFNAVVENQFDPNASVITA*	TRUE
v1_PLS_797c749353f10d36b16dafd7196e15234d99d13ce696a401271d61a1612a84aa	L_tr_Q841V4_Q841V4_ECOLX	57.143	21	9	0	1	21	1	21	3.74E-05	28.5	microcins.verified	TRUE	FALSE	GCF_011800405.1/GCF_011800405.1_ASM1180040v1_genomic|NZ_JAALFV010000010.1|168328:168645:-1	v1_PLS_797c749353f10d36b16dafd7196e15234d99d13ce696a401271d61a1612a84aa	GCF_011800405.1_ASM1180040v1_genomic	NZ_JAALFV010000010.1	168328	168645	-1	TRUE	ATG	GGAG/GAGG	0.462	MRELTSFEMQNVSGAGFFDFIGAVVVGAVTGISSFGLKWGMSGGSTGGVLGVGIVSAGVGLIVGAVLGLVDGALYGAMNGWDSTAGWFNAVVENQFDPNASVITA*	TRUE
v1_PLS_797c749353f10d36b16dafd7196e15234d99d13ce696a401271d61a1612a84aa	L_tr_Q841V4_Q841V4_ECOLX	57.143	21	9	0	1	21	1	21	3.74E-05	28.5	microcins.verified	TRUE	FALSE	GCF_900185875.1/GCF_900185875.1_Enterobacter_agglomerans_DSM3493T_ERS788664_genomic|NZ_FYAZ01000011.1|141158:141475:-1	v1_PLS_797c749353f10d36b16dafd7196e15234d99d13ce696a401271d61a1612a84aa	GCF_900185875.1_Enterobacter_agglomerans_DSM3493T_ERS788664_genomic	NZ_FYAZ01000011.1	141158	141475	-1	TRUE	ATG	GGAG/GAGG	0.465	MRELTSFEMQNVSGAGFFDFIGAVVVGAVTGISSFGLKWGMSGGSTGGVLGVGIVSAGVGLIVGAVLGLVDGALYGAMNGWDSTAGWFNAVVENQFDPNASVITA*	TRUE
v1_PLS_797c749353f10d36b16dafd7196e15234d99d13ce696a401271d61a1612a84aa	L_tr_Q841V4_Q841V4_ECOLX	57.143	21	9	0	1	21	1	21	3.74E-05	28.5	microcins.verified	TRUE	FALSE	GCA_014354045.1/GCA_014354045.1_ASM1435404v1_genomic|JACSXE010000024.1|4728:5045:1	v1_PLS_797c749353f10d36b16dafd7196e15234d99d13ce696a401271d61a1612a84aa	GCA_014354045.1_ASM1435404v1_genomic	JACSXE010000024.1	4728	5045	1	TRUE	ATG	GGAG/GAGG	0.459	MRELTSFEMQNVSGAGFFDFIGAVVVGAVTGISSFGLKWGMSGGSTGGVLGVGIVSAGVGLIVGAVLGLVDGALYGAMNGWDSTAGWFNAVVENQFDPNASVITA*	TRUE
v1_PLS_797c749353f10d36b16dafd7196e15234d99d13ce696a401271d61a1612a84aa	L_tr_Q841V4_Q841V4_ECOLX	57.143	21	9	0	1	21	1	21	3.74E-05	28.5	microcins.verified	TRUE	FALSE	GCA_014838815.1/GCA_014838815.1_ASM1483881v1_genomic|JACYMT010000009.1|170438:170755:-1	v1_PLS_797c749353f10d36b16dafd7196e15234d99d13ce696a401271d61a1612a84aa	GCA_014838815.1_ASM1483881v1_genomic	JACYMT010000009.1	170438	170755	-1	TRUE	ATG	GGAG/GAGG	0.462	MRELTSFEMQNVSGAGFFDFIGAVVVGAVTGISSFGLKWGMSGGSTGGVLGVGIVSAGVGLIVGAVLGLVDGALYGAMNGWDSTAGWFNAVVENQFDPNASVITA*	TRUE
v1_PLS_797c749353f10d36b16dafd7196e15234d99d13ce696a401271d61a1612a84aa	L_tr_Q841V4_Q841V4_ECOLX	57.143	21	9	0	1	21	1	21	3.74E-05	28.5	microcins.verified	TRUE	FALSE	GCF_019969975.1/GCF_019969975.1_ASM1996997v1_genomic|NZ_JAHXYM010000008.1|6285:6602:1	v1_PLS_797c749353f10d36b16dafd7196e15234d99d13ce696a401271d61a1612a84aa	GCF_019969975.1_ASM1996997v1_genomic	NZ_JAHXYM010000008.1	6285	6602	1	TRUE	ATG	GGAG/GAGG	0.462	MRELTSFEMQNVSGAGFFDFIGAVVVGAVTGISSFGLKWGMSGGSTGGVLGVGIVSAGVGLIVGAVLGLVDGALYGAMNGWDSTAGWFNAVVENQFDPNASVITA*	TRUE
v1_PLS_797c749353f10d36b16dafd7196e15234d99d13ce696a401271d61a1612a84aa	L_tr_Q841V4_Q841V4_ECOLX	57.143	21	9	0	1	21	1	21	3.74E-05	28.5	microcins.verified	TRUE	FALSE	GCF_003258435.1/GCF_003258435.1_ASM325843v1_genomic|NZ_QLAA01000009.1|7018:7335:1	v1_PLS_797c749353f10d36b16dafd7196e15234d99d13ce696a401271d61a1612a84aa	GCF_003258435.1_ASM325843v1_genomic	NZ_QLAA01000009.1	7018	7335	1	TRUE	ATG	GGAG/GAGG	0.462	MRELTSFEMQNVSGAGFFDFIGAVVVGAVTGISSFGLKWGMSGGSTGGVLGVGIVSAGVGLIVGAVLGLVDGALYGAMNGWDSTAGWFNAVVENQFDPNASVITA*	TRUE
v1_PLS_797c749353f10d36b16dafd7196e15234d99d13ce696a401271d61a1612a84aa	L_tr_Q841V4_Q841V4_ECOLX	57.143	21	9	0	1	21	1	21	3.74E-05	28.5	microcins.verified	TRUE	FALSE	GCF_014838815.1/GCF_014838815.1_ASM1483881v1_genomic|NZ_JACYMT010000009.1|170438:170755:-1	v1_PLS_797c749353f10d36b16dafd7196e15234d99d13ce696a401271d61a1612a84aa	GCF_014838815.1_ASM1483881v1_genomic	NZ_JACYMT010000009.1	170438	170755	-1	TRUE	ATG	GGAG/GAGG	0.462	MRELTSFEMQNVSGAGFFDFIGAVVVGAVTGISSFGLKWGMSGGSTGGVLGVGIVSAGVGLIVGAVLGLVDGALYGAMNGWDSTAGWFNAVVENQFDPNASVITA*	TRUE
v1_PLS_797c749353f10d36b16dafd7196e15234d99d13ce696a401271d61a1612a84aa	L_tr_Q841V4_Q841V4_ECOLX	57.143	21	9	0	1	21	1	21	3.74E-05	28.5	microcins.verified	TRUE	FALSE	GCA_010667995.1/GCA_010667995.1_R1_genomic|WSSS01000017.1|105048:105365:1	v1_PLS_797c749353f10d36b16dafd7196e15234d99d13ce696a401271d61a1612a84aa	GCA_010667995.1_R1_genomic	WSSS01000017.1	105048	105365	1	TRUE	ATG	GGAG/GAGG	0.459	MRELTSFEMQNVSGAGFFDFIGAVVVGAVTGISSFGLKWGMSGGSTGGVLGVGIVSAGVGLIVGAVLGLVDGALYGAMNGWDSTAGWFNAVVENQFDPNASVITA*	TRUE
v1_PLS_797c749353f10d36b16dafd7196e15234d99d13ce696a401271d61a1612a84aa	L_tr_Q841V4_Q841V4_ECOLX	57.143	21	9	0	1	21	1	21	3.74E-05	28.5	microcins.verified	TRUE	FALSE	GCF_014838975.1/GCF_014838975.1_ASM1483897v1_genomic|NZ_JACYMS010000015.1|8405:8722:1	v1_PLS_797c749353f10d36b16dafd7196e15234d99d13ce696a401271d61a1612a84aa	GCF_014838975.1_ASM1483897v1_genomic	NZ_JACYMS010000015.1	8405	8722	1	TRUE	ATG	GGAG/GAGG	0.462	MRELTSFEMQNVSGAGFFDFIGAVVVGAVTGISSFGLKWGMSGGSTGGVLGVGIVSAGVGLIVGAVLGLVDGALYGAMNGWDSTAGWFNAVVENQFDPNASVITA*	TRUE
v1_PLS_797c749353f10d36b16dafd7196e15234d99d13ce696a401271d61a1612a84aa	L_tr_Q841V4_Q841V4_ECOLX	57.143	21	9	0	1	21	1	21	3.74E-05	28.5	microcins.verified	TRUE	FALSE	GCA_001288285.1/GCA_001288285.1_ASM128828v1_genomic|CM003470.1|87472:87789:1	v1_PLS_797c749353f10d36b16dafd7196e15234d99d13ce696a401271d61a1612a84aa	GCA_001288285.1_ASM128828v1_genomic	CM003470.1	87472	87789	1	TRUE	ATG	GGAG/GAGG	0.459	MRELTSFEMQNVSGAGFFDFIGAVVVGAVTGISSFGLKWGMSGGSTGGVLGVGIVSAGVGLIVGAVLGLVDGALYGAMNGWDSTAGWFNAVVENQFDPNASVITA*	TRUE
v1_PLS_797c749353f10d36b16dafd7196e15234d99d13ce696a401271d61a1612a84aa	L_tr_Q841V4_Q841V4_ECOLX	57.143	21	9	0	1	21	1	21	3.74E-05	28.5	microcins.verified	TRUE	FALSE	GCA_001264395.1/GCA_001264395.1_CFSAN033090_genomic|LGYX01000023.1|168858:169175:-1	v1_PLS_797c749353f10d36b16dafd7196e15234d99d13ce696a401271d61a1612a84aa	GCA_001264395.1_CFSAN033090_genomic	LGYX01000023.1	168858	169175	-1	TRUE	ATG	GGAG/GAGG	0.456	MRELTSFEMQNVSGAGFFDFIGAVVVGAVTGISSFGLKWGMSGGSTGGVLGVGIVSAGVGLIVGAVLGLVDGALYGAMNGWDSTAGWFNAVVENQFDPNASVITA*	TRUE
v1_PLS_797c749353f10d36b16dafd7196e15234d99d13ce696a401271d61a1612a84aa	L_tr_Q841V4_Q841V4_ECOLX	57.143	21	9	0	1	21	1	21	3.74E-05	28.5	microcins.verified	TRUE	FALSE	GCA_004295855.1/GCA_004295855.1_ASM429585v1_genomic|SECZ01000012.1|170737:171054:-1	v1_PLS_797c749353f10d36b16dafd7196e15234d99d13ce696a401271d61a1612a84aa	GCA_004295855.1_ASM429585v1_genomic	SECZ01000012.1	170737	171054	-1	TRUE	ATG	GGAG/GAGG	0.465	MRELTSFEMQNVSGAGFFDFIGAVVVGAVTGISSFGLKWGMSGGSTGGVLGVGIVSAGVGLIVGAVLGLVDGALYGAMNGWDSTAGWFNAVVENQFDPNASVITA*	TRUE
v1_PLS_797c749353f10d36b16dafd7196e15234d99d13ce696a401271d61a1612a84aa	L_tr_Q841V4_Q841V4_ECOLX	57.143	21	9	0	1	21	1	21	3.74E-05	28.5	microcins.verified	TRUE	FALSE	GCF_010667945.1/GCF_010667945.1_R5_genomic|NZ_WSST01000046.1|9841:10158:1	v1_PLS_797c749353f10d36b16dafd7196e15234d99d13ce696a401271d61a1612a84aa	GCF_010667945.1_R5_genomic	NZ_WSST01000046.1	9841	10158	1	TRUE	ATG	GGAG/GAGG	0.462	MRELTSFEMQNVSGAGFFDFIGAVVVGAVTGISSFGLKWGMSGGSTGGVLGVGIVSAGVGLIVGAVLGLVDGALYGAMNGWDSTAGWFNAVVENQFDPNASVITA*	TRUE
v1_PLS_797c749353f10d36b16dafd7196e15234d99d13ce696a401271d61a1612a84aa	L_tr_Q841V4_Q841V4_ECOLX	57.143	21	9	0	1	21	1	21	3.74E-05	28.5	microcins.verified	TRUE	FALSE	GCF_014353955.1/GCF_014353955.1_ASM1435395v1_genomic|NZ_JACSWP010000021.1|7468:7785:1	v1_PLS_797c749353f10d36b16dafd7196e15234d99d13ce696a401271d61a1612a84aa	GCF_014353955.1_ASM1435395v1_genomic	NZ_JACSWP010000021.1	7468	7785	1	TRUE	ATG	GGAG/GAGG	0.462	MRELTSFEMQNVSGAGFFDFIGAVVVGAVTGISSFGLKWGMSGGSTGGVLGVGIVSAGVGLIVGAVLGLVDGALYGAMNGWDSTAGWFNAVVENQFDPNASVITA*	TRUE
v1_PLS_797c749353f10d36b16dafd7196e15234d99d13ce696a401271d61a1612a84aa	L_tr_Q841V4_Q841V4_ECOLX	57.143	21	9	0	1	21	1	21	3.74E-05	28.5	microcins.verified	TRUE	FALSE	GCF_014353745.1/GCF_014353745.1_ASM1435374v1_genomic|NZ_JACSXC010000030.1|11704:12021:1	v1_PLS_797c749353f10d36b16dafd7196e15234d99d13ce696a401271d61a1612a84aa	GCF_014353745.1_ASM1435374v1_genomic	NZ_JACSXC010000030.1	11704	12021	1	TRUE	ATG	GGAG/GAGG	0.459	MRELTSFEMQNVSGAGFFDFIGAVVVGAVTGISSFGLKWGMSGGSTGGVLGVGIVSAGVGLIVGAVLGLVDGALYGAMNGWDSTAGWFNAVVENQFDPNASVITA*	TRUE
v1_PLS_797c749353f10d36b16dafd7196e15234d99d13ce696a401271d61a1612a84aa	L_tr_Q841V4_Q841V4_ECOLX	57.143	21	9	0	1	21	1	21	3.74E-05	28.5	microcins.verified	TRUE	FALSE	GCA_022966105.1/GCA_022966105.1_ASM2296610v1_genomic|CP091098.1|86776:87093:-1	v1_PLS_797c749353f10d36b16dafd7196e15234d99d13ce696a401271d61a1612a84aa	GCA_022966105.1_ASM2296610v1_genomic	CP091098.1	86776	87093	-1	TRUE	ATG	GGAG/GAGG	0.462	MRELTSFEMQNVSGAGFFDFIGAVVVGAVTGISSFGLKWGMSGGSTGGVLGVGIVSAGVGLIVGAVLGLVDGALYGAMNGWDSTAGWFNAVVENQFDPNASVITA*	TRUE
v1_PLS_797c749353f10d36b16dafd7196e15234d99d13ce696a401271d61a1612a84aa	L_tr_Q841V4_Q841V4_ECOLX	57.143	21	9	0	1	21	1	21	3.74E-05	28.5	microcins.verified	TRUE	FALSE	GCA_021609925.1/GCA_021609925.1_ASM2160992v1_genomic|CP091191.1|113272:113589:-1	v1_PLS_797c749353f10d36b16dafd7196e15234d99d13ce696a401271d61a1612a84aa	GCA_021609925.1_ASM2160992v1_genomic	CP091191.1	113272	113589	-1	TRUE	ATG	GGAG/GAGG	0.465	MRELTSFEMQNVSGAGFFDFIGAVVVGAVTGISSFGLKWGMSGGSTGGVLGVGIVSAGVGLIVGAVLGLVDGALYGAMNGWDSTAGWFNAVVENQFDPNASVITA*	TRUE
v1_PLS_797c749353f10d36b16dafd7196e15234d99d13ce696a401271d61a1612a84aa	L_tr_Q841V4_Q841V4_ECOLX	57.143	21	9	0	1	21	1	21	3.74E-05	28.5	microcins.verified	TRUE	FALSE	GCF_014841465.1/GCF_014841465.1_ASM1484146v1_genomic|NZ_JACYVO010000017.1|90106:90423:-1	v1_PLS_797c749353f10d36b16dafd7196e15234d99d13ce696a401271d61a1612a84aa	GCF_014841465.1_ASM1484146v1_genomic	NZ_JACYVO010000017.1	90106	90423	-1	TRUE	ATG	GGAG/GAGG	0.459	MRELTSFEMQNVSGAGFFDFIGAVVVGAVTGISSFGLKWGMSGGSTGGVLGVGIVSAGVGLIVGAVLGLVDGALYGAMNGWDSTAGWFNAVVENQFDPNASVITA*	TRUE
v1_PLS_797c749353f10d36b16dafd7196e15234d99d13ce696a401271d61a1612a84aa	L_tr_Q841V4_Q841V4_ECOLX	57.143	21	9	0	1	21	1	21	3.74E-05	28.5	microcins.verified	TRUE	FALSE	GCF_001238615.1/GCF_001238615.1_ASM123861v1_genomic|NZ_LFQL01000029.1|176663:176980:-1	v1_PLS_797c749353f10d36b16dafd7196e15234d99d13ce696a401271d61a1612a84aa	GCF_001238615.1_ASM123861v1_genomic	NZ_LFQL01000029.1	176663	176980	-1	TRUE	ATG	GGAG/GAGG	0.465	MRELTSFEMQNVSGAGFFDFIGAVVVGAVTGISSFGLKWGMSGGSTGGVLGVGIVSAGVGLIVGAVLGLVDGALYGAMNGWDSTAGWFNAVVENQFDPNASVITA*	TRUE
v1_PLS_797c749353f10d36b16dafd7196e15234d99d13ce696a401271d61a1612a84aa	L_tr_Q841V4_Q841V4_ECOLX	57.143	21	9	0	1	21	1	21	3.74E-05	28.5	microcins.verified	TRUE	FALSE	GCF_014353865.1/GCF_014353865.1_ASM1435386v1_genomic|NZ_JACSWT010000033.1|2522:2839:1	v1_PLS_797c749353f10d36b16dafd7196e15234d99d13ce696a401271d61a1612a84aa	GCF_014353865.1_ASM1435386v1_genomic	NZ_JACSWT010000033.1	2522	2839	1	TRUE	ATG	GGAG/GAGG	0.462	MRELTSFEMQNVSGAGFFDFIGAVVVGAVTGISSFGLKWGMSGGSTGGVLGVGIVSAGVGLIVGAVLGLVDGALYGAMNGWDSTAGWFNAVVENQFDPNASVITA*	TRUE
v1_PLS_797c749353f10d36b16dafd7196e15234d99d13ce696a401271d61a1612a84aa	L_tr_Q841V4_Q841V4_ECOLX	57.143	21	9	0	1	21	1	21	3.74E-05	28.5	microcins.verified	TRUE	FALSE	GCF_014138245.1/GCF_014138245.1_ASM1413824v1_genomic|NZ_JACGXK010000008.1|4692:5009:1	v1_PLS_797c749353f10d36b16dafd7196e15234d99d13ce696a401271d61a1612a84aa	GCF_014138245.1_ASM1413824v1_genomic	NZ_JACGXK010000008.1	4692	5009	1	TRUE	ATG	GGAG/GAGG	0.462	MRELTSFEMQNVSGAGFFDFIGAVVVGAVTGISSFGLKWGMSGGSTGGVLGVGIVSAGVGLIVGAVLGLVDGALYGAMNGWDSTAGWFNAVVENQFDPNASVITA*	TRUE
v1_PLS_797c749353f10d36b16dafd7196e15234d99d13ce696a401271d61a1612a84aa	L_tr_Q841V4_Q841V4_ECOLX	57.143	21	9	0	1	21	1	21	3.74E-05	28.5	microcins.verified	TRUE	FALSE	GCF_014354155.1/GCF_014354155.1_ASM1435415v1_genomic|NZ_JACSXI010000013.1|31510:31827:1	v1_PLS_797c749353f10d36b16dafd7196e15234d99d13ce696a401271d61a1612a84aa	GCF_014354155.1_ASM1435415v1_genomic	NZ_JACSXI010000013.1	31510	31827	1	TRUE	ATG	GGAG/GAGG	0.456	MRELTSFEMQNVSGAGFFDFIGAVVVGAVTGISSFGLKWGMSGGSTGGVLGVGIVSAGVGLIVGAVLGLVDGALYGAMNGWDSTAGWFNAVVENQFDPNASVITA*	TRUE
v1_PLS_797c749353f10d36b16dafd7196e15234d99d13ce696a401271d61a1612a84aa	L_tr_Q841V4_Q841V4_ECOLX	57.143	21	9	0	1	21	1	21	3.74E-05	28.5	microcins.verified	TRUE	FALSE	GCA_000687245.1/GCA_000687245.1_Eh318v1.0_genomic|KK403367.1|189582:189899:-1	v1_PLS_797c749353f10d36b16dafd7196e15234d99d13ce696a401271d61a1612a84aa	GCA_000687245.1_Eh318v1.0_genomic	KK403367.1	189582	189899	-1	TRUE	ATG	GGAG/GAGG	0.465	MRELTSFEMQNVSGAGFFDFIGAVVVGAVTGISSFGLKWGMSGGSTGGVLGVGIVSAGVGLIVGAVLGLVDGALYGAMNGWDSTAGWFNAVVENQFDPNASVITA*	TRUE
v1_PLS_797c749353f10d36b16dafd7196e15234d99d13ce696a401271d61a1612a84aa	L_tr_Q841V4_Q841V4_ECOLX	57.143	21	9	0	1	21	1	21	3.74E-05	28.5	microcins.verified	TRUE	FALSE	GCA_000627115.1/GCA_000627115.1_Willow_Endophyte_RIT273_genomic|JFOK01000006.1|182857:183174:-1	v1_PLS_797c749353f10d36b16dafd7196e15234d99d13ce696a401271d61a1612a84aa	GCA_000627115.1_Willow_Endophyte_RIT273_genomic	JFOK01000006.1	182857	183174	-1	TRUE	ATG	GGAG/GAGG	0.459	MRELTSFEMQNVSGAGFFDFIGAVVVGAVTGISSFGLKWGMSGGSTGGVLGVGIVSAGVGLIVGAVLGLVDGALYGAMNGWDSTAGWFNAVVENQFDPNASVITA*	TRUE
v1_PLS_797c749353f10d36b16dafd7196e15234d99d13ce696a401271d61a1612a84aa	L_tr_Q841V4_Q841V4_ECOLX	57.143	21	9	0	1	21	1	21	3.74E-05	28.5	microcins.verified	TRUE	FALSE	GCF_004117135.1/GCF_004117135.1_ASM411713v1_genomic|NZ_CP034476.1|46438:46755:-1	v1_PLS_797c749353f10d36b16dafd7196e15234d99d13ce696a401271d61a1612a84aa	GCF_004117135.1_ASM411713v1_genomic	NZ_CP034476.1	46438	46755	-1	TRUE	ATG	GGAG/GAGG	0.465	MRELTSFEMQNVSGAGFFDFIGAVVVGAVTGISSFGLKWGMSGGSTGGVLGVGIVSAGVGLIVGAVLGLVDGALYGAMNGWDSTAGWFNAVVENQFDPNASVITA*	TRUE
v1_PLS_797c749353f10d36b16dafd7196e15234d99d13ce696a401271d61a1612a84aa	L_tr_Q841V4_Q841V4_ECOLX	57.143	21	9	0	1	21	1	21	3.74E-05	28.5	microcins.verified	TRUE	FALSE	GCA_004136415.1/GCA_004136415.1_ASM413641v1_genomic|CP034471.1|149083:149400:1	v1_PLS_797c749353f10d36b16dafd7196e15234d99d13ce696a401271d61a1612a84aa	GCA_004136415.1_ASM413641v1_genomic	CP034471.1	149083	149400	1	TRUE	ATG	GGAG/GAGG	0.462	MRELTSFEMQNVSGAGFFDFIGAVVVGAVTGISSFGLKWGMSGGSTGGVLGVGIVSAGVGLIVGAVLGLVDGALYGAMNGWDSTAGWFNAVVENQFDPNASVITA*	TRUE
v1_PLS_797c749353f10d36b16dafd7196e15234d99d13ce696a401271d61a1612a84aa	L_tr_Q841V4_Q841V4_ECOLX	57.143	21	9	0	1	21	1	21	3.74E-05	28.5	microcins.verified	TRUE	FALSE	GCA_025642955.1/GCA_025642955.1_ASM2564295v1_genomic|JANZKK010000010.1|180347:180664:-1	v1_PLS_797c749353f10d36b16dafd7196e15234d99d13ce696a401271d61a1612a84aa	GCA_025642955.1_ASM2564295v1_genomic	JANZKK010000010.1	180347	180664	-1	TRUE	ATG	GGAG/GAGG	0.465	MRELTSFEMQNVSGAGFFDFIGAVVVGAVTGISSFGLKWGMSGGSTGGVLGVGIVSAGVGLIVGAVLGLVDGALYGAMNGWDSTAGWFNAVVENQFDPNASVITA*	TRUE
v1_PLS_797c749353f10d36b16dafd7196e15234d99d13ce696a401271d61a1612a84aa	L_tr_Q841V4_Q841V4_ECOLX	57.143	21	9	0	1	21	1	21	3.74E-05	28.5	microcins.verified	TRUE	FALSE	GCF_025642855.1/GCF_025642855.1_ASM2564285v1_genomic|NZ_JANZKQ010000009.1|102237:102554:1	v1_PLS_797c749353f10d36b16dafd7196e15234d99d13ce696a401271d61a1612a84aa	GCF_025642855.1_ASM2564285v1_genomic	NZ_JANZKQ010000009.1	102237	102554	1	TRUE	ATG	GGAG/GAGG	0.459	MRELTSFEMQNVSGAGFFDFIGAVVVGAVTGISSFGLKWGMSGGSTGGVLGVGIVSAGVGLIVGAVLGLVDGALYGAMNGWDSTAGWFNAVVENQFDPNASVITA*	TRUE
v1_PLS_797c749353f10d36b16dafd7196e15234d99d13ce696a401271d61a1612a84aa	L_tr_Q841V4_Q841V4_ECOLX	57.143	21	9	0	1	21	1	21	3.74E-05	28.5	microcins.verified	TRUE	FALSE	GCA_900182855.1/GCA_900182855.1_IMG-taxon_2617270728_annotated_assembly_genomic|FXUX01000003.1|18259:18576:-1	v1_PLS_797c749353f10d36b16dafd7196e15234d99d13ce696a401271d61a1612a84aa	GCA_900182855.1_IMG-taxon_2617270728_annotated_assembly_genomic	FXUX01000003.1	18259	18576	-1	TRUE	ATG	GGAG/GAGG	0.462	MRELTSFEMQNVSGAGFFDFIGAVVVGAVTGISSFGLKWGMSGGSTGGVLGVGIVSAGVGLIVGAVLGLVDGALYGAMNGWDSTAGWFNAVVENQFDPNASVITA*	TRUE
v1_PLS_797c749353f10d36b16dafd7196e15234d99d13ce696a401271d61a1612a84aa	L_tr_Q841V4_Q841V4_ECOLX	57.143	21	9	0	1	21	1	21	3.74E-05	28.5	microcins.verified	TRUE	FALSE	GCA_014353815.1/GCA_014353815.1_ASM1435381v1_genomic|JACSXB010000012.1|5781:6098:1	v1_PLS_797c749353f10d36b16dafd7196e15234d99d13ce696a401271d61a1612a84aa	GCA_014353815.1_ASM1435381v1_genomic	JACSXB010000012.1	5781	6098	1	TRUE	ATG	GGAG/GAGG	0.462	MRELTSFEMQNVSGAGFFDFIGAVVVGAVTGISSFGLKWGMSGGSTGGVLGVGIVSAGVGLIVGAVLGLVDGALYGAMNGWDSTAGWFNAVVENQFDPNASVITA*	TRUE
v1_PLS_797c749353f10d36b16dafd7196e15234d99d13ce696a401271d61a1612a84aa	L_tr_Q841V4_Q841V4_ECOLX	57.143	21	9	0	1	21	1	21	3.74E-05	28.5	microcins.verified	TRUE	FALSE	GCF_011800685.1/GCF_011800685.1_ASM1180068v1_genomic|NZ_JAALEU010000010.1|164538:164855:-1	v1_PLS_797c749353f10d36b16dafd7196e15234d99d13ce696a401271d61a1612a84aa	GCF_011800685.1_ASM1180068v1_genomic	NZ_JAALEU010000010.1	164538	164855	-1	TRUE	ATG	GGAG/GAGG	0.465	MRELTSFEMQNVSGAGFFDFIGAVVVGAVTGISSFGLKWGMSGGSTGGVLGVGIVSAGVGLIVGAVLGLVDGALYGAMNGWDSTAGWFNAVVENQFDPNASVITA*	TRUE
v1_PLS_797c749353f10d36b16dafd7196e15234d99d13ce696a401271d61a1612a84aa	L_tr_Q841V4_Q841V4_ECOLX	57.143	21	9	0	1	21	1	21	3.74E-05	28.5	microcins.verified	TRUE	FALSE	GCA_026236625.1/GCA_026236625.1_ASM2623662v1_genomic|JAIWZA010000003.1|10212:10529:1	v1_PLS_797c749353f10d36b16dafd7196e15234d99d13ce696a401271d61a1612a84aa	GCA_026236625.1_ASM2623662v1_genomic	JAIWZA010000003.1	10212	10529	1	TRUE	ATG	GGAG/GAGG	0.462	MRELTSFEMQNVSGAGFFDFIGAVVVGAVTGISSFGLKWGMSGGSTGGVLGVGIVSAGVGLIVGAVLGLVDGALYGAMNGWDSTAGWFNAVVENQFDPNASVITA*	TRUE
v1_PLS_797c749353f10d36b16dafd7196e15234d99d13ce696a401271d61a1612a84aa	L_tr_Q841V4_Q841V4_ECOLX	57.143	21	9	0	1	21	1	21	3.74E-05	28.5	microcins.verified	TRUE	FALSE	GCA_025910075.1/GCA_025910075.1_ASM2591007v1_genomic|JAPCIL010000027.1|167462:167779:-1	v1_PLS_797c749353f10d36b16dafd7196e15234d99d13ce696a401271d61a1612a84aa	GCA_025910075.1_ASM2591007v1_genomic	JAPCIL010000027.1	167462	167779	-1	TRUE	ATG	GGAG/GAGG	0.465	MRELTSFEMQNVSGAGFFDFIGAVVVGAVTGISSFGLKWGMSGGSTGGVLGVGIVSAGVGLIVGAVLGLVDGALYGAMNGWDSTAGWFNAVVENQFDPNASVITA*	TRUE
v1_PLS_797c749353f10d36b16dafd7196e15234d99d13ce696a401271d61a1612a84aa	L_tr_Q841V4_Q841V4_ECOLX	57.143	21	9	0	1	21	1	21	3.74E-05	28.5	microcins.verified	TRUE	FALSE	GCA_025910055.1/GCA_025910055.1_ASM2591005v1_genomic|JAPCIM010000027.1|167926:168243:-1	v1_PLS_797c749353f10d36b16dafd7196e15234d99d13ce696a401271d61a1612a84aa	GCA_025910055.1_ASM2591005v1_genomic	JAPCIM010000027.1	167926	168243	-1	TRUE	ATG	GGAG/GAGG	0.459	MRELTSFEMQNVSGAGFFDFIGAVVVGAVTGISSFGLKWGMSGGSTGGVLGVGIVSAGVGLIVGAVLGLVDGALYGAMNGWDSTAGWFNAVVENQFDPNASVITA*	TRUE
v1_PLS_797c749353f10d36b16dafd7196e15234d99d13ce696a401271d61a1612a84aa	L_tr_Q841V4_Q841V4_ECOLX	57.143	21	9	0	1	21	1	21	3.74E-05	28.5	microcins.verified	TRUE	FALSE	GCF_014839265.1/GCF_014839265.1_ASM1483926v1_genomic|NZ_JACYNI010000020.1|90570:90887:-1	v1_PLS_797c749353f10d36b16dafd7196e15234d99d13ce696a401271d61a1612a84aa	GCF_014839265.1_ASM1483926v1_genomic	NZ_JACYNI010000020.1	90570	90887	-1	TRUE	ATG	GGAG/GAGG	0.465	MRELTSFEMQNVSGAGFFDFIGAVVVGAVTGISSFGLKWGMSGGSTGGVLGVGIVSAGVGLIVGAVLGLVDGALYGAMNGWDSTAGWFNAVVENQFDPNASVITA*	TRUE
v1_PLS_797c749353f10d36b16dafd7196e15234d99d13ce696a401271d61a1612a84aa	L_tr_Q841V4_Q841V4_ECOLX	57.143	21	9	0	1	21	1	21	3.74E-05	28.5	microcins.verified	TRUE	FALSE	GCF_024799805.1/GCF_024799805.1_ASM2479980v1_genomic|NZ_CP103403.1|107091:107408:1	v1_PLS_797c749353f10d36b16dafd7196e15234d99d13ce696a401271d61a1612a84aa	GCF_024799805.1_ASM2479980v1_genomic	NZ_CP103403.1	107091	107408	1	TRUE	ATG	GGAG/GAGG	0.459	MRELTSFEMQNVSGAGFFDFIGAVVVGAVTGISSFGLKWGMSGGSTGGVLGVGIVSAGVGLIVGAVLGLVDGALYGAMNGWDSTAGWFNAVVENQFDPNASVITA*	TRUE
v1_PLS_797c749353f10d36b16dafd7196e15234d99d13ce696a401271d61a1612a84aa	L_tr_Q841V4_Q841V4_ECOLX	57.143	21	9	0	1	21	1	21	3.74E-05	28.5	microcins.verified	TRUE	FALSE	GCF_003860325.1/GCF_003860325.1_ASM386032v1_genomic|NZ_CP034150.1|10898:11215:1	v1_PLS_797c749353f10d36b16dafd7196e15234d99d13ce696a401271d61a1612a84aa	GCF_003860325.1_ASM386032v1_genomic	NZ_CP034150.1	10898	11215	1	TRUE	ATG	GGAG/GAGG	0.456	MRELTSFEMQNVSGAGFFDFIGAVVVGAVTGISSFGLKWGMSGGSTGGVLGVGIVSAGVGLIVGAVLGLVDGALYGAMNGWDSTAGWFNAVVENQFDPNASVITA*	TRUE
v1_PLS_797c749353f10d36b16dafd7196e15234d99d13ce696a401271d61a1612a84aa	L_tr_Q841V4_Q841V4_ECOLX	57.143	21	9	0	1	21	1	21	3.74E-05	28.5	microcins.verified	TRUE	FALSE	GCA_003710245.1/GCA_003710245.1_ASM371024v1_genomic|RHDS01000009.1|167742:168059:-1	v1_PLS_797c749353f10d36b16dafd7196e15234d99d13ce696a401271d61a1612a84aa	GCA_003710245.1_ASM371024v1_genomic	RHDS01000009.1	167742	168059	-1	TRUE	ATG	GGAG/GAGG	0.462	MRELTSFEMQNVSGAGFFDFIGAVVVGAVTGISSFGLKWGMSGGSTGGVLGVGIVSAGVGLIVGAVLGLVDGALYGAMNGWDSTAGWFNAVVENQFDPNASVITA*	TRUE
v1_PLS_797c749353f10d36b16dafd7196e15234d99d13ce696a401271d61a1612a84aa	L_tr_Q841V4_Q841V4_ECOLX	57.143	21	9	0	1	21	1	21	3.74E-05	28.5	microcins.verified	TRUE	FALSE	GCF_014839125.1/GCF_014839125.1_ASM1483912v1_genomic|NZ_JACYNE010000006.1|8542:8859:1	v1_PLS_797c749353f10d36b16dafd7196e15234d99d13ce696a401271d61a1612a84aa	GCF_014839125.1_ASM1483912v1_genomic	NZ_JACYNE010000006.1	8542	8859	1	TRUE	ATG	GGAG/GAGG	0.459	MRELTSFEMQNVSGAGFFDFIGAVVVGAVTGISSFGLKWGMSGGSTGGVLGVGIVSAGVGLIVGAVLGLVDGALYGAMNGWDSTAGWFNAVVENQFDPNASVITA*	TRUE
v1_PLS_797c749353f10d36b16dafd7196e15234d99d13ce696a401271d61a1612a84aa	L_tr_Q841V4_Q841V4_ECOLX	57.143	21	9	0	1	21	1	21	3.74E-05	28.5	microcins.verified	TRUE	FALSE	GCA_014353705.1/GCA_014353705.1_ASM1435370v1_genomic|JACSXF010000023.1|39228:39545:-1	v1_PLS_797c749353f10d36b16dafd7196e15234d99d13ce696a401271d61a1612a84aa	GCA_014353705.1_ASM1435370v1_genomic	JACSXF010000023.1	39228	39545	-1	TRUE	ATG	GGAG/GAGG	0.465	MRELTSFEMQNVSGAGFFDFIGAVVVGAVTGISSFGLKWGMSGGSTGGVLGVGIVSAGVGLIVGAVLGLVDGALYGAMNGWDSTAGWFNAVVENQFDPNASVITA*	TRUE
v1_PLS_797c749353f10d36b16dafd7196e15234d99d13ce696a401271d61a1612a84aa	L_tr_Q841V4_Q841V4_ECOLX	57.143	21	9	0	1	21	1	21	3.74E-05	28.5	microcins.verified	TRUE	FALSE	GCF_014354005.1/GCF_014354005.1_ASM1435400v1_genomic|NZ_JACSWN010000021.1|5232:5549:1	v1_PLS_797c749353f10d36b16dafd7196e15234d99d13ce696a401271d61a1612a84aa	GCF_014354005.1_ASM1435400v1_genomic	NZ_JACSWN010000021.1	5232	5549	1	TRUE	ATG	GGAG/GAGG	0.462	MRELTSFEMQNVSGAGFFDFIGAVVVGAVTGISSFGLKWGMSGGSTGGVLGVGIVSAGVGLIVGAVLGLVDGALYGAMNGWDSTAGWFNAVVENQFDPNASVITA*	TRUE
v1_PLS_797c749353f10d36b16dafd7196e15234d99d13ce696a401271d61a1612a84aa	L_tr_Q841V4_Q841V4_ECOLX	57.143	21	9	0	1	21	1	21	3.74E-05	28.5	microcins.verified	TRUE	FALSE	GCF_025642775.1/GCF_025642775.1_ASM2564277v1_genomic|NZ_JANZKR010000008.1|74410:74727:-1	v1_PLS_797c749353f10d36b16dafd7196e15234d99d13ce696a401271d61a1612a84aa	GCF_025642775.1_ASM2564277v1_genomic	NZ_JANZKR010000008.1	74410	74727	-1	TRUE	ATG	GGAG/GAGG	0.462	MRELTSFEMQNVSGAGFFDFIGAVVVGAVTGISSFGLKWGMSGGSTGGVLGVGIVSAGVGLIVGAVLGLVDGALYGAMNGWDSTAGWFNAVVENQFDPNASVITA*	TRUE
v1_PLS_797c749353f10d36b16dafd7196e15234d99d13ce696a401271d61a1612a84aa	L_tr_Q841V4_Q841V4_ECOLX	57.143	21	9	0	1	21	1	21	3.74E-05	28.5	microcins.verified	TRUE	FALSE	GCA_000220605.2/GCA_000220605.2_ASM22060v2_genomic|ADWZ01000011.1|6769:7086:1	v1_PLS_797c749353f10d36b16dafd7196e15234d99d13ce696a401271d61a1612a84aa	GCA_000220605.2_ASM22060v2_genomic	ADWZ01000011.1	6769	7086	1	TRUE	ATG	GGAG/GAGG	0.462	MRELTSFEMQNVSGAGFFDFIGAVVVGAVTGISSFGLKWGMSGGSTGGVLGVGIVSAGVGLIVGAVLGLVDGALYGAMNGWDSTAGWFNAVVENQFDPNASVITA*	TRUE
v1_PLS_797c749353f10d36b16dafd7196e15234d99d13ce696a401271d61a1612a84aa	L_tr_Q841V4_Q841V4_ECOLX	57.143	21	9	0	1	21	1	21	3.74E-05	28.5	microcins.verified	TRUE	FALSE	GCF_014353945.1/GCF_014353945.1_ASM1435394v1_genomic|NZ_JACSWW010000013.1|106123:106440:-1	v1_PLS_797c749353f10d36b16dafd7196e15234d99d13ce696a401271d61a1612a84aa	GCF_014353945.1_ASM1435394v1_genomic	NZ_JACSWW010000013.1	106123	106440	-1	TRUE	ATG	GGAG/GAGG	0.465	MRELTSFEMQNVSGAGFFDFIGAVVVGAVTGISSFGLKWGMSGGSTGGVLGVGIVSAGVGLIVGAVLGLVDGALYGAMNGWDSTAGWFNAVVENQFDPNASVITA*	TRUE
v1_PLS_797c749353f10d36b16dafd7196e15234d99d13ce696a401271d61a1612a84aa	L_tr_Q841V4_Q841V4_ECOLX	57.143	21	9	0	1	21	1	21	3.74E-05	28.5	microcins.verified	TRUE	FALSE	GCA_010667945.1/GCA_010667945.1_R5_genomic|WSST01000046.1|9841:10158:1	v1_PLS_797c749353f10d36b16dafd7196e15234d99d13ce696a401271d61a1612a84aa	GCA_010667945.1_R5_genomic	WSST01000046.1	9841	10158	1	TRUE	ATG	GGAG/GAGG	0.462	MRELTSFEMQNVSGAGFFDFIGAVVVGAVTGISSFGLKWGMSGGSTGGVLGVGIVSAGVGLIVGAVLGLVDGALYGAMNGWDSTAGWFNAVVENQFDPNASVITA*	TRUE
v1_PLS_797c749353f10d36b16dafd7196e15234d99d13ce696a401271d61a1612a84aa	L_tr_Q841V4_Q841V4_ECOLX	57.143	21	9	0	1	21	1	21	3.74E-05	28.5	microcins.verified	TRUE	FALSE	GCF_019048385.1/GCF_019048385.1_ASM1904838v1_genomic|NZ_CP077367.1|143786:144103:1	v1_PLS_797c749353f10d36b16dafd7196e15234d99d13ce696a401271d61a1612a84aa	GCF_019048385.1_ASM1904838v1_genomic	NZ_CP077367.1	143786	144103	1	TRUE	ATG	GGAG/GAGG	0.462	MRELTSFEMQNVSGAGFFDFIGAVVVGAVTGISSFGLKWGMSGGSTGGVLGVGIVSAGVGLIVGAVLGLVDGALYGAMNGWDSTAGWFNAVVENQFDPNASVITA*	TRUE
v1_PLS_797c749353f10d36b16dafd7196e15234d99d13ce696a401271d61a1612a84aa	L_tr_Q841V4_Q841V4_ECOLX	57.143	21	9	0	1	21	1	21	3.74E-05	28.5	microcins.verified	TRUE	FALSE	GCA_900068865.1/GCA_900068865.1_PaVv1.FASTA_genomic|CEFP01000001.1|167066:167383:-1	v1_PLS_797c749353f10d36b16dafd7196e15234d99d13ce696a401271d61a1612a84aa	GCA_900068865.1_PaVv1.FASTA_genomic	CEFP01000001.1	167066	167383	-1	TRUE	ATG	GGAG/GAGG	0.465	MRELTSFEMQNVSGAGFFDFIGAVVVGAVTGISSFGLKWGMSGGSTGGVLGVGIVSAGVGLIVGAVLGLVDGALYGAMNGWDSTAGWFNAVVENQFDPNASVITA*	TRUE
v1_PLS_797c749353f10d36b16dafd7196e15234d99d13ce696a401271d61a1612a84aa	L_tr_Q841V4_Q841V4_ECOLX	57.143	21	9	0	1	21	1	21	3.74E-05	28.5	microcins.verified	TRUE	FALSE	GCA_024520845.1/GCA_024520845.1_ASM2452084v1_genomic|JALNPL010000011.1|167616:167933:-1	v1_PLS_797c749353f10d36b16dafd7196e15234d99d13ce696a401271d61a1612a84aa	GCA_024520845.1_ASM2452084v1_genomic	JALNPL010000011.1	167616	167933	-1	TRUE	ATG	GGAG/GAGG	0.465	MRELTSFEMQNVSGAGFFDFIGAVVVGAVTGISSFGLKWGMSGGSTGGVLGVGIVSAGVGLIVGAVLGLVDGALYGAMNGWDSTAGWFNAVVENQFDPNASVITA*	TRUE
v1_PLS_797c749353f10d36b16dafd7196e15234d99d13ce696a401271d61a1612a84aa	L_tr_Q841V4_Q841V4_ECOLX	57.143	21	9	0	1	21	1	21	3.74E-05	28.5	microcins.verified	TRUE	FALSE	GCA_011800405.1/GCA_011800405.1_ASM1180040v1_genomic|JAALFV010000010.1|168328:168645:-1	v1_PLS_797c749353f10d36b16dafd7196e15234d99d13ce696a401271d61a1612a84aa	GCA_011800405.1_ASM1180040v1_genomic	JAALFV010000010.1	168328	168645	-1	TRUE	ATG	GGAG/GAGG	0.462	MRELTSFEMQNVSGAGFFDFIGAVVVGAVTGISSFGLKWGMSGGSTGGVLGVGIVSAGVGLIVGAVLGLVDGALYGAMNGWDSTAGWFNAVVENQFDPNASVITA*	TRUE
v1_PLS_797c749353f10d36b16dafd7196e15234d99d13ce696a401271d61a1612a84aa	L_tr_Q841V4_Q841V4_ECOLX	57.143	21	9	0	1	21	1	21	3.74E-05	28.5	microcins.verified	TRUE	FALSE	GCA_014354165.1/GCA_014354165.1_ASM1435416v1_genomic|JACSXM010000009.1|164947:165264:-1	v1_PLS_797c749353f10d36b16dafd7196e15234d99d13ce696a401271d61a1612a84aa	GCA_014354165.1_ASM1435416v1_genomic	JACSXM010000009.1	164947	165264	-1	TRUE	ATG	GGAG/GAGG	0.465	MRELTSFEMQNVSGAGFFDFIGAVVVGAVTGISSFGLKWGMSGGSTGGVLGVGIVSAGVGLIVGAVLGLVDGALYGAMNGWDSTAGWFNAVVENQFDPNASVITA*	TRUE
v1_PLS_797c749353f10d36b16dafd7196e15234d99d13ce696a401271d61a1612a84aa	L_tr_Q841V4_Q841V4_ECOLX	57.143	21	9	0	1	21	1	21	3.74E-05	28.5	microcins.verified	TRUE	FALSE	GCF_900182855.1/GCF_900182855.1_IMG-taxon_2617270728_annotated_assembly_genomic|NZ_FXUX01000003.1|18259:18576:-1	v1_PLS_797c749353f10d36b16dafd7196e15234d99d13ce696a401271d61a1612a84aa	GCF_900182855.1_IMG-taxon_2617270728_annotated_assembly_genomic	NZ_FXUX01000003.1	18259	18576	-1	TRUE	ATG	GGAG/GAGG	0.462	MRELTSFEMQNVSGAGFFDFIGAVVVGAVTGISSFGLKWGMSGGSTGGVLGVGIVSAGVGLIVGAVLGLVDGALYGAMNGWDSTAGWFNAVVENQFDPNASVITA*	TRUE
v1_PLS_797c749353f10d36b16dafd7196e15234d99d13ce696a401271d61a1612a84aa	L_tr_Q841V4_Q841V4_ECOLX	57.143	21	9	0	1	21	1	21	3.74E-05	28.5	microcins.verified	TRUE	FALSE	GCF_000475055.1/GCF_000475055.1_ASM47505v1_genomic|NZ_KI440939.1|4760:5077:1	v1_PLS_797c749353f10d36b16dafd7196e15234d99d13ce696a401271d61a1612a84aa	GCF_000475055.1_ASM47505v1_genomic	NZ_KI440939.1	4760	5077	1	TRUE	ATG	GGAG/GAGG	0.456	MRELTSFEMQNVSGAGFFDFIGAVVVGAVTGISSFGLKWGMSGGSTGGVLGVGIVSAGVGLIVGAVLGLVDGALYGAMNGWDSTAGWFNAVVENQFDPNASVITA*	TRUE
v1_PLS_797c749353f10d36b16dafd7196e15234d99d13ce696a401271d61a1612a84aa	L_tr_Q841V4_Q841V4_ECOLX	57.143	21	9	0	1	21	1	21	3.74E-05	28.5	microcins.verified	TRUE	FALSE	GCA_029505375.1/GCA_029505375.1_ASM2950537v1_genomic|JARHUR010000003.1|22766:23083:-1	v1_PLS_797c749353f10d36b16dafd7196e15234d99d13ce696a401271d61a1612a84aa	GCA_029505375.1_ASM2950537v1_genomic	JARHUR010000003.1	22766	23083	-1	TRUE	ATG	GGAG/GAGG	0.462	MRELTSFEMQNVSGAGFFDFIGAVVVGAVTGISSFGLKWGMSGGSTGGVLGVGIVSAGVGLIVGAVLGLVDGALYGAMNGWDSTAGWFNAVVENQFDPNASVITA*	TRUE
v1_PLS_797c749353f10d36b16dafd7196e15234d99d13ce696a401271d61a1612a84aa	L_tr_Q841V4_Q841V4_ECOLX	57.143	21	9	0	1	21	1	21	3.74E-05	28.5	microcins.verified	TRUE	FALSE	GCA_026241965.1/GCA_026241965.1_ASM2624196v1_genomic|JAPJDK010000012.1|55196:55513:1	v1_PLS_797c749353f10d36b16dafd7196e15234d99d13ce696a401271d61a1612a84aa	GCA_026241965.1_ASM2624196v1_genomic	JAPJDK010000012.1	55196	55513	1	TRUE	ATG	GGAG/GAGG	0.462	MRELTSFEMQNVSGAGFFDFIGAVVVGAVTGISSFGLKWGMSGGSTGGVLGVGIVSAGVGLIVGAVLGLVDGALYGAMNGWDSTAGWFNAVVENQFDPNASVITA*	TRUE
v1_PLS_797c749353f10d36b16dafd7196e15234d99d13ce696a401271d61a1612a84aa	L_tr_Q841V4_Q841V4_ECOLX	57.143	21	9	0	1	21	1	21	3.74E-05	28.5	microcins.verified	TRUE	FALSE	GCF_009668105.1/GCF_009668105.1_ASM966810v1_genomic|NZ_WJYF01000011.1|137245:137562:-1	v1_PLS_797c749353f10d36b16dafd7196e15234d99d13ce696a401271d61a1612a84aa	GCF_009668105.1_ASM966810v1_genomic	NZ_WJYF01000011.1	137245	137562	-1	TRUE	ATG	GGAG/GAGG	0.459	MRELTSFEMQNVSGAGFFDFIGAVVVGAVTGISSFGLKWGMSGGSTGGVLGVGIVSAGVGLIVGAVLGLVDGALYGAMNGWDSTAGWFNAVVENQFDPNASVITA*	TRUE
v1_PLS_797c749353f10d36b16dafd7196e15234d99d13ce696a401271d61a1612a84aa	L_tr_Q841V4_Q841V4_ECOLX	57.143	21	9	0	1	21	1	21	3.74E-05	28.5	microcins.verified	TRUE	FALSE	GCA_003860325.1/GCA_003860325.1_ASM386032v1_genomic|CP034150.1|10898:11215:1	v1_PLS_797c749353f10d36b16dafd7196e15234d99d13ce696a401271d61a1612a84aa	GCA_003860325.1_ASM386032v1_genomic	CP034150.1	10898	11215	1	TRUE	ATG	GGAG/GAGG	0.456	MRELTSFEMQNVSGAGFFDFIGAVVVGAVTGISSFGLKWGMSGGSTGGVLGVGIVSAGVGLIVGAVLGLVDGALYGAMNGWDSTAGWFNAVVENQFDPNASVITA*	TRUE
v1_PLS_797c749353f10d36b16dafd7196e15234d99d13ce696a401271d61a1612a84aa	L_tr_Q841V4_Q841V4_ECOLX	57.143	21	9	0	1	21	1	21	3.74E-05	28.5	microcins.verified	TRUE	FALSE	GCF_014354065.1/GCF_014354065.1_ASM1435406v1_genomic|NZ_JACSXH010000028.1|48165:48482:-1	v1_PLS_797c749353f10d36b16dafd7196e15234d99d13ce696a401271d61a1612a84aa	GCF_014354065.1_ASM1435406v1_genomic	NZ_JACSXH010000028.1	48165	48482	-1	TRUE	ATG	GGAG/GAGG	0.462	MRELTSFEMQNVSGAGFFDFIGAVVVGAVTGISSFGLKWGMSGGSTGGVLGVGIVSAGVGLIVGAVLGLVDGALYGAMNGWDSTAGWFNAVVENQFDPNASVITA*	TRUE
v1_PLS_797c749353f10d36b16dafd7196e15234d99d13ce696a401271d61a1612a84aa	L_tr_Q841V4_Q841V4_ECOLX	57.143	21	9	0	1	21	1	21	3.74E-05	28.5	microcins.verified	TRUE	FALSE	GCA_017348995.1/GCA_017348995.1_ASM1734899v1_genomic|JAFMNV010000019.1|7497:7814:1	v1_PLS_797c749353f10d36b16dafd7196e15234d99d13ce696a401271d61a1612a84aa	GCA_017348995.1_ASM1734899v1_genomic	JAFMNV010000019.1	7497	7814	1	TRUE	ATG	GGAG/GAGG	0.462	MRELTSFEMQNVSGAGFFDFIGAVVVGAVTGISSFGLKWGMSGGSTGGVLGVGIVSAGVGLIVGAVLGLVDGALYGAMNGWDSTAGWFNAVVENQFDPNASVITA*	TRUE
v1_PLS_797c749353f10d36b16dafd7196e15234d99d13ce696a401271d61a1612a84aa	L_tr_Q841V4_Q841V4_ECOLX	57.143	21	9	0	1	21	1	21	3.74E-05	28.5	microcins.verified	TRUE	FALSE	GCF_003710245.1/GCF_003710245.1_ASM371024v1_genomic|NZ_RHDS01000009.1|167742:168059:-1	v1_PLS_797c749353f10d36b16dafd7196e15234d99d13ce696a401271d61a1612a84aa	GCF_003710245.1_ASM371024v1_genomic	NZ_RHDS01000009.1	167742	168059	-1	TRUE	ATG	GGAG/GAGG	0.462	MRELTSFEMQNVSGAGFFDFIGAVVVGAVTGISSFGLKWGMSGGSTGGVLGVGIVSAGVGLIVGAVLGLVDGALYGAMNGWDSTAGWFNAVVENQFDPNASVITA*	TRUE
v1_PLS_797c749353f10d36b16dafd7196e15234d99d13ce696a401271d61a1612a84aa	L_tr_Q841V4_Q841V4_ECOLX	57.143	21	9	0	1	21	1	21	3.74E-05	28.5	microcins.verified	TRUE	FALSE	GCF_024520875.1/GCF_024520875.1_ASM2452087v1_genomic|NZ_JALNPM010000012.1|4636:4953:1	v1_PLS_797c749353f10d36b16dafd7196e15234d99d13ce696a401271d61a1612a84aa	GCF_024520875.1_ASM2452087v1_genomic	NZ_JALNPM010000012.1	4636	4953	1	TRUE	ATG	GGAG/GAGG	0.462	MRELTSFEMQNVSGAGFFDFIGAVVVGAVTGISSFGLKWGMSGGSTGGVLGVGIVSAGVGLIVGAVLGLVDGALYGAMNGWDSTAGWFNAVVENQFDPNASVITA*	TRUE
v1_PLS_797c749353f10d36b16dafd7196e15234d99d13ce696a401271d61a1612a84aa	L_tr_Q841V4_Q841V4_ECOLX	57.143	21	9	0	1	21	1	21	3.74E-05	28.5	microcins.verified	TRUE	FALSE	GCA_014354155.1/GCA_014354155.1_ASM1435415v1_genomic|JACSXI010000013.1|31510:31827:1	v1_PLS_797c749353f10d36b16dafd7196e15234d99d13ce696a401271d61a1612a84aa	GCA_014354155.1_ASM1435415v1_genomic	JACSXI010000013.1	31510	31827	1	TRUE	ATG	GGAG/GAGG	0.456	MRELTSFEMQNVSGAGFFDFIGAVVVGAVTGISSFGLKWGMSGGSTGGVLGVGIVSAGVGLIVGAVLGLVDGALYGAMNGWDSTAGWFNAVVENQFDPNASVITA*	TRUE
v1_PLS_797c749353f10d36b16dafd7196e15234d99d13ce696a401271d61a1612a84aa	L_tr_Q841V4_Q841V4_ECOLX	57.143	21	9	0	1	21	1	21	3.74E-05	28.5	microcins.verified	TRUE	FALSE	GCF_014353815.1/GCF_014353815.1_ASM1435381v1_genomic|NZ_JACSXB010000012.1|5781:6098:1	v1_PLS_797c749353f10d36b16dafd7196e15234d99d13ce696a401271d61a1612a84aa	GCF_014353815.1_ASM1435381v1_genomic	NZ_JACSXB010000012.1	5781	6098	1	TRUE	ATG	GGAG/GAGG	0.462	MRELTSFEMQNVSGAGFFDFIGAVVVGAVTGISSFGLKWGMSGGSTGGVLGVGIVSAGVGLIVGAVLGLVDGALYGAMNGWDSTAGWFNAVVENQFDPNASVITA*	TRUE
v1_PLS_797c749353f10d36b16dafd7196e15234d99d13ce696a401271d61a1612a84aa	L_tr_Q841V4_Q841V4_ECOLX	57.143	21	9	0	1	21	1	21	3.74E-05	28.5	microcins.verified	TRUE	FALSE	GCA_014839425.1/GCA_014839425.1_ASM1483942v1_genomic|JACYNT010000008.1|8112:8429:1	v1_PLS_797c749353f10d36b16dafd7196e15234d99d13ce696a401271d61a1612a84aa	GCA_014839425.1_ASM1483942v1_genomic	JACYNT010000008.1	8112	8429	1	TRUE	ATG	GGAG/GAGG	0.456	MRELTSFEMQNVSGAGFFDFIGAVVVGAVTGISSFGLKWGMSGGSTGGVLGVGIVSAGVGLIVGAVLGLVDGALYGAMNGWDSTAGWFNAVVENQFDPNASVITA*	TRUE
v1_PLS_797c749353f10d36b16dafd7196e15234d99d13ce696a401271d61a1612a84aa	L_tr_Q841V4_Q841V4_ECOLX	57.143	21	9	0	1	21	1	21	3.74E-05	28.5	microcins.verified	TRUE	FALSE	GCF_014839325.1/GCF_014839325.1_ASM1483932v1_genomic|NZ_JACYNR010000016.1|90544:90861:-1	v1_PLS_797c749353f10d36b16dafd7196e15234d99d13ce696a401271d61a1612a84aa	GCF_014839325.1_ASM1483932v1_genomic	NZ_JACYNR010000016.1	90544	90861	-1	TRUE	ATG	GGAG/GAGG	0.465	MRELTSFEMQNVSGAGFFDFIGAVVVGAVTGISSFGLKWGMSGGSTGGVLGVGIVSAGVGLIVGAVLGLVDGALYGAMNGWDSTAGWFNAVVENQFDPNASVITA*	TRUE
v1_PLS_797c749353f10d36b16dafd7196e15234d99d13ce696a401271d61a1612a84aa	L_tr_Q841V4_Q841V4_ECOLX	57.143	21	9	0	1	21	1	21	3.74E-05	28.5	microcins.verified	TRUE	FALSE	GCF_014839115.1/GCF_014839115.1_ASM1483911v1_genomic|NZ_JACYNG010000008.1|4659:4976:1	v1_PLS_797c749353f10d36b16dafd7196e15234d99d13ce696a401271d61a1612a84aa	GCF_014839115.1_ASM1483911v1_genomic	NZ_JACYNG010000008.1	4659	4976	1	TRUE	ATG	GGAG/GAGG	0.459	MRELTSFEMQNVSGAGFFDFIGAVVVGAVTGISSFGLKWGMSGGSTGGVLGVGIVSAGVGLIVGAVLGLVDGALYGAMNGWDSTAGWFNAVVENQFDPNASVITA*	TRUE
v1_PLS_797c749353f10d36b16dafd7196e15234d99d13ce696a401271d61a1612a84aa	L_tr_Q841V4_Q841V4_ECOLX	57.143	21	9	0	1	21	1	21	3.74E-05	28.5	microcins.verified	TRUE	FALSE	GCA_009668105.1/GCA_009668105.1_ASM966810v1_genomic|WJYF01000011.1|137245:137562:-1	v1_PLS_797c749353f10d36b16dafd7196e15234d99d13ce696a401271d61a1612a84aa	GCA_009668105.1_ASM966810v1_genomic	WJYF01000011.1	137245	137562	-1	TRUE	ATG	GGAG/GAGG	0.459	MRELTSFEMQNVSGAGFFDFIGAVVVGAVTGISSFGLKWGMSGGSTGGVLGVGIVSAGVGLIVGAVLGLVDGALYGAMNGWDSTAGWFNAVVENQFDPNASVITA*	TRUE
v1_PLS_797c749353f10d36b16dafd7196e15234d99d13ce696a401271d61a1612a84aa	L_tr_Q841V4_Q841V4_ECOLX	57.143	21	9	0	1	21	1	21	3.74E-05	28.5	microcins.verified	TRUE	FALSE	GCF_011800475.1/GCF_011800475.1_ASM1180047v1_genomic|NZ_JAALFX010000011.1|168328:168645:-1	v1_PLS_797c749353f10d36b16dafd7196e15234d99d13ce696a401271d61a1612a84aa	GCF_011800475.1_ASM1180047v1_genomic	NZ_JAALFX010000011.1	168328	168645	-1	TRUE	ATG	GGAG/GAGG	0.462	MRELTSFEMQNVSGAGFFDFIGAVVVGAVTGISSFGLKWGMSGGSTGGVLGVGIVSAGVGLIVGAVLGLVDGALYGAMNGWDSTAGWFNAVVENQFDPNASVITA*	TRUE
v1_PLS_797c749353f10d36b16dafd7196e15234d99d13ce696a401271d61a1612a84aa	L_tr_Q841V4_Q841V4_ECOLX	57.143	21	9	0	1	21	1	21	3.74E-05	28.5	microcins.verified	TRUE	FALSE	GCF_014354135.1/GCF_014354135.1_ASM1435413v1_genomic|NZ_JACSXL010000011.1|169070:169387:-1	v1_PLS_797c749353f10d36b16dafd7196e15234d99d13ce696a401271d61a1612a84aa	GCF_014354135.1_ASM1435413v1_genomic	NZ_JACSXL010000011.1	169070	169387	-1	TRUE	ATG	GGAG/GAGG	0.462	MRELTSFEMQNVSGAGFFDFIGAVVVGAVTGISSFGLKWGMSGGSTGGVLGVGIVSAGVGLIVGAVLGLVDGALYGAMNGWDSTAGWFNAVVENQFDPNASVITA*	TRUE
v1_PLS_797c749353f10d36b16dafd7196e15234d99d13ce696a401271d61a1612a84aa	L_tr_Q841V4_Q841V4_ECOLX	57.143	21	9	0	1	21	1	21	3.74E-05	28.5	microcins.verified	TRUE	FALSE	GCA_014838975.1/GCA_014838975.1_ASM1483897v1_genomic|JACYMS010000015.1|8405:8722:1	v1_PLS_797c749353f10d36b16dafd7196e15234d99d13ce696a401271d61a1612a84aa	GCA_014838975.1_ASM1483897v1_genomic	JACYMS010000015.1	8405	8722	1	TRUE	ATG	GGAG/GAGG	0.462	MRELTSFEMQNVSGAGFFDFIGAVVVGAVTGISSFGLKWGMSGGSTGGVLGVGIVSAGVGLIVGAVLGLVDGALYGAMNGWDSTAGWFNAVVENQFDPNASVITA*	TRUE
v1_PLS_797c749353f10d36b16dafd7196e15234d99d13ce696a401271d61a1612a84aa	L_tr_Q841V4_Q841V4_ECOLX	57.143	21	9	0	1	21	1	21	3.74E-05	28.5	microcins.verified	TRUE	FALSE	GCA_011800485.1/GCA_011800485.1_ASM1180048v1_genomic|JAALFW010000011.1|167087:167404:-1	v1_PLS_797c749353f10d36b16dafd7196e15234d99d13ce696a401271d61a1612a84aa	GCA_011800485.1_ASM1180048v1_genomic	JAALFW010000011.1	167087	167404	-1	TRUE	ATG	GGAG/GAGG	0.462	MRELTSFEMQNVSGAGFFDFIGAVVVGAVTGISSFGLKWGMSGGSTGGVLGVGIVSAGVGLIVGAVLGLVDGALYGAMNGWDSTAGWFNAVVENQFDPNASVITA*	TRUE
v1_PLS_797c749353f10d36b16dafd7196e15234d99d13ce696a401271d61a1612a84aa	L_tr_Q841V4_Q841V4_ECOLX	57.143	21	9	0	1	21	1	21	3.74E-05	28.5	microcins.verified	TRUE	FALSE	GCF_022966105.1/GCF_022966105.1_ASM2296610v1_genomic|NZ_CP091098.1|86776:87093:-1	v1_PLS_797c749353f10d36b16dafd7196e15234d99d13ce696a401271d61a1612a84aa	GCF_022966105.1_ASM2296610v1_genomic	NZ_CP091098.1	86776	87093	-1	TRUE	ATG	GGAG/GAGG	0.462	MRELTSFEMQNVSGAGFFDFIGAVVVGAVTGISSFGLKWGMSGGSTGGVLGVGIVSAGVGLIVGAVLGLVDGALYGAMNGWDSTAGWFNAVVENQFDPNASVITA*	TRUE
v1_PLS_797c749353f10d36b16dafd7196e15234d99d13ce696a401271d61a1612a84aa	L_tr_Q841V4_Q841V4_ECOLX	57.143	21	9	0	1	21	1	21	3.74E-05	28.5	microcins.verified	TRUE	FALSE	GCA_026625085.1/GCA_026625085.1_ASM2662508v1_genomic|CP113087.1|126308:126625:1	v1_PLS_797c749353f10d36b16dafd7196e15234d99d13ce696a401271d61a1612a84aa	GCA_026625085.1_ASM2662508v1_genomic	CP113087.1	126308	126625	1	TRUE	ATG	GGAG/GAGG	0.459	MRELTSFEMQNVSGAGFFDFIGAVVVGAVTGISSFGLKWGMSGGSTGGVLGVGIVSAGVGLIVGAVLGLVDGALYGAMNGWDSTAGWFNAVVENQFDPNASVITA*	TRUE
v1_PLS_797c749353f10d36b16dafd7196e15234d99d13ce696a401271d61a1612a84aa	L_tr_Q841V4_Q841V4_ECOLX	57.143	21	9	0	1	21	1	21	3.74E-05	28.5	microcins.verified	TRUE	FALSE	GCF_002222515.1/GCF_002222515.1_ASM222251v1_genomic|NZ_KZ268677.1|5113:5430:1	v1_PLS_797c749353f10d36b16dafd7196e15234d99d13ce696a401271d61a1612a84aa	GCF_002222515.1_ASM222251v1_genomic	NZ_KZ268677.1	5113	5430	1	TRUE	ATG	GGAG/GAGG	0.456	MRELTSFEMQNVSGAGFFDFIGAVVVGAVTGISSFGLKWGMSGGSTGGVLGVGIVSAGVGLIVGAVLGLVDGALYGAMNGWDSTAGWFNAVVENQFDPNASVITA*	TRUE
v1_PLS_797c749353f10d36b16dafd7196e15234d99d13ce696a401271d61a1612a84aa	L_tr_Q841V4_Q841V4_ECOLX	57.143	21	9	0	1	21	1	21	3.74E-05	28.5	microcins.verified	TRUE	FALSE	GCA_014353845.1/GCA_014353845.1_ASM1435384v1_genomic|JACSWS010000011.1|101977:102294:-1	v1_PLS_797c749353f10d36b16dafd7196e15234d99d13ce696a401271d61a1612a84aa	GCA_014353845.1_ASM1435384v1_genomic	JACSWS010000011.1	101977	102294	-1	TRUE	ATG	GGAG/GAGG	0.465	MRELTSFEMQNVSGAGFFDFIGAVVVGAVTGISSFGLKWGMSGGSTGGVLGVGIVSAGVGLIVGAVLGLVDGALYGAMNGWDSTAGWFNAVVENQFDPNASVITA*	TRUE
v1_PLS_797c749353f10d36b16dafd7196e15234d99d13ce696a401271d61a1612a84aa	L_tr_Q841V4_Q841V4_ECOLX	57.143	21	9	0	1	21	1	21	3.74E-05	28.5	microcins.verified	TRUE	FALSE	GCF_001288285.1/GCF_001288285.1_ASM128828v1_genomic|NZ_CM003470.1|87472:87789:1	v1_PLS_797c749353f10d36b16dafd7196e15234d99d13ce696a401271d61a1612a84aa	GCF_001288285.1_ASM128828v1_genomic	NZ_CM003470.1	87472	87789	1	TRUE	ATG	GGAG/GAGG	0.459	MRELTSFEMQNVSGAGFFDFIGAVVVGAVTGISSFGLKWGMSGGSTGGVLGVGIVSAGVGLIVGAVLGLVDGALYGAMNGWDSTAGWFNAVVENQFDPNASVITA*	TRUE
v1_PLS_797c749353f10d36b16dafd7196e15234d99d13ce696a401271d61a1612a84aa	L_tr_Q841V4_Q841V4_ECOLX	57.143	21	9	0	1	21	1	21	3.74E-05	28.5	microcins.verified	TRUE	FALSE	GCA_014353865.1/GCA_014353865.1_ASM1435386v1_genomic|JACSWT010000033.1|2522:2839:1	v1_PLS_797c749353f10d36b16dafd7196e15234d99d13ce696a401271d61a1612a84aa	GCA_014353865.1_ASM1435386v1_genomic	JACSWT010000033.1	2522	2839	1	TRUE	ATG	GGAG/GAGG	0.462	MRELTSFEMQNVSGAGFFDFIGAVVVGAVTGISSFGLKWGMSGGSTGGVLGVGIVSAGVGLIVGAVLGLVDGALYGAMNGWDSTAGWFNAVVENQFDPNASVITA*	TRUE
v1_PLS_797c749353f10d36b16dafd7196e15234d99d13ce696a401271d61a1612a84aa	L_tr_Q841V4_Q841V4_ECOLX	57.143	21	9	0	1	21	1	21	3.74E-05	28.5	microcins.verified	TRUE	FALSE	GCA_020783495.1/GCA_020783495.1_ASM2078349v1_genomic|CP086135.1|108904:109221:1	v1_PLS_797c749353f10d36b16dafd7196e15234d99d13ce696a401271d61a1612a84aa	GCA_020783495.1_ASM2078349v1_genomic	CP086135.1	108904	109221	1	TRUE	ATG	GGAG/GAGG	0.456	MRELTSFEMQNVSGAGFFDFIGAVVVGAVTGISSFGLKWGMSGGSTGGVLGVGIVSAGVGLIVGAVLGLVDGALYGAMNGWDSTAGWFNAVVENQFDPNASVITA*	TRUE
v1_PLS_797c749353f10d36b16dafd7196e15234d99d13ce696a401271d61a1612a84aa	L_tr_Q841V4_Q841V4_ECOLX	57.143	21	9	0	1	21	1	21	3.74E-05	28.5	microcins.verified	TRUE	FALSE	GCA_014353935.1/GCA_014353935.1_ASM1435393v1_genomic|JACSWO010000034.1|2531:2848:1	v1_PLS_797c749353f10d36b16dafd7196e15234d99d13ce696a401271d61a1612a84aa	GCA_014353935.1_ASM1435393v1_genomic	JACSWO010000034.1	2531	2848	1	TRUE	ATG	GGAG/GAGG	0.462	MRELTSFEMQNVSGAGFFDFIGAVVVGAVTGISSFGLKWGMSGGSTGGVLGVGIVSAGVGLIVGAVLGLVDGALYGAMNGWDSTAGWFNAVVENQFDPNASVITA*	TRUE
v1_PLS_797c749353f10d36b16dafd7196e15234d99d13ce696a401271d61a1612a84aa	L_tr_Q841V4_Q841V4_ECOLX	57.143	21	9	0	1	21	1	21	3.74E-05	28.5	microcins.verified	TRUE	FALSE	GCF_014353705.1/GCF_014353705.1_ASM1435370v1_genomic|NZ_JACSXF010000023.1|39228:39545:-1	v1_PLS_797c749353f10d36b16dafd7196e15234d99d13ce696a401271d61a1612a84aa	GCF_014353705.1_ASM1435370v1_genomic	NZ_JACSXF010000023.1	39228	39545	-1	TRUE	ATG	GGAG/GAGG	0.465	MRELTSFEMQNVSGAGFFDFIGAVVVGAVTGISSFGLKWGMSGGSTGGVLGVGIVSAGVGLIVGAVLGLVDGALYGAMNGWDSTAGWFNAVVENQFDPNASVITA*	TRUE
v1_PLS_797c749353f10d36b16dafd7196e15234d99d13ce696a401271d61a1612a84aa	L_tr_Q841V4_Q841V4_ECOLX	57.143	21	9	0	1	21	1	21	3.74E-05	28.5	microcins.verified	TRUE	FALSE	GCA_009762725.1/GCA_009762725.1_ASM976272v1_genomic|CP046724.1|10942:11259:1	v1_PLS_797c749353f10d36b16dafd7196e15234d99d13ce696a401271d61a1612a84aa	GCA_009762725.1_ASM976272v1_genomic	CP046724.1	10942	11259	1	TRUE	ATG	GGAG/GAGG	0.462	MRELTSFEMQNVSGAGFFDFIGAVVVGAVTGISSFGLKWGMSGGSTGGVLGVGIVSAGVGLIVGAVLGLVDGALYGAMNGWDSTAGWFNAVVENQFDPNASVITA*	TRUE
v1_PLS_797c749353f10d36b16dafd7196e15234d99d13ce696a401271d61a1612a84aa	L_tr_Q841V4_Q841V4_ECOLX	57.143	21	9	0	1	21	1	21	3.74E-05	28.5	microcins.verified	TRUE	FALSE	GCF_004136415.1/GCF_004136415.1_ASM413641v1_genomic|NZ_CP034471.1|149083:149400:1	v1_PLS_797c749353f10d36b16dafd7196e15234d99d13ce696a401271d61a1612a84aa	GCF_004136415.1_ASM413641v1_genomic	NZ_CP034471.1	149083	149400	1	TRUE	ATG	GGAG/GAGG	0.462	MRELTSFEMQNVSGAGFFDFIGAVVVGAVTGISSFGLKWGMSGGSTGGVLGVGIVSAGVGLIVGAVLGLVDGALYGAMNGWDSTAGWFNAVVENQFDPNASVITA*	TRUE
v1_PLS_797c749353f10d36b16dafd7196e15234d99d13ce696a401271d61a1612a84aa	L_tr_Q841V4_Q841V4_ECOLX	57.143	21	9	0	1	21	1	21	3.74E-05	28.5	microcins.verified	TRUE	FALSE	GCA_014839175.1/GCA_014839175.1_ASM1483917v1_genomic|JACYNF010000014.1|8601:8918:1	v1_PLS_797c749353f10d36b16dafd7196e15234d99d13ce696a401271d61a1612a84aa	GCA_014839175.1_ASM1483917v1_genomic	JACYNF010000014.1	8601	8918	1	TRUE	ATG	GGAG/GAGG	0.459	MRELTSFEMQNVSGAGFFDFIGAVVVGAVTGISSFGLKWGMSGGSTGGVLGVGIVSAGVGLIVGAVLGLVDGALYGAMNGWDSTAGWFNAVVENQFDPNASVITA*	TRUE
v1_PLS_797c749353f10d36b16dafd7196e15234d99d13ce696a401271d61a1612a84aa	L_tr_Q841V4_Q841V4_ECOLX	57.143	21	9	0	1	21	1	21	3.74E-05	28.5	microcins.verified	TRUE	FALSE	GCA_014138245.1/GCA_014138245.1_ASM1413824v1_genomic|JACGXK010000008.1|4692:5009:1	v1_PLS_797c749353f10d36b16dafd7196e15234d99d13ce696a401271d61a1612a84aa	GCA_014138245.1_ASM1413824v1_genomic	JACGXK010000008.1	4692	5009	1	TRUE	ATG	GGAG/GAGG	0.462	MRELTSFEMQNVSGAGFFDFIGAVVVGAVTGISSFGLKWGMSGGSTGGVLGVGIVSAGVGLIVGAVLGLVDGALYGAMNGWDSTAGWFNAVVENQFDPNASVITA*	TRUE
v1_PLS_797c749353f10d36b16dafd7196e15234d99d13ce696a401271d61a1612a84aa	L_tr_Q841V4_Q841V4_ECOLX	57.143	21	9	0	1	21	1	21	3.74E-05	28.5	microcins.verified	TRUE	FALSE	GCA_011800685.1/GCA_011800685.1_ASM1180068v1_genomic|JAALEU010000010.1|164538:164855:-1	v1_PLS_797c749353f10d36b16dafd7196e15234d99d13ce696a401271d61a1612a84aa	GCA_011800685.1_ASM1180068v1_genomic	JAALEU010000010.1	164538	164855	-1	TRUE	ATG	GGAG/GAGG	0.465	MRELTSFEMQNVSGAGFFDFIGAVVVGAVTGISSFGLKWGMSGGSTGGVLGVGIVSAGVGLIVGAVLGLVDGALYGAMNGWDSTAGWFNAVVENQFDPNASVITA*	TRUE
v1_PLS_797c749353f10d36b16dafd7196e15234d99d13ce696a401271d61a1612a84aa	L_tr_Q841V4_Q841V4_ECOLX	57.143	21	9	0	1	21	1	21	3.74E-05	28.5	microcins.verified	TRUE	FALSE	GCF_026241965.1/GCF_026241965.1_ASM2624196v1_genomic|NZ_JAPJDK010000012.1|55196:55513:1	v1_PLS_797c749353f10d36b16dafd7196e15234d99d13ce696a401271d61a1612a84aa	GCF_026241965.1_ASM2624196v1_genomic	NZ_JAPJDK010000012.1	55196	55513	1	TRUE	ATG	GGAG/GAGG	0.462	MRELTSFEMQNVSGAGFFDFIGAVVVGAVTGISSFGLKWGMSGGSTGGVLGVGIVSAGVGLIVGAVLGLVDGALYGAMNGWDSTAGWFNAVVENQFDPNASVITA*	TRUE
v1_PLS_797c749353f10d36b16dafd7196e15234d99d13ce696a401271d61a1612a84aa	L_tr_Q841V4_Q841V4_ECOLX	57.143	21	9	0	1	21	1	21	3.74E-05	28.5	microcins.verified	TRUE	FALSE	GCA_014354135.1/GCA_014354135.1_ASM1435413v1_genomic|JACSXL010000011.1|169070:169387:-1	v1_PLS_797c749353f10d36b16dafd7196e15234d99d13ce696a401271d61a1612a84aa	GCA_014354135.1_ASM1435413v1_genomic	JACSXL010000011.1	169070	169387	-1	TRUE	ATG	GGAG/GAGG	0.462	MRELTSFEMQNVSGAGFFDFIGAVVVGAVTGISSFGLKWGMSGGSTGGVLGVGIVSAGVGLIVGAVLGLVDGALYGAMNGWDSTAGWFNAVVENQFDPNASVITA*	TRUE
v1_PLS_797c749353f10d36b16dafd7196e15234d99d13ce696a401271d61a1612a84aa	L_tr_Q841V4_Q841V4_ECOLX	57.143	21	9	0	1	21	1	21	3.74E-05	28.5	microcins.verified	TRUE	FALSE	GCF_021609925.1/GCF_021609925.1_ASM2160992v1_genomic|NZ_CP091191.1|113272:113589:-1	v1_PLS_797c749353f10d36b16dafd7196e15234d99d13ce696a401271d61a1612a84aa	GCF_021609925.1_ASM2160992v1_genomic	NZ_CP091191.1	113272	113589	-1	TRUE	ATG	GGAG/GAGG	0.465	MRELTSFEMQNVSGAGFFDFIGAVVVGAVTGISSFGLKWGMSGGSTGGVLGVGIVSAGVGLIVGAVLGLVDGALYGAMNGWDSTAGWFNAVVENQFDPNASVITA*	TRUE
v1_PLS_797c749353f10d36b16dafd7196e15234d99d13ce696a401271d61a1612a84aa	L_tr_Q841V4_Q841V4_ECOLX	57.143	21	9	0	1	21	1	21	3.74E-05	28.5	microcins.verified	TRUE	FALSE	GCA_004117135.1/GCA_004117135.1_ASM411713v1_genomic|CP034476.1|46438:46755:-1	v1_PLS_797c749353f10d36b16dafd7196e15234d99d13ce696a401271d61a1612a84aa	GCA_004117135.1_ASM411713v1_genomic	CP034476.1	46438	46755	-1	TRUE	ATG	GGAG/GAGG	0.465	MRELTSFEMQNVSGAGFFDFIGAVVVGAVTGISSFGLKWGMSGGSTGGVLGVGIVSAGVGLIVGAVLGLVDGALYGAMNGWDSTAGWFNAVVENQFDPNASVITA*	TRUE
v1_PLS_797c749353f10d36b16dafd7196e15234d99d13ce696a401271d61a1612a84aa	L_tr_Q841V4_Q841V4_ECOLX	57.143	21	9	0	1	21	1	21	3.74E-05	28.5	microcins.verified	TRUE	FALSE	GCA_004793995.1/GCA_004793995.1_ASM479399v1_genomic|SRXP01000010.1|170976:171293:-1	v1_PLS_797c749353f10d36b16dafd7196e15234d99d13ce696a401271d61a1612a84aa	GCA_004793995.1_ASM479399v1_genomic	SRXP01000010.1	170976	171293	-1	TRUE	ATG	GGAG/GAGG	0.465	MRELTSFEMQNVSGAGFFDFIGAVVVGAVTGISSFGLKWGMSGGSTGGVLGVGIVSAGVGLIVGAVLGLVDGALYGAMNGWDSTAGWFNAVVENQFDPNASVITA*	TRUE
v1_PLS_797c749353f10d36b16dafd7196e15234d99d13ce696a401271d61a1612a84aa	L_tr_Q841V4_Q841V4_ECOLX	57.143	21	9	0	1	21	1	21	3.74E-05	28.5	microcins.verified	TRUE	FALSE	GCF_001597625.1/GCF_001597625.1_ASM159762v1_genomic|NZ_LVHW01000003.1|11169:11486:1	v1_PLS_797c749353f10d36b16dafd7196e15234d99d13ce696a401271d61a1612a84aa	GCF_001597625.1_ASM159762v1_genomic	NZ_LVHW01000003.1	11169	11486	1	TRUE	ATG	GGAG/GAGG	0.456	MRELTSFEMQNVSGAGFFDFIGAVVVGAVTGISSFGLKWGMSGGSTGGVLGVGIVSAGVGLIVGAVLGLVDGALYGAMNGWDSTAGWFNAVVENQFDPNASVITA*	TRUE
v1_PLS_797c749353f10d36b16dafd7196e15234d99d13ce696a401271d61a1612a84aa	L_tr_Q841V4_Q841V4_ECOLX	57.143	21	9	0	1	21	1	21	3.74E-05	28.5	microcins.verified	TRUE	FALSE	GCA_900185875.1/GCA_900185875.1_Enterobacter_agglomerans_DSM3493T_ERS788664_genomic|FYAZ01000011.1|141158:141475:-1	v1_PLS_797c749353f10d36b16dafd7196e15234d99d13ce696a401271d61a1612a84aa	GCA_900185875.1_Enterobacter_agglomerans_DSM3493T_ERS788664_genomic	FYAZ01000011.1	141158	141475	-1	TRUE	ATG	GGAG/GAGG	0.465	MRELTSFEMQNVSGAGFFDFIGAVVVGAVTGISSFGLKWGMSGGSTGGVLGVGIVSAGVGLIVGAVLGLVDGALYGAMNGWDSTAGWFNAVVENQFDPNASVITA*	TRUE
v1_PLS_797c749353f10d36b16dafd7196e15234d99d13ce696a401271d61a1612a84aa	L_tr_Q841V4_Q841V4_ECOLX	57.143	21	9	0	1	21	1	21	3.74E-05	28.5	microcins.verified	TRUE	FALSE	GCF_017348995.1/GCF_017348995.1_ASM1734899v1_genomic|NZ_JAFMNV010000019.1|7497:7814:1	v1_PLS_797c749353f10d36b16dafd7196e15234d99d13ce696a401271d61a1612a84aa	GCF_017348995.1_ASM1734899v1_genomic	NZ_JAFMNV010000019.1	7497	7814	1	TRUE	ATG	GGAG/GAGG	0.462	MRELTSFEMQNVSGAGFFDFIGAVVVGAVTGISSFGLKWGMSGGSTGGVLGVGIVSAGVGLIVGAVLGLVDGALYGAMNGWDSTAGWFNAVVENQFDPNASVITA*	TRUE
v1_PLS_797c749353f10d36b16dafd7196e15234d99d13ce696a401271d61a1612a84aa	L_tr_Q841V4_Q841V4_ECOLX	57.143	21	9	0	1	21	1	21	3.74E-05	28.5	microcins.verified	TRUE	FALSE	GCF_014354035.1/GCF_014354035.1_ASM1435403v1_genomic|NZ_JACSWX010000012.1|4916:5233:1	v1_PLS_797c749353f10d36b16dafd7196e15234d99d13ce696a401271d61a1612a84aa	GCF_014354035.1_ASM1435403v1_genomic	NZ_JACSWX010000012.1	4916	5233	1	TRUE	ATG	GGAG/GAGG	0.462	MRELTSFEMQNVSGAGFFDFIGAVVVGAVTGISSFGLKWGMSGGSTGGVLGVGIVSAGVGLIVGAVLGLVDGALYGAMNGWDSTAGWFNAVVENQFDPNASVITA*	TRUE
v1_PLS_797c749353f10d36b16dafd7196e15234d99d13ce696a401271d61a1612a84aa	L_tr_Q841V4_Q841V4_ECOLX	57.143	21	9	0	1	21	1	21	3.74E-05	28.5	microcins.verified	TRUE	FALSE	GCA_019969975.1/GCA_019969975.1_ASM1996997v1_genomic|JAHXYM010000008.1|6285:6602:1	v1_PLS_797c749353f10d36b16dafd7196e15234d99d13ce696a401271d61a1612a84aa	GCA_019969975.1_ASM1996997v1_genomic	JAHXYM010000008.1	6285	6602	1	TRUE	ATG	GGAG/GAGG	0.462	MRELTSFEMQNVSGAGFFDFIGAVVVGAVTGISSFGLKWGMSGGSTGGVLGVGIVSAGVGLIVGAVLGLVDGALYGAMNGWDSTAGWFNAVVENQFDPNASVITA*	TRUE
v1_PLS_797c749353f10d36b16dafd7196e15234d99d13ce696a401271d61a1612a84aa	L_tr_Q841V4_Q841V4_ECOLX	57.143	21	9	0	1	21	1	21	3.74E-05	28.5	microcins.verified	TRUE	FALSE	GCA_014353995.1/GCA_014353995.1_ASM1435399v1_genomic|JACSWQ010000035.1|5406:5723:-1	v1_PLS_797c749353f10d36b16dafd7196e15234d99d13ce696a401271d61a1612a84aa	GCA_014353995.1_ASM1435399v1_genomic	JACSWQ010000035.1	5406	5723	-1	TRUE	ATG	GGAG/GAGG	0.465	MRELTSFEMQNVSGAGFFDFIGAVVVGAVTGISSFGLKWGMSGGSTGGVLGVGIVSAGVGLIVGAVLGLVDGALYGAMNGWDSTAGWFNAVVENQFDPNASVITA*	TRUE
v1_PLS_797c749353f10d36b16dafd7196e15234d99d13ce696a401271d61a1612a84aa	L_tr_Q841V4_Q841V4_ECOLX	57.143	21	9	0	1	21	1	21	3.74E-05	28.5	microcins.verified	TRUE	FALSE	GCA_014839265.1/GCA_014839265.1_ASM1483926v1_genomic|JACYNI010000020.1|90570:90887:-1	v1_PLS_797c749353f10d36b16dafd7196e15234d99d13ce696a401271d61a1612a84aa	GCA_014839265.1_ASM1483926v1_genomic	JACYNI010000020.1	90570	90887	-1	TRUE	ATG	GGAG/GAGG	0.465	MRELTSFEMQNVSGAGFFDFIGAVVVGAVTGISSFGLKWGMSGGSTGGVLGVGIVSAGVGLIVGAVLGLVDGALYGAMNGWDSTAGWFNAVVENQFDPNASVITA*	TRUE
v1_PLS_797c749353f10d36b16dafd7196e15234d99d13ce696a401271d61a1612a84aa	L_tr_Q841V4_Q841V4_ECOLX	57.143	21	9	0	1	21	1	21	3.74E-05	28.5	microcins.verified	TRUE	FALSE	GCA_010667965.1/GCA_010667965.1_A2_genomic|WSSP01000020.1|92678:92995:1	v1_PLS_797c749353f10d36b16dafd7196e15234d99d13ce696a401271d61a1612a84aa	GCA_010667965.1_A2_genomic	WSSP01000020.1	92678	92995	1	TRUE	ATG	GGAG/GAGG	0.462	MRELTSFEMQNVSGAGFFDFIGAVVVGAVTGISSFGLKWGMSGGSTGGVLGVGIVSAGVGLIVGAVLGLVDGALYGAMNGWDSTAGWFNAVVENQFDPNASVITA*	TRUE
v1_PLS_797c749353f10d36b16dafd7196e15234d99d13ce696a401271d61a1612a84aa	L_tr_Q841V4_Q841V4_ECOLX	57.143	21	9	0	1	21	1	21	3.74E-05	28.5	microcins.verified	TRUE	FALSE	GCF_009762725.1/GCF_009762725.1_ASM976272v1_genomic|NZ_CP046724.1|10942:11259:1	v1_PLS_797c749353f10d36b16dafd7196e15234d99d13ce696a401271d61a1612a84aa	GCF_009762725.1_ASM976272v1_genomic	NZ_CP046724.1	10942	11259	1	TRUE	ATG	GGAG/GAGG	0.462	MRELTSFEMQNVSGAGFFDFIGAVVVGAVTGISSFGLKWGMSGGSTGGVLGVGIVSAGVGLIVGAVLGLVDGALYGAMNGWDSTAGWFNAVVENQFDPNASVITA*	TRUE
v1_PLS_797c749353f10d36b16dafd7196e15234d99d13ce696a401271d61a1612a84aa	L_tr_Q841V4_Q841V4_ECOLX	57.143	21	9	0	1	21	1	21	3.74E-05	28.5	microcins.verified	TRUE	FALSE	GCF_000743785.2/GCF_000743785.2_ASM74378v2_genomic|NZ_JPOT02000003.1|168851:169168:-1	v1_PLS_797c749353f10d36b16dafd7196e15234d99d13ce696a401271d61a1612a84aa	GCF_000743785.2_ASM74378v2_genomic	NZ_JPOT02000003.1	168851	169168	-1	TRUE	ATG	GGAG/GAGG	0.465	MRELTSFEMQNVSGAGFFDFIGAVVVGAVTGISSFGLKWGMSGGSTGGVLGVGIVSAGVGLIVGAVLGLVDGALYGAMNGWDSTAGWFNAVVENQFDPNASVITA*	TRUE
v1_PLS_797c749353f10d36b16dafd7196e15234d99d13ce696a401271d61a1612a84aa	L_tr_Q841V4_Q841V4_ECOLX	57.143	21	9	0	1	21	1	21	3.74E-05	28.5	microcins.verified	TRUE	FALSE	GCF_004344785.1/GCF_004344785.1_ASM434478v1_genomic|NZ_SIJO01000009.1|4800:5117:1	v1_PLS_797c749353f10d36b16dafd7196e15234d99d13ce696a401271d61a1612a84aa	GCF_004344785.1_ASM434478v1_genomic	NZ_SIJO01000009.1	4800	5117	1	TRUE	ATG	GGAG/GAGG	0.462	MRELTSFEMQNVSGAGFFDFIGAVVVGAVTGISSFGLKWGMSGGSTGGVLGVGIVSAGVGLIVGAVLGLVDGALYGAMNGWDSTAGWFNAVVENQFDPNASVITA*	TRUE
v1_PLS_797c749353f10d36b16dafd7196e15234d99d13ce696a401271d61a1612a84aa	L_tr_Q841V4_Q841V4_ECOLX	57.143	21	9	0	1	21	1	21	3.74E-05	28.5	microcins.verified	TRUE	FALSE	GCF_023508185.1/GCF_023508185.1_ASM2350818v1_genomic|NZ_SGQI01000008.1|193080:193397:-1	v1_PLS_797c749353f10d36b16dafd7196e15234d99d13ce696a401271d61a1612a84aa	GCF_023508185.1_ASM2350818v1_genomic	NZ_SGQI01000008.1	193080	193397	-1	TRUE	ATG	GGAG/GAGG	0.462	MRELTSFEMQNVSGAGFFDFIGAVVVGAVTGISSFGLKWGMSGGSTGGVLGVGIVSAGVGLIVGAVLGLVDGALYGAMNGWDSTAGWFNAVVENQFDPNASVITA*	TRUE
v1_PLS_797c749353f10d36b16dafd7196e15234d99d13ce696a401271d61a1612a84aa	L_tr_Q841V4_Q841V4_ECOLX	57.143	21	9	0	1	21	1	21	3.74E-05	28.5	microcins.verified	TRUE	FALSE	GCF_024520895.1/GCF_024520895.1_ASM2452089v1_genomic|NZ_JALNPO010000010.1|167700:168017:-1	v1_PLS_797c749353f10d36b16dafd7196e15234d99d13ce696a401271d61a1612a84aa	GCF_024520895.1_ASM2452089v1_genomic	NZ_JALNPO010000010.1	167700	168017	-1	TRUE	ATG	GGAG/GAGG	0.462	MRELTSFEMQNVSGAGFFDFIGAVVVGAVTGISSFGLKWGMSGGSTGGVLGVGIVSAGVGLIVGAVLGLVDGALYGAMNGWDSTAGWFNAVVENQFDPNASVITA*	TRUE
v1_PLS_797c749353f10d36b16dafd7196e15234d99d13ce696a401271d61a1612a84aa	L_tr_Q841V4_Q841V4_ECOLX	57.143	21	9	0	1	21	1	21	3.74E-05	28.5	microcins.verified	TRUE	FALSE	GCF_025642955.1/GCF_025642955.1_ASM2564295v1_genomic|NZ_JANZKK010000010.1|180347:180664:-1	v1_PLS_797c749353f10d36b16dafd7196e15234d99d13ce696a401271d61a1612a84aa	GCF_025642955.1_ASM2564295v1_genomic	NZ_JANZKK010000010.1	180347	180664	-1	TRUE	ATG	GGAG/GAGG	0.465	MRELTSFEMQNVSGAGFFDFIGAVVVGAVTGISSFGLKWGMSGGSTGGVLGVGIVSAGVGLIVGAVLGLVDGALYGAMNGWDSTAGWFNAVVENQFDPNASVITA*	TRUE
v1_PLS_797c749353f10d36b16dafd7196e15234d99d13ce696a401271d61a1612a84aa	L_tr_Q841V4_Q841V4_ECOLX	57.143	21	9	0	1	21	1	21	3.74E-05	28.5	microcins.verified	TRUE	FALSE	GCA_026236645.1/GCA_026236645.1_ASM2623664v1_genomic|JAIWYZ010000005.1|164330:164647:1	v1_PLS_797c749353f10d36b16dafd7196e15234d99d13ce696a401271d61a1612a84aa	GCA_026236645.1_ASM2623664v1_genomic	JAIWYZ010000005.1	164330	164647	1	TRUE	ATG	GGAG/GAGG	0.462	MRELTSFEMQNVSGAGFFDFIGAVVVGAVTGISSFGLKWGMSGGSTGGVLGVGIVSAGVGLIVGAVLGLVDGALYGAMNGWDSTAGWFNAVVENQFDPNASVITA*	TRUE
v1_PLS_797c749353f10d36b16dafd7196e15234d99d13ce696a401271d61a1612a84aa	L_tr_Q841V4_Q841V4_ECOLX	57.143	21	9	0	1	21	1	21	3.74E-05	28.5	microcins.verified	TRUE	FALSE	GCA_023508185.1/GCA_023508185.1_ASM2350818v1_genomic|SGQI01000008.1|193080:193397:-1	v1_PLS_797c749353f10d36b16dafd7196e15234d99d13ce696a401271d61a1612a84aa	GCA_023508185.1_ASM2350818v1_genomic	SGQI01000008.1	193080	193397	-1	TRUE	ATG	GGAG/GAGG	0.462	MRELTSFEMQNVSGAGFFDFIGAVVVGAVTGISSFGLKWGMSGGSTGGVLGVGIVSAGVGLIVGAVLGLVDGALYGAMNGWDSTAGWFNAVVENQFDPNASVITA*	TRUE
v1_PLS_797c749353f10d36b16dafd7196e15234d99d13ce696a401271d61a1612a84aa	L_tr_Q841V4_Q841V4_ECOLX	57.143	21	9	0	1	21	1	21	3.74E-05	28.5	microcins.verified	TRUE	FALSE	GCF_011800485.1/GCF_011800485.1_ASM1180048v1_genomic|NZ_JAALFW010000011.1|167087:167404:-1	v1_PLS_797c749353f10d36b16dafd7196e15234d99d13ce696a401271d61a1612a84aa	GCF_011800485.1_ASM1180048v1_genomic	NZ_JAALFW010000011.1	167087	167404	-1	TRUE	ATG	GGAG/GAGG	0.462	MRELTSFEMQNVSGAGFFDFIGAVVVGAVTGISSFGLKWGMSGGSTGGVLGVGIVSAGVGLIVGAVLGLVDGALYGAMNGWDSTAGWFNAVVENQFDPNASVITA*	TRUE
v1_PLS_797c749353f10d36b16dafd7196e15234d99d13ce696a401271d61a1612a84aa	L_tr_Q841V4_Q841V4_ECOLX	57.143	21	9	0	1	21	1	21	3.74E-05	28.5	microcins.verified	TRUE	FALSE	GCA_011800475.1/GCA_011800475.1_ASM1180047v1_genomic|JAALFX010000011.1|168328:168645:-1	v1_PLS_797c749353f10d36b16dafd7196e15234d99d13ce696a401271d61a1612a84aa	GCA_011800475.1_ASM1180047v1_genomic	JAALFX010000011.1	168328	168645	-1	TRUE	ATG	GGAG/GAGG	0.462	MRELTSFEMQNVSGAGFFDFIGAVVVGAVTGISSFGLKWGMSGGSTGGVLGVGIVSAGVGLIVGAVLGLVDGALYGAMNGWDSTAGWFNAVVENQFDPNASVITA*	TRUE
v1_PLS_797c749353f10d36b16dafd7196e15234d99d13ce696a401271d61a1612a84aa	L_tr_Q841V4_Q841V4_ECOLX	57.143	21	9	0	1	21	1	21	3.74E-05	28.5	microcins.verified	TRUE	FALSE	GCF_020783495.1/GCF_020783495.1_ASM2078349v1_genomic|NZ_CP086135.1|108904:109221:1	v1_PLS_797c749353f10d36b16dafd7196e15234d99d13ce696a401271d61a1612a84aa	GCF_020783495.1_ASM2078349v1_genomic	NZ_CP086135.1	108904	109221	1	TRUE	ATG	GGAG/GAGG	0.456	MRELTSFEMQNVSGAGFFDFIGAVVVGAVTGISSFGLKWGMSGGSTGGVLGVGIVSAGVGLIVGAVLGLVDGALYGAMNGWDSTAGWFNAVVENQFDPNASVITA*	TRUE
v1_PLS_797c749353f10d36b16dafd7196e15234d99d13ce696a401271d61a1612a84aa	L_tr_Q841V4_Q841V4_ECOLX	57.143	21	9	0	1	21	1	21	3.74E-05	28.5	microcins.verified	TRUE	FALSE	GCF_014354165.1/GCF_014354165.1_ASM1435416v1_genomic|NZ_JACSXM010000009.1|164947:165264:-1	v1_PLS_797c749353f10d36b16dafd7196e15234d99d13ce696a401271d61a1612a84aa	GCF_014354165.1_ASM1435416v1_genomic	NZ_JACSXM010000009.1	164947	165264	-1	TRUE	ATG	GGAG/GAGG	0.465	MRELTSFEMQNVSGAGFFDFIGAVVVGAVTGISSFGLKWGMSGGSTGGVLGVGIVSAGVGLIVGAVLGLVDGALYGAMNGWDSTAGWFNAVVENQFDPNASVITA*	TRUE
v1_PLS_797c749353f10d36b16dafd7196e15234d99d13ce696a401271d61a1612a84aa	L_tr_Q841V4_Q841V4_ECOLX	57.143	21	9	0	1	21	1	21	3.74E-05	28.5	microcins.verified	TRUE	FALSE	GCF_000731125.1/GCF_000731125.1_ASM73112v1_genomic|NZ_JNGC01000004.1|6257:6574:1	v1_PLS_797c749353f10d36b16dafd7196e15234d99d13ce696a401271d61a1612a84aa	GCF_000731125.1_ASM73112v1_genomic	NZ_JNGC01000004.1	6257	6574	1	TRUE	ATG	GGAG/GAGG	0.462	MRELTSFEMQNVSGAGFFDFIGAVVVGAVTGISSFGLKWGMSGGSTGGVLGVGIVSAGVGLIVGAVLGLVDGALYGAMNGWDSTAGWFNAVVENQFDPNASVITA*	TRUE
v1_PLS_797c749353f10d36b16dafd7196e15234d99d13ce696a401271d61a1612a84aa	L_tr_Q841V4_Q841V4_ECOLX	57.143	21	9	0	1	21	1	21	3.74E-05	28.5	microcins.verified	TRUE	FALSE	GCA_000757415.2/GCA_000757415.2_MP2assem4_genomic|JPKQ01000014.1|5782:6099:1	v1_PLS_797c749353f10d36b16dafd7196e15234d99d13ce696a401271d61a1612a84aa	GCA_000757415.2_MP2assem4_genomic	JPKQ01000014.1	5782	6099	1	TRUE	ATG	GGAG/GAGG	0.456	MRELTSFEMQNVSGAGFFDFIGAVVVGAVTGISSFGLKWGMSGGSTGGVLGVGIVSAGVGLIVGAVLGLVDGALYGAMNGWDSTAGWFNAVVENQFDPNASVITA*	TRUE
v1_PLS_797c749353f10d36b16dafd7196e15234d99d13ce696a401271d61a1612a84aa	L_tr_Q841V4_Q841V4_ECOLX	57.143	21	9	0	1	21	1	21	3.74E-05	28.5	microcins.verified	TRUE	FALSE	GCA_014841465.1/GCA_014841465.1_ASM1484146v1_genomic|JACYVO010000017.1|90106:90423:-1	v1_PLS_797c749353f10d36b16dafd7196e15234d99d13ce696a401271d61a1612a84aa	GCA_014841465.1_ASM1484146v1_genomic	JACYVO010000017.1	90106	90423	-1	TRUE	ATG	GGAG/GAGG	0.459	MRELTSFEMQNVSGAGFFDFIGAVVVGAVTGISSFGLKWGMSGGSTGGVLGVGIVSAGVGLIVGAVLGLVDGALYGAMNGWDSTAGWFNAVVENQFDPNASVITA*	TRUE
v1_PLS_797c749353f10d36b16dafd7196e15234d99d13ce696a401271d61a1612a84aa	L_tr_Q841V4_Q841V4_ECOLX	57.143	21	9	0	1	21	1	21	3.74E-05	28.5	microcins.verified	TRUE	FALSE	GCA_016925765.1/GCA_016925765.1_ASM1692576v1_genomic|JAEUWZ010000003.1|55230:55547:-1	v1_PLS_797c749353f10d36b16dafd7196e15234d99d13ce696a401271d61a1612a84aa	GCA_016925765.1_ASM1692576v1_genomic	JAEUWZ010000003.1	55230	55547	-1	TRUE	ATG	GGAG/GAGG	0.465	MRELTSFEMQNVSGAGFFDFIGAVVVGAVTGISSFGLKWGMSGGSTGGVLGVGIVSAGVGLIVGAVLGLVDGALYGAMNGWDSTAGWFNAVVENQFDPNASVITA*	TRUE
v1_PLS_797c749353f10d36b16dafd7196e15234d99d13ce696a401271d61a1612a84aa	L_tr_Q841V4_Q841V4_ECOLX	57.143	21	9	0	1	21	1	21	3.74E-05	28.5	microcins.verified	TRUE	FALSE	GCA_013403235.1/GCA_013403235.1_ASM1340323v1_genomic|JACBPL010000010.1|141506:141823:-1	v1_PLS_797c749353f10d36b16dafd7196e15234d99d13ce696a401271d61a1612a84aa	GCA_013403235.1_ASM1340323v1_genomic	JACBPL010000010.1	141506	141823	-1	TRUE	ATG	GGAG/GAGG	0.465	MRELTSFEMQNVSGAGFFDFIGAVVVGAVTGISSFGLKWGMSGGSTGGVLGVGIVSAGVGLIVGAVLGLVDGALYGAMNGWDSTAGWFNAVVENQFDPNASVITA*	TRUE
v1_PLS_797c749353f10d36b16dafd7196e15234d99d13ce696a401271d61a1612a84aa	L_tr_Q841V4_Q841V4_ECOLX	57.143	21	9	0	1	21	1	21	3.74E-05	28.5	microcins.verified	TRUE	FALSE	GCF_014138175.1/GCF_014138175.1_ASM1413817v1_genomic|NZ_JACGXI010000007.1|172148:172465:-1	v1_PLS_797c749353f10d36b16dafd7196e15234d99d13ce696a401271d61a1612a84aa	GCF_014138175.1_ASM1413817v1_genomic	NZ_JACGXI010000007.1	172148	172465	-1	TRUE	ATG	GGAG/GAGG	0.459	MRELTSFEMQNVSGAGFFDFIGAVVVGAVTGISSFGLKWGMSGGSTGGVLGVGIVSAGVGLIVGAVLGLVDGALYGAMNGWDSTAGWFNAVVENQFDPNASVITA*	TRUE
v1_PLS_797c749353f10d36b16dafd7196e15234d99d13ce696a401271d61a1612a84aa	L_tr_Q841V4_Q841V4_ECOLX	57.143	21	9	0	1	21	1	21	3.74E-05	28.5	microcins.verified	TRUE	FALSE	GCF_014839545.1/GCF_014839545.1_ASM1483954v1_genomic|NZ_JACYNZ010000007.1|171190:171507:-1	v1_PLS_797c749353f10d36b16dafd7196e15234d99d13ce696a401271d61a1612a84aa	GCF_014839545.1_ASM1483954v1_genomic	NZ_JACYNZ010000007.1	171190	171507	-1	TRUE	ATG	GGAG/GAGG	0.465	MRELTSFEMQNVSGAGFFDFIGAVVVGAVTGISSFGLKWGMSGGSTGGVLGVGIVSAGVGLIVGAVLGLVDGALYGAMNGWDSTAGWFNAVVENQFDPNASVITA*	TRUE
v1_PLS_797c749353f10d36b16dafd7196e15234d99d13ce696a401271d61a1612a84aa	L_tr_Q841V4_Q841V4_ECOLX	57.143	21	9	0	1	21	1	21	3.74E-05	28.5	microcins.verified	TRUE	FALSE	GCF_023614195.1/GCF_023614195.1_ASM2361419v1_genomic|NZ_JAKKEQ010000012.1|4667:4984:1	v1_PLS_797c749353f10d36b16dafd7196e15234d99d13ce696a401271d61a1612a84aa	GCF_023614195.1_ASM2361419v1_genomic	NZ_JAKKEQ010000012.1	4667	4984	1	TRUE	ATG	GGAG/GAGG	0.462	MRELTSFEMQNVSGAGFFDFIGAVVVGAVTGISSFGLKWGMSGGSTGGVLGVGIVSAGVGLIVGAVLGLVDGALYGAMNGWDSTAGWFNAVVENQFDPNASVITA*	TRUE
v1_PLS_797c749353f10d36b16dafd7196e15234d99d13ce696a401271d61a1612a84aa	L_tr_Q841V4_Q841V4_ECOLX	57.143	21	9	0	1	21	1	21	3.74E-05	28.5	microcins.verified	TRUE	FALSE	GCA_010667985.1/GCA_010667985.1_B1_genomic|WSSQ01000043.1|4566:4883:1	v1_PLS_797c749353f10d36b16dafd7196e15234d99d13ce696a401271d61a1612a84aa	GCA_010667985.1_B1_genomic	WSSQ01000043.1	4566	4883	1	TRUE	ATG	GGAG/GAGG	0.462	MRELTSFEMQNVSGAGFFDFIGAVVVGAVTGISSFGLKWGMSGGSTGGVLGVGIVSAGVGLIVGAVLGLVDGALYGAMNGWDSTAGWFNAVVENQFDPNASVITA*	TRUE
v1_PLS_797c749353f10d36b16dafd7196e15234d99d13ce696a401271d61a1612a84aa	L_tr_Q841V4_Q841V4_ECOLX	57.143	21	9	0	1	21	1	21	3.74E-05	28.5	microcins.verified	TRUE	FALSE	GCA_014353945.1/GCA_014353945.1_ASM1435394v1_genomic|JACSWW010000013.1|106123:106440:-1	v1_PLS_797c749353f10d36b16dafd7196e15234d99d13ce696a401271d61a1612a84aa	GCA_014353945.1_ASM1435394v1_genomic	JACSWW010000013.1	106123	106440	-1	TRUE	ATG	GGAG/GAGG	0.465	MRELTSFEMQNVSGAGFFDFIGAVVVGAVTGISSFGLKWGMSGGSTGGVLGVGIVSAGVGLIVGAVLGLVDGALYGAMNGWDSTAGWFNAVVENQFDPNASVITA*	TRUE
v1_PLS_797c749353f10d36b16dafd7196e15234d99d13ce696a401271d61a1612a84aa	L_tr_Q841V4_Q841V4_ECOLX	57.143	21	9	0	1	21	1	21	3.74E-05	28.5	microcins.verified	TRUE	FALSE	GCF_014839175.1/GCF_014839175.1_ASM1483917v1_genomic|NZ_JACYNF010000014.1|8601:8918:1	v1_PLS_797c749353f10d36b16dafd7196e15234d99d13ce696a401271d61a1612a84aa	GCF_014839175.1_ASM1483917v1_genomic	NZ_JACYNF010000014.1	8601	8918	1	TRUE	ATG	GGAG/GAGG	0.459	MRELTSFEMQNVSGAGFFDFIGAVVVGAVTGISSFGLKWGMSGGSTGGVLGVGIVSAGVGLIVGAVLGLVDGALYGAMNGWDSTAGWFNAVVENQFDPNASVITA*	TRUE
v1_PLS_797c749353f10d36b16dafd7196e15234d99d13ce696a401271d61a1612a84aa	L_tr_Q841V4_Q841V4_ECOLX	57.143	21	9	0	1	21	1	21	3.74E-05	28.5	microcins.verified	TRUE	FALSE	GCF_000687245.1/GCF_000687245.1_Eh318v1.0_genomic|NZ_KK403367.1|189582:189899:-1	v1_PLS_797c749353f10d36b16dafd7196e15234d99d13ce696a401271d61a1612a84aa	GCF_000687245.1_Eh318v1.0_genomic	NZ_KK403367.1	189582	189899	-1	TRUE	ATG	GGAG/GAGG	0.465	MRELTSFEMQNVSGAGFFDFIGAVVVGAVTGISSFGLKWGMSGGSTGGVLGVGIVSAGVGLIVGAVLGLVDGALYGAMNGWDSTAGWFNAVVENQFDPNASVITA*	TRUE
v1_PLS_797c749353f10d36b16dafd7196e15234d99d13ce696a401271d61a1612a84aa	L_tr_Q841V4_Q841V4_ECOLX	57.143	21	9	0	1	21	1	21	3.74E-05	28.5	microcins.verified	TRUE	FALSE	GCA_014353795.1/GCA_014353795.1_ASM1435379v1_genomic|JACSWZ010000008.1|171455:171772:1	v1_PLS_797c749353f10d36b16dafd7196e15234d99d13ce696a401271d61a1612a84aa	GCA_014353795.1_ASM1435379v1_genomic	JACSWZ010000008.1	171455	171772	1	TRUE	ATG	GGAG/GAGG	0.459	MRELTSFEMQNVSGAGFFDFIGAVVVGAVTGISSFGLKWGMSGGSTGGVLGVGIVSAGVGLIVGAVLGLVDGALYGAMNGWDSTAGWFNAVVENQFDPNASVITA*	TRUE
v1_PLS_797c749353f10d36b16dafd7196e15234d99d13ce696a401271d61a1612a84aa	L_tr_Q841V4_Q841V4_ECOLX	57.143	21	9	0	1	21	1	21	3.74E-05	28.5	microcins.verified	TRUE	FALSE	GCA_024799805.1/GCA_024799805.1_ASM2479980v1_genomic|CP103403.1|107091:107408:1	v1_PLS_797c749353f10d36b16dafd7196e15234d99d13ce696a401271d61a1612a84aa	GCA_024799805.1_ASM2479980v1_genomic	CP103403.1	107091	107408	1	TRUE	ATG	GGAG/GAGG	0.459	MRELTSFEMQNVSGAGFFDFIGAVVVGAVTGISSFGLKWGMSGGSTGGVLGVGIVSAGVGLIVGAVLGLVDGALYGAMNGWDSTAGWFNAVVENQFDPNASVITA*	TRUE
v1_PLS_797c749353f10d36b16dafd7196e15234d99d13ce696a401271d61a1612a84aa	L_tr_Q841V4_Q841V4_ECOLX	57.143	21	9	0	1	21	1	21	3.74E-05	28.5	microcins.verified	TRUE	FALSE	GCF_001264395.1/GCF_001264395.1_CFSAN033090_genomic|NZ_LGYX01000023.1|168858:169175:-1	v1_PLS_797c749353f10d36b16dafd7196e15234d99d13ce696a401271d61a1612a84aa	GCF_001264395.1_CFSAN033090_genomic	NZ_LGYX01000023.1	168858	169175	-1	TRUE	ATG	GGAG/GAGG	0.456	MRELTSFEMQNVSGAGFFDFIGAVVVGAVTGISSFGLKWGMSGGSTGGVLGVGIVSAGVGLIVGAVLGLVDGALYGAMNGWDSTAGWFNAVVENQFDPNASVITA*	TRUE
v1_PLS_797c749353f10d36b16dafd7196e15234d99d13ce696a401271d61a1612a84aa	L_tr_Q841V4_Q841V4_ECOLX	57.143	21	9	0	1	21	1	21	3.74E-05	28.5	microcins.verified	TRUE	FALSE	GCF_014353795.1/GCF_014353795.1_ASM1435379v1_genomic|NZ_JACSWZ010000008.1|171455:171772:1	v1_PLS_797c749353f10d36b16dafd7196e15234d99d13ce696a401271d61a1612a84aa	GCF_014353795.1_ASM1435379v1_genomic	NZ_JACSWZ010000008.1	171455	171772	1	TRUE	ATG	GGAG/GAGG	0.459	MRELTSFEMQNVSGAGFFDFIGAVVVGAVTGISSFGLKWGMSGGSTGGVLGVGIVSAGVGLIVGAVLGLVDGALYGAMNGWDSTAGWFNAVVENQFDPNASVITA*	TRUE
v1_PLS_a2f923ec46f1e0ce01c98d9f829ccd3df43d1d83284dbc135d0c8b48c19bba58	L_tr_Q841V4_Q841V4_ECOLX	41.379	29	17	0	1	29	1	29	1.50E-05	28.9	microcins.verified	TRUE	FALSE	GCF_018257675.1/GCF_018257675.1_ASM1825767v1_genomic|NZ_JAERJK010000016.1|90035:90289:1	v1_PLS_a2f923ec46f1e0ce01c98d9f829ccd3df43d1d83284dbc135d0c8b48c19bba58	GCF_018257675.1_ASM1825767v1_genomic	NZ_JAERJK010000016.1	90035	90289	1	TRUE	ATG	AGGAG	0.478	MRELSLNEMNVVAGGFSIGSCSIGGSFSTSKDGHGGSTTSASFHAGCGLNAPDTGSSASGNNKGNSGKSSNKGKSGQMGGGKNR*	TRUE
v1_PLS_a2f923ec46f1e0ce01c98d9f829ccd3df43d1d83284dbc135d0c8b48c19bba58	L_tr_Q841V4_Q841V4_ECOLX	41.379	29	17	0	1	29	1	29	1.50E-05	28.9	microcins.verified	TRUE	FALSE	GCA_002928355.1/GCA_002928355.1_ASM292835v1_genomic|POWN01000002.1|229109:229363:1	v1_PLS_a2f923ec46f1e0ce01c98d9f829ccd3df43d1d83284dbc135d0c8b48c19bba58	GCA_002928355.1_ASM292835v1_genomic	POWN01000002.1	229109	229363	1	TRUE	ATG	AGGAG	0.482	MRELSLNEMNVVAGGFSIGSCSIGGSFSTSKDGHGGSTTSASFHAGCGLNAPDTGSSASGNNKGNSGKSSNKGKSGQMGGGKNR*	TRUE
v1_PLS_a2f923ec46f1e0ce01c98d9f829ccd3df43d1d83284dbc135d0c8b48c19bba58	L_tr_Q841V4_Q841V4_ECOLX	41.379	29	17	0	1	29	1	29	1.50E-05	28.9	microcins.verified	TRUE	FALSE	GCA_030017095.1/GCA_030017095.1_ASM3001709v1_genomic|JASDEP010000011.1|18097:18351:1	v1_PLS_a2f923ec46f1e0ce01c98d9f829ccd3df43d1d83284dbc135d0c8b48c19bba58	GCA_030017095.1_ASM3001709v1_genomic	JASDEP010000011.1	18097	18351	1	TRUE	ATG	AGGAG	0.486	MRELSLNEMNVVAGGFSIGSCSIGGSFSTSKDGHGGSTTSASFHAGCGLNAPDTGSSASGNNKGNSGKSSNKGKSGQMGGGKNR*	TRUE
v1_PLS_a2f923ec46f1e0ce01c98d9f829ccd3df43d1d83284dbc135d0c8b48c19bba58	L_tr_Q841V4_Q841V4_ECOLX	41.379	29	17	0	1	29	1	29	1.50E-05	28.9	microcins.verified	TRUE	FALSE	GCA_002207995.1/GCA_002207995.1_ASM220799v1_genomic|NHZE01000034.1|21468:21722:1	v1_PLS_a2f923ec46f1e0ce01c98d9f829ccd3df43d1d83284dbc135d0c8b48c19bba58	GCA_002207995.1_ASM220799v1_genomic	NHZE01000034.1	21468	21722	1	TRUE	ATG	AGGAG	0.478	MRELSLNEMNVVAGGFSIGSCSIGGSFSTSKDGHGGSTTSASFHAGCGLNAPDTGSSASGNNKGNSGKSSNKGKSGQMGGGKNR*	TRUE
v1_PLS_a2f923ec46f1e0ce01c98d9f829ccd3df43d1d83284dbc135d0c8b48c19bba58	L_tr_Q841V4_Q841V4_ECOLX	41.379	29	17	0	1	29	1	29	1.50E-05	28.9	microcins.verified	TRUE	FALSE	GCA_011752575.1/GCA_011752575.1_ASM1175257v1_genomic|VWXH01000002.1|471909:472163:-1	v1_PLS_a2f923ec46f1e0ce01c98d9f829ccd3df43d1d83284dbc135d0c8b48c19bba58	GCA_011752575.1_ASM1175257v1_genomic	VWXH01000002.1	471909	472163	-1	TRUE	ATG	AGGAG	0.475	MRELSLNEMNVVAGGFSIGSCSIGGSFSTSKDGHGGSTTSASFHAGCGLNAPDTGSSASGNNKGNSGKSSNKGKSGQMGGGKNR*	TRUE
v1_PLS_a2f923ec46f1e0ce01c98d9f829ccd3df43d1d83284dbc135d0c8b48c19bba58	L_tr_Q841V4_Q841V4_ECOLX	41.379	29	17	0	1	29	1	29	1.50E-05	28.9	microcins.verified	TRUE	FALSE	GCF_002207995.1/GCF_002207995.1_ASM220799v1_genomic|NZ_NHZE01000034.1|21468:21722:1	v1_PLS_a2f923ec46f1e0ce01c98d9f829ccd3df43d1d83284dbc135d0c8b48c19bba58	GCF_002207995.1_ASM220799v1_genomic	NZ_NHZE01000034.1	21468	21722	1	TRUE	ATG	AGGAG	0.478	MRELSLNEMNVVAGGFSIGSCSIGGSFSTSKDGHGGSTTSASFHAGCGLNAPDTGSSASGNNKGNSGKSSNKGKSGQMGGGKNR*	TRUE
v1_PLS_a2f923ec46f1e0ce01c98d9f829ccd3df43d1d83284dbc135d0c8b48c19bba58	L_tr_Q841V4_Q841V4_ECOLX	41.379	29	17	0	1	29	1	29	1.50E-05	28.9	microcins.verified	TRUE	FALSE	GCF_011752575.1/GCF_011752575.1_ASM1175257v1_genomic|NZ_VWXH01000002.1|471909:472163:-1	v1_PLS_a2f923ec46f1e0ce01c98d9f829ccd3df43d1d83284dbc135d0c8b48c19bba58	GCF_011752575.1_ASM1175257v1_genomic	NZ_VWXH01000002.1	471909	472163	-1	TRUE	ATG	AGGAG	0.475	MRELSLNEMNVVAGGFSIGSCSIGGSFSTSKDGHGGSTTSASFHAGCGLNAPDTGSSASGNNKGNSGKSSNKGKSGQMGGGKNR*	TRUE
v1_PLS_a2f923ec46f1e0ce01c98d9f829ccd3df43d1d83284dbc135d0c8b48c19bba58	L_tr_Q841V4_Q841V4_ECOLX	41.379	29	17	0	1	29	1	29	1.50E-05	28.9	microcins.verified	TRUE	FALSE	GCA_018257675.1/GCA_018257675.1_ASM1825767v1_genomic|JAERJK010000016.1|90035:90289:1	v1_PLS_a2f923ec46f1e0ce01c98d9f829ccd3df43d1d83284dbc135d0c8b48c19bba58	GCA_018257675.1_ASM1825767v1_genomic	JAERJK010000016.1	90035	90289	1	TRUE	ATG	AGGAG	0.478	MRELSLNEMNVVAGGFSIGSCSIGGSFSTSKDGHGGSTTSASFHAGCGLNAPDTGSSASGNNKGNSGKSSNKGKSGQMGGGKNR*	TRUE
v1_PLS_a2f923ec46f1e0ce01c98d9f829ccd3df43d1d83284dbc135d0c8b48c19bba58	L_tr_Q841V4_Q841V4_ECOLX	41.379	29	17	0	1	29	1	29	1.50E-05	28.9	microcins.verified	TRUE	FALSE	GCF_002928355.1/GCF_002928355.1_ASM292835v1_genomic|NZ_POWN01000002.1|229109:229363:1	v1_PLS_a2f923ec46f1e0ce01c98d9f829ccd3df43d1d83284dbc135d0c8b48c19bba58	GCF_002928355.1_ASM292835v1_genomic	NZ_POWN01000002.1	229109	229363	1	TRUE	ATG	AGGAG	0.482	MRELSLNEMNVVAGGFSIGSCSIGGSFSTSKDGHGGSTTSASFHAGCGLNAPDTGSSASGNNKGNSGKSSNKGKSGQMGGGKNR*	TRUE
v1_PLS_2074a9fc9068ab4514cec149dccdaa2c59887cf4dd023459aaa815d8c8286a45	L_tr_Q841V4_Q841V4_ECOLX	45	40	18	2	1	36	1	40	0.000104	26.9	microcins.verified	TRUE	FALSE	GCF_008631735.1/GCF_008631735.1_ASM863173v1_genomic|NZ_VWUW01000023.1|61186:61503:-1	v1_PLS_2074a9fc9068ab4514cec149dccdaa2c59887cf4dd023459aaa815d8c8286a45	GCF_008631735.1_ASM863173v1_genomic	NZ_VWUW01000023.1	61186	61503	-1	TRUE	ATG	GGAG/GAGG	0.503	MRELTTVEMQTVSGAGVFDFIGSVVVGAAAGITAFGLKWAMSGGSTGGVLGVGIISGGVGLIVGAVVGLVDGALYGAMNGWETTAGWFNNIVENQLDLGTGVITA*	TRUE
v1_PLS_2074a9fc9068ab4514cec149dccdaa2c59887cf4dd023459aaa815d8c8286a45	L_tr_Q841V4_Q841V4_ECOLX	45	40	18	2	1	36	1	40	0.000104	26.9	microcins.verified	TRUE	FALSE	GCF_008631995.1/GCF_008631995.1_ASM863199v1_genomic|NZ_VWVI01000022.1|61186:61503:-1	v1_PLS_2074a9fc9068ab4514cec149dccdaa2c59887cf4dd023459aaa815d8c8286a45	GCF_008631995.1_ASM863199v1_genomic	NZ_VWVI01000022.1	61186	61503	-1	TRUE	ATG	GGAG/GAGG	0.503	MRELTTVEMQTVSGAGVFDFIGSVVVGAAAGITAFGLKWAMSGGSTGGVLGVGIISGGVGLIVGAVVGLVDGALYGAMNGWETTAGWFNNIVENQLDLGTGVITA*	TRUE
v1_PLS_2074a9fc9068ab4514cec149dccdaa2c59887cf4dd023459aaa815d8c8286a45	L_tr_Q841V4_Q841V4_ECOLX	45	40	18	2	1	36	1	40	0.000104	26.9	microcins.verified	TRUE	FALSE	GCF_008632005.1/GCF_008632005.1_ASM863200v1_genomic|NZ_VWVJ01000022.1|61185:61502:-1	v1_PLS_2074a9fc9068ab4514cec149dccdaa2c59887cf4dd023459aaa815d8c8286a45	GCF_008632005.1_ASM863200v1_genomic	NZ_VWVJ01000022.1	61185	61502	-1	TRUE	ATG	GGAG/GAGG	0.503	MRELTTVEMQTVSGAGVFDFIGSVVVGAAAGITAFGLKWAMSGGSTGGVLGVGIISGGVGLIVGAVVGLVDGALYGAMNGWETTAGWFNNIVENQLDLGTGVITA*	TRUE
v1_PLS_2074a9fc9068ab4514cec149dccdaa2c59887cf4dd023459aaa815d8c8286a45	L_tr_Q841V4_Q841V4_ECOLX	45	40	18	2	1	36	1	40	0.000104	26.9	microcins.verified	TRUE	FALSE	GCA_008631565.1/GCA_008631565.1_ASM863156v1_genomic|VWUN01000022.1|61190:61507:-1	v1_PLS_2074a9fc9068ab4514cec149dccdaa2c59887cf4dd023459aaa815d8c8286a45	GCA_008631565.1_ASM863156v1_genomic	VWUN01000022.1	61190	61507	-1	TRUE	ATG	GGAG/GAGG	0.503	MRELTTVEMQTVSGAGVFDFIGSVVVGAAAGITAFGLKWAMSGGSTGGVLGVGIISGGVGLIVGAVVGLVDGALYGAMNGWETTAGWFNNIVENQLDLGTGVITA*	TRUE
v1_PLS_2074a9fc9068ab4514cec149dccdaa2c59887cf4dd023459aaa815d8c8286a45	L_tr_Q841V4_Q841V4_ECOLX	45	40	18	2	1	36	1	40	0.000104	26.9	microcins.verified	TRUE	FALSE	GCF_008631905.1/GCF_008631905.1_ASM863190v1_genomic|NZ_VWVE01000022.1|61186:61503:-1	v1_PLS_2074a9fc9068ab4514cec149dccdaa2c59887cf4dd023459aaa815d8c8286a45	GCF_008631905.1_ASM863190v1_genomic	NZ_VWVE01000022.1	61186	61503	-1	TRUE	ATG	GGAG/GAGG	0.503	MRELTTVEMQTVSGAGVFDFIGSVVVGAAAGITAFGLKWAMSGGSTGGVLGVGIISGGVGLIVGAVVGLVDGALYGAMNGWETTAGWFNNIVENQLDLGTGVITA*	TRUE
v1_PLS_2074a9fc9068ab4514cec149dccdaa2c59887cf4dd023459aaa815d8c8286a45	L_tr_Q841V4_Q841V4_ECOLX	45	40	18	2	1	36	1	40	0.000104	26.9	microcins.verified	TRUE	FALSE	GCA_008631635.1/GCA_008631635.1_ASM863163v1_genomic|VWUQ01000022.1|61190:61507:-1	v1_PLS_2074a9fc9068ab4514cec149dccdaa2c59887cf4dd023459aaa815d8c8286a45	GCA_008631635.1_ASM863163v1_genomic	VWUQ01000022.1	61190	61507	-1	TRUE	ATG	GGAG/GAGG	0.503	MRELTTVEMQTVSGAGVFDFIGSVVVGAAAGITAFGLKWAMSGGSTGGVLGVGIISGGVGLIVGAVVGLVDGALYGAMNGWETTAGWFNNIVENQLDLGTGVITA*	TRUE
v1_PLS_2074a9fc9068ab4514cec149dccdaa2c59887cf4dd023459aaa815d8c8286a45	L_tr_Q841V4_Q841V4_ECOLX	45	40	18	2	1	36	1	40	0.000104	26.9	microcins.verified	TRUE	FALSE	GCA_008631665.1/GCA_008631665.1_ASM863166v1_genomic|VWUS01000022.1|61190:61507:-1	v1_PLS_2074a9fc9068ab4514cec149dccdaa2c59887cf4dd023459aaa815d8c8286a45	GCA_008631665.1_ASM863166v1_genomic	VWUS01000022.1	61190	61507	-1	TRUE	ATG	GGAG/GAGG	0.503	MRELTTVEMQTVSGAGVFDFIGSVVVGAAAGITAFGLKWAMSGGSTGGVLGVGIISGGVGLIVGAVVGLVDGALYGAMNGWETTAGWFNNIVENQLDLGTGVITA*	TRUE
v1_PLS_2074a9fc9068ab4514cec149dccdaa2c59887cf4dd023459aaa815d8c8286a45	L_tr_Q841V4_Q841V4_ECOLX	45	40	18	2	1	36	1	40	0.000104	26.9	microcins.verified	TRUE	FALSE	GCA_008631415.1/GCA_008631415.1_ASM863141v1_genomic|VWUE01000025.1|3276:3593:1	v1_PLS_2074a9fc9068ab4514cec149dccdaa2c59887cf4dd023459aaa815d8c8286a45	GCA_008631415.1_ASM863141v1_genomic	VWUE01000025.1	3276	3593	1	TRUE	ATG	GGAG/GAGG	0.506	MRELTTVEMQTVSGAGVFDFIGSVVVGAAAGITAFGLKWAMSGGSTGGVLGVGIISGGVGLIVGAVVGLVDGALYGAMNGWETTAGWFNNIVENQLDLGTGVITA*	TRUE
v1_PLS_2074a9fc9068ab4514cec149dccdaa2c59887cf4dd023459aaa815d8c8286a45	L_tr_Q841V4_Q841V4_ECOLX	45	40	18	2	1	36	1	40	0.000104	26.9	microcins.verified	TRUE	FALSE	GCF_008631645.1/GCF_008631645.1_ASM863164v1_genomic|NZ_VWUR01000022.1|61190:61507:-1	v1_PLS_2074a9fc9068ab4514cec149dccdaa2c59887cf4dd023459aaa815d8c8286a45	GCF_008631645.1_ASM863164v1_genomic	NZ_VWUR01000022.1	61190	61507	-1	TRUE	ATG	GGAG/GAGG	0.503	MRELTTVEMQTVSGAGVFDFIGSVVVGAAAGITAFGLKWAMSGGSTGGVLGVGIISGGVGLIVGAVVGLVDGALYGAMNGWETTAGWFNNIVENQLDLGTGVITA*	TRUE
v1_PLS_2074a9fc9068ab4514cec149dccdaa2c59887cf4dd023459aaa815d8c8286a45	L_tr_Q841V4_Q841V4_ECOLX	45	40	18	2	1	36	1	40	0.000104	26.9	microcins.verified	TRUE	FALSE	GCA_008631685.1/GCA_008631685.1_ASM863168v1_genomic|VWUT01000022.1|61190:61507:-1	v1_PLS_2074a9fc9068ab4514cec149dccdaa2c59887cf4dd023459aaa815d8c8286a45	GCA_008631685.1_ASM863168v1_genomic	VWUT01000022.1	61190	61507	-1	TRUE	ATG	GGAG/GAGG	0.503	MRELTTVEMQTVSGAGVFDFIGSVVVGAAAGITAFGLKWAMSGGSTGGVLGVGIISGGVGLIVGAVVGLVDGALYGAMNGWETTAGWFNNIVENQLDLGTGVITA*	TRUE
v1_PLS_2074a9fc9068ab4514cec149dccdaa2c59887cf4dd023459aaa815d8c8286a45	L_tr_Q841V4_Q841V4_ECOLX	45	40	18	2	1	36	1	40	0.000104	26.9	microcins.verified	TRUE	FALSE	GCA_008631935.1/GCA_008631935.1_ASM863193v1_genomic|VWVG01000021.1|61186:61503:-1	v1_PLS_2074a9fc9068ab4514cec149dccdaa2c59887cf4dd023459aaa815d8c8286a45	GCA_008631935.1_ASM863193v1_genomic	VWVG01000021.1	61186	61503	-1	TRUE	ATG	GGAG/GAGG	0.503	MRELTTVEMQTVSGAGVFDFIGSVVVGAAAGITAFGLKWAMSGGSTGGVLGVGIISGGVGLIVGAVVGLVDGALYGAMNGWETTAGWFNNIVENQLDLGTGVITA*	TRUE
v1_PLS_2074a9fc9068ab4514cec149dccdaa2c59887cf4dd023459aaa815d8c8286a45	L_tr_Q841V4_Q841V4_ECOLX	45	40	18	2	1	36	1	40	0.000104	26.9	microcins.verified	TRUE	FALSE	GCA_008631715.1/GCA_008631715.1_ASM863171v1_genomic|VWUU01000022.1|61190:61507:-1	v1_PLS_2074a9fc9068ab4514cec149dccdaa2c59887cf4dd023459aaa815d8c8286a45	GCA_008631715.1_ASM863171v1_genomic	VWUU01000022.1	61190	61507	-1	TRUE	ATG	GGAG/GAGG	0.503	MRELTTVEMQTVSGAGVFDFIGSVVVGAAAGITAFGLKWAMSGGSTGGVLGVGIISGGVGLIVGAVVGLVDGALYGAMNGWETTAGWFNNIVENQLDLGTGVITA*	TRUE
v1_PLS_2074a9fc9068ab4514cec149dccdaa2c59887cf4dd023459aaa815d8c8286a45	L_tr_Q841V4_Q841V4_ECOLX	45	40	18	2	1	36	1	40	0.000104	26.9	microcins.verified	TRUE	FALSE	GCF_008631715.1/GCF_008631715.1_ASM863171v1_genomic|NZ_VWUU01000022.1|61190:61507:-1	v1_PLS_2074a9fc9068ab4514cec149dccdaa2c59887cf4dd023459aaa815d8c8286a45	GCF_008631715.1_ASM863171v1_genomic	NZ_VWUU01000022.1	61190	61507	-1	TRUE	ATG	GGAG/GAGG	0.503	MRELTTVEMQTVSGAGVFDFIGSVVVGAAAGITAFGLKWAMSGGSTGGVLGVGIISGGVGLIVGAVVGLVDGALYGAMNGWETTAGWFNNIVENQLDLGTGVITA*	TRUE
v1_PLS_2074a9fc9068ab4514cec149dccdaa2c59887cf4dd023459aaa815d8c8286a45	L_tr_Q841V4_Q841V4_ECOLX	45	40	18	2	1	36	1	40	0.000104	26.9	microcins.verified	TRUE	FALSE	GCA_008631295.1/GCA_008631295.1_ASM863129v1_genomic|VWTZ01000016.1|61216:61533:1	v1_PLS_2074a9fc9068ab4514cec149dccdaa2c59887cf4dd023459aaa815d8c8286a45	GCA_008631295.1_ASM863129v1_genomic	VWTZ01000016.1	61216	61533	1	TRUE	ATG	GGAG/GAGG	0.506	MRELTTVEMQTVSGAGVFDFIGSVVVGAAAGITAFGLKWAMSGGSTGGVLGVGIISGGVGLIVGAVVGLVDGALYGAMNGWETTAGWFNNIVENQLDLGTGVITA*	TRUE
v1_PLS_2074a9fc9068ab4514cec149dccdaa2c59887cf4dd023459aaa815d8c8286a45	L_tr_Q841V4_Q841V4_ECOLX	45	40	18	2	1	36	1	40	0.000104	26.9	microcins.verified	TRUE	FALSE	GCF_008631595.1/GCF_008631595.1_ASM863159v1_genomic|NZ_VWUO01000022.1|61190:61507:-1	v1_PLS_2074a9fc9068ab4514cec149dccdaa2c59887cf4dd023459aaa815d8c8286a45	GCF_008631595.1_ASM863159v1_genomic	NZ_VWUO01000022.1	61190	61507	-1	TRUE	ATG	GGAG/GAGG	0.503	MRELTTVEMQTVSGAGVFDFIGSVVVGAAAGITAFGLKWAMSGGSTGGVLGVGIISGGVGLIVGAVVGLVDGALYGAMNGWETTAGWFNNIVENQLDLGTGVITA*	TRUE
v1_PLS_2074a9fc9068ab4514cec149dccdaa2c59887cf4dd023459aaa815d8c8286a45	L_tr_Q841V4_Q841V4_ECOLX	45	40	18	2	1	36	1	40	0.000104	26.9	microcins.verified	TRUE	FALSE	GCF_008632095.1/GCF_008632095.1_ASM863209v1_genomic|NZ_VWVN01000022.1|61186:61503:-1	v1_PLS_2074a9fc9068ab4514cec149dccdaa2c59887cf4dd023459aaa815d8c8286a45	GCF_008632095.1_ASM863209v1_genomic	NZ_VWVN01000022.1	61186	61503	-1	TRUE	ATG	GGAG/GAGG	0.503	MRELTTVEMQTVSGAGVFDFIGSVVVGAAAGITAFGLKWAMSGGSTGGVLGVGIISGGVGLIVGAVVGLVDGALYGAMNGWETTAGWFNNIVENQLDLGTGVITA*	TRUE
v1_PLS_2074a9fc9068ab4514cec149dccdaa2c59887cf4dd023459aaa815d8c8286a45	L_tr_Q841V4_Q841V4_ECOLX	45	40	18	2	1	36	1	40	0.000104	26.9	microcins.verified	TRUE	FALSE	GCA_008631375.1/GCA_008631375.1_ASM863137v1_genomic|VWUD01000025.1|3276:3593:1	v1_PLS_2074a9fc9068ab4514cec149dccdaa2c59887cf4dd023459aaa815d8c8286a45	GCA_008631375.1_ASM863137v1_genomic	VWUD01000025.1	3276	3593	1	TRUE	ATG	GGAG/GAGG	0.506	MRELTTVEMQTVSGAGVFDFIGSVVVGAAAGITAFGLKWAMSGGSTGGVLGVGIISGGVGLIVGAVVGLVDGALYGAMNGWETTAGWFNNIVENQLDLGTGVITA*	TRUE
v1_PLS_2074a9fc9068ab4514cec149dccdaa2c59887cf4dd023459aaa815d8c8286a45	L_tr_Q841V4_Q841V4_ECOLX	45	40	18	2	1	36	1	40	0.000104	26.9	microcins.verified	TRUE	FALSE	GCA_008631975.1/GCA_008631975.1_ASM863197v1_genomic|VWVH01000020.1|61185:61502:-1	v1_PLS_2074a9fc9068ab4514cec149dccdaa2c59887cf4dd023459aaa815d8c8286a45	GCA_008631975.1_ASM863197v1_genomic	VWVH01000020.1	61185	61502	-1	TRUE	ATG	GGAG/GAGG	0.503	MRELTTVEMQTVSGAGVFDFIGSVVVGAAAGITAFGLKWAMSGGSTGGVLGVGIISGGVGLIVGAVVGLVDGALYGAMNGWETTAGWFNNIVENQLDLGTGVITA*	TRUE
v1_PLS_2074a9fc9068ab4514cec149dccdaa2c59887cf4dd023459aaa815d8c8286a45	L_tr_Q841V4_Q841V4_ECOLX	45	40	18	2	1	36	1	40	0.000104	26.9	microcins.verified	TRUE	FALSE	GCA_008631795.1/GCA_008631795.1_ASM863179v1_genomic|VWUY01000022.1|61186:61503:-1	v1_PLS_2074a9fc9068ab4514cec149dccdaa2c59887cf4dd023459aaa815d8c8286a45	GCA_008631795.1_ASM863179v1_genomic	VWUY01000022.1	61186	61503	-1	TRUE	ATG	GGAG/GAGG	0.503	MRELTTVEMQTVSGAGVFDFIGSVVVGAAAGITAFGLKWAMSGGSTGGVLGVGIISGGVGLIVGAVVGLVDGALYGAMNGWETTAGWFNNIVENQLDLGTGVITA*	TRUE
v1_PLS_2074a9fc9068ab4514cec149dccdaa2c59887cf4dd023459aaa815d8c8286a45	L_tr_Q841V4_Q841V4_ECOLX	45	40	18	2	1	36	1	40	0.000104	26.9	microcins.verified	TRUE	FALSE	GCA_008631865.1/GCA_008631865.1_ASM863186v1_genomic|VWVC01000022.1|61186:61503:-1	v1_PLS_2074a9fc9068ab4514cec149dccdaa2c59887cf4dd023459aaa815d8c8286a45	GCA_008631865.1_ASM863186v1_genomic	VWVC01000022.1	61186	61503	-1	TRUE	ATG	GGAG/GAGG	0.503	MRELTTVEMQTVSGAGVFDFIGSVVVGAAAGITAFGLKWAMSGGSTGGVLGVGIISGGVGLIVGAVVGLVDGALYGAMNGWETTAGWFNNIVENQLDLGTGVITA*	TRUE
v1_PLS_2074a9fc9068ab4514cec149dccdaa2c59887cf4dd023459aaa815d8c8286a45	L_tr_Q841V4_Q841V4_ECOLX	45	40	18	2	1	36	1	40	0.000104	26.9	microcins.verified	TRUE	FALSE	GCA_008631555.1/GCA_008631555.1_ASM863155v1_genomic|VWUM01000027.1|3206:3523:1	v1_PLS_2074a9fc9068ab4514cec149dccdaa2c59887cf4dd023459aaa815d8c8286a45	GCA_008631555.1_ASM863155v1_genomic	VWUM01000027.1	3206	3523	1	TRUE	ATG	GGAG/GAGG	0.506	MRELTTVEMQTVSGAGVFDFIGSVVVGAAAGITAFGLKWAMSGGSTGGVLGVGIISGGVGLIVGAVVGLVDGALYGAMNGWETTAGWFNNIVENQLDLGTGVITA*	TRUE
v1_PLS_2074a9fc9068ab4514cec149dccdaa2c59887cf4dd023459aaa815d8c8286a45	L_tr_Q841V4_Q841V4_ECOLX	45	40	18	2	1	36	1	40	0.000104	26.9	microcins.verified	TRUE	FALSE	GCF_008631615.1/GCF_008631615.1_ASM863161v1_genomic|NZ_VWUP01000022.1|61190:61507:-1	v1_PLS_2074a9fc9068ab4514cec149dccdaa2c59887cf4dd023459aaa815d8c8286a45	GCF_008631615.1_ASM863161v1_genomic	NZ_VWUP01000022.1	61190	61507	-1	TRUE	ATG	GGAG/GAGG	0.503	MRELTTVEMQTVSGAGVFDFIGSVVVGAAAGITAFGLKWAMSGGSTGGVLGVGIISGGVGLIVGAVVGLVDGALYGAMNGWETTAGWFNNIVENQLDLGTGVITA*	TRUE
v1_PLS_2074a9fc9068ab4514cec149dccdaa2c59887cf4dd023459aaa815d8c8286a45	L_tr_Q841V4_Q841V4_ECOLX	45	40	18	2	1	36	1	40	0.000104	26.9	microcins.verified	TRUE	FALSE	GCF_008631975.1/GCF_008631975.1_ASM863197v1_genomic|NZ_VWVH01000020.1|61185:61502:-1	v1_PLS_2074a9fc9068ab4514cec149dccdaa2c59887cf4dd023459aaa815d8c8286a45	GCF_008631975.1_ASM863197v1_genomic	NZ_VWVH01000020.1	61185	61502	-1	TRUE	ATG	GGAG/GAGG	0.503	MRELTTVEMQTVSGAGVFDFIGSVVVGAAAGITAFGLKWAMSGGSTGGVLGVGIISGGVGLIVGAVVGLVDGALYGAMNGWETTAGWFNNIVENQLDLGTGVITA*	TRUE
v1_PLS_2074a9fc9068ab4514cec149dccdaa2c59887cf4dd023459aaa815d8c8286a45	L_tr_Q841V4_Q841V4_ECOLX	45	40	18	2	1	36	1	40	0.000104	26.9	microcins.verified	TRUE	FALSE	GCF_008631825.1/GCF_008631825.1_ASM863182v1_genomic|NZ_VWVA01000022.1|61186:61503:-1	v1_PLS_2074a9fc9068ab4514cec149dccdaa2c59887cf4dd023459aaa815d8c8286a45	GCF_008631825.1_ASM863182v1_genomic	NZ_VWVA01000022.1	61186	61503	-1	TRUE	ATG	GGAG/GAGG	0.503	MRELTTVEMQTVSGAGVFDFIGSVVVGAAAGITAFGLKWAMSGGSTGGVLGVGIISGGVGLIVGAVVGLVDGALYGAMNGWETTAGWFNNIVENQLDLGTGVITA*	TRUE
v1_PLS_2074a9fc9068ab4514cec149dccdaa2c59887cf4dd023459aaa815d8c8286a45	L_tr_Q841V4_Q841V4_ECOLX	45	40	18	2	1	36	1	40	0.000104	26.9	microcins.verified	TRUE	FALSE	GCA_008631725.1/GCA_008631725.1_ASM863172v1_genomic|VWUV01000022.1|61190:61507:-1	v1_PLS_2074a9fc9068ab4514cec149dccdaa2c59887cf4dd023459aaa815d8c8286a45	GCA_008631725.1_ASM863172v1_genomic	VWUV01000022.1	61190	61507	-1	TRUE	ATG	GGAG/GAGG	0.503	MRELTTVEMQTVSGAGVFDFIGSVVVGAAAGITAFGLKWAMSGGSTGGVLGVGIISGGVGLIVGAVVGLVDGALYGAMNGWETTAGWFNNIVENQLDLGTGVITA*	TRUE
v1_PLS_2074a9fc9068ab4514cec149dccdaa2c59887cf4dd023459aaa815d8c8286a45	L_tr_Q841V4_Q841V4_ECOLX	45	40	18	2	1	36	1	40	0.000104	26.9	microcins.verified	TRUE	FALSE	GCA_008631995.1/GCA_008631995.1_ASM863199v1_genomic|VWVI01000022.1|61186:61503:-1	v1_PLS_2074a9fc9068ab4514cec149dccdaa2c59887cf4dd023459aaa815d8c8286a45	GCA_008631995.1_ASM863199v1_genomic	VWVI01000022.1	61186	61503	-1	TRUE	ATG	GGAG/GAGG	0.503	MRELTTVEMQTVSGAGVFDFIGSVVVGAAAGITAFGLKWAMSGGSTGGVLGVGIISGGVGLIVGAVVGLVDGALYGAMNGWETTAGWFNNIVENQLDLGTGVITA*	TRUE
v1_PLS_2074a9fc9068ab4514cec149dccdaa2c59887cf4dd023459aaa815d8c8286a45	L_tr_Q841V4_Q841V4_ECOLX	45	40	18	2	1	36	1	40	0.000104	26.9	microcins.verified	TRUE	FALSE	GCF_008631725.1/GCF_008631725.1_ASM863172v1_genomic|NZ_VWUV01000022.1|61190:61507:-1	v1_PLS_2074a9fc9068ab4514cec149dccdaa2c59887cf4dd023459aaa815d8c8286a45	GCF_008631725.1_ASM863172v1_genomic	NZ_VWUV01000022.1	61190	61507	-1	TRUE	ATG	GGAG/GAGG	0.503	MRELTTVEMQTVSGAGVFDFIGSVVVGAAAGITAFGLKWAMSGGSTGGVLGVGIISGGVGLIVGAVVGLVDGALYGAMNGWETTAGWFNNIVENQLDLGTGVITA*	TRUE
v1_PLS_2074a9fc9068ab4514cec149dccdaa2c59887cf4dd023459aaa815d8c8286a45	L_tr_Q841V4_Q841V4_ECOLX	45	40	18	2	1	36	1	40	0.000104	26.9	microcins.verified	TRUE	FALSE	GCA_008631285.1/GCA_008631285.1_ASM863128v1_genomic|VWUA01000027.1|61207:61524:-1	v1_PLS_2074a9fc9068ab4514cec149dccdaa2c59887cf4dd023459aaa815d8c8286a45	GCA_008631285.1_ASM863128v1_genomic	VWUA01000027.1	61207	61524	-1	TRUE	ATG	GGAG/GAGG	0.503	MRELTTVEMQTVSGAGVFDFIGSVVVGAAAGITAFGLKWAMSGGSTGGVLGVGIISGGVGLIVGAVVGLVDGALYGAMNGWETTAGWFNNIVENQLDLGTGVITA*	TRUE
v1_PLS_2074a9fc9068ab4514cec149dccdaa2c59887cf4dd023459aaa815d8c8286a45	L_tr_Q841V4_Q841V4_ECOLX	45	40	18	2	1	36	1	40	0.000104	26.9	microcins.verified	TRUE	FALSE	GCF_008631415.1/GCF_008631415.1_ASM863141v1_genomic|NZ_VWUE01000025.1|3276:3593:1	v1_PLS_2074a9fc9068ab4514cec149dccdaa2c59887cf4dd023459aaa815d8c8286a45	GCF_008631415.1_ASM863141v1_genomic	NZ_VWUE01000025.1	3276	3593	1	TRUE	ATG	GGAG/GAGG	0.506	MRELTTVEMQTVSGAGVFDFIGSVVVGAAAGITAFGLKWAMSGGSTGGVLGVGIISGGVGLIVGAVVGLVDGALYGAMNGWETTAGWFNNIVENQLDLGTGVITA*	TRUE
v1_PLS_2074a9fc9068ab4514cec149dccdaa2c59887cf4dd023459aaa815d8c8286a45	L_tr_Q841V4_Q841V4_ECOLX	45	40	18	2	1	36	1	40	0.000104	26.9	microcins.verified	TRUE	FALSE	GCA_008631345.1/GCA_008631345.1_ASM863134v1_genomic|VWUC01000024.1|3214:3531:1	v1_PLS_2074a9fc9068ab4514cec149dccdaa2c59887cf4dd023459aaa815d8c8286a45	GCA_008631345.1_ASM863134v1_genomic	VWUC01000024.1	3214	3531	1	TRUE	ATG	GGAG/GAGG	0.506	MRELTTVEMQTVSGAGVFDFIGSVVVGAAAGITAFGLKWAMSGGSTGGVLGVGIISGGVGLIVGAVVGLVDGALYGAMNGWETTAGWFNNIVENQLDLGTGVITA*	TRUE
v1_PLS_2074a9fc9068ab4514cec149dccdaa2c59887cf4dd023459aaa815d8c8286a45	L_tr_Q841V4_Q841V4_ECOLX	45	40	18	2	1	36	1	40	0.000104	26.9	microcins.verified	TRUE	FALSE	GCF_008631665.1/GCF_008631665.1_ASM863166v1_genomic|NZ_VWUS01000022.1|61190:61507:-1	v1_PLS_2074a9fc9068ab4514cec149dccdaa2c59887cf4dd023459aaa815d8c8286a45	GCF_008631665.1_ASM863166v1_genomic	NZ_VWUS01000022.1	61190	61507	-1	TRUE	ATG	GGAG/GAGG	0.503	MRELTTVEMQTVSGAGVFDFIGSVVVGAAAGITAFGLKWAMSGGSTGGVLGVGIISGGVGLIVGAVVGLVDGALYGAMNGWETTAGWFNNIVENQLDLGTGVITA*	TRUE
v1_PLS_2074a9fc9068ab4514cec149dccdaa2c59887cf4dd023459aaa815d8c8286a45	L_tr_Q841V4_Q841V4_ECOLX	45	40	18	2	1	36	1	40	0.000104	26.9	microcins.verified	TRUE	FALSE	GCF_008631635.1/GCF_008631635.1_ASM863163v1_genomic|NZ_VWUQ01000022.1|61190:61507:-1	v1_PLS_2074a9fc9068ab4514cec149dccdaa2c59887cf4dd023459aaa815d8c8286a45	GCF_008631635.1_ASM863163v1_genomic	NZ_VWUQ01000022.1	61190	61507	-1	TRUE	ATG	GGAG/GAGG	0.503	MRELTTVEMQTVSGAGVFDFIGSVVVGAAAGITAFGLKWAMSGGSTGGVLGVGIISGGVGLIVGAVVGLVDGALYGAMNGWETTAGWFNNIVENQLDLGTGVITA*	TRUE
v1_PLS_2074a9fc9068ab4514cec149dccdaa2c59887cf4dd023459aaa815d8c8286a45	L_tr_Q841V4_Q841V4_ECOLX	45	40	18	2	1	36	1	40	0.000104	26.9	microcins.verified	TRUE	FALSE	GCF_008631475.1/GCF_008631475.1_ASM863147v1_genomic|NZ_VWUJ01000015.1|61202:61519:1	v1_PLS_2074a9fc9068ab4514cec149dccdaa2c59887cf4dd023459aaa815d8c8286a45	GCF_008631475.1_ASM863147v1_genomic	NZ_VWUJ01000015.1	61202	61519	1	TRUE	ATG	GGAG/GAGG	0.506	MRELTTVEMQTVSGAGVFDFIGSVVVGAAAGITAFGLKWAMSGGSTGGVLGVGIISGGVGLIVGAVVGLVDGALYGAMNGWETTAGWFNNIVENQLDLGTGVITA*	TRUE
v1_PLS_2074a9fc9068ab4514cec149dccdaa2c59887cf4dd023459aaa815d8c8286a45	L_tr_Q841V4_Q841V4_ECOLX	45	40	18	2	1	36	1	40	0.000104	26.9	microcins.verified	TRUE	FALSE	GCF_008632075.1/GCF_008632075.1_ASM863207v1_genomic|NZ_VWVM01000016.1|59856:60173:1	v1_PLS_2074a9fc9068ab4514cec149dccdaa2c59887cf4dd023459aaa815d8c8286a45	GCF_008632075.1_ASM863207v1_genomic	NZ_VWVM01000016.1	59856	60173	1	TRUE	ATG	GGAG/GAGG	0.506	MRELTTVEMQTVSGAGVFDFIGSVVVGAAAGITAFGLKWAMSGGSTGGVLGVGIISGGVGLIVGAVVGLVDGALYGAMNGWETTAGWFNNIVENQLDLGTGVITA*	TRUE
v1_PLS_2074a9fc9068ab4514cec149dccdaa2c59887cf4dd023459aaa815d8c8286a45	L_tr_Q841V4_Q841V4_ECOLX	45	40	18	2	1	36	1	40	0.000104	26.9	microcins.verified	TRUE	FALSE	GCF_008631505.1/GCF_008631505.1_ASM863150v1_genomic|NZ_VWUK01000024.1|61387:61704:-1	v1_PLS_2074a9fc9068ab4514cec149dccdaa2c59887cf4dd023459aaa815d8c8286a45	GCF_008631505.1_ASM863150v1_genomic	NZ_VWUK01000024.1	61387	61704	-1	TRUE	ATG	GGAG/GAGG	0.503	MRELTTVEMQTVSGAGVFDFIGSVVVGAAAGITAFGLKWAMSGGSTGGVLGVGIISGGVGLIVGAVVGLVDGALYGAMNGWETTAGWFNNIVENQLDLGTGVITA*	TRUE
v1_PLS_2074a9fc9068ab4514cec149dccdaa2c59887cf4dd023459aaa815d8c8286a45	L_tr_Q841V4_Q841V4_ECOLX	45	40	18	2	1	36	1	40	0.000104	26.9	microcins.verified	TRUE	FALSE	GCA_008631815.1/GCA_008631815.1_ASM863181v1_genomic|VWUZ01000022.1|61186:61503:-1	v1_PLS_2074a9fc9068ab4514cec149dccdaa2c59887cf4dd023459aaa815d8c8286a45	GCA_008631815.1_ASM863181v1_genomic	VWUZ01000022.1	61186	61503	-1	TRUE	ATG	GGAG/GAGG	0.503	MRELTTVEMQTVSGAGVFDFIGSVVVGAAAGITAFGLKWAMSGGSTGGVLGVGIISGGVGLIVGAVVGLVDGALYGAMNGWETTAGWFNNIVENQLDLGTGVITA*	TRUE
v1_PLS_2074a9fc9068ab4514cec149dccdaa2c59887cf4dd023459aaa815d8c8286a45	L_tr_Q841V4_Q841V4_ECOLX	45	40	18	2	1	36	1	40	0.000104	26.9	microcins.verified	TRUE	FALSE	GCF_008631375.1/GCF_008631375.1_ASM863137v1_genomic|NZ_VWUD01000025.1|3276:3593:1	v1_PLS_2074a9fc9068ab4514cec149dccdaa2c59887cf4dd023459aaa815d8c8286a45	GCF_008631375.1_ASM863137v1_genomic	NZ_VWUD01000025.1	3276	3593	1	TRUE	ATG	GGAG/GAGG	0.506	MRELTTVEMQTVSGAGVFDFIGSVVVGAAAGITAFGLKWAMSGGSTGGVLGVGIISGGVGLIVGAVVGLVDGALYGAMNGWETTAGWFNNIVENQLDLGTGVITA*	TRUE
v1_PLS_2074a9fc9068ab4514cec149dccdaa2c59887cf4dd023459aaa815d8c8286a45	L_tr_Q841V4_Q841V4_ECOLX	45	40	18	2	1	36	1	40	0.000104	26.9	microcins.verified	TRUE	FALSE	GCF_008631275.1/GCF_008631275.1_ASM863127v1_genomic|NZ_VWTY01000015.1|60312:60629:1	v1_PLS_2074a9fc9068ab4514cec149dccdaa2c59887cf4dd023459aaa815d8c8286a45	GCF_008631275.1_ASM863127v1_genomic	NZ_VWTY01000015.1	60312	60629	1	TRUE	ATG	GGAG/GAGG	0.506	MRELTTVEMQTVSGAGVFDFIGSVVVGAAAGITAFGLKWAMSGGSTGGVLGVGIISGGVGLIVGAVVGLVDGALYGAMNGWETTAGWFNNIVENQLDLGTGVITA*	TRUE
v1_PLS_2074a9fc9068ab4514cec149dccdaa2c59887cf4dd023459aaa815d8c8286a45	L_tr_Q841V4_Q841V4_ECOLX	45	40	18	2	1	36	1	40	0.000104	26.9	microcins.verified	TRUE	FALSE	GCF_008631865.1/GCF_008631865.1_ASM863186v1_genomic|NZ_VWVC01000022.1|61186:61503:-1	v1_PLS_2074a9fc9068ab4514cec149dccdaa2c59887cf4dd023459aaa815d8c8286a45	GCF_008631865.1_ASM863186v1_genomic	NZ_VWVC01000022.1	61186	61503	-1	TRUE	ATG	GGAG/GAGG	0.503	MRELTTVEMQTVSGAGVFDFIGSVVVGAAAGITAFGLKWAMSGGSTGGVLGVGIISGGVGLIVGAVVGLVDGALYGAMNGWETTAGWFNNIVENQLDLGTGVITA*	TRUE
v1_PLS_2074a9fc9068ab4514cec149dccdaa2c59887cf4dd023459aaa815d8c8286a45	L_tr_Q841V4_Q841V4_ECOLX	45	40	18	2	1	36	1	40	0.000104	26.9	microcins.verified	TRUE	FALSE	GCA_008632005.1/GCA_008632005.1_ASM863200v1_genomic|VWVJ01000022.1|61185:61502:-1	v1_PLS_2074a9fc9068ab4514cec149dccdaa2c59887cf4dd023459aaa815d8c8286a45	GCA_008632005.1_ASM863200v1_genomic	VWVJ01000022.1	61185	61502	-1	TRUE	ATG	GGAG/GAGG	0.503	MRELTTVEMQTVSGAGVFDFIGSVVVGAAAGITAFGLKWAMSGGSTGGVLGVGIISGGVGLIVGAVVGLVDGALYGAMNGWETTAGWFNNIVENQLDLGTGVITA*	TRUE
v1_PLS_2074a9fc9068ab4514cec149dccdaa2c59887cf4dd023459aaa815d8c8286a45	L_tr_Q841V4_Q841V4_ECOLX	45	40	18	2	1	36	1	40	0.000104	26.9	microcins.verified	TRUE	FALSE	GCA_008631505.1/GCA_008631505.1_ASM863150v1_genomic|VWUK01000024.1|61387:61704:-1	v1_PLS_2074a9fc9068ab4514cec149dccdaa2c59887cf4dd023459aaa815d8c8286a45	GCA_008631505.1_ASM863150v1_genomic	VWUK01000024.1	61387	61704	-1	TRUE	ATG	GGAG/GAGG	0.503	MRELTTVEMQTVSGAGVFDFIGSVVVGAAAGITAFGLKWAMSGGSTGGVLGVGIISGGVGLIVGAVVGLVDGALYGAMNGWETTAGWFNNIVENQLDLGTGVITA*	TRUE
v1_PLS_2074a9fc9068ab4514cec149dccdaa2c59887cf4dd023459aaa815d8c8286a45	L_tr_Q841V4_Q841V4_ECOLX	45	40	18	2	1	36	1	40	0.000104	26.9	microcins.verified	TRUE	FALSE	GCF_008631565.1/GCF_008631565.1_ASM863156v1_genomic|NZ_VWUN01000022.1|61190:61507:-1	v1_PLS_2074a9fc9068ab4514cec149dccdaa2c59887cf4dd023459aaa815d8c8286a45	GCF_008631565.1_ASM863156v1_genomic	NZ_VWUN01000022.1	61190	61507	-1	TRUE	ATG	GGAG/GAGG	0.503	MRELTTVEMQTVSGAGVFDFIGSVVVGAAAGITAFGLKWAMSGGSTGGVLGVGIISGGVGLIVGAVVGLVDGALYGAMNGWETTAGWFNNIVENQLDLGTGVITA*	TRUE
v1_PLS_2074a9fc9068ab4514cec149dccdaa2c59887cf4dd023459aaa815d8c8286a45	L_tr_Q841V4_Q841V4_ECOLX	45	40	18	2	1	36	1	40	0.000104	26.9	microcins.verified	TRUE	FALSE	GCA_008631645.1/GCA_008631645.1_ASM863164v1_genomic|VWUR01000022.1|61190:61507:-1	v1_PLS_2074a9fc9068ab4514cec149dccdaa2c59887cf4dd023459aaa815d8c8286a45	GCA_008631645.1_ASM863164v1_genomic	VWUR01000022.1	61190	61507	-1	TRUE	ATG	GGAG/GAGG	0.503	MRELTTVEMQTVSGAGVFDFIGSVVVGAAAGITAFGLKWAMSGGSTGGVLGVGIISGGVGLIVGAVVGLVDGALYGAMNGWETTAGWFNNIVENQLDLGTGVITA*	TRUE
v1_PLS_2074a9fc9068ab4514cec149dccdaa2c59887cf4dd023459aaa815d8c8286a45	L_tr_Q841V4_Q841V4_ECOLX	45	40	18	2	1	36	1	40	0.000104	26.9	microcins.verified	TRUE	FALSE	GCF_008631935.1/GCF_008631935.1_ASM863193v1_genomic|NZ_VWVG01000021.1|61186:61503:-1	v1_PLS_2074a9fc9068ab4514cec149dccdaa2c59887cf4dd023459aaa815d8c8286a45	GCF_008631935.1_ASM863193v1_genomic	NZ_VWVG01000021.1	61186	61503	-1	TRUE	ATG	GGAG/GAGG	0.503	MRELTTVEMQTVSGAGVFDFIGSVVVGAAAGITAFGLKWAMSGGSTGGVLGVGIISGGVGLIVGAVVGLVDGALYGAMNGWETTAGWFNNIVENQLDLGTGVITA*	TRUE
v1_PLS_2074a9fc9068ab4514cec149dccdaa2c59887cf4dd023459aaa815d8c8286a45	L_tr_Q841V4_Q841V4_ECOLX	45	40	18	2	1	36	1	40	0.000104	26.9	microcins.verified	TRUE	FALSE	GCF_008631335.1/GCF_008631335.1_ASM863133v1_genomic|NZ_VWUB01000026.1|61219:61536:-1	v1_PLS_2074a9fc9068ab4514cec149dccdaa2c59887cf4dd023459aaa815d8c8286a45	GCF_008631335.1_ASM863133v1_genomic	NZ_VWUB01000026.1	61219	61536	-1	TRUE	ATG	GGAG/GAGG	0.503	MRELTTVEMQTVSGAGVFDFIGSVVVGAAAGITAFGLKWAMSGGSTGGVLGVGIISGGVGLIVGAVVGLVDGALYGAMNGWETTAGWFNNIVENQLDLGTGVITA*	TRUE
v1_PLS_2074a9fc9068ab4514cec149dccdaa2c59887cf4dd023459aaa815d8c8286a45	L_tr_Q841V4_Q841V4_ECOLX	45	40	18	2	1	36	1	40	0.000104	26.9	microcins.verified	TRUE	FALSE	GCA_008632095.1/GCA_008632095.1_ASM863209v1_genomic|VWVN01000022.1|61186:61503:-1	v1_PLS_2074a9fc9068ab4514cec149dccdaa2c59887cf4dd023459aaa815d8c8286a45	GCA_008632095.1_ASM863209v1_genomic	VWVN01000022.1	61186	61503	-1	TRUE	ATG	GGAG/GAGG	0.503	MRELTTVEMQTVSGAGVFDFIGSVVVGAAAGITAFGLKWAMSGGSTGGVLGVGIISGGVGLIVGAVVGLVDGALYGAMNGWETTAGWFNNIVENQLDLGTGVITA*	TRUE
v1_PLS_2074a9fc9068ab4514cec149dccdaa2c59887cf4dd023459aaa815d8c8286a45	L_tr_Q841V4_Q841V4_ECOLX	45	40	18	2	1	36	1	40	0.000104	26.9	microcins.verified	TRUE	FALSE	GCA_008631825.1/GCA_008631825.1_ASM863182v1_genomic|VWVA01000022.1|61186:61503:-1	v1_PLS_2074a9fc9068ab4514cec149dccdaa2c59887cf4dd023459aaa815d8c8286a45	GCA_008631825.1_ASM863182v1_genomic	VWVA01000022.1	61186	61503	-1	TRUE	ATG	GGAG/GAGG	0.503	MRELTTVEMQTVSGAGVFDFIGSVVVGAAAGITAFGLKWAMSGGSTGGVLGVGIISGGVGLIVGAVVGLVDGALYGAMNGWETTAGWFNNIVENQLDLGTGVITA*	TRUE
v1_PLS_2074a9fc9068ab4514cec149dccdaa2c59887cf4dd023459aaa815d8c8286a45	L_tr_Q841V4_Q841V4_ECOLX	45	40	18	2	1	36	1	40	0.000104	26.9	microcins.verified	TRUE	FALSE	GCA_008631595.1/GCA_008631595.1_ASM863159v1_genomic|VWUO01000022.1|61190:61507:-1	v1_PLS_2074a9fc9068ab4514cec149dccdaa2c59887cf4dd023459aaa815d8c8286a45	GCA_008631595.1_ASM863159v1_genomic	VWUO01000022.1	61190	61507	-1	TRUE	ATG	GGAG/GAGG	0.503	MRELTTVEMQTVSGAGVFDFIGSVVVGAAAGITAFGLKWAMSGGSTGGVLGVGIISGGVGLIVGAVVGLVDGALYGAMNGWETTAGWFNNIVENQLDLGTGVITA*	TRUE
v1_PLS_2074a9fc9068ab4514cec149dccdaa2c59887cf4dd023459aaa815d8c8286a45	L_tr_Q841V4_Q841V4_ECOLX	45	40	18	2	1	36	1	40	0.000104	26.9	microcins.verified	TRUE	FALSE	GCA_008631895.1/GCA_008631895.1_ASM863189v1_genomic|VWVD01000022.1|61186:61503:-1	v1_PLS_2074a9fc9068ab4514cec149dccdaa2c59887cf4dd023459aaa815d8c8286a45	GCA_008631895.1_ASM863189v1_genomic	VWVD01000022.1	61186	61503	-1	TRUE	ATG	GGAG/GAGG	0.503	MRELTTVEMQTVSGAGVFDFIGSVVVGAAAGITAFGLKWAMSGGSTGGVLGVGIISGGVGLIVGAVVGLVDGALYGAMNGWETTAGWFNNIVENQLDLGTGVITA*	TRUE
v1_PLS_2074a9fc9068ab4514cec149dccdaa2c59887cf4dd023459aaa815d8c8286a45	L_tr_Q841V4_Q841V4_ECOLX	45	40	18	2	1	36	1	40	0.000104	26.9	microcins.verified	TRUE	FALSE	GCA_008632075.1/GCA_008632075.1_ASM863207v1_genomic|VWVM01000016.1|59856:60173:1	v1_PLS_2074a9fc9068ab4514cec149dccdaa2c59887cf4dd023459aaa815d8c8286a45	GCA_008632075.1_ASM863207v1_genomic	VWVM01000016.1	59856	60173	1	TRUE	ATG	GGAG/GAGG	0.506	MRELTTVEMQTVSGAGVFDFIGSVVVGAAAGITAFGLKWAMSGGSTGGVLGVGIISGGVGLIVGAVVGLVDGALYGAMNGWETTAGWFNNIVENQLDLGTGVITA*	TRUE
v1_PLS_2074a9fc9068ab4514cec149dccdaa2c59887cf4dd023459aaa815d8c8286a45	L_tr_Q841V4_Q841V4_ECOLX	45	40	18	2	1	36	1	40	0.000104	26.9	microcins.verified	TRUE	FALSE	GCF_008631795.1/GCF_008631795.1_ASM863179v1_genomic|NZ_VWUY01000022.1|61186:61503:-1	v1_PLS_2074a9fc9068ab4514cec149dccdaa2c59887cf4dd023459aaa815d8c8286a45	GCF_008631795.1_ASM863179v1_genomic	NZ_VWUY01000022.1	61186	61503	-1	TRUE	ATG	GGAG/GAGG	0.503	MRELTTVEMQTVSGAGVFDFIGSVVVGAAAGITAFGLKWAMSGGSTGGVLGVGIISGGVGLIVGAVVGLVDGALYGAMNGWETTAGWFNNIVENQLDLGTGVITA*	TRUE
v1_PLS_2074a9fc9068ab4514cec149dccdaa2c59887cf4dd023459aaa815d8c8286a45	L_tr_Q841V4_Q841V4_ECOLX	45	40	18	2	1	36	1	40	0.000104	26.9	microcins.verified	TRUE	FALSE	GCF_008631285.1/GCF_008631285.1_ASM863128v1_genomic|NZ_VWUA01000027.1|61207:61524:-1	v1_PLS_2074a9fc9068ab4514cec149dccdaa2c59887cf4dd023459aaa815d8c8286a45	GCF_008631285.1_ASM863128v1_genomic	NZ_VWUA01000027.1	61207	61524	-1	TRUE	ATG	GGAG/GAGG	0.503	MRELTTVEMQTVSGAGVFDFIGSVVVGAAAGITAFGLKWAMSGGSTGGVLGVGIISGGVGLIVGAVVGLVDGALYGAMNGWETTAGWFNNIVENQLDLGTGVITA*	TRUE
v1_PLS_2074a9fc9068ab4514cec149dccdaa2c59887cf4dd023459aaa815d8c8286a45	L_tr_Q841V4_Q841V4_ECOLX	45	40	18	2	1	36	1	40	0.000104	26.9	microcins.verified	TRUE	FALSE	GCF_008631815.1/GCF_008631815.1_ASM863181v1_genomic|NZ_VWUZ01000022.1|61186:61503:-1	v1_PLS_2074a9fc9068ab4514cec149dccdaa2c59887cf4dd023459aaa815d8c8286a45	GCF_008631815.1_ASM863181v1_genomic	NZ_VWUZ01000022.1	61186	61503	-1	TRUE	ATG	GGAG/GAGG	0.503	MRELTTVEMQTVSGAGVFDFIGSVVVGAAAGITAFGLKWAMSGGSTGGVLGVGIISGGVGLIVGAVVGLVDGALYGAMNGWETTAGWFNNIVENQLDLGTGVITA*	TRUE
v1_PLS_2074a9fc9068ab4514cec149dccdaa2c59887cf4dd023459aaa815d8c8286a45	L_tr_Q841V4_Q841V4_ECOLX	45	40	18	2	1	36	1	40	0.000104	26.9	microcins.verified	TRUE	FALSE	GCF_008631555.1/GCF_008631555.1_ASM863155v1_genomic|NZ_VWUM01000027.1|3206:3523:1	v1_PLS_2074a9fc9068ab4514cec149dccdaa2c59887cf4dd023459aaa815d8c8286a45	GCF_008631555.1_ASM863155v1_genomic	NZ_VWUM01000027.1	3206	3523	1	TRUE	ATG	GGAG/GAGG	0.506	MRELTTVEMQTVSGAGVFDFIGSVVVGAAAGITAFGLKWAMSGGSTGGVLGVGIISGGVGLIVGAVVGLVDGALYGAMNGWETTAGWFNNIVENQLDLGTGVITA*	TRUE
v1_PLS_2074a9fc9068ab4514cec149dccdaa2c59887cf4dd023459aaa815d8c8286a45	L_tr_Q841V4_Q841V4_ECOLX	45	40	18	2	1	36	1	40	0.000104	26.9	microcins.verified	TRUE	FALSE	GCA_008631335.1/GCA_008631335.1_ASM863133v1_genomic|VWUB01000026.1|61219:61536:-1	v1_PLS_2074a9fc9068ab4514cec149dccdaa2c59887cf4dd023459aaa815d8c8286a45	GCA_008631335.1_ASM863133v1_genomic	VWUB01000026.1	61219	61536	-1	TRUE	ATG	GGAG/GAGG	0.503	MRELTTVEMQTVSGAGVFDFIGSVVVGAAAGITAFGLKWAMSGGSTGGVLGVGIISGGVGLIVGAVVGLVDGALYGAMNGWETTAGWFNNIVENQLDLGTGVITA*	TRUE
v1_PLS_2074a9fc9068ab4514cec149dccdaa2c59887cf4dd023459aaa815d8c8286a45	L_tr_Q841V4_Q841V4_ECOLX	45	40	18	2	1	36	1	40	0.000104	26.9	microcins.verified	TRUE	FALSE	GCA_008631905.1/GCA_008631905.1_ASM863190v1_genomic|VWVE01000022.1|61186:61503:-1	v1_PLS_2074a9fc9068ab4514cec149dccdaa2c59887cf4dd023459aaa815d8c8286a45	GCA_008631905.1_ASM863190v1_genomic	VWVE01000022.1	61186	61503	-1	TRUE	ATG	GGAG/GAGG	0.503	MRELTTVEMQTVSGAGVFDFIGSVVVGAAAGITAFGLKWAMSGGSTGGVLGVGIISGGVGLIVGAVVGLVDGALYGAMNGWETTAGWFNNIVENQLDLGTGVITA*	TRUE
v1_PLS_2074a9fc9068ab4514cec149dccdaa2c59887cf4dd023459aaa815d8c8286a45	L_tr_Q841V4_Q841V4_ECOLX	45	40	18	2	1	36	1	40	0.000104	26.9	microcins.verified	TRUE	FALSE	GCF_008631835.1/GCF_008631835.1_ASM863183v1_genomic|NZ_VWVB01000022.1|61186:61503:-1	v1_PLS_2074a9fc9068ab4514cec149dccdaa2c59887cf4dd023459aaa815d8c8286a45	GCF_008631835.1_ASM863183v1_genomic	NZ_VWVB01000022.1	61186	61503	-1	TRUE	ATG	GGAG/GAGG	0.503	MRELTTVEMQTVSGAGVFDFIGSVVVGAAAGITAFGLKWAMSGGSTGGVLGVGIISGGVGLIVGAVVGLVDGALYGAMNGWETTAGWFNNIVENQLDLGTGVITA*	TRUE
v1_PLS_2074a9fc9068ab4514cec149dccdaa2c59887cf4dd023459aaa815d8c8286a45	L_tr_Q841V4_Q841V4_ECOLX	45	40	18	2	1	36	1	40	0.000104	26.9	microcins.verified	TRUE	FALSE	GCF_008631685.1/GCF_008631685.1_ASM863168v1_genomic|NZ_VWUT01000022.1|61190:61507:-1	v1_PLS_2074a9fc9068ab4514cec149dccdaa2c59887cf4dd023459aaa815d8c8286a45	GCF_008631685.1_ASM863168v1_genomic	NZ_VWUT01000022.1	61190	61507	-1	TRUE	ATG	GGAG/GAGG	0.503	MRELTTVEMQTVSGAGVFDFIGSVVVGAAAGITAFGLKWAMSGGSTGGVLGVGIISGGVGLIVGAVVGLVDGALYGAMNGWETTAGWFNNIVENQLDLGTGVITA*	TRUE
v1_PLS_2074a9fc9068ab4514cec149dccdaa2c59887cf4dd023459aaa815d8c8286a45	L_tr_Q841V4_Q841V4_ECOLX	45	40	18	2	1	36	1	40	0.000104	26.9	microcins.verified	TRUE	FALSE	GCF_008631345.1/GCF_008631345.1_ASM863134v1_genomic|NZ_VWUC01000024.1|3214:3531:1	v1_PLS_2074a9fc9068ab4514cec149dccdaa2c59887cf4dd023459aaa815d8c8286a45	GCF_008631345.1_ASM863134v1_genomic	NZ_VWUC01000024.1	3214	3531	1	TRUE	ATG	GGAG/GAGG	0.506	MRELTTVEMQTVSGAGVFDFIGSVVVGAAAGITAFGLKWAMSGGSTGGVLGVGIISGGVGLIVGAVVGLVDGALYGAMNGWETTAGWFNNIVENQLDLGTGVITA*	TRUE
v1_PLS_2074a9fc9068ab4514cec149dccdaa2c59887cf4dd023459aaa815d8c8286a45	L_tr_Q841V4_Q841V4_ECOLX	45	40	18	2	1	36	1	40	0.000104	26.9	microcins.verified	TRUE	FALSE	GCA_008631475.1/GCA_008631475.1_ASM863147v1_genomic|VWUJ01000015.1|61202:61519:1	v1_PLS_2074a9fc9068ab4514cec149dccdaa2c59887cf4dd023459aaa815d8c8286a45	GCA_008631475.1_ASM863147v1_genomic	VWUJ01000015.1	61202	61519	1	TRUE	ATG	GGAG/GAGG	0.506	MRELTTVEMQTVSGAGVFDFIGSVVVGAAAGITAFGLKWAMSGGSTGGVLGVGIISGGVGLIVGAVVGLVDGALYGAMNGWETTAGWFNNIVENQLDLGTGVITA*	TRUE
v1_PLS_2074a9fc9068ab4514cec149dccdaa2c59887cf4dd023459aaa815d8c8286a45	L_tr_Q841V4_Q841V4_ECOLX	45	40	18	2	1	36	1	40	0.000104	26.9	microcins.verified	TRUE	FALSE	GCA_008631735.1/GCA_008631735.1_ASM863173v1_genomic|VWUW01000023.1|61186:61503:-1	v1_PLS_2074a9fc9068ab4514cec149dccdaa2c59887cf4dd023459aaa815d8c8286a45	GCA_008631735.1_ASM863173v1_genomic	VWUW01000023.1	61186	61503	-1	TRUE	ATG	GGAG/GAGG	0.503	MRELTTVEMQTVSGAGVFDFIGSVVVGAAAGITAFGLKWAMSGGSTGGVLGVGIISGGVGLIVGAVVGLVDGALYGAMNGWETTAGWFNNIVENQLDLGTGVITA*	TRUE
v1_PLS_2074a9fc9068ab4514cec149dccdaa2c59887cf4dd023459aaa815d8c8286a45	L_tr_Q841V4_Q841V4_ECOLX	45	40	18	2	1	36	1	40	0.000104	26.9	microcins.verified	TRUE	FALSE	GCA_008631835.1/GCA_008631835.1_ASM863183v1_genomic|VWVB01000022.1|61186:61503:-1	v1_PLS_2074a9fc9068ab4514cec149dccdaa2c59887cf4dd023459aaa815d8c8286a45	GCA_008631835.1_ASM863183v1_genomic	VWVB01000022.1	61186	61503	-1	TRUE	ATG	GGAG/GAGG	0.503	MRELTTVEMQTVSGAGVFDFIGSVVVGAAAGITAFGLKWAMSGGSTGGVLGVGIISGGVGLIVGAVVGLVDGALYGAMNGWETTAGWFNNIVENQLDLGTGVITA*	TRUE
v1_PLS_2074a9fc9068ab4514cec149dccdaa2c59887cf4dd023459aaa815d8c8286a45	L_tr_Q841V4_Q841V4_ECOLX	45	40	18	2	1	36	1	40	0.000104	26.9	microcins.verified	TRUE	FALSE	GCA_008631615.1/GCA_008631615.1_ASM863161v1_genomic|VWUP01000022.1|61190:61507:-1	v1_PLS_2074a9fc9068ab4514cec149dccdaa2c59887cf4dd023459aaa815d8c8286a45	GCA_008631615.1_ASM863161v1_genomic	VWUP01000022.1	61190	61507	-1	TRUE	ATG	GGAG/GAGG	0.503	MRELTTVEMQTVSGAGVFDFIGSVVVGAAAGITAFGLKWAMSGGSTGGVLGVGIISGGVGLIVGAVVGLVDGALYGAMNGWETTAGWFNNIVENQLDLGTGVITA*	TRUE
v1_PLS_2074a9fc9068ab4514cec149dccdaa2c59887cf4dd023459aaa815d8c8286a45	L_tr_Q841V4_Q841V4_ECOLX	45	40	18	2	1	36	1	40	0.000104	26.9	microcins.verified	TRUE	FALSE	GCF_008631895.1/GCF_008631895.1_ASM863189v1_genomic|NZ_VWVD01000022.1|61186:61503:-1	v1_PLS_2074a9fc9068ab4514cec149dccdaa2c59887cf4dd023459aaa815d8c8286a45	GCF_008631895.1_ASM863189v1_genomic	NZ_VWVD01000022.1	61186	61503	-1	TRUE	ATG	GGAG/GAGG	0.503	MRELTTVEMQTVSGAGVFDFIGSVVVGAAAGITAFGLKWAMSGGSTGGVLGVGIISGGVGLIVGAVVGLVDGALYGAMNGWETTAGWFNNIVENQLDLGTGVITA*	TRUE
v1_PLS_2074a9fc9068ab4514cec149dccdaa2c59887cf4dd023459aaa815d8c8286a45	L_tr_Q841V4_Q841V4_ECOLX	45	40	18	2	1	36	1	40	0.000104	26.9	microcins.verified	TRUE	FALSE	GCA_008631925.1/GCA_008631925.1_ASM863192v1_genomic|VWVF01000022.1|61186:61503:-1	v1_PLS_2074a9fc9068ab4514cec149dccdaa2c59887cf4dd023459aaa815d8c8286a45	GCA_008631925.1_ASM863192v1_genomic	VWVF01000022.1	61186	61503	-1	TRUE	ATG	GGAG/GAGG	0.503	MRELTTVEMQTVSGAGVFDFIGSVVVGAAAGITAFGLKWAMSGGSTGGVLGVGIISGGVGLIVGAVVGLVDGALYGAMNGWETTAGWFNNIVENQLDLGTGVITA*	TRUE
v1_PLS_2074a9fc9068ab4514cec149dccdaa2c59887cf4dd023459aaa815d8c8286a45	L_tr_Q841V4_Q841V4_ECOLX	45	40	18	2	1	36	1	40	0.000104	26.9	microcins.verified	TRUE	FALSE	GCA_008631275.1/GCA_008631275.1_ASM863127v1_genomic|VWTY01000015.1|60312:60629:1	v1_PLS_2074a9fc9068ab4514cec149dccdaa2c59887cf4dd023459aaa815d8c8286a45	GCA_008631275.1_ASM863127v1_genomic	VWTY01000015.1	60312	60629	1	TRUE	ATG	GGAG/GAGG	0.506	MRELTTVEMQTVSGAGVFDFIGSVVVGAAAGITAFGLKWAMSGGSTGGVLGVGIISGGVGLIVGAVVGLVDGALYGAMNGWETTAGWFNNIVENQLDLGTGVITA*	TRUE
v1_PLS_2074a9fc9068ab4514cec149dccdaa2c59887cf4dd023459aaa815d8c8286a45	L_tr_Q841V4_Q841V4_ECOLX	45	40	18	2	1	36	1	40	0.000104	26.9	microcins.verified	TRUE	FALSE	GCF_008631295.1/GCF_008631295.1_ASM863129v1_genomic|NZ_VWTZ01000016.1|61216:61533:1	v1_PLS_2074a9fc9068ab4514cec149dccdaa2c59887cf4dd023459aaa815d8c8286a45	GCF_008631295.1_ASM863129v1_genomic	NZ_VWTZ01000016.1	61216	61533	1	TRUE	ATG	GGAG/GAGG	0.506	MRELTTVEMQTVSGAGVFDFIGSVVVGAAAGITAFGLKWAMSGGSTGGVLGVGIISGGVGLIVGAVVGLVDGALYGAMNGWETTAGWFNNIVENQLDLGTGVITA*	TRUE
v1_PLS_2074a9fc9068ab4514cec149dccdaa2c59887cf4dd023459aaa815d8c8286a45	L_tr_Q841V4_Q841V4_ECOLX	45	40	18	2	1	36	1	40	0.000104	26.9	microcins.verified	TRUE	FALSE	GCF_008631925.1/GCF_008631925.1_ASM863192v1_genomic|NZ_VWVF01000022.1|61186:61503:-1	v1_PLS_2074a9fc9068ab4514cec149dccdaa2c59887cf4dd023459aaa815d8c8286a45	GCF_008631925.1_ASM863192v1_genomic	NZ_VWVF01000022.1	61186	61503	-1	TRUE	ATG	GGAG/GAGG	0.503	MRELTTVEMQTVSGAGVFDFIGSVVVGAAAGITAFGLKWAMSGGSTGGVLGVGIISGGVGLIVGAVVGLVDGALYGAMNGWETTAGWFNNIVENQLDLGTGVITA*	TRUE
v1_PLS_699526b55017d322b0e8594cda126773ee78a835b13bc74b44ca4f916673586b	S_tr_H9ZMG7_H9ZMG7_ECOLX	28.906	128	65	8	1	113	4	120	6.40E-05	28.1	microcins.verified	FALSE	FALSE	GCF_008631735.1/GCF_008631735.1_ASM863173v1_genomic|NZ_VWUW01000008.1|132587:132928:-1	v1_PLS_699526b55017d322b0e8594cda126773ee78a835b13bc74b44ca4f916673586b	GCF_008631735.1_ASM863173v1_genomic	NZ_VWUW01000008.1	132587	132928	-1	TRUE	ATG	AGGA	0.459	MKILENNQCLLVTGASGAYDPAYAGASSYASQHGNKLGSSSNLFGPSNGVVQVVAAHPEIAGCLNGILGGMVGGSAGGPGSAVASAIGGGIGSCFNNSGNSNAGNSFGGQCTW*	FALSE
v1_PLS_699526b55017d322b0e8594cda126773ee78a835b13bc74b44ca4f916673586b	S_tr_H9ZMG7_H9ZMG7_ECOLX	28.906	128	65	8	1	113	4	120	6.40E-05	28.1	microcins.verified	FALSE	FALSE	GCF_008631995.1/GCF_008631995.1_ASM863199v1_genomic|NZ_VWVI01000008.1|132587:132928:-1	v1_PLS_699526b55017d322b0e8594cda126773ee78a835b13bc74b44ca4f916673586b	GCF_008631995.1_ASM863199v1_genomic	NZ_VWVI01000008.1	132587	132928	-1	TRUE	ATG	AGGA	0.459	MKILENNQCLLVTGASGAYDPAYAGASSYASQHGNKLGSSSNLFGPSNGVVQVVAAHPEIAGCLNGILGGMVGGSAGGPGSAVASAIGGGIGSCFNNSGNSNAGNSFGGQCTW*	FALSE
v1_PLS_699526b55017d322b0e8594cda126773ee78a835b13bc74b44ca4f916673586b	S_tr_H9ZMG7_H9ZMG7_ECOLX	28.906	128	65	8	1	113	4	120	6.40E-05	28.1	microcins.verified	FALSE	FALSE	GCF_008632005.1/GCF_008632005.1_ASM863200v1_genomic|NZ_VWVJ01000007.1|132622:132963:-1	v1_PLS_699526b55017d322b0e8594cda126773ee78a835b13bc74b44ca4f916673586b	GCF_008632005.1_ASM863200v1_genomic	NZ_VWVJ01000007.1	132622	132963	-1	TRUE	ATG	AGGA	0.459	MKILENNQCLLVTGASGAYDPAYAGASSYASQHGNKLGSSSNLFGPSNGVVQVVAAHPEIAGCLNGILGGMVGGSAGGPGSAVASAIGGGIGSCFNNSGNSNAGNSFGGQCTW*	FALSE
v1_PLS_699526b55017d322b0e8594cda126773ee78a835b13bc74b44ca4f916673586b	S_tr_H9ZMG7_H9ZMG7_ECOLX	28.906	128	65	8	1	113	4	120	6.40E-05	28.1	microcins.verified	FALSE	FALSE	GCA_008631565.1/GCA_008631565.1_ASM863156v1_genomic|VWUN01000008.1|132622:132963:-1	v1_PLS_699526b55017d322b0e8594cda126773ee78a835b13bc74b44ca4f916673586b	GCA_008631565.1_ASM863156v1_genomic	VWUN01000008.1	132622	132963	-1	TRUE	ATG	AGGA	0.459	MKILENNQCLLVTGASGAYDPAYAGASSYASQHGNKLGSSSNLFGPSNGVVQVVAAHPEIAGCLNGILGGMVGGSAGGPGSAVASAIGGGIGSCFNNSGNSNAGNSFGGQCTW*	FALSE
v1_PLS_699526b55017d322b0e8594cda126773ee78a835b13bc74b44ca4f916673586b	S_tr_H9ZMG7_H9ZMG7_ECOLX	28.906	128	65	8	1	113	4	120	6.40E-05	28.1	microcins.verified	FALSE	FALSE	GCF_008631905.1/GCF_008631905.1_ASM863190v1_genomic|NZ_VWVE01000008.1|132587:132928:-1	v1_PLS_699526b55017d322b0e8594cda126773ee78a835b13bc74b44ca4f916673586b	GCF_008631905.1_ASM863190v1_genomic	NZ_VWVE01000008.1	132587	132928	-1	TRUE	ATG	AGGA	0.459	MKILENNQCLLVTGASGAYDPAYAGASSYASQHGNKLGSSSNLFGPSNGVVQVVAAHPEIAGCLNGILGGMVGGSAGGPGSAVASAIGGGIGSCFNNSGNSNAGNSFGGQCTW*	FALSE
v1_PLS_699526b55017d322b0e8594cda126773ee78a835b13bc74b44ca4f916673586b	S_tr_H9ZMG7_H9ZMG7_ECOLX	28.906	128	65	8	1	113	4	120	6.40E-05	28.1	microcins.verified	FALSE	FALSE	GCA_008631635.1/GCA_008631635.1_ASM863163v1_genomic|VWUQ01000008.1|132622:132963:-1	v1_PLS_699526b55017d322b0e8594cda126773ee78a835b13bc74b44ca4f916673586b	GCA_008631635.1_ASM863163v1_genomic	VWUQ01000008.1	132622	132963	-1	TRUE	ATG	AGGA	0.459	MKILENNQCLLVTGASGAYDPAYAGASSYASQHGNKLGSSSNLFGPSNGVVQVVAAHPEIAGCLNGILGGMVGGSAGGPGSAVASAIGGGIGSCFNNSGNSNAGNSFGGQCTW*	FALSE
v1_PLS_699526b55017d322b0e8594cda126773ee78a835b13bc74b44ca4f916673586b	S_tr_H9ZMG7_H9ZMG7_ECOLX	28.906	128	65	8	1	113	4	120	6.40E-05	28.1	microcins.verified	FALSE	FALSE	GCA_008631665.1/GCA_008631665.1_ASM863166v1_genomic|VWUS01000008.1|132622:132963:-1	v1_PLS_699526b55017d322b0e8594cda126773ee78a835b13bc74b44ca4f916673586b	GCA_008631665.1_ASM863166v1_genomic	VWUS01000008.1	132622	132963	-1	TRUE	ATG	AGGA	0.459	MKILENNQCLLVTGASGAYDPAYAGASSYASQHGNKLGSSSNLFGPSNGVVQVVAAHPEIAGCLNGILGGMVGGSAGGPGSAVASAIGGGIGSCFNNSGNSNAGNSFGGQCTW*	FALSE
v1_PLS_699526b55017d322b0e8594cda126773ee78a835b13bc74b44ca4f916673586b	S_tr_H9ZMG7_H9ZMG7_ECOLX	28.906	128	65	8	1	113	4	120	6.40E-05	28.1	microcins.verified	FALSE	FALSE	GCA_008631415.1/GCA_008631415.1_ASM863141v1_genomic|VWUE01000005.1|98995:99336:1	v1_PLS_699526b55017d322b0e8594cda126773ee78a835b13bc74b44ca4f916673586b	GCA_008631415.1_ASM863141v1_genomic	VWUE01000005.1	98995	99336	1	TRUE	ATG	AGGA	0.465	MKILENNQCLLVTGASGAYDPAYAGASSYASQHGNKLGSSSNLFGPSNGVVQVVAAHPEIAGCLNGILGGMVGGSAGGPGSAVASAIGGGIGSCFNNSGNSNAGNSFGGQCTW*	FALSE
v1_PLS_699526b55017d322b0e8594cda126773ee78a835b13bc74b44ca4f916673586b	S_tr_H9ZMG7_H9ZMG7_ECOLX	28.906	128	65	8	1	113	4	120	6.40E-05	28.1	microcins.verified	FALSE	FALSE	GCF_008631645.1/GCF_008631645.1_ASM863164v1_genomic|NZ_VWUR01000008.1|132622:132963:-1	v1_PLS_699526b55017d322b0e8594cda126773ee78a835b13bc74b44ca4f916673586b	GCF_008631645.1_ASM863164v1_genomic	NZ_VWUR01000008.1	132622	132963	-1	TRUE	ATG	AGGA	0.459	MKILENNQCLLVTGASGAYDPAYAGASSYASQHGNKLGSSSNLFGPSNGVVQVVAAHPEIAGCLNGILGGMVGGSAGGPGSAVASAIGGGIGSCFNNSGNSNAGNSFGGQCTW*	FALSE
v1_PLS_699526b55017d322b0e8594cda126773ee78a835b13bc74b44ca4f916673586b	S_tr_H9ZMG7_H9ZMG7_ECOLX	28.906	128	65	8	1	113	4	120	6.40E-05	28.1	microcins.verified	FALSE	FALSE	GCA_008631685.1/GCA_008631685.1_ASM863168v1_genomic|VWUT01000008.1|132622:132963:-1	v1_PLS_699526b55017d322b0e8594cda126773ee78a835b13bc74b44ca4f916673586b	GCA_008631685.1_ASM863168v1_genomic	VWUT01000008.1	132622	132963	-1	TRUE	ATG	AGGA	0.459	MKILENNQCLLVTGASGAYDPAYAGASSYASQHGNKLGSSSNLFGPSNGVVQVVAAHPEIAGCLNGILGGMVGGSAGGPGSAVASAIGGGIGSCFNNSGNSNAGNSFGGQCTW*	FALSE
v1_PLS_699526b55017d322b0e8594cda126773ee78a835b13bc74b44ca4f916673586b	S_tr_H9ZMG7_H9ZMG7_ECOLX	28.906	128	65	8	1	113	4	120	6.40E-05	28.1	microcins.verified	FALSE	FALSE	GCA_008631935.1/GCA_008631935.1_ASM863193v1_genomic|VWVG01000009.1|132587:132928:-1	v1_PLS_699526b55017d322b0e8594cda126773ee78a835b13bc74b44ca4f916673586b	GCA_008631935.1_ASM863193v1_genomic	VWVG01000009.1	132587	132928	-1	TRUE	ATG	AGGA	0.459	MKILENNQCLLVTGASGAYDPAYAGASSYASQHGNKLGSSSNLFGPSNGVVQVVAAHPEIAGCLNGILGGMVGGSAGGPGSAVASAIGGGIGSCFNNSGNSNAGNSFGGQCTW*	FALSE
v1_PLS_699526b55017d322b0e8594cda126773ee78a835b13bc74b44ca4f916673586b	S_tr_H9ZMG7_H9ZMG7_ECOLX	28.906	128	65	8	1	113	4	120	6.40E-05	28.1	microcins.verified	FALSE	FALSE	GCA_008631715.1/GCA_008631715.1_ASM863171v1_genomic|VWUU01000008.1|132622:132963:-1	v1_PLS_699526b55017d322b0e8594cda126773ee78a835b13bc74b44ca4f916673586b	GCA_008631715.1_ASM863171v1_genomic	VWUU01000008.1	132622	132963	-1	TRUE	ATG	AGGA	0.459	MKILENNQCLLVTGASGAYDPAYAGASSYASQHGNKLGSSSNLFGPSNGVVQVVAAHPEIAGCLNGILGGMVGGSAGGPGSAVASAIGGGIGSCFNNSGNSNAGNSFGGQCTW*	FALSE
v1_PLS_699526b55017d322b0e8594cda126773ee78a835b13bc74b44ca4f916673586b	S_tr_H9ZMG7_H9ZMG7_ECOLX	28.906	128	65	8	1	113	4	120	6.40E-05	28.1	microcins.verified	FALSE	FALSE	GCF_008631715.1/GCF_008631715.1_ASM863171v1_genomic|NZ_VWUU01000008.1|132622:132963:-1	v1_PLS_699526b55017d322b0e8594cda126773ee78a835b13bc74b44ca4f916673586b	GCF_008631715.1_ASM863171v1_genomic	NZ_VWUU01000008.1	132622	132963	-1	TRUE	ATG	AGGA	0.459	MKILENNQCLLVTGASGAYDPAYAGASSYASQHGNKLGSSSNLFGPSNGVVQVVAAHPEIAGCLNGILGGMVGGSAGGPGSAVASAIGGGIGSCFNNSGNSNAGNSFGGQCTW*	FALSE
v1_PLS_699526b55017d322b0e8594cda126773ee78a835b13bc74b44ca4f916673586b	S_tr_H9ZMG7_H9ZMG7_ECOLX	28.906	128	65	8	1	113	4	120	6.40E-05	28.1	microcins.verified	FALSE	FALSE	GCF_008631595.1/GCF_008631595.1_ASM863159v1_genomic|NZ_VWUO01000008.1|132622:132963:-1	v1_PLS_699526b55017d322b0e8594cda126773ee78a835b13bc74b44ca4f916673586b	GCF_008631595.1_ASM863159v1_genomic	NZ_VWUO01000008.1	132622	132963	-1	TRUE	ATG	AGGA	0.459	MKILENNQCLLVTGASGAYDPAYAGASSYASQHGNKLGSSSNLFGPSNGVVQVVAAHPEIAGCLNGILGGMVGGSAGGPGSAVASAIGGGIGSCFNNSGNSNAGNSFGGQCTW*	FALSE
v1_PLS_699526b55017d322b0e8594cda126773ee78a835b13bc74b44ca4f916673586b	S_tr_H9ZMG7_H9ZMG7_ECOLX	28.906	128	65	8	1	113	4	120	6.40E-05	28.1	microcins.verified	FALSE	FALSE	GCF_008632095.1/GCF_008632095.1_ASM863209v1_genomic|NZ_VWVN01000008.1|132587:132928:-1	v1_PLS_699526b55017d322b0e8594cda126773ee78a835b13bc74b44ca4f916673586b	GCF_008632095.1_ASM863209v1_genomic	NZ_VWVN01000008.1	132587	132928	-1	TRUE	ATG	AGGA	0.459	MKILENNQCLLVTGASGAYDPAYAGASSYASQHGNKLGSSSNLFGPSNGVVQVVAAHPEIAGCLNGILGGMVGGSAGGPGSAVASAIGGGIGSCFNNSGNSNAGNSFGGQCTW*	FALSE
v1_PLS_699526b55017d322b0e8594cda126773ee78a835b13bc74b44ca4f916673586b	S_tr_H9ZMG7_H9ZMG7_ECOLX	28.906	128	65	8	1	113	4	120	6.40E-05	28.1	microcins.verified	FALSE	FALSE	GCA_008631375.1/GCA_008631375.1_ASM863137v1_genomic|VWUD01000006.1|98998:99339:1	v1_PLS_699526b55017d322b0e8594cda126773ee78a835b13bc74b44ca4f916673586b	GCA_008631375.1_ASM863137v1_genomic	VWUD01000006.1	98998	99339	1	TRUE	ATG	AGGA	0.465	MKILENNQCLLVTGASGAYDPAYAGASSYASQHGNKLGSSSNLFGPSNGVVQVVAAHPEIAGCLNGILGGMVGGSAGGPGSAVASAIGGGIGSCFNNSGNSNAGNSFGGQCTW*	FALSE
v1_PLS_699526b55017d322b0e8594cda126773ee78a835b13bc74b44ca4f916673586b	S_tr_H9ZMG7_H9ZMG7_ECOLX	28.906	128	65	8	1	113	4	120	6.40E-05	28.1	microcins.verified	FALSE	FALSE	GCA_008631975.1/GCA_008631975.1_ASM863197v1_genomic|VWVH01000008.1|132622:132963:-1	v1_PLS_699526b55017d322b0e8594cda126773ee78a835b13bc74b44ca4f916673586b	GCA_008631975.1_ASM863197v1_genomic	VWVH01000008.1	132622	132963	-1	TRUE	ATG	AGGA	0.459	MKILENNQCLLVTGASGAYDPAYAGASSYASQHGNKLGSSSNLFGPSNGVVQVVAAHPEIAGCLNGILGGMVGGSAGGPGSAVASAIGGGIGSCFNNSGNSNAGNSFGGQCTW*	FALSE
v1_PLS_699526b55017d322b0e8594cda126773ee78a835b13bc74b44ca4f916673586b	S_tr_H9ZMG7_H9ZMG7_ECOLX	28.906	128	65	8	1	113	4	120	6.40E-05	28.1	microcins.verified	FALSE	FALSE	GCA_008631795.1/GCA_008631795.1_ASM863179v1_genomic|VWUY01000008.1|132587:132928:-1	v1_PLS_699526b55017d322b0e8594cda126773ee78a835b13bc74b44ca4f916673586b	GCA_008631795.1_ASM863179v1_genomic	VWUY01000008.1	132587	132928	-1	TRUE	ATG	AGGA	0.459	MKILENNQCLLVTGASGAYDPAYAGASSYASQHGNKLGSSSNLFGPSNGVVQVVAAHPEIAGCLNGILGGMVGGSAGGPGSAVASAIGGGIGSCFNNSGNSNAGNSFGGQCTW*	FALSE
v1_PLS_699526b55017d322b0e8594cda126773ee78a835b13bc74b44ca4f916673586b	S_tr_H9ZMG7_H9ZMG7_ECOLX	28.906	128	65	8	1	113	4	120	6.40E-05	28.1	microcins.verified	FALSE	FALSE	GCA_008631865.1/GCA_008631865.1_ASM863186v1_genomic|VWVC01000008.1|132587:132928:-1	v1_PLS_699526b55017d322b0e8594cda126773ee78a835b13bc74b44ca4f916673586b	GCA_008631865.1_ASM863186v1_genomic	VWVC01000008.1	132587	132928	-1	TRUE	ATG	AGGA	0.459	MKILENNQCLLVTGASGAYDPAYAGASSYASQHGNKLGSSSNLFGPSNGVVQVVAAHPEIAGCLNGILGGMVGGSAGGPGSAVASAIGGGIGSCFNNSGNSNAGNSFGGQCTW*	FALSE
v1_PLS_699526b55017d322b0e8594cda126773ee78a835b13bc74b44ca4f916673586b	S_tr_H9ZMG7_H9ZMG7_ECOLX	28.906	128	65	8	1	113	4	120	6.40E-05	28.1	microcins.verified	FALSE	FALSE	GCA_008631555.1/GCA_008631555.1_ASM863155v1_genomic|VWUM01000006.1|132613:132954:-1	v1_PLS_699526b55017d322b0e8594cda126773ee78a835b13bc74b44ca4f916673586b	GCA_008631555.1_ASM863155v1_genomic	VWUM01000006.1	132613	132954	-1	TRUE	ATG	AGGA	0.459	MKILENNQCLLVTGASGAYDPAYAGASSYASQHGNKLGSSSNLFGPSNGVVQVVAAHPEIAGCLNGILGGMVGGSAGGPGSAVASAIGGGIGSCFNNSGNSNAGNSFGGQCTW*	FALSE
v1_PLS_699526b55017d322b0e8594cda126773ee78a835b13bc74b44ca4f916673586b	S_tr_H9ZMG7_H9ZMG7_ECOLX	28.906	128	65	8	1	113	4	120	6.40E-05	28.1	microcins.verified	FALSE	FALSE	GCF_008631615.1/GCF_008631615.1_ASM863161v1_genomic|NZ_VWUP01000008.1|132622:132963:-1	v1_PLS_699526b55017d322b0e8594cda126773ee78a835b13bc74b44ca4f916673586b	GCF_008631615.1_ASM863161v1_genomic	NZ_VWUP01000008.1	132622	132963	-1	TRUE	ATG	AGGA	0.459	MKILENNQCLLVTGASGAYDPAYAGASSYASQHGNKLGSSSNLFGPSNGVVQVVAAHPEIAGCLNGILGGMVGGSAGGPGSAVASAIGGGIGSCFNNSGNSNAGNSFGGQCTW*	FALSE
v1_PLS_699526b55017d322b0e8594cda126773ee78a835b13bc74b44ca4f916673586b	S_tr_H9ZMG7_H9ZMG7_ECOLX	28.906	128	65	8	1	113	4	120	6.40E-05	28.1	microcins.verified	FALSE	FALSE	GCF_008631975.1/GCF_008631975.1_ASM863197v1_genomic|NZ_VWVH01000008.1|132622:132963:-1	v1_PLS_699526b55017d322b0e8594cda126773ee78a835b13bc74b44ca4f916673586b	GCF_008631975.1_ASM863197v1_genomic	NZ_VWVH01000008.1	132622	132963	-1	TRUE	ATG	AGGA	0.459	MKILENNQCLLVTGASGAYDPAYAGASSYASQHGNKLGSSSNLFGPSNGVVQVVAAHPEIAGCLNGILGGMVGGSAGGPGSAVASAIGGGIGSCFNNSGNSNAGNSFGGQCTW*	FALSE
v1_PLS_699526b55017d322b0e8594cda126773ee78a835b13bc74b44ca4f916673586b	S_tr_H9ZMG7_H9ZMG7_ECOLX	28.906	128	65	8	1	113	4	120	6.40E-05	28.1	microcins.verified	FALSE	FALSE	GCF_008631825.1/GCF_008631825.1_ASM863182v1_genomic|NZ_VWVA01000008.1|132587:132928:-1	v1_PLS_699526b55017d322b0e8594cda126773ee78a835b13bc74b44ca4f916673586b	GCF_008631825.1_ASM863182v1_genomic	NZ_VWVA01000008.1	132587	132928	-1	TRUE	ATG	AGGA	0.459	MKILENNQCLLVTGASGAYDPAYAGASSYASQHGNKLGSSSNLFGPSNGVVQVVAAHPEIAGCLNGILGGMVGGSAGGPGSAVASAIGGGIGSCFNNSGNSNAGNSFGGQCTW*	FALSE
v1_PLS_699526b55017d322b0e8594cda126773ee78a835b13bc74b44ca4f916673586b	S_tr_H9ZMG7_H9ZMG7_ECOLX	28.906	128	65	8	1	113	4	120	6.40E-05	28.1	microcins.verified	FALSE	FALSE	GCA_008631725.1/GCA_008631725.1_ASM863172v1_genomic|VWUV01000008.1|132622:132963:-1	v1_PLS_699526b55017d322b0e8594cda126773ee78a835b13bc74b44ca4f916673586b	GCA_008631725.1_ASM863172v1_genomic	VWUV01000008.1	132622	132963	-1	TRUE	ATG	AGGA	0.459	MKILENNQCLLVTGASGAYDPAYAGASSYASQHGNKLGSSSNLFGPSNGVVQVVAAHPEIAGCLNGILGGMVGGSAGGPGSAVASAIGGGIGSCFNNSGNSNAGNSFGGQCTW*	FALSE
v1_PLS_699526b55017d322b0e8594cda126773ee78a835b13bc74b44ca4f916673586b	S_tr_H9ZMG7_H9ZMG7_ECOLX	28.906	128	65	8	1	113	4	120	6.40E-05	28.1	microcins.verified	FALSE	FALSE	GCA_008631995.1/GCA_008631995.1_ASM863199v1_genomic|VWVI01000008.1|132587:132928:-1	v1_PLS_699526b55017d322b0e8594cda126773ee78a835b13bc74b44ca4f916673586b	GCA_008631995.1_ASM863199v1_genomic	VWVI01000008.1	132587	132928	-1	TRUE	ATG	AGGA	0.459	MKILENNQCLLVTGASGAYDPAYAGASSYASQHGNKLGSSSNLFGPSNGVVQVVAAHPEIAGCLNGILGGMVGGSAGGPGSAVASAIGGGIGSCFNNSGNSNAGNSFGGQCTW*	FALSE
v1_PLS_699526b55017d322b0e8594cda126773ee78a835b13bc74b44ca4f916673586b	S_tr_H9ZMG7_H9ZMG7_ECOLX	28.906	128	65	8	1	113	4	120	6.40E-05	28.1	microcins.verified	FALSE	FALSE	GCF_008631725.1/GCF_008631725.1_ASM863172v1_genomic|NZ_VWUV01000008.1|132622:132963:-1	v1_PLS_699526b55017d322b0e8594cda126773ee78a835b13bc74b44ca4f916673586b	GCF_008631725.1_ASM863172v1_genomic	NZ_VWUV01000008.1	132622	132963	-1	TRUE	ATG	AGGA	0.459	MKILENNQCLLVTGASGAYDPAYAGASSYASQHGNKLGSSSNLFGPSNGVVQVVAAHPEIAGCLNGILGGMVGGSAGGPGSAVASAIGGGIGSCFNNSGNSNAGNSFGGQCTW*	FALSE
v1_PLS_699526b55017d322b0e8594cda126773ee78a835b13bc74b44ca4f916673586b	S_tr_H9ZMG7_H9ZMG7_ECOLX	28.906	128	65	8	1	113	4	120	6.40E-05	28.1	microcins.verified	FALSE	FALSE	GCA_008631285.1/GCA_008631285.1_ASM863128v1_genomic|VWUA01000007.1|132659:133000:-1	v1_PLS_699526b55017d322b0e8594cda126773ee78a835b13bc74b44ca4f916673586b	GCA_008631285.1_ASM863128v1_genomic	VWUA01000007.1	132659	133000	-1	TRUE	ATG	AGGA	0.459	MKILENNQCLLVTGASGAYDPAYAGASSYASQHGNKLGSSSNLFGPSNGVVQVVAAHPEIAGCLNGILGGMVGGSAGGPGSAVASAIGGGIGSCFNNSGNSNAGNSFGGQCTW*	FALSE
v1_PLS_699526b55017d322b0e8594cda126773ee78a835b13bc74b44ca4f916673586b	S_tr_H9ZMG7_H9ZMG7_ECOLX	28.906	128	65	8	1	113	4	120	6.40E-05	28.1	microcins.verified	FALSE	FALSE	GCF_008631415.1/GCF_008631415.1_ASM863141v1_genomic|NZ_VWUE01000005.1|98995:99336:1	v1_PLS_699526b55017d322b0e8594cda126773ee78a835b13bc74b44ca4f916673586b	GCF_008631415.1_ASM863141v1_genomic	NZ_VWUE01000005.1	98995	99336	1	TRUE	ATG	AGGA	0.465	MKILENNQCLLVTGASGAYDPAYAGASSYASQHGNKLGSSSNLFGPSNGVVQVVAAHPEIAGCLNGILGGMVGGSAGGPGSAVASAIGGGIGSCFNNSGNSNAGNSFGGQCTW*	FALSE
v1_PLS_699526b55017d322b0e8594cda126773ee78a835b13bc74b44ca4f916673586b	S_tr_H9ZMG7_H9ZMG7_ECOLX	28.906	128	65	8	1	113	4	120	6.40E-05	28.1	microcins.verified	FALSE	FALSE	GCA_008631345.1/GCA_008631345.1_ASM863134v1_genomic|VWUC01000005.1|133019:133360:-1	v1_PLS_699526b55017d322b0e8594cda126773ee78a835b13bc74b44ca4f916673586b	GCA_008631345.1_ASM863134v1_genomic	VWUC01000005.1	133019	133360	-1	TRUE	ATG	AGGA	0.459	MKILENNQCLLVTGASGAYDPAYAGASSYASQHGNKLGSSSNLFGPSNGVVQVVAAHPEIAGCLNGILGGMVGGSAGGPGSAVASAIGGGIGSCFNNSGNSNAGNSFGGQCTW*	FALSE
v1_PLS_699526b55017d322b0e8594cda126773ee78a835b13bc74b44ca4f916673586b	S_tr_H9ZMG7_H9ZMG7_ECOLX	28.906	128	65	8	1	113	4	120	6.40E-05	28.1	microcins.verified	FALSE	FALSE	GCF_008631665.1/GCF_008631665.1_ASM863166v1_genomic|NZ_VWUS01000008.1|132622:132963:-1	v1_PLS_699526b55017d322b0e8594cda126773ee78a835b13bc74b44ca4f916673586b	GCF_008631665.1_ASM863166v1_genomic	NZ_VWUS01000008.1	132622	132963	-1	TRUE	ATG	AGGA	0.459	MKILENNQCLLVTGASGAYDPAYAGASSYASQHGNKLGSSSNLFGPSNGVVQVVAAHPEIAGCLNGILGGMVGGSAGGPGSAVASAIGGGIGSCFNNSGNSNAGNSFGGQCTW*	FALSE
v1_PLS_699526b55017d322b0e8594cda126773ee78a835b13bc74b44ca4f916673586b	S_tr_H9ZMG7_H9ZMG7_ECOLX	28.906	128	65	8	1	113	4	120	6.40E-05	28.1	microcins.verified	FALSE	FALSE	GCF_008631635.1/GCF_008631635.1_ASM863163v1_genomic|NZ_VWUQ01000008.1|132622:132963:-1	v1_PLS_699526b55017d322b0e8594cda126773ee78a835b13bc74b44ca4f916673586b	GCF_008631635.1_ASM863163v1_genomic	NZ_VWUQ01000008.1	132622	132963	-1	TRUE	ATG	AGGA	0.459	MKILENNQCLLVTGASGAYDPAYAGASSYASQHGNKLGSSSNLFGPSNGVVQVVAAHPEIAGCLNGILGGMVGGSAGGPGSAVASAIGGGIGSCFNNSGNSNAGNSFGGQCTW*	FALSE
v1_PLS_699526b55017d322b0e8594cda126773ee78a835b13bc74b44ca4f916673586b	S_tr_H9ZMG7_H9ZMG7_ECOLX	28.906	128	65	8	1	113	4	120	6.40E-05	28.1	microcins.verified	FALSE	FALSE	GCF_008631505.1/GCF_008631505.1_ASM863150v1_genomic|NZ_VWUK01000007.1|132669:133010:-1	v1_PLS_699526b55017d322b0e8594cda126773ee78a835b13bc74b44ca4f916673586b	GCF_008631505.1_ASM863150v1_genomic	NZ_VWUK01000007.1	132669	133010	-1	TRUE	ATG	AGGA	0.459	MKILENNQCLLVTGASGAYDPAYAGASSYASQHGNKLGSSSNLFGPSNGVVQVVAAHPEIAGCLNGILGGMVGGSAGGPGSAVASAIGGGIGSCFNNSGNSNAGNSFGGQCTW*	FALSE
v1_PLS_699526b55017d322b0e8594cda126773ee78a835b13bc74b44ca4f916673586b	S_tr_H9ZMG7_H9ZMG7_ECOLX	28.906	128	65	8	1	113	4	120	6.40E-05	28.1	microcins.verified	FALSE	FALSE	GCA_008631815.1/GCA_008631815.1_ASM863181v1_genomic|VWUZ01000008.1|132587:132928:-1	v1_PLS_699526b55017d322b0e8594cda126773ee78a835b13bc74b44ca4f916673586b	GCA_008631815.1_ASM863181v1_genomic	VWUZ01000008.1	132587	132928	-1	TRUE	ATG	AGGA	0.459	MKILENNQCLLVTGASGAYDPAYAGASSYASQHGNKLGSSSNLFGPSNGVVQVVAAHPEIAGCLNGILGGMVGGSAGGPGSAVASAIGGGIGSCFNNSGNSNAGNSFGGQCTW*	FALSE
v1_PLS_699526b55017d322b0e8594cda126773ee78a835b13bc74b44ca4f916673586b	S_tr_H9ZMG7_H9ZMG7_ECOLX	28.906	128	65	8	1	113	4	120	6.40E-05	28.1	microcins.verified	FALSE	FALSE	GCF_008631375.1/GCF_008631375.1_ASM863137v1_genomic|NZ_VWUD01000006.1|98998:99339:1	v1_PLS_699526b55017d322b0e8594cda126773ee78a835b13bc74b44ca4f916673586b	GCF_008631375.1_ASM863137v1_genomic	NZ_VWUD01000006.1	98998	99339	1	TRUE	ATG	AGGA	0.465	MKILENNQCLLVTGASGAYDPAYAGASSYASQHGNKLGSSSNLFGPSNGVVQVVAAHPEIAGCLNGILGGMVGGSAGGPGSAVASAIGGGIGSCFNNSGNSNAGNSFGGQCTW*	FALSE
v1_PLS_699526b55017d322b0e8594cda126773ee78a835b13bc74b44ca4f916673586b	S_tr_H9ZMG7_H9ZMG7_ECOLX	28.906	128	65	8	1	113	4	120	6.40E-05	28.1	microcins.verified	FALSE	FALSE	GCF_008631865.1/GCF_008631865.1_ASM863186v1_genomic|NZ_VWVC01000008.1|132587:132928:-1	v1_PLS_699526b55017d322b0e8594cda126773ee78a835b13bc74b44ca4f916673586b	GCF_008631865.1_ASM863186v1_genomic	NZ_VWVC01000008.1	132587	132928	-1	TRUE	ATG	AGGA	0.459	MKILENNQCLLVTGASGAYDPAYAGASSYASQHGNKLGSSSNLFGPSNGVVQVVAAHPEIAGCLNGILGGMVGGSAGGPGSAVASAIGGGIGSCFNNSGNSNAGNSFGGQCTW*	FALSE
v1_PLS_699526b55017d322b0e8594cda126773ee78a835b13bc74b44ca4f916673586b	S_tr_H9ZMG7_H9ZMG7_ECOLX	28.906	128	65	8	1	113	4	120	6.40E-05	28.1	microcins.verified	FALSE	FALSE	GCA_008632005.1/GCA_008632005.1_ASM863200v1_genomic|VWVJ01000007.1|132622:132963:-1	v1_PLS_699526b55017d322b0e8594cda126773ee78a835b13bc74b44ca4f916673586b	GCA_008632005.1_ASM863200v1_genomic	VWVJ01000007.1	132622	132963	-1	TRUE	ATG	AGGA	0.459	MKILENNQCLLVTGASGAYDPAYAGASSYASQHGNKLGSSSNLFGPSNGVVQVVAAHPEIAGCLNGILGGMVGGSAGGPGSAVASAIGGGIGSCFNNSGNSNAGNSFGGQCTW*	FALSE
v1_PLS_699526b55017d322b0e8594cda126773ee78a835b13bc74b44ca4f916673586b	S_tr_H9ZMG7_H9ZMG7_ECOLX	28.906	128	65	8	1	113	4	120	6.40E-05	28.1	microcins.verified	FALSE	FALSE	GCA_008631505.1/GCA_008631505.1_ASM863150v1_genomic|VWUK01000007.1|132669:133010:-1	v1_PLS_699526b55017d322b0e8594cda126773ee78a835b13bc74b44ca4f916673586b	GCA_008631505.1_ASM863150v1_genomic	VWUK01000007.1	132669	133010	-1	TRUE	ATG	AGGA	0.459	MKILENNQCLLVTGASGAYDPAYAGASSYASQHGNKLGSSSNLFGPSNGVVQVVAAHPEIAGCLNGILGGMVGGSAGGPGSAVASAIGGGIGSCFNNSGNSNAGNSFGGQCTW*	FALSE
v1_PLS_699526b55017d322b0e8594cda126773ee78a835b13bc74b44ca4f916673586b	S_tr_H9ZMG7_H9ZMG7_ECOLX	28.906	128	65	8	1	113	4	120	6.40E-05	28.1	microcins.verified	FALSE	FALSE	GCF_008631565.1/GCF_008631565.1_ASM863156v1_genomic|NZ_VWUN01000008.1|132622:132963:-1	v1_PLS_699526b55017d322b0e8594cda126773ee78a835b13bc74b44ca4f916673586b	GCF_008631565.1_ASM863156v1_genomic	NZ_VWUN01000008.1	132622	132963	-1	TRUE	ATG	AGGA	0.459	MKILENNQCLLVTGASGAYDPAYAGASSYASQHGNKLGSSSNLFGPSNGVVQVVAAHPEIAGCLNGILGGMVGGSAGGPGSAVASAIGGGIGSCFNNSGNSNAGNSFGGQCTW*	FALSE
v1_PLS_699526b55017d322b0e8594cda126773ee78a835b13bc74b44ca4f916673586b	S_tr_H9ZMG7_H9ZMG7_ECOLX	28.906	128	65	8	1	113	4	120	6.40E-05	28.1	microcins.verified	FALSE	FALSE	GCA_008631645.1/GCA_008631645.1_ASM863164v1_genomic|VWUR01000008.1|132622:132963:-1	v1_PLS_699526b55017d322b0e8594cda126773ee78a835b13bc74b44ca4f916673586b	GCA_008631645.1_ASM863164v1_genomic	VWUR01000008.1	132622	132963	-1	TRUE	ATG	AGGA	0.459	MKILENNQCLLVTGASGAYDPAYAGASSYASQHGNKLGSSSNLFGPSNGVVQVVAAHPEIAGCLNGILGGMVGGSAGGPGSAVASAIGGGIGSCFNNSGNSNAGNSFGGQCTW*	FALSE
v1_PLS_699526b55017d322b0e8594cda126773ee78a835b13bc74b44ca4f916673586b	S_tr_H9ZMG7_H9ZMG7_ECOLX	28.906	128	65	8	1	113	4	120	6.40E-05	28.1	microcins.verified	FALSE	FALSE	GCF_008631935.1/GCF_008631935.1_ASM863193v1_genomic|NZ_VWVG01000009.1|132587:132928:-1	v1_PLS_699526b55017d322b0e8594cda126773ee78a835b13bc74b44ca4f916673586b	GCF_008631935.1_ASM863193v1_genomic	NZ_VWVG01000009.1	132587	132928	-1	TRUE	ATG	AGGA	0.459	MKILENNQCLLVTGASGAYDPAYAGASSYASQHGNKLGSSSNLFGPSNGVVQVVAAHPEIAGCLNGILGGMVGGSAGGPGSAVASAIGGGIGSCFNNSGNSNAGNSFGGQCTW*	FALSE
v1_PLS_699526b55017d322b0e8594cda126773ee78a835b13bc74b44ca4f916673586b	S_tr_H9ZMG7_H9ZMG7_ECOLX	28.906	128	65	8	1	113	4	120	6.40E-05	28.1	microcins.verified	FALSE	FALSE	GCF_008631335.1/GCF_008631335.1_ASM863133v1_genomic|NZ_VWUB01000009.1|99207:99548:1	v1_PLS_699526b55017d322b0e8594cda126773ee78a835b13bc74b44ca4f916673586b	GCF_008631335.1_ASM863133v1_genomic	NZ_VWUB01000009.1	99207	99548	1	TRUE	ATG	AGGA	0.465	MKILENNQCLLVTGASGAYDPAYAGASSYASQHGNKLGSSSNLFGPSNGVVQVVAAHPEIAGCLNGILGGMVGGSAGGPGSAVASAIGGGIGSCFNNSGNSNAGNSFGGQCTW*	FALSE
v1_PLS_699526b55017d322b0e8594cda126773ee78a835b13bc74b44ca4f916673586b	S_tr_H9ZMG7_H9ZMG7_ECOLX	28.906	128	65	8	1	113	4	120	6.40E-05	28.1	microcins.verified	FALSE	FALSE	GCA_008632095.1/GCA_008632095.1_ASM863209v1_genomic|VWVN01000008.1|132587:132928:-1	v1_PLS_699526b55017d322b0e8594cda126773ee78a835b13bc74b44ca4f916673586b	GCA_008632095.1_ASM863209v1_genomic	VWVN01000008.1	132587	132928	-1	TRUE	ATG	AGGA	0.459	MKILENNQCLLVTGASGAYDPAYAGASSYASQHGNKLGSSSNLFGPSNGVVQVVAAHPEIAGCLNGILGGMVGGSAGGPGSAVASAIGGGIGSCFNNSGNSNAGNSFGGQCTW*	FALSE
v1_PLS_699526b55017d322b0e8594cda126773ee78a835b13bc74b44ca4f916673586b	S_tr_H9ZMG7_H9ZMG7_ECOLX	28.906	128	65	8	1	113	4	120	6.40E-05	28.1	microcins.verified	FALSE	FALSE	GCA_008631825.1/GCA_008631825.1_ASM863182v1_genomic|VWVA01000008.1|132587:132928:-1	v1_PLS_699526b55017d322b0e8594cda126773ee78a835b13bc74b44ca4f916673586b	GCA_008631825.1_ASM863182v1_genomic	VWVA01000008.1	132587	132928	-1	TRUE	ATG	AGGA	0.459	MKILENNQCLLVTGASGAYDPAYAGASSYASQHGNKLGSSSNLFGPSNGVVQVVAAHPEIAGCLNGILGGMVGGSAGGPGSAVASAIGGGIGSCFNNSGNSNAGNSFGGQCTW*	FALSE
v1_PLS_699526b55017d322b0e8594cda126773ee78a835b13bc74b44ca4f916673586b	S_tr_H9ZMG7_H9ZMG7_ECOLX	28.906	128	65	8	1	113	4	120	6.40E-05	28.1	microcins.verified	FALSE	FALSE	GCA_008631595.1/GCA_008631595.1_ASM863159v1_genomic|VWUO01000008.1|132622:132963:-1	v1_PLS_699526b55017d322b0e8594cda126773ee78a835b13bc74b44ca4f916673586b	GCA_008631595.1_ASM863159v1_genomic	VWUO01000008.1	132622	132963	-1	TRUE	ATG	AGGA	0.459	MKILENNQCLLVTGASGAYDPAYAGASSYASQHGNKLGSSSNLFGPSNGVVQVVAAHPEIAGCLNGILGGMVGGSAGGPGSAVASAIGGGIGSCFNNSGNSNAGNSFGGQCTW*	FALSE
v1_PLS_699526b55017d322b0e8594cda126773ee78a835b13bc74b44ca4f916673586b	S_tr_H9ZMG7_H9ZMG7_ECOLX	28.906	128	65	8	1	113	4	120	6.40E-05	28.1	microcins.verified	FALSE	FALSE	GCA_008631895.1/GCA_008631895.1_ASM863189v1_genomic|VWVD01000008.1|132587:132928:-1	v1_PLS_699526b55017d322b0e8594cda126773ee78a835b13bc74b44ca4f916673586b	GCA_008631895.1_ASM863189v1_genomic	VWVD01000008.1	132587	132928	-1	TRUE	ATG	AGGA	0.459	MKILENNQCLLVTGASGAYDPAYAGASSYASQHGNKLGSSSNLFGPSNGVVQVVAAHPEIAGCLNGILGGMVGGSAGGPGSAVASAIGGGIGSCFNNSGNSNAGNSFGGQCTW*	FALSE
v1_PLS_699526b55017d322b0e8594cda126773ee78a835b13bc74b44ca4f916673586b	S_tr_H9ZMG7_H9ZMG7_ECOLX	28.906	128	65	8	1	113	4	120	6.40E-05	28.1	microcins.verified	FALSE	FALSE	GCF_008631795.1/GCF_008631795.1_ASM863179v1_genomic|NZ_VWUY01000008.1|132587:132928:-1	v1_PLS_699526b55017d322b0e8594cda126773ee78a835b13bc74b44ca4f916673586b	GCF_008631795.1_ASM863179v1_genomic	NZ_VWUY01000008.1	132587	132928	-1	TRUE	ATG	AGGA	0.459	MKILENNQCLLVTGASGAYDPAYAGASSYASQHGNKLGSSSNLFGPSNGVVQVVAAHPEIAGCLNGILGGMVGGSAGGPGSAVASAIGGGIGSCFNNSGNSNAGNSFGGQCTW*	FALSE
v1_PLS_699526b55017d322b0e8594cda126773ee78a835b13bc74b44ca4f916673586b	S_tr_H9ZMG7_H9ZMG7_ECOLX	28.906	128	65	8	1	113	4	120	6.40E-05	28.1	microcins.verified	FALSE	FALSE	GCF_008631285.1/GCF_008631285.1_ASM863128v1_genomic|NZ_VWUA01000007.1|132659:133000:-1	v1_PLS_699526b55017d322b0e8594cda126773ee78a835b13bc74b44ca4f916673586b	GCF_008631285.1_ASM863128v1_genomic	NZ_VWUA01000007.1	132659	133000	-1	TRUE	ATG	AGGA	0.459	MKILENNQCLLVTGASGAYDPAYAGASSYASQHGNKLGSSSNLFGPSNGVVQVVAAHPEIAGCLNGILGGMVGGSAGGPGSAVASAIGGGIGSCFNNSGNSNAGNSFGGQCTW*	FALSE
v1_PLS_699526b55017d322b0e8594cda126773ee78a835b13bc74b44ca4f916673586b	S_tr_H9ZMG7_H9ZMG7_ECOLX	28.906	128	65	8	1	113	4	120	6.40E-05	28.1	microcins.verified	FALSE	FALSE	GCF_008631815.1/GCF_008631815.1_ASM863181v1_genomic|NZ_VWUZ01000008.1|132587:132928:-1	v1_PLS_699526b55017d322b0e8594cda126773ee78a835b13bc74b44ca4f916673586b	GCF_008631815.1_ASM863181v1_genomic	NZ_VWUZ01000008.1	132587	132928	-1	TRUE	ATG	AGGA	0.459	MKILENNQCLLVTGASGAYDPAYAGASSYASQHGNKLGSSSNLFGPSNGVVQVVAAHPEIAGCLNGILGGMVGGSAGGPGSAVASAIGGGIGSCFNNSGNSNAGNSFGGQCTW*	FALSE
v1_PLS_699526b55017d322b0e8594cda126773ee78a835b13bc74b44ca4f916673586b	S_tr_H9ZMG7_H9ZMG7_ECOLX	28.906	128	65	8	1	113	4	120	6.40E-05	28.1	microcins.verified	FALSE	FALSE	GCF_008631555.1/GCF_008631555.1_ASM863155v1_genomic|NZ_VWUM01000006.1|132613:132954:-1	v1_PLS_699526b55017d322b0e8594cda126773ee78a835b13bc74b44ca4f916673586b	GCF_008631555.1_ASM863155v1_genomic	NZ_VWUM01000006.1	132613	132954	-1	TRUE	ATG	AGGA	0.459	MKILENNQCLLVTGASGAYDPAYAGASSYASQHGNKLGSSSNLFGPSNGVVQVVAAHPEIAGCLNGILGGMVGGSAGGPGSAVASAIGGGIGSCFNNSGNSNAGNSFGGQCTW*	FALSE
v1_PLS_699526b55017d322b0e8594cda126773ee78a835b13bc74b44ca4f916673586b	S_tr_H9ZMG7_H9ZMG7_ECOLX	28.906	128	65	8	1	113	4	120	6.40E-05	28.1	microcins.verified	FALSE	FALSE	GCA_008631335.1/GCA_008631335.1_ASM863133v1_genomic|VWUB01000009.1|99207:99548:1	v1_PLS_699526b55017d322b0e8594cda126773ee78a835b13bc74b44ca4f916673586b	GCA_008631335.1_ASM863133v1_genomic	VWUB01000009.1	99207	99548	1	TRUE	ATG	AGGA	0.465	MKILENNQCLLVTGASGAYDPAYAGASSYASQHGNKLGSSSNLFGPSNGVVQVVAAHPEIAGCLNGILGGMVGGSAGGPGSAVASAIGGGIGSCFNNSGNSNAGNSFGGQCTW*	FALSE
v1_PLS_699526b55017d322b0e8594cda126773ee78a835b13bc74b44ca4f916673586b	S_tr_H9ZMG7_H9ZMG7_ECOLX	28.906	128	65	8	1	113	4	120	6.40E-05	28.1	microcins.verified	FALSE	FALSE	GCA_008631905.1/GCA_008631905.1_ASM863190v1_genomic|VWVE01000008.1|132587:132928:-1	v1_PLS_699526b55017d322b0e8594cda126773ee78a835b13bc74b44ca4f916673586b	GCA_008631905.1_ASM863190v1_genomic	VWVE01000008.1	132587	132928	-1	TRUE	ATG	AGGA	0.459	MKILENNQCLLVTGASGAYDPAYAGASSYASQHGNKLGSSSNLFGPSNGVVQVVAAHPEIAGCLNGILGGMVGGSAGGPGSAVASAIGGGIGSCFNNSGNSNAGNSFGGQCTW*	FALSE
v1_PLS_699526b55017d322b0e8594cda126773ee78a835b13bc74b44ca4f916673586b	S_tr_H9ZMG7_H9ZMG7_ECOLX	28.906	128	65	8	1	113	4	120	6.40E-05	28.1	microcins.verified	FALSE	FALSE	GCF_008631835.1/GCF_008631835.1_ASM863183v1_genomic|NZ_VWVB01000008.1|132587:132928:-1	v1_PLS_699526b55017d322b0e8594cda126773ee78a835b13bc74b44ca4f916673586b	GCF_008631835.1_ASM863183v1_genomic	NZ_VWVB01000008.1	132587	132928	-1	TRUE	ATG	AGGA	0.459	MKILENNQCLLVTGASGAYDPAYAGASSYASQHGNKLGSSSNLFGPSNGVVQVVAAHPEIAGCLNGILGGMVGGSAGGPGSAVASAIGGGIGSCFNNSGNSNAGNSFGGQCTW*	FALSE
v1_PLS_699526b55017d322b0e8594cda126773ee78a835b13bc74b44ca4f916673586b	S_tr_H9ZMG7_H9ZMG7_ECOLX	28.906	128	65	8	1	113	4	120	6.40E-05	28.1	microcins.verified	FALSE	FALSE	GCF_008631685.1/GCF_008631685.1_ASM863168v1_genomic|NZ_VWUT01000008.1|132622:132963:-1	v1_PLS_699526b55017d322b0e8594cda126773ee78a835b13bc74b44ca4f916673586b	GCF_008631685.1_ASM863168v1_genomic	NZ_VWUT01000008.1	132622	132963	-1	TRUE	ATG	AGGA	0.459	MKILENNQCLLVTGASGAYDPAYAGASSYASQHGNKLGSSSNLFGPSNGVVQVVAAHPEIAGCLNGILGGMVGGSAGGPGSAVASAIGGGIGSCFNNSGNSNAGNSFGGQCTW*	FALSE
v1_PLS_699526b55017d322b0e8594cda126773ee78a835b13bc74b44ca4f916673586b	S_tr_H9ZMG7_H9ZMG7_ECOLX	28.906	128	65	8	1	113	4	120	6.40E-05	28.1	microcins.verified	FALSE	FALSE	GCF_008631345.1/GCF_008631345.1_ASM863134v1_genomic|NZ_VWUC01000005.1|133019:133360:-1	v1_PLS_699526b55017d322b0e8594cda126773ee78a835b13bc74b44ca4f916673586b	GCF_008631345.1_ASM863134v1_genomic	NZ_VWUC01000005.1	133019	133360	-1	TRUE	ATG	AGGA	0.459	MKILENNQCLLVTGASGAYDPAYAGASSYASQHGNKLGSSSNLFGPSNGVVQVVAAHPEIAGCLNGILGGMVGGSAGGPGSAVASAIGGGIGSCFNNSGNSNAGNSFGGQCTW*	FALSE
v1_PLS_699526b55017d322b0e8594cda126773ee78a835b13bc74b44ca4f916673586b	S_tr_H9ZMG7_H9ZMG7_ECOLX	28.906	128	65	8	1	113	4	120	6.40E-05	28.1	microcins.verified	FALSE	FALSE	GCA_008631735.1/GCA_008631735.1_ASM863173v1_genomic|VWUW01000008.1|132587:132928:-1	v1_PLS_699526b55017d322b0e8594cda126773ee78a835b13bc74b44ca4f916673586b	GCA_008631735.1_ASM863173v1_genomic	VWUW01000008.1	132587	132928	-1	TRUE	ATG	AGGA	0.459	MKILENNQCLLVTGASGAYDPAYAGASSYASQHGNKLGSSSNLFGPSNGVVQVVAAHPEIAGCLNGILGGMVGGSAGGPGSAVASAIGGGIGSCFNNSGNSNAGNSFGGQCTW*	FALSE
v1_PLS_699526b55017d322b0e8594cda126773ee78a835b13bc74b44ca4f916673586b	S_tr_H9ZMG7_H9ZMG7_ECOLX	28.906	128	65	8	1	113	4	120	6.40E-05	28.1	microcins.verified	FALSE	FALSE	GCA_008631835.1/GCA_008631835.1_ASM863183v1_genomic|VWVB01000008.1|132587:132928:-1	v1_PLS_699526b55017d322b0e8594cda126773ee78a835b13bc74b44ca4f916673586b	GCA_008631835.1_ASM863183v1_genomic	VWVB01000008.1	132587	132928	-1	TRUE	ATG	AGGA	0.459	MKILENNQCLLVTGASGAYDPAYAGASSYASQHGNKLGSSSNLFGPSNGVVQVVAAHPEIAGCLNGILGGMVGGSAGGPGSAVASAIGGGIGSCFNNSGNSNAGNSFGGQCTW*	FALSE
v1_PLS_699526b55017d322b0e8594cda126773ee78a835b13bc74b44ca4f916673586b	S_tr_H9ZMG7_H9ZMG7_ECOLX	28.906	128	65	8	1	113	4	120	6.40E-05	28.1	microcins.verified	FALSE	FALSE	GCA_008631615.1/GCA_008631615.1_ASM863161v1_genomic|VWUP01000008.1|132622:132963:-1	v1_PLS_699526b55017d322b0e8594cda126773ee78a835b13bc74b44ca4f916673586b	GCA_008631615.1_ASM863161v1_genomic	VWUP01000008.1	132622	132963	-1	TRUE	ATG	AGGA	0.459	MKILENNQCLLVTGASGAYDPAYAGASSYASQHGNKLGSSSNLFGPSNGVVQVVAAHPEIAGCLNGILGGMVGGSAGGPGSAVASAIGGGIGSCFNNSGNSNAGNSFGGQCTW*	FALSE
v1_PLS_699526b55017d322b0e8594cda126773ee78a835b13bc74b44ca4f916673586b	S_tr_H9ZMG7_H9ZMG7_ECOLX	28.906	128	65	8	1	113	4	120	6.40E-05	28.1	microcins.verified	FALSE	FALSE	GCF_008631895.1/GCF_008631895.1_ASM863189v1_genomic|NZ_VWVD01000008.1|132587:132928:-1	v1_PLS_699526b55017d322b0e8594cda126773ee78a835b13bc74b44ca4f916673586b	GCF_008631895.1_ASM863189v1_genomic	NZ_VWVD01000008.1	132587	132928	-1	TRUE	ATG	AGGA	0.459	MKILENNQCLLVTGASGAYDPAYAGASSYASQHGNKLGSSSNLFGPSNGVVQVVAAHPEIAGCLNGILGGMVGGSAGGPGSAVASAIGGGIGSCFNNSGNSNAGNSFGGQCTW*	FALSE
v1_PLS_699526b55017d322b0e8594cda126773ee78a835b13bc74b44ca4f916673586b	S_tr_H9ZMG7_H9ZMG7_ECOLX	28.906	128	65	8	1	113	4	120	6.40E-05	28.1	microcins.verified	FALSE	FALSE	GCA_008631925.1/GCA_008631925.1_ASM863192v1_genomic|VWVF01000008.1|132587:132928:-1	v1_PLS_699526b55017d322b0e8594cda126773ee78a835b13bc74b44ca4f916673586b	GCA_008631925.1_ASM863192v1_genomic	VWVF01000008.1	132587	132928	-1	TRUE	ATG	AGGA	0.459	MKILENNQCLLVTGASGAYDPAYAGASSYASQHGNKLGSSSNLFGPSNGVVQVVAAHPEIAGCLNGILGGMVGGSAGGPGSAVASAIGGGIGSCFNNSGNSNAGNSFGGQCTW*	FALSE
v1_PLS_699526b55017d322b0e8594cda126773ee78a835b13bc74b44ca4f916673586b	S_tr_H9ZMG7_H9ZMG7_ECOLX	28.906	128	65	8	1	113	4	120	6.40E-05	28.1	microcins.verified	FALSE	FALSE	GCF_008631925.1/GCF_008631925.1_ASM863192v1_genomic|NZ_VWVF01000008.1|132587:132928:-1	v1_PLS_699526b55017d322b0e8594cda126773ee78a835b13bc74b44ca4f916673586b	GCF_008631925.1_ASM863192v1_genomic	NZ_VWVF01000008.1	132587	132928	-1	TRUE	ATG	AGGA	0.459	MKILENNQCLLVTGASGAYDPAYAGASSYASQHGNKLGSSSNLFGPSNGVVQVVAAHPEIAGCLNGILGGMVGGSAGGPGSAVASAIGGGIGSCFNNSGNSNAGNSFGGQCTW*	FALSE
v1_PLS_4eb41bd5f978d698e3ff3669067b3dd4613a2f156d2a7c9c054fd0a4838a4605	S_tr_H9ZMG7_H9ZMG7_ECOLX	26.087	92	58	4	1	91	4	86	0.000136	26.9	microcins.verified	FALSE	FALSE	GCA_006385265.1/GCA_006385265.1_ASM638526v1_genomic|VFLQ01000002.1|98455:98796:1	v1_PLS_4eb41bd5f978d698e3ff3669067b3dd4613a2f156d2a7c9c054fd0a4838a4605	GCA_006385265.1_ASM638526v1_genomic	VFLQ01000002.1	98455	98796	1	TRUE	ATG	AGGAG	0.471	MKILENSHLLLVTGASGAYDPAYAGASAYASQHGNKSSQSGNLFGPSNGVIQVVAAHPEMVGCLNGILGGMISGSVGGPGSAVASAIGGGISSCFNNSGNYNAGNSIGGQCTW*	FALSE
v1_PLS_4eb41bd5f978d698e3ff3669067b3dd4613a2f156d2a7c9c054fd0a4838a4605	S_tr_H9ZMG7_H9ZMG7_ECOLX	26.087	92	58	4	1	91	4	86	0.000136	26.9	microcins.verified	FALSE	FALSE	GCF_006385265.1/GCF_006385265.1_ASM638526v1_genomic|NZ_VFLQ01000002.1|98455:98796:1	v1_PLS_4eb41bd5f978d698e3ff3669067b3dd4613a2f156d2a7c9c054fd0a4838a4605	GCF_006385265.1_ASM638526v1_genomic	NZ_VFLQ01000002.1	98455	98796	1	TRUE	ATG	AGGAG	0.471	MKILENSHLLLVTGASGAYDPAYAGASAYASQHGNKSSQSGNLFGPSNGVIQVVAAHPEMVGCLNGILGGMISGSVGGPGSAVASAIGGGISSCFNNSGNYNAGNSIGGQCTW*	FALSE
v1_PLS_6758c5f37f102e8e20a78228e7c2a0bd033f7884e6aee4a687fa058e769dd824	V_sp_P22522_CEAV_ECOLX	40.625	32	19	0	1	32	1	32	0.0001	26.9	microcins.verified	TRUE	FALSE	GCA_006385265.1/GCA_006385265.1_ASM638526v1_genomic|VFLQ01000004.1|79128:79403:-1	v1_PLS_6758c5f37f102e8e20a78228e7c2a0bd033f7884e6aee4a687fa058e769dd824	GCA_006385265.1_ASM638526v1_genomic	VFLQ01000004.1	79128	79403	-1	TRUE	ATG	None	0.453	MRELTISEVNSVSGGNVGEIIVGGVKLINDLFNTPLLSFPGRLLDAIGLGSIHHALDSIGFAIFTTIASLGSALGGDASQINYHFNEEWGD*	TRUE
v1_PLS_6758c5f37f102e8e20a78228e7c2a0bd033f7884e6aee4a687fa058e769dd824	V_sp_P22522_CEAV_ECOLX	40.625	32	19	0	1	32	1	32	0.0001	26.9	microcins.verified	TRUE	FALSE	GCA_002341125.1/GCA_002341125.1_ASM234112v1_genomic|DDNJ01000120.1|29064:29339:1	v1_PLS_6758c5f37f102e8e20a78228e7c2a0bd033f7884e6aee4a687fa058e769dd824	GCA_002341125.1_ASM234112v1_genomic	DDNJ01000120.1	29064	29339	1	TRUE	ATG	AGGA	0.446	MRELTISEVNSVSGGNVGEIIVGGVKLINDLFNTPLLSFPGRLLDAIGLGSIHHALDSIGFAIFTTIASLGSALGGDASQINYHFNEEWGD*	TRUE
v1_PLS_6758c5f37f102e8e20a78228e7c2a0bd033f7884e6aee4a687fa058e769dd824	V_sp_P22522_CEAV_ECOLX	40.625	32	19	0	1	32	1	32	0.0001	26.9	microcins.verified	TRUE	FALSE	GCA_006494375.1/GCA_006494375.1_ASM649437v1_genomic|VHIZ01000037.1|114529:114804:-1	v1_PLS_6758c5f37f102e8e20a78228e7c2a0bd033f7884e6aee4a687fa058e769dd824	GCA_006494375.1_ASM649437v1_genomic	VHIZ01000037.1	114529	114804	-1	TRUE	ATG	AGGA	0.449	MRELTISEVNSVSGGNVGEIIVGGVKLINDLFNTPLLSFPGRLLDAIGLGSIHHALDSIGFAIFTTIASLGSALGGDASQINYHFNEEWGD*	TRUE
v1_PLS_6758c5f37f102e8e20a78228e7c2a0bd033f7884e6aee4a687fa058e769dd824	V_sp_P22522_CEAV_ECOLX	40.625	32	19	0	1	32	1	32	0.0001	26.9	microcins.verified	TRUE	FALSE	GCA_026104315.1/GCA_026104315.1_ASM2610431v1_genomic|CP110471.1|256690:256965:-1	v1_PLS_6758c5f37f102e8e20a78228e7c2a0bd033f7884e6aee4a687fa058e769dd824	GCA_026104315.1_ASM2610431v1_genomic	CP110471.1	256690	256965	-1	TRUE	ATG	AGGA	0.449	MRELTISEVNSVSGGNVGEIIVGGVKLINDLFNTPLLSFPGRLLDAIGLGSIHHALDSIGFAIFTTIASLGSALGGDASQINYHFNEEWGD*	TRUE
v1_PLS_6758c5f37f102e8e20a78228e7c2a0bd033f7884e6aee4a687fa058e769dd824	V_sp_P22522_CEAV_ECOLX	40.625	32	19	0	1	32	1	32	0.0001	26.9	microcins.verified	TRUE	FALSE	GCF_011800365.1/GCF_011800365.1_ASM1180036v1_genomic|NZ_JAALFQ010000002.1|185306:185581:-1	v1_PLS_6758c5f37f102e8e20a78228e7c2a0bd033f7884e6aee4a687fa058e769dd824	GCF_011800365.1_ASM1180036v1_genomic	NZ_JAALFQ010000002.1	185306	185581	-1	TRUE	ATG	AGGA	0.449	MRELTISEVNSVSGGNVGEIIVGGVKLINDLFNTPLLSFPGRLLDAIGLGSIHHALDSIGFAIFTTIASLGSALGGDASQINYHFNEEWGD*	TRUE
v1_PLS_6758c5f37f102e8e20a78228e7c2a0bd033f7884e6aee4a687fa058e769dd824	V_sp_P22522_CEAV_ECOLX	40.625	32	19	0	1	32	1	32	0.0001	26.9	microcins.verified	TRUE	FALSE	GCF_003236725.1/GCF_003236725.1_ASM323672v1_genomic|NZ_PUGA01000041.1|30842:31117:1	v1_PLS_6758c5f37f102e8e20a78228e7c2a0bd033f7884e6aee4a687fa058e769dd824	GCF_003236725.1_ASM323672v1_genomic	NZ_PUGA01000041.1	30842	31117	1	TRUE	ATG	AGGA	0.446	MRELTISEVNSVSGGNVGEIIVGGVKLINDLFNTPLLSFPGRLLDAIGLGSIHHALDSIGFAIFTTIASLGSALGGDASQINYHFNEEWGD*	TRUE
v1_PLS_6758c5f37f102e8e20a78228e7c2a0bd033f7884e6aee4a687fa058e769dd824	V_sp_P22522_CEAV_ECOLX	40.625	32	19	0	1	32	1	32	0.0001	26.9	microcins.verified	TRUE	FALSE	GCA_011800365.1/GCA_011800365.1_ASM1180036v1_genomic|JAALFQ010000002.1|185306:185581:-1	v1_PLS_6758c5f37f102e8e20a78228e7c2a0bd033f7884e6aee4a687fa058e769dd824	GCA_011800365.1_ASM1180036v1_genomic	JAALFQ010000002.1	185306	185581	-1	TRUE	ATG	AGGA	0.449	MRELTISEVNSVSGGNVGEIIVGGVKLINDLFNTPLLSFPGRLLDAIGLGSIHHALDSIGFAIFTTIASLGSALGGDASQINYHFNEEWGD*	TRUE
v1_PLS_6758c5f37f102e8e20a78228e7c2a0bd033f7884e6aee4a687fa058e769dd824	V_sp_P22522_CEAV_ECOLX	40.625	32	19	0	1	32	1	32	0.0001	26.9	microcins.verified	TRUE	FALSE	GCF_000255315.1/GCF_000255315.1_ASM25531v2_genomic|NZ_AJFP01000002.1|246390:246665:-1	v1_PLS_6758c5f37f102e8e20a78228e7c2a0bd033f7884e6aee4a687fa058e769dd824	GCF_000255315.1_ASM25531v2_genomic	NZ_AJFP01000002.1	246390	246665	-1	TRUE	ATG	AGGA	0.449	MRELTISEVNSVSGGNVGEIIVGGVKLINDLFNTPLLSFPGRLLDAIGLGSIHHALDSIGFAIFTTIASLGSALGGDASQINYHFNEEWGD*	TRUE
v1_PLS_6758c5f37f102e8e20a78228e7c2a0bd033f7884e6aee4a687fa058e769dd824	V_sp_P22522_CEAV_ECOLX	40.625	32	19	0	1	32	1	32	0.0001	26.9	microcins.verified	TRUE	FALSE	GCA_002387765.1/GCA_002387765.1_ASM238776v1_genomic|DGKM01000196.1|7728:8003:1	v1_PLS_6758c5f37f102e8e20a78228e7c2a0bd033f7884e6aee4a687fa058e769dd824	GCA_002387765.1_ASM238776v1_genomic	DGKM01000196.1	7728	8003	1	TRUE	ATG	AGGA	0.442	MRELTISEVNSVSGGNVGEIIVGGVKLINDLFNTPLLSFPGRLLDAIGLGSIHHALDSIGFAIFTTIASLGSALGGDASQINYHFNEEWGD*	TRUE
v1_PLS_6758c5f37f102e8e20a78228e7c2a0bd033f7884e6aee4a687fa058e769dd824	V_sp_P22522_CEAV_ECOLX	40.625	32	19	0	1	32	1	32	0.0001	26.9	microcins.verified	TRUE	FALSE	GCF_026104315.1/GCF_026104315.1_ASM2610431v1_genomic|NZ_CP110471.1|256690:256965:-1	v1_PLS_6758c5f37f102e8e20a78228e7c2a0bd033f7884e6aee4a687fa058e769dd824	GCF_026104315.1_ASM2610431v1_genomic	NZ_CP110471.1	256690	256965	-1	TRUE	ATG	AGGA	0.449	MRELTISEVNSVSGGNVGEIIVGGVKLINDLFNTPLLSFPGRLLDAIGLGSIHHALDSIGFAIFTTIASLGSALGGDASQINYHFNEEWGD*	TRUE
v1_PLS_6758c5f37f102e8e20a78228e7c2a0bd033f7884e6aee4a687fa058e769dd824	V_sp_P22522_CEAV_ECOLX	40.625	32	19	0	1	32	1	32	0.0001	26.9	microcins.verified	TRUE	FALSE	GCF_006494375.1/GCF_006494375.1_ASM649437v1_genomic|NZ_VHIZ01000037.1|114529:114804:-1	v1_PLS_6758c5f37f102e8e20a78228e7c2a0bd033f7884e6aee4a687fa058e769dd824	GCF_006494375.1_ASM649437v1_genomic	NZ_VHIZ01000037.1	114529	114804	-1	TRUE	ATG	AGGA	0.449	MRELTISEVNSVSGGNVGEIIVGGVKLINDLFNTPLLSFPGRLLDAIGLGSIHHALDSIGFAIFTTIASLGSALGGDASQINYHFNEEWGD*	TRUE
v1_PLS_6758c5f37f102e8e20a78228e7c2a0bd033f7884e6aee4a687fa058e769dd824	V_sp_P22522_CEAV_ECOLX	40.625	32	19	0	1	32	1	32	0.0001	26.9	microcins.verified	TRUE	FALSE	GCA_000255315.2/GCA_000255315.2_ASM25531v2_genomic|AJFP01000002.1|246390:246665:-1	v1_PLS_6758c5f37f102e8e20a78228e7c2a0bd033f7884e6aee4a687fa058e769dd824	GCA_000255315.2_ASM25531v2_genomic	AJFP01000002.1	246390	246665	-1	TRUE	ATG	AGGA	0.449	MRELTISEVNSVSGGNVGEIIVGGVKLINDLFNTPLLSFPGRLLDAIGLGSIHHALDSIGFAIFTTIASLGSALGGDASQINYHFNEEWGD*	TRUE
v1_PLS_6758c5f37f102e8e20a78228e7c2a0bd033f7884e6aee4a687fa058e769dd824	V_sp_P22522_CEAV_ECOLX	40.625	32	19	0	1	32	1	32	0.0001	26.9	microcins.verified	TRUE	FALSE	GCA_003236725.1/GCA_003236725.1_ASM323672v1_genomic|PUGA01000041.1|30842:31117:1	v1_PLS_6758c5f37f102e8e20a78228e7c2a0bd033f7884e6aee4a687fa058e769dd824	GCA_003236725.1_ASM323672v1_genomic	PUGA01000041.1	30842	31117	1	TRUE	ATG	AGGA	0.446	MRELTISEVNSVSGGNVGEIIVGGVKLINDLFNTPLLSFPGRLLDAIGLGSIHHALDSIGFAIFTTIASLGSALGGDASQINYHFNEEWGD*	TRUE
v1_PLS_6758c5f37f102e8e20a78228e7c2a0bd033f7884e6aee4a687fa058e769dd824	V_sp_P22522_CEAV_ECOLX	40.625	32	19	0	1	32	1	32	0.0001	26.9	microcins.verified	TRUE	FALSE	GCA_011800355.1/GCA_011800355.1_ASM1180035v1_genomic|JAALFR010000003.1|180250:180525:-1	v1_PLS_6758c5f37f102e8e20a78228e7c2a0bd033f7884e6aee4a687fa058e769dd824	GCA_011800355.1_ASM1180035v1_genomic	JAALFR010000003.1	180250	180525	-1	TRUE	ATG	AGGA	0.449	MRELTISEVNSVSGGNVGEIIVGGVKLINDLFNTPLLSFPGRLLDAIGLGSIHHALDSIGFAIFTTIASLGSALGGDASQINYHFNEEWGD*	TRUE
v1_PLS_6758c5f37f102e8e20a78228e7c2a0bd033f7884e6aee4a687fa058e769dd824	V_sp_P22522_CEAV_ECOLX	40.625	32	19	0	1	32	1	32	0.0001	26.9	microcins.verified	TRUE	FALSE	GCF_011800355.1/GCF_011800355.1_ASM1180035v1_genomic|NZ_JAALFR010000003.1|180250:180525:-1	v1_PLS_6758c5f37f102e8e20a78228e7c2a0bd033f7884e6aee4a687fa058e769dd824	GCF_011800355.1_ASM1180035v1_genomic	NZ_JAALFR010000003.1	180250	180525	-1	TRUE	ATG	AGGA	0.449	MRELTISEVNSVSGGNVGEIIVGGVKLINDLFNTPLLSFPGRLLDAIGLGSIHHALDSIGFAIFTTIASLGSALGGDASQINYHFNEEWGD*	TRUE
v1_PLS_6758c5f37f102e8e20a78228e7c2a0bd033f7884e6aee4a687fa058e769dd824	V_sp_P22522_CEAV_ECOLX	40.625	32	19	0	1	32	1	32	0.0001	26.9	microcins.verified	TRUE	FALSE	GCF_006385265.1/GCF_006385265.1_ASM638526v1_genomic|NZ_VFLQ01000004.1|79128:79403:-1	v1_PLS_6758c5f37f102e8e20a78228e7c2a0bd033f7884e6aee4a687fa058e769dd824	GCF_006385265.1_ASM638526v1_genomic	NZ_VFLQ01000004.1	79128	79403	-1	TRUE	ATG	None	0.453	MRELTISEVNSVSGGNVGEIIVGGVKLINDLFNTPLLSFPGRLLDAIGLGSIHHALDSIGFAIFTTIASLGSALGGDASQINYHFNEEWGD*	TRUE
v1_PLS_e0e0c901a840a7d4f6dc56d3623dee211691e9f6e40e671d57af5bb39128990a	PDI_tr_I6ZU90_I6ZU90_ECOLX	35.227	88	48	3	1	81	4	89	5.05E-05	28.1	microcins.verified	TRUE	FALSE	GCA_006385265.1/GCA_006385265.1_ASM638526v1_genomic|VFLQ01000005.1|287736:288050:1	v1_PLS_e0e0c901a840a7d4f6dc56d3623dee211691e9f6e40e671d57af5bb39128990a	GCA_006385265.1_ASM638526v1_genomic	VFLQ01000005.1	287736	288050	1	TRUE	ATG	AGGA	0.546	MRDLTLCEIETVSGGEFVSTIEGALEGAIWGFIEGLATGVTVGGSASRSAVFGPIAQLCGAVLGGVIGPAVCVIMGALWGKDAVAAYAADFRVNYGTSGSQLLV*	FALSE
v1_PLS_e0e0c901a840a7d4f6dc56d3623dee211691e9f6e40e671d57af5bb39128990a	PDI_tr_I6ZU90_I6ZU90_ECOLX	35.227	88	48	3	1	81	4	89	5.05E-05	28.1	microcins.verified	TRUE	FALSE	GCA_026544225.1/GCA_026544225.1_ASM2654422v1_genomic|JALNVB010000003.1|140770:141084:-1	v1_PLS_e0e0c901a840a7d4f6dc56d3623dee211691e9f6e40e671d57af5bb39128990a	GCA_026544225.1_ASM2654422v1_genomic	JALNVB010000003.1	140770	141084	-1	TRUE	ATG	AGGA	0.543	MRDLTLCEIETVSGGEFVSTIEGALEGAIWGFIEGLATGVTVGGSASRSAVFGPIAQLCGAVLGGVIGPAVCVIMGALWGKDAVAAYAADFRVNYGTSGSQLLV*	FALSE
v1_PLS_e0e0c901a840a7d4f6dc56d3623dee211691e9f6e40e671d57af5bb39128990a	PDI_tr_I6ZU90_I6ZU90_ECOLX	35.227	88	48	3	1	81	4	89	5.05E-05	28.1	microcins.verified	TRUE	FALSE	GCF_026544235.1/GCF_026544235.1_ASM2654423v1_genomic|NZ_JALNUY010000003.1|140770:141084:-1	v1_PLS_e0e0c901a840a7d4f6dc56d3623dee211691e9f6e40e671d57af5bb39128990a	GCF_026544235.1_ASM2654423v1_genomic	NZ_JALNUY010000003.1	140770	141084	-1	TRUE	ATG	AGGA	0.543	MRDLTLCEIETVSGGEFVSTIEGALEGAIWGFIEGLATGVTVGGSASRSAVFGPIAQLCGAVLGGVIGPAVCVIMGALWGKDAVAAYAADFRVNYGTSGSQLLV*	FALSE
v1_PLS_e0e0c901a840a7d4f6dc56d3623dee211691e9f6e40e671d57af5bb39128990a	PDI_tr_I6ZU90_I6ZU90_ECOLX	35.227	88	48	3	1	81	4	89	5.05E-05	28.1	microcins.verified	TRUE	FALSE	GCF_026541045.1/GCF_026541045.1_ASM2654104v1_genomic|NZ_JALNVA010000003.1|321445:321759:1	v1_PLS_e0e0c901a840a7d4f6dc56d3623dee211691e9f6e40e671d57af5bb39128990a	GCF_026541045.1_ASM2654104v1_genomic	NZ_JALNVA010000003.1	321445	321759	1	TRUE	ATG	AGGA	0.543	MRDLTLCEIETVSGGEFVSTIEGALEGAIWGFIEGLATGVTVGGSASRSAVFGPIAQLCGAVLGGVIGPAVCVIMGALWGKDAVAAYAADFRVNYGTSGSQLLV*	FALSE
v1_PLS_e0e0c901a840a7d4f6dc56d3623dee211691e9f6e40e671d57af5bb39128990a	PDI_tr_I6ZU90_I6ZU90_ECOLX	35.227	88	48	3	1	81	4	89	5.05E-05	28.1	microcins.verified	TRUE	FALSE	GCA_008631495.1/GCA_008631495.1_ASM863149v1_genomic|VWUI01000045.1|24611:24925:-1	v1_PLS_e0e0c901a840a7d4f6dc56d3623dee211691e9f6e40e671d57af5bb39128990a	GCA_008631495.1_ASM863149v1_genomic	VWUI01000045.1	24611	24925	-1	TRUE	ATG	AGGA	0.546	MRDLTLCEIETVSGGEFVSTIEGALEGAIWGFIEGLATGVTVGGSASRSAVFGPIAQLCGAVLGGVIGPAVCVIMGALWGKDAVAAYAADFRVNYGTSGSQLLV*	FALSE
v1_PLS_e0e0c901a840a7d4f6dc56d3623dee211691e9f6e40e671d57af5bb39128990a	PDI_tr_I6ZU90_I6ZU90_ECOLX	35.227	88	48	3	1	81	4	89	5.05E-05	28.1	microcins.verified	TRUE	FALSE	GCA_002341125.1/GCA_002341125.1_ASM234112v1_genomic|DDNJ01000166.1|55575:55889:1	v1_PLS_e0e0c901a840a7d4f6dc56d3623dee211691e9f6e40e671d57af5bb39128990a	GCA_002341125.1_ASM234112v1_genomic	DDNJ01000166.1	55575	55889	1	TRUE	ATG	AGGA	0.546	MRDLTLCEIETVSGGEFVSTIEGALEGAIWGFIEGLATGVTVGGSASRSAVFGPIAQLCGAVLGGVIGPAVCVIMGALWGKDAVAAYAADFRVNYGTSGSQLLV*	FALSE
v1_PLS_e0e0c901a840a7d4f6dc56d3623dee211691e9f6e40e671d57af5bb39128990a	PDI_tr_I6ZU90_I6ZU90_ECOLX	35.227	88	48	3	1	81	4	89	5.05E-05	28.1	microcins.verified	TRUE	FALSE	GCF_008631425.1/GCF_008631425.1_ASM863142v1_genomic|NZ_VWUG01000010.1|138206:138520:-1	v1_PLS_e0e0c901a840a7d4f6dc56d3623dee211691e9f6e40e671d57af5bb39128990a	GCF_008631425.1_ASM863142v1_genomic	NZ_VWUG01000010.1	138206	138520	-1	TRUE	ATG	AGGA	0.546	MRDLTLCEIETVSGGEFVSTIEGALEGAIWGFIEGLATGVTVGGSASRSAVFGPIAQLCGAVLGGVIGPAVCVIMGALWGKDAVAAYAADFRVNYGTSGSQLLV*	FALSE
v1_PLS_e0e0c901a840a7d4f6dc56d3623dee211691e9f6e40e671d57af5bb39128990a	PDI_tr_I6ZU90_I6ZU90_ECOLX	35.227	88	48	3	1	81	4	89	5.05E-05	28.1	microcins.verified	TRUE	FALSE	GCF_008631515.1/GCF_008631515.1_ASM863151v1_genomic|NZ_VWUL01000009.1|138378:138692:-1	v1_PLS_e0e0c901a840a7d4f6dc56d3623dee211691e9f6e40e671d57af5bb39128990a	GCF_008631515.1_ASM863151v1_genomic	NZ_VWUL01000009.1	138378	138692	-1	TRUE	ATG	AGGA	0.546	MRDLTLCEIETVSGGEFVSTIEGALEGAIWGFIEGLATGVTVGGSASRSAVFGPIAQLCGAVLGGVIGPAVCVIMGALWGKDAVAAYAADFRVNYGTSGSQLLV*	FALSE
v1_PLS_e0e0c901a840a7d4f6dc56d3623dee211691e9f6e40e671d57af5bb39128990a	PDI_tr_I6ZU90_I6ZU90_ECOLX	35.227	88	48	3	1	81	4	89	5.05E-05	28.1	microcins.verified	TRUE	FALSE	GCA_006494375.1/GCA_006494375.1_ASM649437v1_genomic|VHIZ01000052.1|138521:138835:-1	v1_PLS_e0e0c901a840a7d4f6dc56d3623dee211691e9f6e40e671d57af5bb39128990a	GCA_006494375.1_ASM649437v1_genomic	VHIZ01000052.1	138521	138835	-1	TRUE	ATG	AGGA	0.549	MRDLTLCEIETVSGGEFVSTIEGALEGAIWGFIEGLATGVTVGGSASRSAVFGPIAQLCGAVLGGVIGPAVCVIMGALWGKDAVAAYAADFRVNYGTSGSQLLV*	FALSE
v1_PLS_e0e0c901a840a7d4f6dc56d3623dee211691e9f6e40e671d57af5bb39128990a	PDI_tr_I6ZU90_I6ZU90_ECOLX	35.227	88	48	3	1	81	4	89	5.05E-05	28.1	microcins.verified	TRUE	FALSE	GCF_011800365.1/GCF_011800365.1_ASM1180036v1_genomic|NZ_JAALFQ010000008.1|115367:115681:1	v1_PLS_e0e0c901a840a7d4f6dc56d3623dee211691e9f6e40e671d57af5bb39128990a	GCF_011800365.1_ASM1180036v1_genomic	NZ_JAALFQ010000008.1	115367	115681	1	TRUE	ATG	AGGA	0.543	MRDLTLCEIETVSGGEFVSTIEGALEGAIWGFIEGLATGVTVGGSASRSAVFGPIAQLCGAVLGGVIGPAVCVIMGALWGKDAVAAYAADFRVNYGTSGSQLLV*	FALSE
v1_PLS_e0e0c901a840a7d4f6dc56d3623dee211691e9f6e40e671d57af5bb39128990a	PDI_tr_I6ZU90_I6ZU90_ECOLX	35.227	88	48	3	1	81	4	89	5.05E-05	28.1	microcins.verified	TRUE	FALSE	GCA_008631445.1/GCA_008631445.1_ASM863144v1_genomic|VWUH01000012.1|15847:16161:1	v1_PLS_e0e0c901a840a7d4f6dc56d3623dee211691e9f6e40e671d57af5bb39128990a	GCA_008631445.1_ASM863144v1_genomic	VWUH01000012.1	15847	16161	1	TRUE	ATG	AGGA	0.546	MRDLTLCEIETVSGGEFVSTIEGALEGAIWGFIEGLATGVTVGGSASRSAVFGPIAQLCGAVLGGVIGPAVCVIMGALWGKDAVAAYAADFRVNYGTSGSQLLV*	FALSE
v1_PLS_e0e0c901a840a7d4f6dc56d3623dee211691e9f6e40e671d57af5bb39128990a	PDI_tr_I6ZU90_I6ZU90_ECOLX	35.227	88	48	3	1	81	4	89	5.05E-05	28.1	microcins.verified	TRUE	FALSE	GCF_008631445.1/GCF_008631445.1_ASM863144v1_genomic|NZ_VWUH01000012.1|15847:16161:1	v1_PLS_e0e0c901a840a7d4f6dc56d3623dee211691e9f6e40e671d57af5bb39128990a	GCF_008631445.1_ASM863144v1_genomic	NZ_VWUH01000012.1	15847	16161	1	TRUE	ATG	AGGA	0.546	MRDLTLCEIETVSGGEFVSTIEGALEGAIWGFIEGLATGVTVGGSASRSAVFGPIAQLCGAVLGGVIGPAVCVIMGALWGKDAVAAYAADFRVNYGTSGSQLLV*	FALSE
v1_PLS_e0e0c901a840a7d4f6dc56d3623dee211691e9f6e40e671d57af5bb39128990a	PDI_tr_I6ZU90_I6ZU90_ECOLX	35.227	88	48	3	1	81	4	89	5.05E-05	28.1	microcins.verified	TRUE	FALSE	GCA_011800365.1/GCA_011800365.1_ASM1180036v1_genomic|JAALFQ010000008.1|115367:115681:1	v1_PLS_e0e0c901a840a7d4f6dc56d3623dee211691e9f6e40e671d57af5bb39128990a	GCA_011800365.1_ASM1180036v1_genomic	JAALFQ010000008.1	115367	115681	1	TRUE	ATG	AGGA	0.543	MRDLTLCEIETVSGGEFVSTIEGALEGAIWGFIEGLATGVTVGGSASRSAVFGPIAQLCGAVLGGVIGPAVCVIMGALWGKDAVAAYAADFRVNYGTSGSQLLV*	FALSE
v1_PLS_e0e0c901a840a7d4f6dc56d3623dee211691e9f6e40e671d57af5bb39128990a	PDI_tr_I6ZU90_I6ZU90_ECOLX	35.227	88	48	3	1	81	4	89	5.05E-05	28.1	microcins.verified	TRUE	FALSE	GCA_026544265.1/GCA_026544265.1_ASM2654426v1_genomic|JALNVC010000004.1|321445:321759:1	v1_PLS_e0e0c901a840a7d4f6dc56d3623dee211691e9f6e40e671d57af5bb39128990a	GCA_026544265.1_ASM2654426v1_genomic	JALNVC010000004.1	321445	321759	1	TRUE	ATG	AGGA	0.543	MRDLTLCEIETVSGGEFVSTIEGALEGAIWGFIEGLATGVTVGGSASRSAVFGPIAQLCGAVLGGVIGPAVCVIMGALWGKDAVAAYAADFRVNYGTSGSQLLV*	FALSE
v1_PLS_e0e0c901a840a7d4f6dc56d3623dee211691e9f6e40e671d57af5bb39128990a	PDI_tr_I6ZU90_I6ZU90_ECOLX	35.227	88	48	3	1	81	4	89	5.05E-05	28.1	microcins.verified	TRUE	FALSE	GCA_026541045.1/GCA_026541045.1_ASM2654104v1_genomic|JALNVA010000003.1|321445:321759:1	v1_PLS_e0e0c901a840a7d4f6dc56d3623dee211691e9f6e40e671d57af5bb39128990a	GCA_026541045.1_ASM2654104v1_genomic	JALNVA010000003.1	321445	321759	1	TRUE	ATG	AGGA	0.543	MRDLTLCEIETVSGGEFVSTIEGALEGAIWGFIEGLATGVTVGGSASRSAVFGPIAQLCGAVLGGVIGPAVCVIMGALWGKDAVAAYAADFRVNYGTSGSQLLV*	FALSE
v1_PLS_e0e0c901a840a7d4f6dc56d3623dee211691e9f6e40e671d57af5bb39128990a	PDI_tr_I6ZU90_I6ZU90_ECOLX	35.227	88	48	3	1	81	4	89	5.05E-05	28.1	microcins.verified	TRUE	FALSE	GCA_008631425.1/GCA_008631425.1_ASM863142v1_genomic|VWUG01000010.1|138206:138520:-1	v1_PLS_e0e0c901a840a7d4f6dc56d3623dee211691e9f6e40e671d57af5bb39128990a	GCA_008631425.1_ASM863142v1_genomic	VWUG01000010.1	138206	138520	-1	TRUE	ATG	AGGA	0.546	MRDLTLCEIETVSGGEFVSTIEGALEGAIWGFIEGLATGVTVGGSASRSAVFGPIAQLCGAVLGGVIGPAVCVIMGALWGKDAVAAYAADFRVNYGTSGSQLLV*	FALSE
v1_PLS_e0e0c901a840a7d4f6dc56d3623dee211691e9f6e40e671d57af5bb39128990a	PDI_tr_I6ZU90_I6ZU90_ECOLX	35.227	88	48	3	1	81	4	89	5.05E-05	28.1	microcins.verified	TRUE	FALSE	GCA_026544235.1/GCA_026544235.1_ASM2654423v1_genomic|JALNUY010000003.1|140770:141084:-1	v1_PLS_e0e0c901a840a7d4f6dc56d3623dee211691e9f6e40e671d57af5bb39128990a	GCA_026544235.1_ASM2654423v1_genomic	JALNUY010000003.1	140770	141084	-1	TRUE	ATG	AGGA	0.543	MRDLTLCEIETVSGGEFVSTIEGALEGAIWGFIEGLATGVTVGGSASRSAVFGPIAQLCGAVLGGVIGPAVCVIMGALWGKDAVAAYAADFRVNYGTSGSQLLV*	FALSE
v1_PLS_e0e0c901a840a7d4f6dc56d3623dee211691e9f6e40e671d57af5bb39128990a	PDI_tr_I6ZU90_I6ZU90_ECOLX	35.227	88	48	3	1	81	4	89	5.05E-05	28.1	microcins.verified	TRUE	FALSE	GCF_006494375.1/GCF_006494375.1_ASM649437v1_genomic|NZ_VHIZ01000052.1|138521:138835:-1	v1_PLS_e0e0c901a840a7d4f6dc56d3623dee211691e9f6e40e671d57af5bb39128990a	GCF_006494375.1_ASM649437v1_genomic	NZ_VHIZ01000052.1	138521	138835	-1	TRUE	ATG	AGGA	0.549	MRDLTLCEIETVSGGEFVSTIEGALEGAIWGFIEGLATGVTVGGSASRSAVFGPIAQLCGAVLGGVIGPAVCVIMGALWGKDAVAAYAADFRVNYGTSGSQLLV*	FALSE
v1_PLS_e0e0c901a840a7d4f6dc56d3623dee211691e9f6e40e671d57af5bb39128990a	PDI_tr_I6ZU90_I6ZU90_ECOLX	35.227	88	48	3	1	81	4	89	5.05E-05	28.1	microcins.verified	TRUE	FALSE	GCA_008631515.1/GCA_008631515.1_ASM863151v1_genomic|VWUL01000009.1|138378:138692:-1	v1_PLS_e0e0c901a840a7d4f6dc56d3623dee211691e9f6e40e671d57af5bb39128990a	GCA_008631515.1_ASM863151v1_genomic	VWUL01000009.1	138378	138692	-1	TRUE	ATG	AGGA	0.546	MRDLTLCEIETVSGGEFVSTIEGALEGAIWGFIEGLATGVTVGGSASRSAVFGPIAQLCGAVLGGVIGPAVCVIMGALWGKDAVAAYAADFRVNYGTSGSQLLV*	FALSE
v1_PLS_e0e0c901a840a7d4f6dc56d3623dee211691e9f6e40e671d57af5bb39128990a	PDI_tr_I6ZU90_I6ZU90_ECOLX	35.227	88	48	3	1	81	4	89	5.05E-05	28.1	microcins.verified	TRUE	FALSE	GCF_026544225.1/GCF_026544225.1_ASM2654422v1_genomic|NZ_JALNVB010000003.1|140770:141084:-1	v1_PLS_e0e0c901a840a7d4f6dc56d3623dee211691e9f6e40e671d57af5bb39128990a	GCF_026544225.1_ASM2654422v1_genomic	NZ_JALNVB010000003.1	140770	141084	-1	TRUE	ATG	AGGA	0.543	MRDLTLCEIETVSGGEFVSTIEGALEGAIWGFIEGLATGVTVGGSASRSAVFGPIAQLCGAVLGGVIGPAVCVIMGALWGKDAVAAYAADFRVNYGTSGSQLLV*	FALSE
v1_PLS_e0e0c901a840a7d4f6dc56d3623dee211691e9f6e40e671d57af5bb39128990a	PDI_tr_I6ZU90_I6ZU90_ECOLX	35.227	88	48	3	1	81	4	89	5.05E-05	28.1	microcins.verified	TRUE	FALSE	GCF_008631495.1/GCF_008631495.1_ASM863149v1_genomic|NZ_VWUI01000045.1|24611:24925:-1	v1_PLS_e0e0c901a840a7d4f6dc56d3623dee211691e9f6e40e671d57af5bb39128990a	GCF_008631495.1_ASM863149v1_genomic	NZ_VWUI01000045.1	24611	24925	-1	TRUE	ATG	AGGA	0.546	MRDLTLCEIETVSGGEFVSTIEGALEGAIWGFIEGLATGVTVGGSASRSAVFGPIAQLCGAVLGGVIGPAVCVIMGALWGKDAVAAYAADFRVNYGTSGSQLLV*	FALSE
v1_PLS_e0e0c901a840a7d4f6dc56d3623dee211691e9f6e40e671d57af5bb39128990a	PDI_tr_I6ZU90_I6ZU90_ECOLX	35.227	88	48	3	1	81	4	89	5.05E-05	28.1	microcins.verified	TRUE	FALSE	GCF_026544265.1/GCF_026544265.1_ASM2654426v1_genomic|NZ_JALNVC010000004.1|321445:321759:1	v1_PLS_e0e0c901a840a7d4f6dc56d3623dee211691e9f6e40e671d57af5bb39128990a	GCF_026544265.1_ASM2654426v1_genomic	NZ_JALNVC010000004.1	321445	321759	1	TRUE	ATG	AGGA	0.543	MRDLTLCEIETVSGGEFVSTIEGALEGAIWGFIEGLATGVTVGGSASRSAVFGPIAQLCGAVLGGVIGPAVCVIMGALWGKDAVAAYAADFRVNYGTSGSQLLV*	FALSE
v1_PLS_e0e0c901a840a7d4f6dc56d3623dee211691e9f6e40e671d57af5bb39128990a	PDI_tr_I6ZU90_I6ZU90_ECOLX	35.227	88	48	3	1	81	4	89	5.05E-05	28.1	microcins.verified	TRUE	FALSE	GCA_011800355.1/GCA_011800355.1_ASM1180035v1_genomic|JAALFR010000008.1|95503:95817:-1	v1_PLS_e0e0c901a840a7d4f6dc56d3623dee211691e9f6e40e671d57af5bb39128990a	GCA_011800355.1_ASM1180035v1_genomic	JAALFR010000008.1	95503	95817	-1	TRUE	ATG	AGGA	0.543	MRDLTLCEIETVSGGEFVSTIEGALEGAIWGFIEGLATGVTVGGSASRSAVFGPIAQLCGAVLGGVIGPAVCVIMGALWGKDAVAAYAADFRVNYGTSGSQLLV*	FALSE
v1_PLS_e0e0c901a840a7d4f6dc56d3623dee211691e9f6e40e671d57af5bb39128990a	PDI_tr_I6ZU90_I6ZU90_ECOLX	35.227	88	48	3	1	81	4	89	5.05E-05	28.1	microcins.verified	TRUE	FALSE	GCF_011800355.1/GCF_011800355.1_ASM1180035v1_genomic|NZ_JAALFR010000008.1|95503:95817:-1	v1_PLS_e0e0c901a840a7d4f6dc56d3623dee211691e9f6e40e671d57af5bb39128990a	GCF_011800355.1_ASM1180035v1_genomic	NZ_JAALFR010000008.1	95503	95817	-1	TRUE	ATG	AGGA	0.543	MRDLTLCEIETVSGGEFVSTIEGALEGAIWGFIEGLATGVTVGGSASRSAVFGPIAQLCGAVLGGVIGPAVCVIMGALWGKDAVAAYAADFRVNYGTSGSQLLV*	FALSE
v1_PLS_e0e0c901a840a7d4f6dc56d3623dee211691e9f6e40e671d57af5bb39128990a	PDI_tr_I6ZU90_I6ZU90_ECOLX	35.227	88	48	3	1	81	4	89	5.05E-05	28.1	microcins.verified	TRUE	FALSE	GCF_006385265.1/GCF_006385265.1_ASM638526v1_genomic|NZ_VFLQ01000005.1|287736:288050:1	v1_PLS_e0e0c901a840a7d4f6dc56d3623dee211691e9f6e40e671d57af5bb39128990a	GCF_006385265.1_ASM638526v1_genomic	NZ_VFLQ01000005.1	287736	288050	1	TRUE	ATG	AGGA	0.546	MRDLTLCEIETVSGGEFVSTIEGALEGAIWGFIEGLATGVTVGGSASRSAVFGPIAQLCGAVLGGVIGPAVCVIMGALWGKDAVAAYAADFRVNYGTSGSQLLV*	FALSE
v1_PLS_acfcba2d8f5e5e4484457dc50f5124cf181aea5bef113de6a2ec5a5d5a5e95af	N_tr_C3VUZ5_C3VUZ5_ECOLX	46.429	28	13	1	1	28	1	26	0.000119	26.2	microcins.verified	TRUE	FALSE	GCA_006385265.1/GCA_006385265.1_ASM638526v1_genomic|VFLQ01000008.1|80434:80676:-1	v1_PLS_acfcba2d8f5e5e4484457dc50f5124cf181aea5bef113de6a2ec5a5d5a5e95af	GCA_006385265.1_ASM638526v1_genomic	VFLQ01000008.1	80434	80676	-1	TRUE	ATG	AGGA	0.539	MREINEKEIAAVSGAGLPEFLGDVNSALTDVSGLLDSTLTSLKESTTFGERLSLTFRALGLNVAKSFLSAFSGFLTTISA*	TRUE
v1_PLS_acfcba2d8f5e5e4484457dc50f5124cf181aea5bef113de6a2ec5a5d5a5e95af	N_tr_C3VUZ5_C3VUZ5_ECOLX	46.429	28	13	1	1	28	1	26	0.000119	26.2	microcins.verified	TRUE	FALSE	GCA_007679955.1/GCA_007679955.1_ASM767995v1_genomic|VEHM01000007.1|156540:156782:1	v1_PLS_acfcba2d8f5e5e4484457dc50f5124cf181aea5bef113de6a2ec5a5d5a5e95af	GCA_007679955.1_ASM767995v1_genomic	VEHM01000007.1	156540	156782	1	TRUE	ATG	AGGA	0.547	MREINEKEIAAVSGAGLPEFLGDVNSALTDVSGLLDSTLTSLKESTTFGERLSLTFRALGLNVAKSFLSAFSGFLTTISA*	TRUE
v1_PLS_acfcba2d8f5e5e4484457dc50f5124cf181aea5bef113de6a2ec5a5d5a5e95af	N_tr_C3VUZ5_C3VUZ5_ECOLX	46.429	28	13	1	1	28	1	26	0.000119	26.2	microcins.verified	TRUE	FALSE	GCA_008631495.1/GCA_008631495.1_ASM863149v1_genomic|VWUI01000008.1|50395:50637:1	v1_PLS_acfcba2d8f5e5e4484457dc50f5124cf181aea5bef113de6a2ec5a5d5a5e95af	GCA_008631495.1_ASM863149v1_genomic	VWUI01000008.1	50395	50637	1	TRUE	ATG	AGGA	0.547	MREINEKEIAAVSGAGLPEFLGDVNSALTDVSGLLDSTLTSLKESTTFGERLSLTFRALGLNVAKSFLSAFSGFLTTISA*	TRUE
v1_PLS_acfcba2d8f5e5e4484457dc50f5124cf181aea5bef113de6a2ec5a5d5a5e95af	N_tr_C3VUZ5_C3VUZ5_ECOLX	46.429	28	13	1	1	28	1	26	0.000119	26.2	microcins.verified	TRUE	FALSE	GCF_008631425.1/GCF_008631425.1_ASM863142v1_genomic|NZ_VWUG01000008.1|80620:80862:-1	v1_PLS_acfcba2d8f5e5e4484457dc50f5124cf181aea5bef113de6a2ec5a5d5a5e95af	GCF_008631425.1_ASM863142v1_genomic	NZ_VWUG01000008.1	80620	80862	-1	TRUE	ATG	AGGA	0.543	MREINEKEIAAVSGAGLPEFLGDVNSALTDVSGLLDSTLTSLKESTTFGERLSLTFRALGLNVAKSFLSAFSGFLTTISA*	TRUE
v1_PLS_acfcba2d8f5e5e4484457dc50f5124cf181aea5bef113de6a2ec5a5d5a5e95af	N_tr_C3VUZ5_C3VUZ5_ECOLX	46.429	28	13	1	1	28	1	26	0.000119	26.2	microcins.verified	TRUE	FALSE	GCF_008631515.1/GCF_008631515.1_ASM863151v1_genomic|NZ_VWUL01000007.1|80753:80995:-1	v1_PLS_acfcba2d8f5e5e4484457dc50f5124cf181aea5bef113de6a2ec5a5d5a5e95af	GCF_008631515.1_ASM863151v1_genomic	NZ_VWUL01000007.1	80753	80995	-1	TRUE	ATG	AGGA	0.543	MREINEKEIAAVSGAGLPEFLGDVNSALTDVSGLLDSTLTSLKESTTFGERLSLTFRALGLNVAKSFLSAFSGFLTTISA*	TRUE
v1_PLS_acfcba2d8f5e5e4484457dc50f5124cf181aea5bef113de6a2ec5a5d5a5e95af	N_tr_C3VUZ5_C3VUZ5_ECOLX	46.429	28	13	1	1	28	1	26	0.000119	26.2	microcins.verified	TRUE	FALSE	GCA_008631445.1/GCA_008631445.1_ASM863144v1_genomic|VWUH01000010.1|157438:157680:1	v1_PLS_acfcba2d8f5e5e4484457dc50f5124cf181aea5bef113de6a2ec5a5d5a5e95af	GCA_008631445.1_ASM863144v1_genomic	VWUH01000010.1	157438	157680	1	TRUE	ATG	AGGA	0.547	MREINEKEIAAVSGAGLPEFLGDVNSALTDVSGLLDSTLTSLKESTTFGERLSLTFRALGLNVAKSFLSAFSGFLTTISA*	TRUE
v1_PLS_acfcba2d8f5e5e4484457dc50f5124cf181aea5bef113de6a2ec5a5d5a5e95af	N_tr_C3VUZ5_C3VUZ5_ECOLX	46.429	28	13	1	1	28	1	26	0.000119	26.2	microcins.verified	TRUE	FALSE	GCF_008631445.1/GCF_008631445.1_ASM863144v1_genomic|NZ_VWUH01000010.1|157438:157680:1	v1_PLS_acfcba2d8f5e5e4484457dc50f5124cf181aea5bef113de6a2ec5a5d5a5e95af	GCF_008631445.1_ASM863144v1_genomic	NZ_VWUH01000010.1	157438	157680	1	TRUE	ATG	AGGA	0.547	MREINEKEIAAVSGAGLPEFLGDVNSALTDVSGLLDSTLTSLKESTTFGERLSLTFRALGLNVAKSFLSAFSGFLTTISA*	TRUE
v1_PLS_acfcba2d8f5e5e4484457dc50f5124cf181aea5bef113de6a2ec5a5d5a5e95af	N_tr_C3VUZ5_C3VUZ5_ECOLX	46.429	28	13	1	1	28	1	26	0.000119	26.2	microcins.verified	TRUE	FALSE	GCA_008631425.1/GCA_008631425.1_ASM863142v1_genomic|VWUG01000008.1|80620:80862:-1	v1_PLS_acfcba2d8f5e5e4484457dc50f5124cf181aea5bef113de6a2ec5a5d5a5e95af	GCA_008631425.1_ASM863142v1_genomic	VWUG01000008.1	80620	80862	-1	TRUE	ATG	AGGA	0.543	MREINEKEIAAVSGAGLPEFLGDVNSALTDVSGLLDSTLTSLKESTTFGERLSLTFRALGLNVAKSFLSAFSGFLTTISA*	TRUE
v1_PLS_acfcba2d8f5e5e4484457dc50f5124cf181aea5bef113de6a2ec5a5d5a5e95af	N_tr_C3VUZ5_C3VUZ5_ECOLX	46.429	28	13	1	1	28	1	26	0.000119	26.2	microcins.verified	TRUE	FALSE	GCF_007679955.1/GCF_007679955.1_ASM767995v1_genomic|NZ_VEHM01000007.1|156540:156782:1	v1_PLS_acfcba2d8f5e5e4484457dc50f5124cf181aea5bef113de6a2ec5a5d5a5e95af	GCF_007679955.1_ASM767995v1_genomic	NZ_VEHM01000007.1	156540	156782	1	TRUE	ATG	AGGA	0.547	MREINEKEIAAVSGAGLPEFLGDVNSALTDVSGLLDSTLTSLKESTTFGERLSLTFRALGLNVAKSFLSAFSGFLTTISA*	TRUE
v1_PLS_acfcba2d8f5e5e4484457dc50f5124cf181aea5bef113de6a2ec5a5d5a5e95af	N_tr_C3VUZ5_C3VUZ5_ECOLX	46.429	28	13	1	1	28	1	26	0.000119	26.2	microcins.verified	TRUE	FALSE	GCA_008631515.1/GCA_008631515.1_ASM863151v1_genomic|VWUL01000007.1|80753:80995:-1	v1_PLS_acfcba2d8f5e5e4484457dc50f5124cf181aea5bef113de6a2ec5a5d5a5e95af	GCA_008631515.1_ASM863151v1_genomic	VWUL01000007.1	80753	80995	-1	TRUE	ATG	AGGA	0.543	MREINEKEIAAVSGAGLPEFLGDVNSALTDVSGLLDSTLTSLKESTTFGERLSLTFRALGLNVAKSFLSAFSGFLTTISA*	TRUE
v1_PLS_acfcba2d8f5e5e4484457dc50f5124cf181aea5bef113de6a2ec5a5d5a5e95af	N_tr_C3VUZ5_C3VUZ5_ECOLX	46.429	28	13	1	1	28	1	26	0.000119	26.2	microcins.verified	TRUE	FALSE	GCF_008631495.1/GCF_008631495.1_ASM863149v1_genomic|NZ_VWUI01000008.1|50395:50637:1	v1_PLS_acfcba2d8f5e5e4484457dc50f5124cf181aea5bef113de6a2ec5a5d5a5e95af	GCF_008631495.1_ASM863149v1_genomic	NZ_VWUI01000008.1	50395	50637	1	TRUE	ATG	AGGA	0.547	MREINEKEIAAVSGAGLPEFLGDVNSALTDVSGLLDSTLTSLKESTTFGERLSLTFRALGLNVAKSFLSAFSGFLTTISA*	TRUE
v1_PLS_acfcba2d8f5e5e4484457dc50f5124cf181aea5bef113de6a2ec5a5d5a5e95af	N_tr_C3VUZ5_C3VUZ5_ECOLX	46.429	28	13	1	1	28	1	26	0.000119	26.2	microcins.verified	TRUE	FALSE	GCF_006385265.1/GCF_006385265.1_ASM638526v1_genomic|NZ_VFLQ01000008.1|80434:80676:-1	v1_PLS_acfcba2d8f5e5e4484457dc50f5124cf181aea5bef113de6a2ec5a5d5a5e95af	GCF_006385265.1_ASM638526v1_genomic	NZ_VFLQ01000008.1	80434	80676	-1	TRUE	ATG	AGGA	0.539	MREINEKEIAAVSGAGLPEFLGDVNSALTDVSGLLDSTLTSLKESTTFGERLSLTFRALGLNVAKSFLSAFSGFLTTISA*	TRUE
v1_PLS_82be5a6b566217c37e5632d19269dc7a18ff7f2a97e5adf27d38db569eb026ae	L_tr_Q841V4_Q841V4_ECOLX	50	40	16	2	1	36	1	40	3.03E-05	28.5	microcins.verified	TRUE	FALSE	GCF_000731025.2/GCF_000731025.2_ASM73102v2_genomic|NZ_JMRT02000006.1|20647:20961:-1	v1_PLS_82be5a6b566217c37e5632d19269dc7a18ff7f2a97e5adf27d38db569eb026ae	GCF_000731025.2_ASM73102v2_genomic	NZ_JMRT02000006.1	20647	20961	-1	TRUE	GTG	GGAG/GAGG	0.514	MRELTSFEMQHVSGAGFFDFVGAVVVGSLAGVTAFGLKWAMSGGSAGGVLGVGLISGAAGLIIGASVGLVMGAMYGALNGWDPTVAWFNQIVENQFDLDTKPVT*	TRUE
v1_PLS_82be5a6b566217c37e5632d19269dc7a18ff7f2a97e5adf27d38db569eb026ae	L_tr_Q841V4_Q841V4_ECOLX	50	40	16	2	1	36	1	40	3.03E-05	28.5	microcins.verified	TRUE	FALSE	GCA_000731025.2/GCA_000731025.2_ASM73102v2_genomic|JMRT02000006.1|20647:20961:-1	v1_PLS_82be5a6b566217c37e5632d19269dc7a18ff7f2a97e5adf27d38db569eb026ae	GCA_000731025.2_ASM73102v2_genomic	JMRT02000006.1	20647	20961	-1	TRUE	GTG	GGAG/GAGG	0.514	MRELTSFEMQHVSGAGFFDFVGAVVVGSLAGVTAFGLKWAMSGGSAGGVLGVGLISGAAGLIIGASVGLVMGAMYGALNGWDPTVAWFNQIVENQFDLDTKPVT*	TRUE
v1_PLS_8cdded2282b421329612eecec832dc230cbf009ebf44a5a69f51842ee6a99b97	S_tr_H9ZMG7_H9ZMG7_ECOLX	66.667	66	21	1	1	66	1	65	1.05E-28	89	microcins.verified	TRUE	FALSE	GCF_017921275.1/GCF_017921275.1_ASM1792127v1_genomic|NZ_JABEAU010000337.1|49:306:1	v1_PLS_8cdded2282b421329612eecec832dc230cbf009ebf44a5a69f51842ee6a99b97	GCF_017921275.1_ASM1792127v1_genomic	NZ_JABEAU010000337.1	49	306	1	TRUE	ATG	GGAG/GAGG	0.477	MSNIRELNLSEIALVSGGNANSGYEGPHARTNPKTGPQNTLSRNAPTHIYSAPSTVACANSAFGALASLPNIGRASAKMVGAATQC	TRUE
v1_PLS_8cdded2282b421329612eecec832dc230cbf009ebf44a5a69f51842ee6a99b97	S_tr_H9ZMG7_H9ZMG7_ECOLX	66.667	66	21	1	1	66	1	65	1.05E-28	89	microcins.verified	TRUE	FALSE	GCA_017921275.1/GCA_017921275.1_ASM1792127v1_genomic|JABEAU010000337.1|49:306:1	v1_PLS_8cdded2282b421329612eecec832dc230cbf009ebf44a5a69f51842ee6a99b97	GCA_017921275.1_ASM1792127v1_genomic	JABEAU010000337.1	49	306	1	TRUE	ATG	GGAG/GAGG	0.477	MSNIRELNLSEIALVSGGNANSGYEGPHARTNPKTGPQNTLSRNAPTHIYSAPSTVACANSAFGALASLPNIGRASAKMVGAATQC	TRUE
v1_PLS_04311954db57f492dd2b47f71a33a733672210953d01b1decc5cb4a7eb980e09	L_tr_Q841V4_Q841V4_ECOLX	57.143	21	9	0	1	21	1	21	5.94E-06	29.3	microcins.verified	TRUE	FALSE	GCA_014354145.1/GCA_014354145.1_ASM1435414v1_genomic|JACSXK010000038.1|2:190:-1	v1_PLS_04311954db57f492dd2b47f71a33a733672210953d01b1decc5cb4a7eb980e09	GCA_014354145.1_ASM1435414v1_genomic	JACSXK010000038.1	2	190	-1	TRUE	ATG	GGAG/GAGG	0.466	MRELTSFEMQNVSGAGFFDFIGAVVVGAVTGISSFGLKWGMSGGSTGGVLGVGIVSAGVGLIV	TRUE
v1_PLS_04311954db57f492dd2b47f71a33a733672210953d01b1decc5cb4a7eb980e09	L_tr_Q841V4_Q841V4_ECOLX	57.143	21	9	0	1	21	1	21	5.94E-06	29.3	microcins.verified	TRUE	FALSE	GCF_014354145.1/GCF_014354145.1_ASM1435414v1_genomic|NZ_JACSXK010000038.1|2:190:-1	v1_PLS_04311954db57f492dd2b47f71a33a733672210953d01b1decc5cb4a7eb980e09	GCF_014354145.1_ASM1435414v1_genomic	NZ_JACSXK010000038.1	2	190	-1	TRUE	ATG	GGAG/GAGG	0.466	MRELTSFEMQNVSGAGFFDFIGAVVVGAVTGISSFGLKWGMSGGSTGGVLGVGIVSAGVGLIV	TRUE
v1_PLS_2435a454eee3f7c86cc46fcccbe3af6aa546d12f531a402eea08b819eda3e4b6	S_tr_H9ZMG7_H9ZMG7_ECOLX	32.5	120	73	7	1	114	1	118	1.11E-06	33.1	microcins.verified	FALSE	FALSE	GCF_001661985.1/GCF_001661985.1_ASM166198v1_genomic|NZ_LXSX01000009.1|130669:131016:-1	v1_PLS_2435a454eee3f7c86cc46fcccbe3af6aa546d12f531a402eea08b819eda3e4b6	GCF_001661985.1_ASM166198v1_genomic	NZ_LXSX01000009.1	130669	131016	-1	TRUE	ATG	GGAG/GAGG	0.534	MEIVSHVQLKSVAGASGAYDPAYAGAGARQSQHGGNHGSSGSNGSHDIYAGTDSCVISIGLGALGGIKGGPLGALTGVLSNGYGTCIGSANNGSGGNAAQSGSGSCSGGIGGVCN*	FALSE
v1_PLS_2435a454eee3f7c86cc46fcccbe3af6aa546d12f531a402eea08b819eda3e4b6	S_tr_H9ZMG7_H9ZMG7_ECOLX	32.5	120	73	7	1	114	1	118	1.11E-06	33.1	microcins.verified	FALSE	FALSE	GCA_003369485.1/GCA_003369485.1_ASM336948v1_genomic|QQXH01000038.1|13814:14161:-1	v1_PLS_2435a454eee3f7c86cc46fcccbe3af6aa546d12f531a402eea08b819eda3e4b6	GCA_003369485.1_ASM336948v1_genomic	QQXH01000038.1	13814	14161	-1	TRUE	ATG	GGAG/GAGG	0.523	MEIVSHVQLKSVAGASGAYDPAYAGAGARQSQHGGNHGSSGSNGSHDIYAGTDSCVISIGLGALGGIKGGPLGALTGVLSNGYGTCIGSANNGSGGNAAQSGSGSCSGGIGGVCN*	FALSE
v1_PLS_2435a454eee3f7c86cc46fcccbe3af6aa546d12f531a402eea08b819eda3e4b6	S_tr_H9ZMG7_H9ZMG7_ECOLX	32.5	120	73	7	1	114	1	118	1.11E-06	33.1	microcins.verified	FALSE	FALSE	GCF_002082355.1/GCF_002082355.1_ASM208235v1_genomic|NZ_MUJJ01000002.1|184818:185165:-1	v1_PLS_2435a454eee3f7c86cc46fcccbe3af6aa546d12f531a402eea08b819eda3e4b6	GCF_002082355.1_ASM208235v1_genomic	NZ_MUJJ01000002.1	184818	185165	-1	TRUE	ATG	GGAG/GAGG	0.523	MEIVSHVQLKSVAGASGAYDPAYAGAGARQSQHGGNHGSSGSNGSHDIYAGTDSCVISIGLGALGGIKGGPLGALTGVLSNGYGTCIGSANNGSGGNAAQSGSGSCSGGIGGVCN*	FALSE
v1_PLS_2435a454eee3f7c86cc46fcccbe3af6aa546d12f531a402eea08b819eda3e4b6	S_tr_H9ZMG7_H9ZMG7_ECOLX	32.5	120	73	7	1	114	1	118	1.11E-06	33.1	microcins.verified	FALSE	FALSE	GCA_014838815.1/GCA_014838815.1_ASM1483881v1_genomic|JACYMT010000001.1|936048:936395:-1	v1_PLS_2435a454eee3f7c86cc46fcccbe3af6aa546d12f531a402eea08b819eda3e4b6	GCA_014838815.1_ASM1483881v1_genomic	JACYMT010000001.1	936048	936395	-1	TRUE	ATG	GGAG/GAGG	0.534	MEIVSHVQLKSVAGASGAYDPAYAGAGARQSQHGGNHGSSGSNGSHDIYAGTDSCVISIGLGALGGIKGGPLGALTGVLSNGYGTCIGSANNGSGGNAAQSGSGSCSGGIGGVCN*	FALSE
v1_PLS_2435a454eee3f7c86cc46fcccbe3af6aa546d12f531a402eea08b819eda3e4b6	S_tr_H9ZMG7_H9ZMG7_ECOLX	32.5	120	73	7	1	114	1	118	1.11E-06	33.1	microcins.verified	FALSE	FALSE	GCF_014838815.1/GCF_014838815.1_ASM1483881v1_genomic|NZ_JACYMT010000001.1|936048:936395:-1	v1_PLS_2435a454eee3f7c86cc46fcccbe3af6aa546d12f531a402eea08b819eda3e4b6	GCF_014838815.1_ASM1483881v1_genomic	NZ_JACYMT010000001.1	936048	936395	-1	TRUE	ATG	GGAG/GAGG	0.534	MEIVSHVQLKSVAGASGAYDPAYAGAGARQSQHGGNHGSSGSNGSHDIYAGTDSCVISIGLGALGGIKGGPLGALTGVLSNGYGTCIGSANNGSGGNAAQSGSGSCSGGIGGVCN*	FALSE
v1_PLS_2435a454eee3f7c86cc46fcccbe3af6aa546d12f531a402eea08b819eda3e4b6	S_tr_H9ZMG7_H9ZMG7_ECOLX	32.5	120	73	7	1	114	1	118	1.11E-06	33.1	microcins.verified	FALSE	FALSE	GCA_014156615.1/GCA_014156615.1_ASM1415661v1_genomic|SBFD01000003.1|118381:118728:-1	v1_PLS_2435a454eee3f7c86cc46fcccbe3af6aa546d12f531a402eea08b819eda3e4b6	GCA_014156615.1_ASM1415661v1_genomic	SBFD01000003.1	118381	118728	-1	TRUE	ATG	GGAG/GAGG	0.523	MEIVSHVQLKSVAGASGAYDPAYAGAGARQSQHGGNHGSSGSNGSHDIYAGTDSCVISIGLGALGGIKGGPLGALTGVLSNGYGTCIGSANNGSGGNAAQSGSGSCSGGIGGVCN*	FALSE
v1_PLS_2435a454eee3f7c86cc46fcccbe3af6aa546d12f531a402eea08b819eda3e4b6	S_tr_H9ZMG7_H9ZMG7_ECOLX	32.5	120	73	7	1	114	1	118	1.11E-06	33.1	microcins.verified	FALSE	FALSE	GCF_014156615.1/GCF_014156615.1_ASM1415661v1_genomic|NZ_SBFD01000003.1|118381:118728:-1	v1_PLS_2435a454eee3f7c86cc46fcccbe3af6aa546d12f531a402eea08b819eda3e4b6	GCF_014156615.1_ASM1415661v1_genomic	NZ_SBFD01000003.1	118381	118728	-1	TRUE	ATG	GGAG/GAGG	0.523	MEIVSHVQLKSVAGASGAYDPAYAGAGARQSQHGGNHGSSGSNGSHDIYAGTDSCVISIGLGALGGIKGGPLGALTGVLSNGYGTCIGSANNGSGGNAAQSGSGSCSGGIGGVCN*	FALSE
v1_PLS_2435a454eee3f7c86cc46fcccbe3af6aa546d12f531a402eea08b819eda3e4b6	S_tr_H9ZMG7_H9ZMG7_ECOLX	32.5	120	73	7	1	114	1	118	1.11E-06	33.1	microcins.verified	FALSE	FALSE	GCF_009668105.1/GCF_009668105.1_ASM966810v1_genomic|NZ_WJYF01000005.1|278533:278880:1	v1_PLS_2435a454eee3f7c86cc46fcccbe3af6aa546d12f531a402eea08b819eda3e4b6	GCF_009668105.1_ASM966810v1_genomic	NZ_WJYF01000005.1	278533	278880	1	TRUE	ATG	GGAG/GAGG	0.534	MEIVSHVQLKSVAGASGAYDPAYAGAGARQSQHGGNHGSSGSNGSHDIYAGTDSCVISIGLGALGGIKGGPLGALTGVLSNGYGTCIGSANNGSGGNAAQSGSGSCSGGIGGVCN*	FALSE
v1_PLS_2435a454eee3f7c86cc46fcccbe3af6aa546d12f531a402eea08b819eda3e4b6	S_tr_H9ZMG7_H9ZMG7_ECOLX	32.5	120	73	7	1	114	1	118	1.11E-06	33.1	microcins.verified	FALSE	FALSE	GCA_009668105.1/GCA_009668105.1_ASM966810v1_genomic|WJYF01000005.1|278533:278880:1	v1_PLS_2435a454eee3f7c86cc46fcccbe3af6aa546d12f531a402eea08b819eda3e4b6	GCA_009668105.1_ASM966810v1_genomic	WJYF01000005.1	278533	278880	1	TRUE	ATG	GGAG/GAGG	0.534	MEIVSHVQLKSVAGASGAYDPAYAGAGARQSQHGGNHGSSGSNGSHDIYAGTDSCVISIGLGALGGIKGGPLGALTGVLSNGYGTCIGSANNGSGGNAAQSGSGSCSGGIGGVCN*	FALSE
v1_PLS_2435a454eee3f7c86cc46fcccbe3af6aa546d12f531a402eea08b819eda3e4b6	S_tr_H9ZMG7_H9ZMG7_ECOLX	32.5	120	73	7	1	114	1	118	1.11E-06	33.1	microcins.verified	FALSE	FALSE	GCA_012241415.1/GCA_012241415.1_ASM1224141v1_genomic|JAAVXI010000022.1|739485:739832:-1	v1_PLS_2435a454eee3f7c86cc46fcccbe3af6aa546d12f531a402eea08b819eda3e4b6	GCA_012241415.1_ASM1224141v1_genomic	JAAVXI010000022.1	739485	739832	-1	TRUE	ATG	GGAG/GAGG	0.532	MEIVSHVQLKSVAGASGAYDPAYAGAGARQSQHGGNHGSSGSNGSHDIYAGTDSCVISIGLGALGGIKGGPLGALTGVLSNGYGTCIGSANNGSGGNAAQSGSGSCSGGIGGVCN*	FALSE
v1_PLS_2435a454eee3f7c86cc46fcccbe3af6aa546d12f531a402eea08b819eda3e4b6	S_tr_H9ZMG7_H9ZMG7_ECOLX	32.5	120	73	7	1	114	1	118	1.11E-06	33.1	microcins.verified	FALSE	FALSE	GCA_014839175.1/GCA_014839175.1_ASM1483917v1_genomic|JACYNF010000005.1|130476:130823:-1	v1_PLS_2435a454eee3f7c86cc46fcccbe3af6aa546d12f531a402eea08b819eda3e4b6	GCA_014839175.1_ASM1483917v1_genomic	JACYNF010000005.1	130476	130823	-1	TRUE	ATG	GGAG/GAGG	0.534	MEIVSHVQLKSVAGASGAYDPAYAGAGARQSQHGGNHGSSGSNGSHDIYAGTDSCVISIGLGALGGIKGGPLGALTGVLSNGYGTCIGSANNGSGGNAAQSGSGSCSGGIGGVCN*	FALSE
v1_PLS_2435a454eee3f7c86cc46fcccbe3af6aa546d12f531a402eea08b819eda3e4b6	S_tr_H9ZMG7_H9ZMG7_ECOLX	32.5	120	73	7	1	114	1	118	1.11E-06	33.1	microcins.verified	FALSE	FALSE	GCF_001709315.1/GCF_001709315.1_ASM170931v1_genomic|NZ_CP016889.1|60077:60424:-1	v1_PLS_2435a454eee3f7c86cc46fcccbe3af6aa546d12f531a402eea08b819eda3e4b6	GCF_001709315.1_ASM170931v1_genomic	NZ_CP016889.1	60077	60424	-1	TRUE	ATG	GGAG/GAGG	0.523	MEIVSHVQLKSVAGASGAYDPAYAGAGARQSQHGGNHGSSGSNGSHDIYAGTDSCVISIGLGALGGIKGGPLGALTGVLSNGYGTCIGSANNGSGGNAAQSGSGSCSGGIGGVCN*	FALSE
v1_PLS_2435a454eee3f7c86cc46fcccbe3af6aa546d12f531a402eea08b819eda3e4b6	S_tr_H9ZMG7_H9ZMG7_ECOLX	32.5	120	73	7	1	114	1	118	1.11E-06	33.1	microcins.verified	FALSE	FALSE	GCA_010667925.1/GCA_010667925.1_T1_genomic|WSSU01000009.1|1699741:1700088:-1	v1_PLS_2435a454eee3f7c86cc46fcccbe3af6aa546d12f531a402eea08b819eda3e4b6	GCA_010667925.1_T1_genomic	WSSU01000009.1	1699741	1700088	-1	TRUE	ATG	GGAG/GAGG	0.523	MEIVSHVQLKSVAGASGAYDPAYAGAGARQSQHGGNHGSSGSNGSHDIYAGTDSCVISIGLGALGGIKGGPLGALTGVLSNGYGTCIGSANNGSGGNAAQSGSGSCSGGIGGVCN*	FALSE
v1_PLS_2435a454eee3f7c86cc46fcccbe3af6aa546d12f531a402eea08b819eda3e4b6	S_tr_H9ZMG7_H9ZMG7_ECOLX	32.5	120	73	7	1	114	1	118	1.11E-06	33.1	microcins.verified	FALSE	FALSE	GCF_007050955.1/GCF_007050955.1_ASM705095v1_genomic|NZ_SRSB01000001.1|729315:729662:-1	v1_PLS_2435a454eee3f7c86cc46fcccbe3af6aa546d12f531a402eea08b819eda3e4b6	GCF_007050955.1_ASM705095v1_genomic	NZ_SRSB01000001.1	729315	729662	-1	TRUE	ATG	GGAG/GAGG	0.532	MEIVSHVQLKSVAGASGAYDPAYAGAGARQSQHGGNHGSSGSNGSHDIYAGTDSCVISIGLGALGGIKGGPLGALTGVLSNGYGTCIGSANNGSGGNAAQSGSGSCSGGIGGVCN*	FALSE
v1_PLS_2435a454eee3f7c86cc46fcccbe3af6aa546d12f531a402eea08b819eda3e4b6	S_tr_H9ZMG7_H9ZMG7_ECOLX	32.5	120	73	7	1	114	1	118	1.11E-06	33.1	microcins.verified	FALSE	FALSE	GCF_023508185.1/GCF_023508185.1_ASM2350818v1_genomic|NZ_SGQI01000001.1|1745160:1745507:-1	v1_PLS_2435a454eee3f7c86cc46fcccbe3af6aa546d12f531a402eea08b819eda3e4b6	GCF_023508185.1_ASM2350818v1_genomic	NZ_SGQI01000001.1	1745160	1745507	-1	TRUE	ATG	GGAG/GAGG	0.534	MEIVSHVQLKSVAGASGAYDPAYAGAGARQSQHGGNHGSSGSNGSHDIYAGTDSCVISIGLGALGGIKGGPLGALTGVLSNGYGTCIGSANNGSGGNAAQSGSGSCSGGIGGVCN*	FALSE
v1_PLS_2435a454eee3f7c86cc46fcccbe3af6aa546d12f531a402eea08b819eda3e4b6	S_tr_H9ZMG7_H9ZMG7_ECOLX	32.5	120	73	7	1	114	1	118	1.11E-06	33.1	microcins.verified	FALSE	FALSE	GCA_001661985.1/GCA_001661985.1_ASM166198v1_genomic|LXSX01000009.1|130669:131016:-1	v1_PLS_2435a454eee3f7c86cc46fcccbe3af6aa546d12f531a402eea08b819eda3e4b6	GCA_001661985.1_ASM166198v1_genomic	LXSX01000009.1	130669	131016	-1	TRUE	ATG	GGAG/GAGG	0.534	MEIVSHVQLKSVAGASGAYDPAYAGAGARQSQHGGNHGSSGSNGSHDIYAGTDSCVISIGLGALGGIKGGPLGALTGVLSNGYGTCIGSANNGSGGNAAQSGSGSCSGGIGGVCN*	FALSE
v1_PLS_2435a454eee3f7c86cc46fcccbe3af6aa546d12f531a402eea08b819eda3e4b6	S_tr_H9ZMG7_H9ZMG7_ECOLX	32.5	120	73	7	1	114	1	118	1.11E-06	33.1	microcins.verified	FALSE	FALSE	GCA_023508185.1/GCA_023508185.1_ASM2350818v1_genomic|SGQI01000001.1|1745160:1745507:-1	v1_PLS_2435a454eee3f7c86cc46fcccbe3af6aa546d12f531a402eea08b819eda3e4b6	GCA_023508185.1_ASM2350818v1_genomic	SGQI01000001.1	1745160	1745507	-1	TRUE	ATG	GGAG/GAGG	0.534	MEIVSHVQLKSVAGASGAYDPAYAGAGARQSQHGGNHGSSGSNGSHDIYAGTDSCVISIGLGALGGIKGGPLGALTGVLSNGYGTCIGSANNGSGGNAAQSGSGSCSGGIGGVCN*	FALSE
v1_PLS_2435a454eee3f7c86cc46fcccbe3af6aa546d12f531a402eea08b819eda3e4b6	S_tr_H9ZMG7_H9ZMG7_ECOLX	32.5	120	73	7	1	114	1	118	1.11E-06	33.1	microcins.verified	FALSE	FALSE	GCA_007050955.1/GCA_007050955.1_ASM705095v1_genomic|SRSB01000001.1|729315:729662:-1	v1_PLS_2435a454eee3f7c86cc46fcccbe3af6aa546d12f531a402eea08b819eda3e4b6	GCA_007050955.1_ASM705095v1_genomic	SRSB01000001.1	729315	729662	-1	TRUE	ATG	GGAG/GAGG	0.532	MEIVSHVQLKSVAGASGAYDPAYAGAGARQSQHGGNHGSSGSNGSHDIYAGTDSCVISIGLGALGGIKGGPLGALTGVLSNGYGTCIGSANNGSGGNAAQSGSGSCSGGIGGVCN*	FALSE
v1_PLS_2435a454eee3f7c86cc46fcccbe3af6aa546d12f531a402eea08b819eda3e4b6	S_tr_H9ZMG7_H9ZMG7_ECOLX	32.5	120	73	7	1	114	1	118	1.11E-06	33.1	microcins.verified	FALSE	FALSE	GCF_012241415.1/GCF_012241415.1_ASM1224141v1_genomic|NZ_JAAVXI010000022.1|739485:739832:-1	v1_PLS_2435a454eee3f7c86cc46fcccbe3af6aa546d12f531a402eea08b819eda3e4b6	GCF_012241415.1_ASM1224141v1_genomic	NZ_JAAVXI010000022.1	739485	739832	-1	TRUE	ATG	GGAG/GAGG	0.532	MEIVSHVQLKSVAGASGAYDPAYAGAGARQSQHGGNHGSSGSNGSHDIYAGTDSCVISIGLGALGGIKGGPLGALTGVLSNGYGTCIGSANNGSGGNAAQSGSGSCSGGIGGVCN*	FALSE
v1_PLS_2435a454eee3f7c86cc46fcccbe3af6aa546d12f531a402eea08b819eda3e4b6	S_tr_H9ZMG7_H9ZMG7_ECOLX	32.5	120	73	7	1	114	1	118	1.11E-06	33.1	microcins.verified	FALSE	FALSE	GCA_002082355.1/GCA_002082355.1_ASM208235v1_genomic|MUJJ01000002.1|184818:185165:-1	v1_PLS_2435a454eee3f7c86cc46fcccbe3af6aa546d12f531a402eea08b819eda3e4b6	GCA_002082355.1_ASM208235v1_genomic	MUJJ01000002.1	184818	185165	-1	TRUE	ATG	GGAG/GAGG	0.523	MEIVSHVQLKSVAGASGAYDPAYAGAGARQSQHGGNHGSSGSNGSHDIYAGTDSCVISIGLGALGGIKGGPLGALTGVLSNGYGTCIGSANNGSGGNAAQSGSGSCSGGIGGVCN*	FALSE
v1_PLS_2435a454eee3f7c86cc46fcccbe3af6aa546d12f531a402eea08b819eda3e4b6	S_tr_H9ZMG7_H9ZMG7_ECOLX	32.5	120	73	7	1	114	1	118	1.11E-06	33.1	microcins.verified	FALSE	FALSE	GCF_003369485.1/GCF_003369485.1_ASM336948v1_genomic|NZ_QQXH01000038.1|13814:14161:-1	v1_PLS_2435a454eee3f7c86cc46fcccbe3af6aa546d12f531a402eea08b819eda3e4b6	GCF_003369485.1_ASM336948v1_genomic	NZ_QQXH01000038.1	13814	14161	-1	TRUE	ATG	GGAG/GAGG	0.523	MEIVSHVQLKSVAGASGAYDPAYAGAGARQSQHGGNHGSSGSNGSHDIYAGTDSCVISIGLGALGGIKGGPLGALTGVLSNGYGTCIGSANNGSGGNAAQSGSGSCSGGIGGVCN*	FALSE
v1_PLS_2435a454eee3f7c86cc46fcccbe3af6aa546d12f531a402eea08b819eda3e4b6	S_tr_H9ZMG7_H9ZMG7_ECOLX	32.5	120	73	7	1	114	1	118	1.11E-06	33.1	microcins.verified	FALSE	FALSE	GCF_010667925.1/GCF_010667925.1_T1_genomic|NZ_WSSU01000009.1|1699741:1700088:-1	v1_PLS_2435a454eee3f7c86cc46fcccbe3af6aa546d12f531a402eea08b819eda3e4b6	GCF_010667925.1_T1_genomic	NZ_WSSU01000009.1	1699741	1700088	-1	TRUE	ATG	GGAG/GAGG	0.523	MEIVSHVQLKSVAGASGAYDPAYAGAGARQSQHGGNHGSSGSNGSHDIYAGTDSCVISIGLGALGGIKGGPLGALTGVLSNGYGTCIGSANNGSGGNAAQSGSGSCSGGIGGVCN*	FALSE
v1_PLS_2435a454eee3f7c86cc46fcccbe3af6aa546d12f531a402eea08b819eda3e4b6	S_tr_H9ZMG7_H9ZMG7_ECOLX	32.5	120	73	7	1	114	1	118	1.11E-06	33.1	microcins.verified	FALSE	FALSE	GCF_014839175.1/GCF_014839175.1_ASM1483917v1_genomic|NZ_JACYNF010000005.1|130476:130823:-1	v1_PLS_2435a454eee3f7c86cc46fcccbe3af6aa546d12f531a402eea08b819eda3e4b6	GCF_014839175.1_ASM1483917v1_genomic	NZ_JACYNF010000005.1	130476	130823	-1	TRUE	ATG	GGAG/GAGG	0.534	MEIVSHVQLKSVAGASGAYDPAYAGAGARQSQHGGNHGSSGSNGSHDIYAGTDSCVISIGLGALGGIKGGPLGALTGVLSNGYGTCIGSANNGSGGNAAQSGSGSCSGGIGGVCN*	FALSE
v1_PLS_2435a454eee3f7c86cc46fcccbe3af6aa546d12f531a402eea08b819eda3e4b6	S_tr_H9ZMG7_H9ZMG7_ECOLX	32.5	120	73	7	1	114	1	118	1.11E-06	33.1	microcins.verified	FALSE	FALSE	GCA_001709315.1/GCA_001709315.1_ASM170931v1_genomic|CP016889.1|60077:60424:-1	v1_PLS_2435a454eee3f7c86cc46fcccbe3af6aa546d12f531a402eea08b819eda3e4b6	GCA_001709315.1_ASM170931v1_genomic	CP016889.1	60077	60424	-1	TRUE	ATG	GGAG/GAGG	0.523	MEIVSHVQLKSVAGASGAYDPAYAGAGARQSQHGGNHGSSGSNGSHDIYAGTDSCVISIGLGALGGIKGGPLGALTGVLSNGYGTCIGSANNGSGGNAAQSGSGSCSGGIGGVCN*	FALSE
v1_PLS_17a29ff200804748fabc4c394f7622a9a0926ca6f76debf8c0f54030f31c16d3	I47_tr_Q712Q0_Q712Q0_ECOLX	40	35	18	2	5	38	14	46	0.001	24.6	microcins.verified	FALSE	FALSE	GCF_017921745.1/GCF_017921745.1_ASM1792174v1_genomic|NZ_JABEBR010000043.1|3:383:-1	v1_PLS_17a29ff200804748fabc4c394f7622a9a0926ca6f76debf8c0f54030f31c16d3	GCF_017921745.1_ASM1792174v1_genomic	NZ_JABEBR010000043.1	3	383	-1	TRUE	Edg	None	0.701	TRRVGGLGLGLSISRQLIDLHGGSLGAYSAGEGHGATFTVVLPFQHGVSDQRPAPEPANTGPLPTAAHGRLDGVRLLLVDDDQDSREAVMHFLMLAGAQVQAAGSVDAAEAHLAAAHYDVLVSDIAM	FALSE
v1_PLS_17a29ff200804748fabc4c394f7622a9a0926ca6f76debf8c0f54030f31c16d3	I47_tr_Q712Q0_Q712Q0_ECOLX	40	35	18	2	5	38	14	46	0.001	24.6	microcins.verified	FALSE	FALSE	GCA_017921745.1/GCA_017921745.1_ASM1792174v1_genomic|JABEBR010000043.1|3:383:-1	v1_PLS_17a29ff200804748fabc4c394f7622a9a0926ca6f76debf8c0f54030f31c16d3	GCA_017921745.1_ASM1792174v1_genomic	JABEBR010000043.1	3	383	-1	TRUE	Edg	None	0.701	TRRVGGLGLGLSISRQLIDLHGGSLGAYSAGEGHGATFTVVLPFQHGVSDQRPAPEPANTGPLPTAAHGRLDGVRLLLVDDDQDSREAVMHFLMLAGAQVQAAGSVDAAEAHLAAAHYDVLVSDIAM	FALSE
v1_PLS_040a3b080a43944856b26c151d3b609a194b8556aafab8f021787314a913ece0	I47_tr_Q712Q0_Q712Q0_ECOLX	37.838	37	22	1	99	134	20	56	6.45E-05	28.1	microcins.verified	FALSE	FALSE	GCA_025882045.1/GCA_025882045.1_ASM2588204v1_genomic|JANFVY010000034.1|1667:2107:-1	v1_PLS_040a3b080a43944856b26c151d3b609a194b8556aafab8f021787314a913ece0	GCA_025882045.1_ASM2588204v1_genomic	JANFVY010000034.1	1667	2107	-1	TRUE	Edg	None	0.447	ALGDDDEELPWEHGNRPVKIIPINPMKTGIVDDSGNVLASGGKVITINKGQQNKHIPGTNEYKTAAASSGSQRSILTADPKSLLPQLGTGQQVGKVVVGLAGSKERIDFGKAIGTFVDKDTGLSVPTTKGIVHYGKDGAHIVPARP*	FALSE
v1_PLS_040a3b080a43944856b26c151d3b609a194b8556aafab8f021787314a913ece0	I47_tr_Q712Q0_Q712Q0_ECOLX	37.838	37	22	1	99	134	20	56	6.45E-05	28.1	microcins.verified	FALSE	FALSE	GCF_025882045.1/GCF_025882045.1_ASM2588204v1_genomic|NZ_JANFVY010000034.1|1667:2107:-1	v1_PLS_040a3b080a43944856b26c151d3b609a194b8556aafab8f021787314a913ece0	GCF_025882045.1_ASM2588204v1_genomic	NZ_JANFVY010000034.1	1667	2107	-1	TRUE	Edg	None	0.447	ALGDDDEELPWEHGNRPVKIIPINPMKTGIVDDSGNVLASGGKVITINKGQQNKHIPGTNEYKTAAASSGSQRSILTADPKSLLPQLGTGQQVGKVVVGLAGSKERIDFGKAIGTFVDKDTGLSVPTTKGIVHYGKDGAHIVPARP*	FALSE
v1_PLS_4887ce8c45c47dfd8821bf650153752edb8a02e1e89d1f704e012ab674d068aa	N_tr_C3VUZ5_C3VUZ5_ECOLX	30.952	42	29	0	27	68	2	43	0.000721	24.3	microcins.verified	FALSE	FALSE	GCF_007680655.1/GCF_007680655.1_ASM768065v1_genomic|NZ_VEIP01000004.1|308941:309216:1	v1_PLS_4887ce8c45c47dfd8821bf650153752edb8a02e1e89d1f704e012ab674d068aa	GCF_007680655.1_ASM768065v1_genomic	NZ_VEIP01000004.1	308941	309216	1	TRUE	ATG	AGGA	0.486	MIKLTGRLVCKSAEEADLVRQYLPEHKQLTRKETGCVSFEVTETADPLVWTVEELFTNQATFDAHQKRTRASVWGRETSAIAREYEISESE*	FALSE
v1_PLS_4887ce8c45c47dfd8821bf650153752edb8a02e1e89d1f704e012ab674d068aa	N_tr_C3VUZ5_C3VUZ5_ECOLX	30.952	42	29	0	27	68	2	43	0.000721	24.3	microcins.verified	FALSE	FALSE	GCA_003313015.1/GCA_003313015.1_ASM331301v1_genomic|QNVM01000003.1|140802:141077:-1	v1_PLS_4887ce8c45c47dfd8821bf650153752edb8a02e1e89d1f704e012ab674d068aa	GCA_003313015.1_ASM331301v1_genomic	QNVM01000003.1	140802	141077	-1	TRUE	ATG	GGA/GAG/AGG	0.478	MIKLTGRLVCKSAEEADLVRQYLPEHKQLTRKETGCVSFEVTETADPLVWTVEELFTNQATFDAHQKRTRASVWGRETSAIAREYEISESE*	FALSE
v1_PLS_4887ce8c45c47dfd8821bf650153752edb8a02e1e89d1f704e012ab674d068aa	N_tr_C3VUZ5_C3VUZ5_ECOLX	30.952	42	29	0	27	68	2	43	0.000721	24.3	microcins.verified	FALSE	FALSE	GCF_002095385.1/GCF_002095385.1_ASM209538v1_genomic|NZ_MIPP01000002.1|138275:138550:1	v1_PLS_4887ce8c45c47dfd8821bf650153752edb8a02e1e89d1f704e012ab674d068aa	GCF_002095385.1_ASM209538v1_genomic	NZ_MIPP01000002.1	138275	138550	1	TRUE	ATG	GGA/GAG/AGG	0.482	MIKLTGRLVCKSAEEADLVRQYLPEHKQLTRKETGCVSFEVTETADPLVWTVEELFTNQATFDAHQKRTRASVWGRETSAIAREYEISESE*	FALSE
v1_PLS_4887ce8c45c47dfd8821bf650153752edb8a02e1e89d1f704e012ab674d068aa	N_tr_C3VUZ5_C3VUZ5_ECOLX	30.952	42	29	0	27	68	2	43	0.000721	24.3	microcins.verified	FALSE	FALSE	GCA_002434165.1/GCA_002434165.1_ASM243416v1_genomic|DJJN01000004.1|325201:325476:-1	v1_PLS_4887ce8c45c47dfd8821bf650153752edb8a02e1e89d1f704e012ab674d068aa	GCA_002434165.1_ASM243416v1_genomic	DJJN01000004.1	325201	325476	-1	TRUE	ATG	AGGA	0.482	MIKLTGRLVCKSAEEADLVRQYLPEHKQLTRKETGCVSFEVTETADPLVWTVEELFTNQATFDAHQKRTRASVWGRETSAIAREYEISESE*	FALSE
v1_PLS_4887ce8c45c47dfd8821bf650153752edb8a02e1e89d1f704e012ab674d068aa	N_tr_C3VUZ5_C3VUZ5_ECOLX	30.952	42	29	0	27	68	2	43	0.000721	24.3	microcins.verified	FALSE	FALSE	GCA_023614175.1/GCA_023614175.1_ASM2361417v1_genomic|JAKIVM010000016.1|86879:87154:-1	v1_PLS_4887ce8c45c47dfd8821bf650153752edb8a02e1e89d1f704e012ab674d068aa	GCA_023614175.1_ASM2361417v1_genomic	JAKIVM010000016.1	86879	87154	-1	TRUE	ATG	AGGA	0.482	MIKLTGRLVCKSAEEADLVRQYLPEHKQLTRKETGCVSFEVTETADPLVWTVEELFTNQATFDAHQKRTRASVWGRETSAIAREYEISESE*	FALSE
v1_PLS_4887ce8c45c47dfd8821bf650153752edb8a02e1e89d1f704e012ab674d068aa	N_tr_C3VUZ5_C3VUZ5_ECOLX	30.952	42	29	0	27	68	2	43	0.000721	24.3	microcins.verified	FALSE	FALSE	GCA_001881025.1/GCA_001881025.1_ASM188102v1_genomic|MDJQ01000003.1|90208:90483:1	v1_PLS_4887ce8c45c47dfd8821bf650153752edb8a02e1e89d1f704e012ab674d068aa	GCA_001881025.1_ASM188102v1_genomic	MDJQ01000003.1	90208	90483	1	TRUE	ATG	AGGA	0.486	MIKLTGRLVCKSAEEADLVRQYLPEHKQLTRKETGCVSFEVTETADPLVWTVEELFTNQATFDAHQKRTRASVWGRETSAIAREYEISESE*	FALSE
v1_PLS_4887ce8c45c47dfd8821bf650153752edb8a02e1e89d1f704e012ab674d068aa	N_tr_C3VUZ5_C3VUZ5_ECOLX	30.952	42	29	0	27	68	2	43	0.000721	24.3	microcins.verified	FALSE	FALSE	GCF_011752675.1/GCF_011752675.1_ASM1175267v1_genomic|NZ_VWXE01000004.1|337287:337562:1	v1_PLS_4887ce8c45c47dfd8821bf650153752edb8a02e1e89d1f704e012ab674d068aa	GCF_011752675.1_ASM1175267v1_genomic	NZ_VWXE01000004.1	337287	337562	1	TRUE	ATG	AGGA	0.482	MIKLTGRLVCKSAEEADLVRQYLPEHKQLTRKETGCVSFEVTETADPLVWTVEELFTNQATFDAHQKRTRASVWGRETSAIAREYEISESE*	FALSE
v1_PLS_4887ce8c45c47dfd8821bf650153752edb8a02e1e89d1f704e012ab674d068aa	N_tr_C3VUZ5_C3VUZ5_ECOLX	30.952	42	29	0	27	68	2	43	0.000721	24.3	microcins.verified	FALSE	FALSE	GCF_001881025.1/GCF_001881025.1_ASM188102v1_genomic|NZ_MDJQ01000003.1|90208:90483:1	v1_PLS_4887ce8c45c47dfd8821bf650153752edb8a02e1e89d1f704e012ab674d068aa	GCF_001881025.1_ASM188102v1_genomic	NZ_MDJQ01000003.1	90208	90483	1	TRUE	ATG	AGGA	0.486	MIKLTGRLVCKSAEEADLVRQYLPEHKQLTRKETGCVSFEVTETADPLVWTVEELFTNQATFDAHQKRTRASVWGRETSAIAREYEISESE*	FALSE
v1_PLS_4887ce8c45c47dfd8821bf650153752edb8a02e1e89d1f704e012ab674d068aa	N_tr_C3VUZ5_C3VUZ5_ECOLX	30.952	42	29	0	27	68	2	43	0.000721	24.3	microcins.verified	FALSE	FALSE	GCF_002928325.1/GCF_002928325.1_ASM292832v1_genomic|NZ_POWL01000004.1|215817:216092:-1	v1_PLS_4887ce8c45c47dfd8821bf650153752edb8a02e1e89d1f704e012ab674d068aa	GCF_002928325.1_ASM292832v1_genomic	NZ_POWL01000004.1	215817	216092	-1	TRUE	ATG	AGGA	0.482	MIKLTGRLVCKSAEEADLVRQYLPEHKQLTRKETGCVSFEVTETADPLVWTVEELFTNQATFDAHQKRTRASVWGRETSAIAREYEISESE*	FALSE
v1_PLS_4887ce8c45c47dfd8821bf650153752edb8a02e1e89d1f704e012ab674d068aa	N_tr_C3VUZ5_C3VUZ5_ECOLX	30.952	42	29	0	27	68	2	43	0.000721	24.3	microcins.verified	FALSE	FALSE	GCA_007680655.1/GCA_007680655.1_ASM768065v1_genomic|VEIP01000004.1|308941:309216:1	v1_PLS_4887ce8c45c47dfd8821bf650153752edb8a02e1e89d1f704e012ab674d068aa	GCA_007680655.1_ASM768065v1_genomic	VEIP01000004.1	308941	309216	1	TRUE	ATG	AGGA	0.486	MIKLTGRLVCKSAEEADLVRQYLPEHKQLTRKETGCVSFEVTETADPLVWTVEELFTNQATFDAHQKRTRASVWGRETSAIAREYEISESE*	FALSE
v1_PLS_4887ce8c45c47dfd8821bf650153752edb8a02e1e89d1f704e012ab674d068aa	N_tr_C3VUZ5_C3VUZ5_ECOLX	30.952	42	29	0	27	68	2	43	0.000721	24.3	microcins.verified	FALSE	FALSE	GCA_003057675.2/GCA_003057675.2_ASM305767v2_genomic|QBJB02000002.1|308057:308332:1	v1_PLS_4887ce8c45c47dfd8821bf650153752edb8a02e1e89d1f704e012ab674d068aa	GCA_003057675.2_ASM305767v2_genomic	QBJB02000002.1	308057	308332	1	TRUE	ATG	AGGA	0.486	MIKLTGRLVCKSAEEADLVRQYLPEHKQLTRKETGCVSFEVTETADPLVWTVEELFTNQATFDAHQKRTRASVWGRETSAIAREYEISESE*	FALSE
v1_PLS_4887ce8c45c47dfd8821bf650153752edb8a02e1e89d1f704e012ab674d068aa	N_tr_C3VUZ5_C3VUZ5_ECOLX	30.952	42	29	0	27	68	2	43	0.000721	24.3	microcins.verified	FALSE	FALSE	GCA_011752675.1/GCA_011752675.1_ASM1175267v1_genomic|VWXE01000004.1|337287:337562:1	v1_PLS_4887ce8c45c47dfd8821bf650153752edb8a02e1e89d1f704e012ab674d068aa	GCA_011752675.1_ASM1175267v1_genomic	VWXE01000004.1	337287	337562	1	TRUE	ATG	AGGA	0.482	MIKLTGRLVCKSAEEADLVRQYLPEHKQLTRKETGCVSFEVTETADPLVWTVEELFTNQATFDAHQKRTRASVWGRETSAIAREYEISESE*	FALSE
v1_PLS_4887ce8c45c47dfd8821bf650153752edb8a02e1e89d1f704e012ab674d068aa	N_tr_C3VUZ5_C3VUZ5_ECOLX	30.952	42	29	0	27	68	2	43	0.000721	24.3	microcins.verified	FALSE	FALSE	GCA_002473195.1/GCA_002473195.1_ASM247319v1_genomic|DKTK01000008.1|91524:91799:-1	v1_PLS_4887ce8c45c47dfd8821bf650153752edb8a02e1e89d1f704e012ab674d068aa	GCA_002473195.1_ASM247319v1_genomic	DKTK01000008.1	91524	91799	-1	TRUE	ATG	GGA/GAG/AGG	0.478	MIKLTGRLVCKSAEEADLVRQYLPEHKQLTRKETGCVSFEVTETADPLVWTVEELFTNQATFDAHQKRTRASVWGRETSAIAREYEISESE*	FALSE
v1_PLS_4887ce8c45c47dfd8821bf650153752edb8a02e1e89d1f704e012ab674d068aa	N_tr_C3VUZ5_C3VUZ5_ECOLX	30.952	42	29	0	27	68	2	43	0.000721	24.3	microcins.verified	FALSE	FALSE	GCA_002095385.1/GCA_002095385.1_ASM209538v1_genomic|MIPP01000002.1|138275:138550:1	v1_PLS_4887ce8c45c47dfd8821bf650153752edb8a02e1e89d1f704e012ab674d068aa	GCA_002095385.1_ASM209538v1_genomic	MIPP01000002.1	138275	138550	1	TRUE	ATG	GGA/GAG/AGG	0.482	MIKLTGRLVCKSAEEADLVRQYLPEHKQLTRKETGCVSFEVTETADPLVWTVEELFTNQATFDAHQKRTRASVWGRETSAIAREYEISESE*	FALSE
v1_PLS_4887ce8c45c47dfd8821bf650153752edb8a02e1e89d1f704e012ab674d068aa	N_tr_C3VUZ5_C3VUZ5_ECOLX	30.952	42	29	0	27	68	2	43	0.000721	24.3	microcins.verified	FALSE	FALSE	GCF_023614175.1/GCF_023614175.1_ASM2361417v1_genomic|NZ_JAKIVM010000016.1|86879:87154:-1	v1_PLS_4887ce8c45c47dfd8821bf650153752edb8a02e1e89d1f704e012ab674d068aa	GCF_023614175.1_ASM2361417v1_genomic	NZ_JAKIVM010000016.1	86879	87154	-1	TRUE	ATG	AGGA	0.482	MIKLTGRLVCKSAEEADLVRQYLPEHKQLTRKETGCVSFEVTETADPLVWTVEELFTNQATFDAHQKRTRASVWGRETSAIAREYEISESE*	FALSE
v1_PLS_4887ce8c45c47dfd8821bf650153752edb8a02e1e89d1f704e012ab674d068aa	N_tr_C3VUZ5_C3VUZ5_ECOLX	30.952	42	29	0	27	68	2	43	0.000721	24.3	microcins.verified	FALSE	FALSE	GCA_002928325.1/GCA_002928325.1_ASM292832v1_genomic|POWL01000004.1|215817:216092:-1	v1_PLS_4887ce8c45c47dfd8821bf650153752edb8a02e1e89d1f704e012ab674d068aa	GCA_002928325.1_ASM292832v1_genomic	POWL01000004.1	215817	216092	-1	TRUE	ATG	AGGA	0.482	MIKLTGRLVCKSAEEADLVRQYLPEHKQLTRKETGCVSFEVTETADPLVWTVEELFTNQATFDAHQKRTRASVWGRETSAIAREYEISESE*	FALSE
v1_PLS_4887ce8c45c47dfd8821bf650153752edb8a02e1e89d1f704e012ab674d068aa	N_tr_C3VUZ5_C3VUZ5_ECOLX	30.952	42	29	0	27	68	2	43	0.000721	24.3	microcins.verified	FALSE	FALSE	GCF_003057675.2/GCF_003057675.2_ASM305767v2_genomic|NZ_QBJB02000002.1|308057:308332:1	v1_PLS_4887ce8c45c47dfd8821bf650153752edb8a02e1e89d1f704e012ab674d068aa	GCF_003057675.2_ASM305767v2_genomic	NZ_QBJB02000002.1	308057	308332	1	TRUE	ATG	AGGA	0.486	MIKLTGRLVCKSAEEADLVRQYLPEHKQLTRKETGCVSFEVTETADPLVWTVEELFTNQATFDAHQKRTRASVWGRETSAIAREYEISESE*	FALSE
v1_PLS_4887ce8c45c47dfd8821bf650153752edb8a02e1e89d1f704e012ab674d068aa	N_tr_C3VUZ5_C3VUZ5_ECOLX	30.952	42	29	0	27	68	2	43	0.000721	24.3	microcins.verified	FALSE	FALSE	GCA_002430315.1/GCA_002430315.1_ASM243031v1_genomic|DJCC01000002.1|91257:91532:1	v1_PLS_4887ce8c45c47dfd8821bf650153752edb8a02e1e89d1f704e012ab674d068aa	GCA_002430315.1_ASM243031v1_genomic	DJCC01000002.1	91257	91532	1	TRUE	ATG	AGGA	0.486	MIKLTGRLVCKSAEEADLVRQYLPEHKQLTRKETGCVSFEVTETADPLVWTVEELFTNQATFDAHQKRTRASVWGRETSAIAREYEISESE*	FALSE
v1_PLS_4887ce8c45c47dfd8821bf650153752edb8a02e1e89d1f704e012ab674d068aa	N_tr_C3VUZ5_C3VUZ5_ECOLX	30.952	42	29	0	27	68	2	43	0.000721	24.3	microcins.verified	FALSE	FALSE	GCF_003313015.1/GCF_003313015.1_ASM331301v1_genomic|NZ_QNVM01000003.1|140802:141077:-1	v1_PLS_4887ce8c45c47dfd8821bf650153752edb8a02e1e89d1f704e012ab674d068aa	GCF_003313015.1_ASM331301v1_genomic	NZ_QNVM01000003.1	140802	141077	-1	TRUE	ATG	GGA/GAG/AGG	0.478	MIKLTGRLVCKSAEEADLVRQYLPEHKQLTRKETGCVSFEVTETADPLVWTVEELFTNQATFDAHQKRTRASVWGRETSAIAREYEISESE*	FALSE
v1_PLS_e0d16ed4ec7035478846acc29f453ef4f30be5e0ecdbbbd584c1b43796077228	PDI_tr_I6ZU90_I6ZU90_ECOLX	39.13	23	14	0	1	23	4	26	0.000215	26.2	microcins.verified	TRUE	FALSE	GCA_005233805.1/GCA_005233805.1_ASM523380v1_genomic|QGAM01000009.1|164980:165252:1	v1_PLS_e0d16ed4ec7035478846acc29f453ef4f30be5e0ecdbbbd584c1b43796077228	GCA_005233805.1_ASM523380v1_genomic	QGAM01000009.1	164980	165252	1	TRUE	ATG	GGA/GAG/AGG	0.509	MKELSVNQIEMVSGAGWQESFEGAVIGATTYAFIGGKWAMASGITSFGVAQLVGTFLGLAIGGVGGALYGATHTSEQVETFFNNVMDFAG*	TRUE
v1_PLS_e0d16ed4ec7035478846acc29f453ef4f30be5e0ecdbbbd584c1b43796077228	PDI_tr_I6ZU90_I6ZU90_ECOLX	39.13	23	14	0	1	23	4	26	0.000215	26.2	microcins.verified	TRUE	FALSE	GCA_003369485.1/GCA_003369485.1_ASM336948v1_genomic|QQXH01000033.1|1285:1557:-1	v1_PLS_e0d16ed4ec7035478846acc29f453ef4f30be5e0ecdbbbd584c1b43796077228	GCA_003369485.1_ASM336948v1_genomic	QQXH01000033.1	1285	1557	-1	TRUE	ATG	GGA/GAG/AGG	0.513	MKELSVNQIEMVSGAGWQESFEGAVIGATTYAFIGGKWAMASGITSFGVAQLVGTFLGLAIGGVGGALYGATHTSEQVETFFNNVMDFAG*	TRUE
v1_PLS_e0d16ed4ec7035478846acc29f453ef4f30be5e0ecdbbbd584c1b43796077228	PDI_tr_I6ZU90_I6ZU90_ECOLX	39.13	23	14	0	1	23	4	26	0.000215	26.2	microcins.verified	TRUE	FALSE	GCF_014839015.1/GCF_014839015.1_ASM1483901v1_genomic|NZ_JACYNA010000009.1|90965:91237:1	v1_PLS_e0d16ed4ec7035478846acc29f453ef4f30be5e0ecdbbbd584c1b43796077228	GCF_014839015.1_ASM1483901v1_genomic	NZ_JACYNA010000009.1	90965	91237	1	TRUE	ATG	GGA/GAG/AGG	0.509	MKELSVNQIEMVSGAGWQESFEGAVIGATTYAFIGGKWAMASGITSFGVAQLVGTFLGLAIGGVGGALYGATHTSEQVETFFNNVMDFAG*	TRUE
v1_PLS_e0d16ed4ec7035478846acc29f453ef4f30be5e0ecdbbbd584c1b43796077228	PDI_tr_I6ZU90_I6ZU90_ECOLX	39.13	23	14	0	1	23	4	26	0.000215	26.2	microcins.verified	TRUE	FALSE	GCF_005233805.1/GCF_005233805.1_ASM523380v1_genomic|NZ_QGAM01000009.1|164980:165252:1	v1_PLS_e0d16ed4ec7035478846acc29f453ef4f30be5e0ecdbbbd584c1b43796077228	GCF_005233805.1_ASM523380v1_genomic	NZ_QGAM01000009.1	164980	165252	1	TRUE	ATG	GGA/GAG/AGG	0.509	MKELSVNQIEMVSGAGWQESFEGAVIGATTYAFIGGKWAMASGITSFGVAQLVGTFLGLAIGGVGGALYGATHTSEQVETFFNNVMDFAG*	TRUE
v1_PLS_e0d16ed4ec7035478846acc29f453ef4f30be5e0ecdbbbd584c1b43796077228	PDI_tr_I6ZU90_I6ZU90_ECOLX	39.13	23	14	0	1	23	4	26	0.000215	26.2	microcins.verified	TRUE	FALSE	GCA_029838845.1/GCA_029838845.1_ASM2983884v1_genomic|JAOBZL010000001.1|616874:617146:-1	v1_PLS_e0d16ed4ec7035478846acc29f453ef4f30be5e0ecdbbbd584c1b43796077228	GCA_029838845.1_ASM2983884v1_genomic	JAOBZL010000001.1	616874	617146	-1	TRUE	ATG	GGA/GAG/AGG	0.513	MKELSVNQIEMVSGAGWQESFEGAVIGATTYAFIGGKWAMASGITSFGVAQLVGTFLGLAIGGVGGALYGATHTSEQVETFFNNVMDFAG*	TRUE
v1_PLS_e0d16ed4ec7035478846acc29f453ef4f30be5e0ecdbbbd584c1b43796077228	PDI_tr_I6ZU90_I6ZU90_ECOLX	39.13	23	14	0	1	23	4	26	0.000215	26.2	microcins.verified	TRUE	FALSE	GCF_005233495.1/GCF_005233495.1_ASM523349v1_genomic|NZ_QFZW01000002.1|392989:393261:-1	v1_PLS_e0d16ed4ec7035478846acc29f453ef4f30be5e0ecdbbbd584c1b43796077228	GCF_005233495.1_ASM523349v1_genomic	NZ_QFZW01000002.1	392989	393261	-1	TRUE	ATG	GGA/GAG/AGG	0.513	MKELSVNQIEMVSGAGWQESFEGAVIGATTYAFIGGKWAMASGITSFGVAQLVGTFLGLAIGGVGGALYGATHTSEQVETFFNNVMDFAG*	TRUE
v1_PLS_e0d16ed4ec7035478846acc29f453ef4f30be5e0ecdbbbd584c1b43796077228	PDI_tr_I6ZU90_I6ZU90_ECOLX	39.13	23	14	0	1	23	4	26	0.000215	26.2	microcins.verified	TRUE	FALSE	GCF_002082355.1/GCF_002082355.1_ASM208235v1_genomic|NZ_MUJJ01000001.1|925707:925979:1	v1_PLS_e0d16ed4ec7035478846acc29f453ef4f30be5e0ecdbbbd584c1b43796077228	GCF_002082355.1_ASM208235v1_genomic	NZ_MUJJ01000001.1	925707	925979	1	TRUE	ATG	GGA/GAG/AGG	0.509	MKELSVNQIEMVSGAGWQESFEGAVIGATTYAFIGGKWAMASGITSFGVAQLVGTFLGLAIGGVGGALYGATHTSEQVETFFNNVMDFAG*	TRUE
v1_PLS_e0d16ed4ec7035478846acc29f453ef4f30be5e0ecdbbbd584c1b43796077228	PDI_tr_I6ZU90_I6ZU90_ECOLX	39.13	23	14	0	1	23	4	26	0.000215	26.2	microcins.verified	TRUE	FALSE	GCA_003149005.1/GCA_003149005.1_ASM314900v1_genomic|QGHE01000009.1|199793:200065:1	v1_PLS_e0d16ed4ec7035478846acc29f453ef4f30be5e0ecdbbbd584c1b43796077228	GCA_003149005.1_ASM314900v1_genomic	QGHE01000009.1	199793	200065	1	TRUE	ATG	GGA/GAG/AGG	0.509	MKELSVNQIEMVSGAGWQESFEGAVIGATTYAFIGGKWAMASGITSFGVAQLVGTFLGLAIGGVGGALYGATHTSEQVETFFNNVMDFAG*	TRUE
v1_PLS_e0d16ed4ec7035478846acc29f453ef4f30be5e0ecdbbbd584c1b43796077228	PDI_tr_I6ZU90_I6ZU90_ECOLX	39.13	23	14	0	1	23	4	26	0.000215	26.2	microcins.verified	TRUE	FALSE	GCF_014838905.1/GCF_014838905.1_ASM1483890v1_genomic|NZ_JACYMV010000007.1|90962:91234:1	v1_PLS_e0d16ed4ec7035478846acc29f453ef4f30be5e0ecdbbbd584c1b43796077228	GCF_014838905.1_ASM1483890v1_genomic	NZ_JACYMV010000007.1	90962	91234	1	TRUE	ATG	GGA/GAG/AGG	0.509	MKELSVNQIEMVSGAGWQESFEGAVIGATTYAFIGGKWAMASGITSFGVAQLVGTFLGLAIGGVGGALYGATHTSEQVETFFNNVMDFAG*	TRUE
v1_PLS_e0d16ed4ec7035478846acc29f453ef4f30be5e0ecdbbbd584c1b43796077228	PDI_tr_I6ZU90_I6ZU90_ECOLX	39.13	23	14	0	1	23	4	26	0.000215	26.2	microcins.verified	TRUE	FALSE	GCA_014839015.1/GCA_014839015.1_ASM1483901v1_genomic|JACYNA010000009.1|90965:91237:1	v1_PLS_e0d16ed4ec7035478846acc29f453ef4f30be5e0ecdbbbd584c1b43796077228	GCA_014839015.1_ASM1483901v1_genomic	JACYNA010000009.1	90965	91237	1	TRUE	ATG	GGA/GAG/AGG	0.509	MKELSVNQIEMVSGAGWQESFEGAVIGATTYAFIGGKWAMASGITSFGVAQLVGTFLGLAIGGVGGALYGATHTSEQVETFFNNVMDFAG*	TRUE
v1_PLS_e0d16ed4ec7035478846acc29f453ef4f30be5e0ecdbbbd584c1b43796077228	PDI_tr_I6ZU90_I6ZU90_ECOLX	39.13	23	14	0	1	23	4	26	0.000215	26.2	microcins.verified	TRUE	FALSE	GCA_014839315.1/GCA_014839315.1_ASM1483931v1_genomic|JACYNO010000021.1|10343:10615:-1	v1_PLS_e0d16ed4ec7035478846acc29f453ef4f30be5e0ecdbbbd584c1b43796077228	GCA_014839315.1_ASM1483931v1_genomic	JACYNO010000021.1	10343	10615	-1	TRUE	ATG	GGA/GAG/AGG	0.513	MKELSVNQIEMVSGAGWQESFEGAVIGATTYAFIGGKWAMASGITSFGVAQLVGTFLGLAIGGVGGALYGATHTSEQVETFFNNVMDFAG*	TRUE
v1_PLS_e0d16ed4ec7035478846acc29f453ef4f30be5e0ecdbbbd584c1b43796077228	PDI_tr_I6ZU90_I6ZU90_ECOLX	39.13	23	14	0	1	23	4	26	0.000215	26.2	microcins.verified	TRUE	FALSE	GCA_014839205.1/GCA_014839205.1_ASM1483920v1_genomic|JACYNK010000020.1|90827:91099:1	v1_PLS_e0d16ed4ec7035478846acc29f453ef4f30be5e0ecdbbbd584c1b43796077228	GCA_014839205.1_ASM1483920v1_genomic	JACYNK010000020.1	90827	91099	1	TRUE	ATG	GGA/GAG/AGG	0.509	MKELSVNQIEMVSGAGWQESFEGAVIGATTYAFIGGKWAMASGITSFGVAQLVGTFLGLAIGGVGGALYGATHTSEQVETFFNNVMDFAG*	TRUE
v1_PLS_e0d16ed4ec7035478846acc29f453ef4f30be5e0ecdbbbd584c1b43796077228	PDI_tr_I6ZU90_I6ZU90_ECOLX	39.13	23	14	0	1	23	4	26	0.000215	26.2	microcins.verified	TRUE	FALSE	GCF_003149005.1/GCF_003149005.1_ASM314900v1_genomic|NZ_QGHE01000009.1|199793:200065:1	v1_PLS_e0d16ed4ec7035478846acc29f453ef4f30be5e0ecdbbbd584c1b43796077228	GCF_003149005.1_ASM314900v1_genomic	NZ_QGHE01000009.1	199793	200065	1	TRUE	ATG	GGA/GAG/AGG	0.509	MKELSVNQIEMVSGAGWQESFEGAVIGATTYAFIGGKWAMASGITSFGVAQLVGTFLGLAIGGVGGALYGATHTSEQVETFFNNVMDFAG*	TRUE
v1_PLS_e0d16ed4ec7035478846acc29f453ef4f30be5e0ecdbbbd584c1b43796077228	PDI_tr_I6ZU90_I6ZU90_ECOLX	39.13	23	14	0	1	23	4	26	0.000215	26.2	microcins.verified	TRUE	FALSE	GCF_014839205.1/GCF_014839205.1_ASM1483920v1_genomic|NZ_JACYNK010000020.1|90827:91099:1	v1_PLS_e0d16ed4ec7035478846acc29f453ef4f30be5e0ecdbbbd584c1b43796077228	GCF_014839205.1_ASM1483920v1_genomic	NZ_JACYNK010000020.1	90827	91099	1	TRUE	ATG	GGA/GAG/AGG	0.509	MKELSVNQIEMVSGAGWQESFEGAVIGATTYAFIGGKWAMASGITSFGVAQLVGTFLGLAIGGVGGALYGATHTSEQVETFFNNVMDFAG*	TRUE
v1_PLS_e0d16ed4ec7035478846acc29f453ef4f30be5e0ecdbbbd584c1b43796077228	PDI_tr_I6ZU90_I6ZU90_ECOLX	39.13	23	14	0	1	23	4	26	0.000215	26.2	microcins.verified	TRUE	FALSE	GCA_014156615.1/GCA_014156615.1_ASM1415661v1_genomic|SBFD01000002.1|197112:197384:1	v1_PLS_e0d16ed4ec7035478846acc29f453ef4f30be5e0ecdbbbd584c1b43796077228	GCA_014156615.1_ASM1415661v1_genomic	SBFD01000002.1	197112	197384	1	TRUE	ATG	GGA/GAG/AGG	0.509	MKELSVNQIEMVSGAGWQESFEGAVIGATTYAFIGGKWAMASGITSFGVAQLVGTFLGLAIGGVGGALYGATHTSEQVETFFNNVMDFAG*	TRUE
v1_PLS_e0d16ed4ec7035478846acc29f453ef4f30be5e0ecdbbbd584c1b43796077228	PDI_tr_I6ZU90_I6ZU90_ECOLX	39.13	23	14	0	1	23	4	26	0.000215	26.2	microcins.verified	TRUE	FALSE	GCF_014156615.1/GCF_014156615.1_ASM1415661v1_genomic|NZ_SBFD01000002.1|197112:197384:1	v1_PLS_e0d16ed4ec7035478846acc29f453ef4f30be5e0ecdbbbd584c1b43796077228	GCF_014156615.1_ASM1415661v1_genomic	NZ_SBFD01000002.1	197112	197384	1	TRUE	ATG	GGA/GAG/AGG	0.509	MKELSVNQIEMVSGAGWQESFEGAVIGATTYAFIGGKWAMASGITSFGVAQLVGTFLGLAIGGVGGALYGATHTSEQVETFFNNVMDFAG*	TRUE
v1_PLS_e0d16ed4ec7035478846acc29f453ef4f30be5e0ecdbbbd584c1b43796077228	PDI_tr_I6ZU90_I6ZU90_ECOLX	39.13	23	14	0	1	23	4	26	0.000215	26.2	microcins.verified	TRUE	FALSE	GCA_005233495.1/GCA_005233495.1_ASM523349v1_genomic|QFZW01000002.1|392989:393261:-1	v1_PLS_e0d16ed4ec7035478846acc29f453ef4f30be5e0ecdbbbd584c1b43796077228	GCA_005233495.1_ASM523349v1_genomic	QFZW01000002.1	392989	393261	-1	TRUE	ATG	GGA/GAG/AGG	0.513	MKELSVNQIEMVSGAGWQESFEGAVIGATTYAFIGGKWAMASGITSFGVAQLVGTFLGLAIGGVGGALYGATHTSEQVETFFNNVMDFAG*	TRUE
v1_PLS_e0d16ed4ec7035478846acc29f453ef4f30be5e0ecdbbbd584c1b43796077228	PDI_tr_I6ZU90_I6ZU90_ECOLX	39.13	23	14	0	1	23	4	26	0.000215	26.2	microcins.verified	TRUE	FALSE	GCF_014839315.1/GCF_014839315.1_ASM1483931v1_genomic|NZ_JACYNO010000021.1|10343:10615:-1	v1_PLS_e0d16ed4ec7035478846acc29f453ef4f30be5e0ecdbbbd584c1b43796077228	GCF_014839315.1_ASM1483931v1_genomic	NZ_JACYNO010000021.1	10343	10615	-1	TRUE	ATG	GGA/GAG/AGG	0.513	MKELSVNQIEMVSGAGWQESFEGAVIGATTYAFIGGKWAMASGITSFGVAQLVGTFLGLAIGGVGGALYGATHTSEQVETFFNNVMDFAG*	TRUE
v1_PLS_e0d16ed4ec7035478846acc29f453ef4f30be5e0ecdbbbd584c1b43796077228	PDI_tr_I6ZU90_I6ZU90_ECOLX	39.13	23	14	0	1	23	4	26	0.000215	26.2	microcins.verified	TRUE	FALSE	GCA_014838905.1/GCA_014838905.1_ASM1483890v1_genomic|JACYMV010000007.1|90962:91234:1	v1_PLS_e0d16ed4ec7035478846acc29f453ef4f30be5e0ecdbbbd584c1b43796077228	GCA_014838905.1_ASM1483890v1_genomic	JACYMV010000007.1	90962	91234	1	TRUE	ATG	GGA/GAG/AGG	0.509	MKELSVNQIEMVSGAGWQESFEGAVIGATTYAFIGGKWAMASGITSFGVAQLVGTFLGLAIGGVGGALYGATHTSEQVETFFNNVMDFAG*	TRUE
v1_PLS_e0d16ed4ec7035478846acc29f453ef4f30be5e0ecdbbbd584c1b43796077228	PDI_tr_I6ZU90_I6ZU90_ECOLX	39.13	23	14	0	1	23	4	26	0.000215	26.2	microcins.verified	TRUE	FALSE	GCA_002082355.1/GCA_002082355.1_ASM208235v1_genomic|MUJJ01000001.1|925707:925979:1	v1_PLS_e0d16ed4ec7035478846acc29f453ef4f30be5e0ecdbbbd584c1b43796077228	GCA_002082355.1_ASM208235v1_genomic	MUJJ01000001.1	925707	925979	1	TRUE	ATG	GGA/GAG/AGG	0.509	MKELSVNQIEMVSGAGWQESFEGAVIGATTYAFIGGKWAMASGITSFGVAQLVGTFLGLAIGGVGGALYGATHTSEQVETFFNNVMDFAG*	TRUE
v1_PLS_e0d16ed4ec7035478846acc29f453ef4f30be5e0ecdbbbd584c1b43796077228	PDI_tr_I6ZU90_I6ZU90_ECOLX	39.13	23	14	0	1	23	4	26	0.000215	26.2	microcins.verified	TRUE	FALSE	GCF_003369485.1/GCF_003369485.1_ASM336948v1_genomic|NZ_QQXH01000033.1|1285:1557:-1	v1_PLS_e0d16ed4ec7035478846acc29f453ef4f30be5e0ecdbbbd584c1b43796077228	GCF_003369485.1_ASM336948v1_genomic	NZ_QQXH01000033.1	1285	1557	-1	TRUE	ATG	GGA/GAG/AGG	0.513	MKELSVNQIEMVSGAGWQESFEGAVIGATTYAFIGGKWAMASGITSFGVAQLVGTFLGLAIGGVGGALYGATHTSEQVETFFNNVMDFAG*	TRUE
v1_PLS_e0d16ed4ec7035478846acc29f453ef4f30be5e0ecdbbbd584c1b43796077228	PDI_tr_I6ZU90_I6ZU90_ECOLX	39.13	23	14	0	1	23	4	26	0.000215	26.2	microcins.verified	TRUE	FALSE	GCF_029838845.1/GCF_029838845.1_ASM2983884v1_genomic|NZ_JAOBZL010000001.1|616874:617146:-1	v1_PLS_e0d16ed4ec7035478846acc29f453ef4f30be5e0ecdbbbd584c1b43796077228	GCF_029838845.1_ASM2983884v1_genomic	NZ_JAOBZL010000001.1	616874	617146	-1	TRUE	ATG	GGA/GAG/AGG	0.513	MKELSVNQIEMVSGAGWQESFEGAVIGATTYAFIGGKWAMASGITSFGVAQLVGTFLGLAIGGVGGALYGATHTSEQVETFFNNVMDFAG*	TRUE
v1_PLS_de44a88fb1b05015b392377ad9b987e78662be4e2154c78deb93404112e1613d	L_tr_Q841V4_Q841V4_ECOLX	57.143	21	9	0	1	21	1	21	5.11E-05	28.1	microcins.verified	TRUE	FALSE	GCA_005233805.1/GCA_005233805.1_ASM523380v1_genomic|QGAM01000011.1|137100:137417:-1	v1_PLS_de44a88fb1b05015b392377ad9b987e78662be4e2154c78deb93404112e1613d	GCA_005233805.1_ASM523380v1_genomic	QGAM01000011.1	137100	137417	-1	TRUE	ATG	GGAG/GAGG	0.472	MRELTSVEMRNVSGAGFFDFIGAVVVGSVTGITAFGLKWAMSGGSAGGIVGAGIISGGVGLIVGAVVGLVDGALYGAINGWDSTVGWFNQIVENQFDATAPVITA*	TRUE
v1_PLS_de44a88fb1b05015b392377ad9b987e78662be4e2154c78deb93404112e1613d	L_tr_Q841V4_Q841V4_ECOLX	57.143	21	9	0	1	21	1	21	5.11E-05	28.1	microcins.verified	TRUE	FALSE	GCF_014839015.1/GCF_014839015.1_ASM1483901v1_genomic|NZ_JACYNA010000011.1|34809:35126:-1	v1_PLS_de44a88fb1b05015b392377ad9b987e78662be4e2154c78deb93404112e1613d	GCF_014839015.1_ASM1483901v1_genomic	NZ_JACYNA010000011.1	34809	35126	-1	TRUE	ATG	GGAG/GAGG	0.472	MRELTSVEMRNVSGAGFFDFIGAVVVGSVTGITAFGLKWAMSGGSAGGIVGAGIISGGVGLIVGAVVGLVDGALYGAINGWDSTVGWFNQIVENQFDATAPVITA*	TRUE
v1_PLS_de44a88fb1b05015b392377ad9b987e78662be4e2154c78deb93404112e1613d	L_tr_Q841V4_Q841V4_ECOLX	57.143	21	9	0	1	21	1	21	5.11E-05	28.1	microcins.verified	TRUE	FALSE	GCF_005233805.1/GCF_005233805.1_ASM523380v1_genomic|NZ_QGAM01000011.1|137100:137417:-1	v1_PLS_de44a88fb1b05015b392377ad9b987e78662be4e2154c78deb93404112e1613d	GCF_005233805.1_ASM523380v1_genomic	NZ_QGAM01000011.1	137100	137417	-1	TRUE	ATG	GGAG/GAGG	0.472	MRELTSVEMRNVSGAGFFDFIGAVVVGSVTGITAFGLKWAMSGGSAGGIVGAGIISGGVGLIVGAVVGLVDGALYGAINGWDSTVGWFNQIVENQFDATAPVITA*	TRUE
v1_PLS_de44a88fb1b05015b392377ad9b987e78662be4e2154c78deb93404112e1613d	L_tr_Q841V4_Q841V4_ECOLX	57.143	21	9	0	1	21	1	21	5.11E-05	28.1	microcins.verified	TRUE	FALSE	GCF_005233495.1/GCF_005233495.1_ASM523349v1_genomic|NZ_QFZW01000008.1|35851:36168:-1	v1_PLS_de44a88fb1b05015b392377ad9b987e78662be4e2154c78deb93404112e1613d	GCF_005233495.1_ASM523349v1_genomic	NZ_QFZW01000008.1	35851	36168	-1	TRUE	ATG	GGAG/GAGG	0.472	MRELTSVEMRNVSGAGFFDFIGAVVVGSVTGITAFGLKWAMSGGSAGGIVGAGIISGGVGLIVGAVVGLVDGALYGAINGWDSTVGWFNQIVENQFDATAPVITA*	TRUE
v1_PLS_de44a88fb1b05015b392377ad9b987e78662be4e2154c78deb93404112e1613d	L_tr_Q841V4_Q841V4_ECOLX	57.143	21	9	0	1	21	1	21	5.11E-05	28.1	microcins.verified	TRUE	FALSE	GCF_014838905.1/GCF_014838905.1_ASM1483890v1_genomic|NZ_JACYMV010000009.1|34806:35123:-1	v1_PLS_de44a88fb1b05015b392377ad9b987e78662be4e2154c78deb93404112e1613d	GCF_014838905.1_ASM1483890v1_genomic	NZ_JACYMV010000009.1	34806	35123	-1	TRUE	ATG	GGAG/GAGG	0.472	MRELTSVEMRNVSGAGFFDFIGAVVVGSVTGITAFGLKWAMSGGSAGGIVGAGIISGGVGLIVGAVVGLVDGALYGAINGWDSTVGWFNQIVENQFDATAPVITA*	TRUE
v1_PLS_de44a88fb1b05015b392377ad9b987e78662be4e2154c78deb93404112e1613d	L_tr_Q841V4_Q841V4_ECOLX	57.143	21	9	0	1	21	1	21	5.11E-05	28.1	microcins.verified	TRUE	FALSE	GCF_005233795.1/GCF_005233795.1_ASM523379v1_genomic|NZ_QGAH01000008.1|34821:35138:-1	v1_PLS_de44a88fb1b05015b392377ad9b987e78662be4e2154c78deb93404112e1613d	GCF_005233795.1_ASM523379v1_genomic	NZ_QGAH01000008.1	34821	35138	-1	TRUE	ATG	GGAG/GAGG	0.472	MRELTSVEMRNVSGAGFFDFIGAVVVGSVTGITAFGLKWAMSGGSAGGIVGAGIISGGVGLIVGAVVGLVDGALYGAINGWDSTVGWFNQIVENQFDATAPVITA*	TRUE
v1_PLS_de44a88fb1b05015b392377ad9b987e78662be4e2154c78deb93404112e1613d	L_tr_Q841V4_Q841V4_ECOLX	57.143	21	9	0	1	21	1	21	5.11E-05	28.1	microcins.verified	TRUE	FALSE	GCA_014839015.1/GCA_014839015.1_ASM1483901v1_genomic|JACYNA010000011.1|34809:35126:-1	v1_PLS_de44a88fb1b05015b392377ad9b987e78662be4e2154c78deb93404112e1613d	GCA_014839015.1_ASM1483901v1_genomic	JACYNA010000011.1	34809	35126	-1	TRUE	ATG	GGAG/GAGG	0.472	MRELTSVEMRNVSGAGFFDFIGAVVVGSVTGITAFGLKWAMSGGSAGGIVGAGIISGGVGLIVGAVVGLVDGALYGAINGWDSTVGWFNQIVENQFDATAPVITA*	TRUE
v1_PLS_de44a88fb1b05015b392377ad9b987e78662be4e2154c78deb93404112e1613d	L_tr_Q841V4_Q841V4_ECOLX	57.143	21	9	0	1	21	1	21	5.11E-05	28.1	microcins.verified	TRUE	FALSE	GCA_014839315.1/GCA_014839315.1_ASM1483931v1_genomic|JACYNO010000009.1|43199:43516:-1	v1_PLS_de44a88fb1b05015b392377ad9b987e78662be4e2154c78deb93404112e1613d	GCA_014839315.1_ASM1483931v1_genomic	JACYNO010000009.1	43199	43516	-1	TRUE	ATG	GGAG/GAGG	0.472	MRELTSVEMRNVSGAGFFDFIGAVVVGSVTGITAFGLKWAMSGGSAGGIVGAGIISGGVGLIVGAVVGLVDGALYGAINGWDSTVGWFNQIVENQFDATAPVITA*	TRUE
v1_PLS_de44a88fb1b05015b392377ad9b987e78662be4e2154c78deb93404112e1613d	L_tr_Q841V4_Q841V4_ECOLX	57.143	21	9	0	1	21	1	21	5.11E-05	28.1	microcins.verified	TRUE	FALSE	GCA_014839205.1/GCA_014839205.1_ASM1483920v1_genomic|JACYNK010000011.1|43048:43365:-1	v1_PLS_de44a88fb1b05015b392377ad9b987e78662be4e2154c78deb93404112e1613d	GCA_014839205.1_ASM1483920v1_genomic	JACYNK010000011.1	43048	43365	-1	TRUE	ATG	GGAG/GAGG	0.472	MRELTSVEMRNVSGAGFFDFIGAVVVGSVTGITAFGLKWAMSGGSAGGIVGAGIISGGVGLIVGAVVGLVDGALYGAINGWDSTVGWFNQIVENQFDATAPVITA*	TRUE
v1_PLS_de44a88fb1b05015b392377ad9b987e78662be4e2154c78deb93404112e1613d	L_tr_Q841V4_Q841V4_ECOLX	57.143	21	9	0	1	21	1	21	5.11E-05	28.1	microcins.verified	TRUE	FALSE	GCF_014839205.1/GCF_014839205.1_ASM1483920v1_genomic|NZ_JACYNK010000011.1|43048:43365:-1	v1_PLS_de44a88fb1b05015b392377ad9b987e78662be4e2154c78deb93404112e1613d	GCF_014839205.1_ASM1483920v1_genomic	NZ_JACYNK010000011.1	43048	43365	-1	TRUE	ATG	GGAG/GAGG	0.472	MRELTSVEMRNVSGAGFFDFIGAVVVGSVTGITAFGLKWAMSGGSAGGIVGAGIISGGVGLIVGAVVGLVDGALYGAINGWDSTVGWFNQIVENQFDATAPVITA*	TRUE
v1_PLS_de44a88fb1b05015b392377ad9b987e78662be4e2154c78deb93404112e1613d	L_tr_Q841V4_Q841V4_ECOLX	57.143	21	9	0	1	21	1	21	5.11E-05	28.1	microcins.verified	TRUE	FALSE	GCA_005233495.1/GCA_005233495.1_ASM523349v1_genomic|QFZW01000008.1|35851:36168:-1	v1_PLS_de44a88fb1b05015b392377ad9b987e78662be4e2154c78deb93404112e1613d	GCA_005233495.1_ASM523349v1_genomic	QFZW01000008.1	35851	36168	-1	TRUE	ATG	GGAG/GAGG	0.472	MRELTSVEMRNVSGAGFFDFIGAVVVGSVTGITAFGLKWAMSGGSAGGIVGAGIISGGVGLIVGAVVGLVDGALYGAINGWDSTVGWFNQIVENQFDATAPVITA*	TRUE
v1_PLS_de44a88fb1b05015b392377ad9b987e78662be4e2154c78deb93404112e1613d	L_tr_Q841V4_Q841V4_ECOLX	57.143	21	9	0	1	21	1	21	5.11E-05	28.1	microcins.verified	TRUE	FALSE	GCF_014839315.1/GCF_014839315.1_ASM1483931v1_genomic|NZ_JACYNO010000009.1|43199:43516:-1	v1_PLS_de44a88fb1b05015b392377ad9b987e78662be4e2154c78deb93404112e1613d	GCF_014839315.1_ASM1483931v1_genomic	NZ_JACYNO010000009.1	43199	43516	-1	TRUE	ATG	GGAG/GAGG	0.472	MRELTSVEMRNVSGAGFFDFIGAVVVGSVTGITAFGLKWAMSGGSAGGIVGAGIISGGVGLIVGAVVGLVDGALYGAINGWDSTVGWFNQIVENQFDATAPVITA*	TRUE
v1_PLS_de44a88fb1b05015b392377ad9b987e78662be4e2154c78deb93404112e1613d	L_tr_Q841V4_Q841V4_ECOLX	57.143	21	9	0	1	21	1	21	5.11E-05	28.1	microcins.verified	TRUE	FALSE	GCA_005233795.1/GCA_005233795.1_ASM523379v1_genomic|QGAH01000008.1|34821:35138:-1	v1_PLS_de44a88fb1b05015b392377ad9b987e78662be4e2154c78deb93404112e1613d	GCA_005233795.1_ASM523379v1_genomic	QGAH01000008.1	34821	35138	-1	TRUE	ATG	GGAG/GAGG	0.472	MRELTSVEMRNVSGAGFFDFIGAVVVGSVTGITAFGLKWAMSGGSAGGIVGAGIISGGVGLIVGAVVGLVDGALYGAINGWDSTVGWFNQIVENQFDATAPVITA*	TRUE
v1_PLS_de44a88fb1b05015b392377ad9b987e78662be4e2154c78deb93404112e1613d	L_tr_Q841V4_Q841V4_ECOLX	57.143	21	9	0	1	21	1	21	5.11E-05	28.1	microcins.verified	TRUE	FALSE	GCA_014838905.1/GCA_014838905.1_ASM1483890v1_genomic|JACYMV010000009.1|34806:35123:-1	v1_PLS_de44a88fb1b05015b392377ad9b987e78662be4e2154c78deb93404112e1613d	GCA_014838905.1_ASM1483890v1_genomic	JACYMV010000009.1	34806	35123	-1	TRUE	ATG	GGAG/GAGG	0.472	MRELTSVEMRNVSGAGFFDFIGAVVVGSVTGITAFGLKWAMSGGSAGGIVGAGIISGGVGLIVGAVVGLVDGALYGAINGWDSTVGWFNQIVENQFDATAPVITA*	TRUE
v1_PLS_caa4e7ef2a64142cfbdd40b2dc2edff21805786ebe94c167836cd1d599a4cd87	PDI_tr_I6ZU90_I6ZU90_ECOLX	38.889	36	20	1	61	94	57	92	0.000458	25.8	microcins.verified	FALSE	FALSE	GCA_003369485.1/GCA_003369485.1_ASM336948v1_genomic|QQXH01000013.1|27774:28115:-1	v1_PLS_caa4e7ef2a64142cfbdd40b2dc2edff21805786ebe94c167836cd1d599a4cd87	GCA_003369485.1_ASM336948v1_genomic	QQXH01000013.1	27774	28115	-1	TRUE	ATG	GGAG/GAGG	0.482	MEFLYEEHLKIVAGASGAYDPAYAGAGARQSQHGYGGQANGFVGTQSNCLDLGSVIRDNPCATGIVAGIIAGSGSWAGIAKSVATGALTGQCFSGGNGNGGGSGNNYGGQCTW*	FALSE
v1_PLS_caa4e7ef2a64142cfbdd40b2dc2edff21805786ebe94c167836cd1d599a4cd87	PDI_tr_I6ZU90_I6ZU90_ECOLX	38.889	36	20	1	61	94	57	92	0.000458	25.8	microcins.verified	FALSE	FALSE	GCF_003369485.1/GCF_003369485.1_ASM336948v1_genomic|NZ_QQXH01000013.1|27774:28115:-1	v1_PLS_caa4e7ef2a64142cfbdd40b2dc2edff21805786ebe94c167836cd1d599a4cd87	GCF_003369485.1_ASM336948v1_genomic	NZ_QQXH01000013.1	27774	28115	-1	TRUE	ATG	GGAG/GAGG	0.482	MEFLYEEHLKIVAGASGAYDPAYAGAGARQSQHGYGGQANGFVGTQSNCLDLGSVIRDNPCATGIVAGIIAGSGSWAGIAKSVATGALTGQCFSGGNGNGGGSGNNYGGQCTW*	FALSE
v1_PLS_709ffc504d3d74b9f98a2ab59f11eb05740d75e638781587be9ca69a3d79543c	L_tr_Q841V4_Q841V4_ECOLX	66.667	15	5	0	1	15	1	15	0.000144	26.9	microcins.verified	TRUE	FALSE	GCA_003369485.1/GCA_003369485.1_ASM336948v1_genomic|QQXH01000014.1|112323:112655:1	v1_PLS_709ffc504d3d74b9f98a2ab59f11eb05740d75e638781587be9ca69a3d79543c	GCA_003369485.1_ASM336948v1_genomic	QQXH01000014.1	112323	112655	1	TRUE	ATG	GGAGG	0.471	MRELTLDEVSGVSGAAITPNDAALFIGDHLASSVIGGVAAAVAGGAIGYLHGGDAMGILGLSVIGQLVGAVGGAIIGGIGGVIGGAMVSLSYSLPLVEQLAQTIISGGIQ*	TRUE
v1_PLS_709ffc504d3d74b9f98a2ab59f11eb05740d75e638781587be9ca69a3d79543c	L_tr_Q841V4_Q841V4_ECOLX	66.667	15	5	0	1	15	1	15	0.000144	26.9	microcins.verified	TRUE	FALSE	GCA_001662025.1/GCA_001662025.1_ASM166202v1_genomic|LXSW01000002.1|110704:111036:1	v1_PLS_709ffc504d3d74b9f98a2ab59f11eb05740d75e638781587be9ca69a3d79543c	GCA_001662025.1_ASM166202v1_genomic	LXSW01000002.1	110704	111036	1	TRUE	ATG	GGAGG	0.471	MRELTLDEVSGVSGAAITPNDAALFIGDHLASSVIGGVAAAVAGGAIGYLHGGDAMGILGLSVIGQLVGAVGGAIIGGIGGVIGGAMVSLSYSLPLVEQLAQTIISGGIQ*	TRUE
v1_PLS_709ffc504d3d74b9f98a2ab59f11eb05740d75e638781587be9ca69a3d79543c	L_tr_Q841V4_Q841V4_ECOLX	66.667	15	5	0	1	15	1	15	0.000144	26.9	microcins.verified	TRUE	FALSE	GCA_029838845.1/GCA_029838845.1_ASM2983884v1_genomic|JAOBZL010000015.1|112311:112643:1	v1_PLS_709ffc504d3d74b9f98a2ab59f11eb05740d75e638781587be9ca69a3d79543c	GCA_029838845.1_ASM2983884v1_genomic	JAOBZL010000015.1	112311	112643	1	TRUE	ATG	GGAGG	0.471	MRELTLDEVSGVSGAAITPNDAALFIGDHLASSVIGGVAAAVAGGAIGYLHGGDAMGILGLSVIGQLVGAVGGAIIGGIGGVIGGAMVSLSYSLPLVEQLAQTIISGGIQ*	TRUE
v1_PLS_709ffc504d3d74b9f98a2ab59f11eb05740d75e638781587be9ca69a3d79543c	L_tr_Q841V4_Q841V4_ECOLX	66.667	15	5	0	1	15	1	15	0.000144	26.9	microcins.verified	TRUE	FALSE	GCF_002082355.1/GCF_002082355.1_ASM208235v1_genomic|NZ_MUJJ01000011.1|112355:112687:1	v1_PLS_709ffc504d3d74b9f98a2ab59f11eb05740d75e638781587be9ca69a3d79543c	GCF_002082355.1_ASM208235v1_genomic	NZ_MUJJ01000011.1	112355	112687	1	TRUE	ATG	GGAGG	0.471	MRELTLDEVSGVSGAAITPNDAALFIGDHLASSVIGGVAAAVAGGAIGYLHGGDAMGILGLSVIGQLVGAVGGAIIGGIGGVIGGAMVSLSYSLPLVEQLAQTIISGGIQ*	TRUE
v1_PLS_709ffc504d3d74b9f98a2ab59f11eb05740d75e638781587be9ca69a3d79543c	L_tr_Q841V4_Q841V4_ECOLX	66.667	15	5	0	1	15	1	15	0.000144	26.9	microcins.verified	TRUE	FALSE	GCF_001662025.1/GCF_001662025.1_ASM166202v1_genomic|NZ_LXSW01000002.1|110704:111036:1	v1_PLS_709ffc504d3d74b9f98a2ab59f11eb05740d75e638781587be9ca69a3d79543c	GCF_001662025.1_ASM166202v1_genomic	NZ_LXSW01000002.1	110704	111036	1	TRUE	ATG	GGAGG	0.471	MRELTLDEVSGVSGAAITPNDAALFIGDHLASSVIGGVAAAVAGGAIGYLHGGDAMGILGLSVIGQLVGAVGGAIIGGIGGVIGGAMVSLSYSLPLVEQLAQTIISGGIQ*	TRUE
v1_PLS_709ffc504d3d74b9f98a2ab59f11eb05740d75e638781587be9ca69a3d79543c	L_tr_Q841V4_Q841V4_ECOLX	66.667	15	5	0	1	15	1	15	0.000144	26.9	microcins.verified	TRUE	FALSE	GCA_014156615.1/GCA_014156615.1_ASM1415661v1_genomic|SBFD01000013.1|9362:9694:-1	v1_PLS_709ffc504d3d74b9f98a2ab59f11eb05740d75e638781587be9ca69a3d79543c	GCA_014156615.1_ASM1415661v1_genomic	SBFD01000013.1	9362	9694	-1	TRUE	ATG	GGAGG	0.471	MRELTLDEVSGVSGAAITPNDAALFIGDHLASSVIGGVAAAVAGGAIGYLHGGDAMGILGLSVIGQLVGAVGGAIIGGIGGVIGGAMVSLSYSLPLVEQLAQTIISGGIQ*	TRUE
v1_PLS_709ffc504d3d74b9f98a2ab59f11eb05740d75e638781587be9ca69a3d79543c	L_tr_Q841V4_Q841V4_ECOLX	66.667	15	5	0	1	15	1	15	0.000144	26.9	microcins.verified	TRUE	FALSE	GCA_007558755.1/GCA_007558755.1_ASM755875v1_genomic|VLTF01000011.1|9310:9642:-1	v1_PLS_709ffc504d3d74b9f98a2ab59f11eb05740d75e638781587be9ca69a3d79543c	GCA_007558755.1_ASM755875v1_genomic	VLTF01000011.1	9310	9642	-1	TRUE	ATG	GGAGG	0.468	MRELTLDEVSGVSGAAITPNDAALFIGDHLASSVIGGVAAAVAGGAIGYLHGGDAMGILGLSVIGQLVGAVGGAIIGGIGGVIGGAMVSLSYSLPLVEQLAQTIISGGIQ*	TRUE
v1_PLS_709ffc504d3d74b9f98a2ab59f11eb05740d75e638781587be9ca69a3d79543c	L_tr_Q841V4_Q841V4_ECOLX	66.667	15	5	0	1	15	1	15	0.000144	26.9	microcins.verified	TRUE	FALSE	GCF_014156615.1/GCF_014156615.1_ASM1415661v1_genomic|NZ_SBFD01000013.1|9362:9694:-1	v1_PLS_709ffc504d3d74b9f98a2ab59f11eb05740d75e638781587be9ca69a3d79543c	GCF_014156615.1_ASM1415661v1_genomic	NZ_SBFD01000013.1	9362	9694	-1	TRUE	ATG	GGAGG	0.471	MRELTLDEVSGVSGAAITPNDAALFIGDHLASSVIGGVAAAVAGGAIGYLHGGDAMGILGLSVIGQLVGAVGGAIIGGIGGVIGGAMVSLSYSLPLVEQLAQTIISGGIQ*	TRUE
v1_PLS_709ffc504d3d74b9f98a2ab59f11eb05740d75e638781587be9ca69a3d79543c	L_tr_Q841V4_Q841V4_ECOLX	66.667	15	5	0	1	15	1	15	0.000144	26.9	microcins.verified	TRUE	FALSE	GCF_007558755.1/GCF_007558755.1_ASM755875v1_genomic|NZ_VLTF01000011.1|9310:9642:-1	v1_PLS_709ffc504d3d74b9f98a2ab59f11eb05740d75e638781587be9ca69a3d79543c	GCF_007558755.1_ASM755875v1_genomic	NZ_VLTF01000011.1	9310	9642	-1	TRUE	ATG	GGAGG	0.468	MRELTLDEVSGVSGAAITPNDAALFIGDHLASSVIGGVAAAVAGGAIGYLHGGDAMGILGLSVIGQLVGAVGGAIIGGIGGVIGGAMVSLSYSLPLVEQLAQTIISGGIQ*	TRUE
v1_PLS_709ffc504d3d74b9f98a2ab59f11eb05740d75e638781587be9ca69a3d79543c	L_tr_Q841V4_Q841V4_ECOLX	66.667	15	5	0	1	15	1	15	0.000144	26.9	microcins.verified	TRUE	FALSE	GCA_010667925.1/GCA_010667925.1_T1_genomic|WSSU01000016.1|110743:111075:1	v1_PLS_709ffc504d3d74b9f98a2ab59f11eb05740d75e638781587be9ca69a3d79543c	GCA_010667925.1_T1_genomic	WSSU01000016.1	110743	111075	1	TRUE	ATG	GGAGG	0.471	MRELTLDEVSGVSGAAITPNDAALFIGDHLASSVIGGVAAAVAGGAIGYLHGGDAMGILGLSVIGQLVGAVGGAIIGGIGGVIGGAMVSLSYSLPLVEQLAQTIISGGIQ*	TRUE
v1_PLS_709ffc504d3d74b9f98a2ab59f11eb05740d75e638781587be9ca69a3d79543c	L_tr_Q841V4_Q841V4_ECOLX	66.667	15	5	0	1	15	1	15	0.000144	26.9	microcins.verified	TRUE	FALSE	GCA_002082355.1/GCA_002082355.1_ASM208235v1_genomic|MUJJ01000011.1|112355:112687:1	v1_PLS_709ffc504d3d74b9f98a2ab59f11eb05740d75e638781587be9ca69a3d79543c	GCA_002082355.1_ASM208235v1_genomic	MUJJ01000011.1	112355	112687	1	TRUE	ATG	GGAGG	0.471	MRELTLDEVSGVSGAAITPNDAALFIGDHLASSVIGGVAAAVAGGAIGYLHGGDAMGILGLSVIGQLVGAVGGAIIGGIGGVIGGAMVSLSYSLPLVEQLAQTIISGGIQ*	TRUE
v1_PLS_709ffc504d3d74b9f98a2ab59f11eb05740d75e638781587be9ca69a3d79543c	L_tr_Q841V4_Q841V4_ECOLX	66.667	15	5	0	1	15	1	15	0.000144	26.9	microcins.verified	TRUE	FALSE	GCF_003369485.1/GCF_003369485.1_ASM336948v1_genomic|NZ_QQXH01000014.1|112323:112655:1	v1_PLS_709ffc504d3d74b9f98a2ab59f11eb05740d75e638781587be9ca69a3d79543c	GCF_003369485.1_ASM336948v1_genomic	NZ_QQXH01000014.1	112323	112655	1	TRUE	ATG	GGAGG	0.471	MRELTLDEVSGVSGAAITPNDAALFIGDHLASSVIGGVAAAVAGGAIGYLHGGDAMGILGLSVIGQLVGAVGGAIIGGIGGVIGGAMVSLSYSLPLVEQLAQTIISGGIQ*	TRUE
v1_PLS_709ffc504d3d74b9f98a2ab59f11eb05740d75e638781587be9ca69a3d79543c	L_tr_Q841V4_Q841V4_ECOLX	66.667	15	5	0	1	15	1	15	0.000144	26.9	microcins.verified	TRUE	FALSE	GCF_010667925.1/GCF_010667925.1_T1_genomic|NZ_WSSU01000016.1|110743:111075:1	v1_PLS_709ffc504d3d74b9f98a2ab59f11eb05740d75e638781587be9ca69a3d79543c	GCF_010667925.1_T1_genomic	NZ_WSSU01000016.1	110743	111075	1	TRUE	ATG	GGAGG	0.471	MRELTLDEVSGVSGAAITPNDAALFIGDHLASSVIGGVAAAVAGGAIGYLHGGDAMGILGLSVIGQLVGAVGGAIIGGIGGVIGGAMVSLSYSLPLVEQLAQTIISGGIQ*	TRUE
v1_PLS_709ffc504d3d74b9f98a2ab59f11eb05740d75e638781587be9ca69a3d79543c	L_tr_Q841V4_Q841V4_ECOLX	66.667	15	5	0	1	15	1	15	0.000144	26.9	microcins.verified	TRUE	FALSE	GCF_029838845.1/GCF_029838845.1_ASM2983884v1_genomic|NZ_JAOBZL010000015.1|112311:112643:1	v1_PLS_709ffc504d3d74b9f98a2ab59f11eb05740d75e638781587be9ca69a3d79543c	GCF_029838845.1_ASM2983884v1_genomic	NZ_JAOBZL010000015.1	112311	112643	1	TRUE	ATG	GGAGG	0.471	MRELTLDEVSGVSGAAITPNDAALFIGDHLASSVIGGVAAAVAGGAIGYLHGGDAMGILGLSVIGQLVGAVGGAIIGGIGGVIGGAMVSLSYSLPLVEQLAQTIISGGIQ*	TRUE
v1_PLS_e22c2c8c6301bca4fe43a490f37bd10b2c7c01123827df6613da972540db5e9f	S_tr_H9ZMG7_H9ZMG7_ECOLX	27.778	126	69	7	1	113	4	120	5.40E-06	31.2	microcins.verified	FALSE	FALSE	GCA_003369485.1/GCA_003369485.1_ASM336948v1_genomic|QQXH01000025.1|46044:46385:1	v1_PLS_e22c2c8c6301bca4fe43a490f37bd10b2c7c01123827df6613da972540db5e9f	GCA_003369485.1_ASM336948v1_genomic	QQXH01000025.1	46044	46385	1	TRUE	ATG	AGGA	0.477	MKILENNQLILVTGASGAYDPAYAGASSHASQHGNKSGSSSNLFGPSNGVVQVVAAHPEIAGCLNGILGGMIGGSAGGPGSAVASAIGGGIGSCFNNSGNSNAGNNFGGQCTW*	FALSE
v1_PLS_e22c2c8c6301bca4fe43a490f37bd10b2c7c01123827df6613da972540db5e9f	S_tr_H9ZMG7_H9ZMG7_ECOLX	27.778	126	69	7	1	113	4	120	5.40E-06	31.2	microcins.verified	FALSE	FALSE	GCF_003369485.1/GCF_003369485.1_ASM336948v1_genomic|NZ_QQXH01000025.1|46044:46385:1	v1_PLS_e22c2c8c6301bca4fe43a490f37bd10b2c7c01123827df6613da972540db5e9f	GCF_003369485.1_ASM336948v1_genomic	NZ_QQXH01000025.1	46044	46385	1	TRUE	ATG	AGGA	0.477	MKILENNQLILVTGASGAYDPAYAGASSHASQHGNKSGSSSNLFGPSNGVVQVVAAHPEIAGCLNGILGGMIGGSAGGPGSAVASAIGGGIGSCFNNSGNSNAGNNFGGQCTW*	FALSE
v1_PLS_1ff3a3f68d8b1ab8a5d58421c99b6da03a7e627ab2c71c943e66395df332ad31	L_tr_Q841V4_Q841V4_ECOLX	47.5	40	17	2	1	36	1	40	3.78E-05	28.5	microcins.verified	TRUE	FALSE	GCA_003369485.1/GCA_003369485.1_ASM336948v1_genomic|QQXH01000068.1|334:651:-1	v1_PLS_1ff3a3f68d8b1ab8a5d58421c99b6da03a7e627ab2c71c943e66395df332ad31	GCA_003369485.1_ASM336948v1_genomic	QQXH01000068.1	334	651	-1	TRUE	ATG	GGAG/GAGG	0.484	MRELTPVEMQNVSGAGFFDFIGSVVVGAAAGITAFGVKWAMSGGSAGGVLGVGLVSGAGGLVIGAVVGLVDGALYGAMNGWDTTAGWFNEIVENTFDPTAPVITA*	TRUE
v1_PLS_1ff3a3f68d8b1ab8a5d58421c99b6da03a7e627ab2c71c943e66395df332ad31	L_tr_Q841V4_Q841V4_ECOLX	47.5	40	17	2	1	36	1	40	3.78E-05	28.5	microcins.verified	TRUE	FALSE	GCA_029838845.1/GCA_029838845.1_ASM2983884v1_genomic|JAOBZL010000012.1|98619:98936:1	v1_PLS_1ff3a3f68d8b1ab8a5d58421c99b6da03a7e627ab2c71c943e66395df332ad31	GCA_029838845.1_ASM2983884v1_genomic	JAOBZL010000012.1	98619	98936	1	TRUE	ATG	GGAG/GAGG	0.487	MRELTPVEMQNVSGAGFFDFIGSVVVGAAAGITAFGVKWAMSGGSAGGVLGVGLVSGAGGLVIGAVVGLVDGALYGAMNGWDTTAGWFNEIVENTFDPTAPVITA*	TRUE
v1_PLS_1ff3a3f68d8b1ab8a5d58421c99b6da03a7e627ab2c71c943e66395df332ad31	L_tr_Q841V4_Q841V4_ECOLX	47.5	40	17	2	1	36	1	40	3.78E-05	28.5	microcins.verified	TRUE	FALSE	GCA_010523255.1/GCA_010523255.1_ASM1052325v1_genomic|CP048036.1|142006:142323:-1	v1_PLS_1ff3a3f68d8b1ab8a5d58421c99b6da03a7e627ab2c71c943e66395df332ad31	GCA_010523255.1_ASM1052325v1_genomic	CP048036.1	142006	142323	-1	TRUE	ATG	GGAG/GAGG	0.484	MRELTPVEMQNVSGAGFFDFIGSVVVGAAAGITAFGVKWAMSGGSAGGVLGVGLVSGAGGLVIGAVVGLVDGALYGAMNGWDTTAGWFNEIVENTFDPTAPVITA*	TRUE
v1_PLS_1ff3a3f68d8b1ab8a5d58421c99b6da03a7e627ab2c71c943e66395df332ad31	L_tr_Q841V4_Q841V4_ECOLX	47.5	40	17	2	1	36	1	40	3.78E-05	28.5	microcins.verified	TRUE	FALSE	GCF_002082355.1/GCF_002082355.1_ASM208235v1_genomic|NZ_MUJJ01000009.1|143578:143895:1	v1_PLS_1ff3a3f68d8b1ab8a5d58421c99b6da03a7e627ab2c71c943e66395df332ad31	GCF_002082355.1_ASM208235v1_genomic	NZ_MUJJ01000009.1	143578	143895	1	TRUE	ATG	GGAG/GAGG	0.487	MRELTPVEMQNVSGAGFFDFIGSVVVGAAAGITAFGVKWAMSGGSAGGVLGVGLVSGAGGLVIGAVVGLVDGALYGAMNGWDTTAGWFNEIVENTFDPTAPVITA*	TRUE
v1_PLS_1ff3a3f68d8b1ab8a5d58421c99b6da03a7e627ab2c71c943e66395df332ad31	L_tr_Q841V4_Q841V4_ECOLX	47.5	40	17	2	1	36	1	40	3.78E-05	28.5	microcins.verified	TRUE	FALSE	GCF_021559955.1/GCF_021559955.1_ASM2155995v1_genomic|NZ_CP068442.1|86855:87172:-1	v1_PLS_1ff3a3f68d8b1ab8a5d58421c99b6da03a7e627ab2c71c943e66395df332ad31	GCF_021559955.1_ASM2155995v1_genomic	NZ_CP068442.1	86855	87172	-1	TRUE	ATG	GGAG/GAGG	0.484	MRELTPVEMQNVSGAGFFDFIGSVVVGAAAGITAFGVKWAMSGGSAGGVLGVGLVSGAGGLVIGAVVGLVDGALYGAMNGWDTTAGWFNEIVENTFDPTAPVITA*	TRUE
v1_PLS_1ff3a3f68d8b1ab8a5d58421c99b6da03a7e627ab2c71c943e66395df332ad31	L_tr_Q841V4_Q841V4_ECOLX	47.5	40	17	2	1	36	1	40	3.78E-05	28.5	microcins.verified	TRUE	FALSE	GCF_010523255.1/GCF_010523255.1_ASM1052325v1_genomic|NZ_CP048036.1|142006:142323:-1	v1_PLS_1ff3a3f68d8b1ab8a5d58421c99b6da03a7e627ab2c71c943e66395df332ad31	GCF_010523255.1_ASM1052325v1_genomic	NZ_CP048036.1	142006	142323	-1	TRUE	ATG	GGAG/GAGG	0.484	MRELTPVEMQNVSGAGFFDFIGSVVVGAAAGITAFGVKWAMSGGSAGGVLGVGLVSGAGGLVIGAVVGLVDGALYGAMNGWDTTAGWFNEIVENTFDPTAPVITA*	TRUE
v1_PLS_1ff3a3f68d8b1ab8a5d58421c99b6da03a7e627ab2c71c943e66395df332ad31	L_tr_Q841V4_Q841V4_ECOLX	47.5	40	17	2	1	36	1	40	3.78E-05	28.5	microcins.verified	TRUE	FALSE	GCA_014156615.1/GCA_014156615.1_ASM1415661v1_genomic|SBFD01000012.1|10525:10842:1	v1_PLS_1ff3a3f68d8b1ab8a5d58421c99b6da03a7e627ab2c71c943e66395df332ad31	GCA_014156615.1_ASM1415661v1_genomic	SBFD01000012.1	10525	10842	1	TRUE	ATG	GGAG/GAGG	0.487	MRELTPVEMQNVSGAGFFDFIGSVVVGAAAGITAFGVKWAMSGGSAGGVLGVGLVSGAGGLVIGAVVGLVDGALYGAMNGWDTTAGWFNEIVENTFDPTAPVITA*	TRUE
v1_PLS_1ff3a3f68d8b1ab8a5d58421c99b6da03a7e627ab2c71c943e66395df332ad31	L_tr_Q841V4_Q841V4_ECOLX	47.5	40	17	2	1	36	1	40	3.78E-05	28.5	microcins.verified	TRUE	FALSE	GCF_014156615.1/GCF_014156615.1_ASM1415661v1_genomic|NZ_SBFD01000012.1|10525:10842:1	v1_PLS_1ff3a3f68d8b1ab8a5d58421c99b6da03a7e627ab2c71c943e66395df332ad31	GCF_014156615.1_ASM1415661v1_genomic	NZ_SBFD01000012.1	10525	10842	1	TRUE	ATG	GGAG/GAGG	0.487	MRELTPVEMQNVSGAGFFDFIGSVVVGAAAGITAFGVKWAMSGGSAGGVLGVGLVSGAGGLVIGAVVGLVDGALYGAMNGWDTTAGWFNEIVENTFDPTAPVITA*	TRUE
v1_PLS_1ff3a3f68d8b1ab8a5d58421c99b6da03a7e627ab2c71c943e66395df332ad31	L_tr_Q841V4_Q841V4_ECOLX	47.5	40	17	2	1	36	1	40	3.78E-05	28.5	microcins.verified	TRUE	FALSE	GCF_001709315.1/GCF_001709315.1_ASM170931v1_genomic|NZ_CP016892.1|138569:138886:-1	v1_PLS_1ff3a3f68d8b1ab8a5d58421c99b6da03a7e627ab2c71c943e66395df332ad31	GCF_001709315.1_ASM170931v1_genomic	NZ_CP016892.1	138569	138886	-1	TRUE	ATG	GGAG/GAGG	0.484	MRELTPVEMQNVSGAGFFDFIGSVVVGAAAGITAFGVKWAMSGGSAGGVLGVGLVSGAGGLVIGAVVGLVDGALYGAMNGWDTTAGWFNEIVENTFDPTAPVITA*	TRUE
v1_PLS_1ff3a3f68d8b1ab8a5d58421c99b6da03a7e627ab2c71c943e66395df332ad31	L_tr_Q841V4_Q841V4_ECOLX	47.5	40	17	2	1	36	1	40	3.78E-05	28.5	microcins.verified	TRUE	FALSE	GCA_021559955.1/GCA_021559955.1_ASM2155995v1_genomic|CP068442.1|86855:87172:-1	v1_PLS_1ff3a3f68d8b1ab8a5d58421c99b6da03a7e627ab2c71c943e66395df332ad31	GCA_021559955.1_ASM2155995v1_genomic	CP068442.1	86855	87172	-1	TRUE	ATG	GGAG/GAGG	0.484	MRELTPVEMQNVSGAGFFDFIGSVVVGAAAGITAFGVKWAMSGGSAGGVLGVGLVSGAGGLVIGAVVGLVDGALYGAMNGWDTTAGWFNEIVENTFDPTAPVITA*	TRUE
v1_PLS_1ff3a3f68d8b1ab8a5d58421c99b6da03a7e627ab2c71c943e66395df332ad31	L_tr_Q841V4_Q841V4_ECOLX	47.5	40	17	2	1	36	1	40	3.78E-05	28.5	microcins.verified	TRUE	FALSE	GCA_002082355.1/GCA_002082355.1_ASM208235v1_genomic|MUJJ01000009.1|143578:143895:1	v1_PLS_1ff3a3f68d8b1ab8a5d58421c99b6da03a7e627ab2c71c943e66395df332ad31	GCA_002082355.1_ASM208235v1_genomic	MUJJ01000009.1	143578	143895	1	TRUE	ATG	GGAG/GAGG	0.487	MRELTPVEMQNVSGAGFFDFIGSVVVGAAAGITAFGVKWAMSGGSAGGVLGVGLVSGAGGLVIGAVVGLVDGALYGAMNGWDTTAGWFNEIVENTFDPTAPVITA*	TRUE
v1_PLS_1ff3a3f68d8b1ab8a5d58421c99b6da03a7e627ab2c71c943e66395df332ad31	L_tr_Q841V4_Q841V4_ECOLX	47.5	40	17	2	1	36	1	40	3.78E-05	28.5	microcins.verified	TRUE	FALSE	GCF_003369485.1/GCF_003369485.1_ASM336948v1_genomic|NZ_QQXH01000068.1|334:651:-1	v1_PLS_1ff3a3f68d8b1ab8a5d58421c99b6da03a7e627ab2c71c943e66395df332ad31	GCF_003369485.1_ASM336948v1_genomic	NZ_QQXH01000068.1	334	651	-1	TRUE	ATG	GGAG/GAGG	0.484	MRELTPVEMQNVSGAGFFDFIGSVVVGAAAGITAFGVKWAMSGGSAGGVLGVGLVSGAGGLVIGAVVGLVDGALYGAMNGWDTTAGWFNEIVENTFDPTAPVITA*	TRUE
v1_PLS_1ff3a3f68d8b1ab8a5d58421c99b6da03a7e627ab2c71c943e66395df332ad31	L_tr_Q841V4_Q841V4_ECOLX	47.5	40	17	2	1	36	1	40	3.78E-05	28.5	microcins.verified	TRUE	FALSE	GCF_029838845.1/GCF_029838845.1_ASM2983884v1_genomic|NZ_JAOBZL010000012.1|98619:98936:1	v1_PLS_1ff3a3f68d8b1ab8a5d58421c99b6da03a7e627ab2c71c943e66395df332ad31	GCF_029838845.1_ASM2983884v1_genomic	NZ_JAOBZL010000012.1	98619	98936	1	TRUE	ATG	GGAG/GAGG	0.487	MRELTPVEMQNVSGAGFFDFIGSVVVGAAAGITAFGVKWAMSGGSAGGVLGVGLVSGAGGLVIGAVVGLVDGALYGAMNGWDTTAGWFNEIVENTFDPTAPVITA*	TRUE
v1_PLS_1ff3a3f68d8b1ab8a5d58421c99b6da03a7e627ab2c71c943e66395df332ad31	L_tr_Q841V4_Q841V4_ECOLX	47.5	40	17	2	1	36	1	40	3.78E-05	28.5	microcins.verified	TRUE	FALSE	GCA_001709315.1/GCA_001709315.1_ASM170931v1_genomic|CP016892.1|138569:138886:-1	v1_PLS_1ff3a3f68d8b1ab8a5d58421c99b6da03a7e627ab2c71c943e66395df332ad31	GCA_001709315.1_ASM170931v1_genomic	CP016892.1	138569	138886	-1	TRUE	ATG	GGAG/GAGG	0.484	MRELTPVEMQNVSGAGFFDFIGSVVVGAAAGITAFGVKWAMSGGSAGGVLGVGLVSGAGGLVIGAVVGLVDGALYGAMNGWDTTAGWFNEIVENTFDPTAPVITA*	TRUE
v1_PLS_424817836008b9e838f2efa2cd76b7466f42ec17a0bdce09533cb7bcfe9569d7	L_tr_Q841V4_Q841V4_ECOLX	51.852	27	13	0	93	119	22	48	4.83E-06	31.6	microcins.verified	FALSE	FALSE	GCF_029991035.1/GCF_029991035.1_ASM2999103v1_genomic|NZ_JASCYM010000003.1|351585:352028:1	v1_PLS_424817836008b9e838f2efa2cd76b7466f42ec17a0bdce09533cb7bcfe9569d7	GCF_029991035.1_ASM2999103v1_genomic	NZ_JASCYM010000003.1	351585	352028	1	TRUE	ATG	None	0.473	MEMIRTRSTALGHAMAERMKSSGKTLNELVAKKATSLFGPKTNFASIVESAGKSNPSVNLKMLQLSRAGKGLIVLSLAISVYEIYTAENKVAETGKQIAINGAGIAGGAAGGALAGLICGPGAPVCVLIGGFVGGALAAFEMGLFWG*	FALSE
v1_PLS_424817836008b9e838f2efa2cd76b7466f42ec17a0bdce09533cb7bcfe9569d7	L_tr_Q841V4_Q841V4_ECOLX	51.852	27	13	0	93	119	22	48	4.83E-06	31.6	microcins.verified	FALSE	FALSE	GCA_029991035.1/GCA_029991035.1_ASM2999103v1_genomic|JASCYM010000003.1|351585:352028:1	v1_PLS_424817836008b9e838f2efa2cd76b7466f42ec17a0bdce09533cb7bcfe9569d7	GCA_029991035.1_ASM2999103v1_genomic	JASCYM010000003.1	351585	352028	1	TRUE	ATG	None	0.473	MEMIRTRSTALGHAMAERMKSSGKTLNELVAKKATSLFGPKTNFASIVESAGKSNPSVNLKMLQLSRAGKGLIVLSLAISVYEIYTAENKVAETGKQIAINGAGIAGGAAGGALAGLICGPGAPVCVLIGGFVGGALAAFEMGLFWG*	FALSE
v1_PLS_9a4be501634bed5a80234a9e9d134aa39ef7b5109cfa98eadbc5485d5607168b	M_tr_Q83TS1_Q83TS1_ECOLX	73.333	15	4	0	5	19	1	15	1.99E-05	28.1	microcins.verified	TRUE	FALSE	GCF_000175935.2/GCF_000175935.2_ASM17593v2_genomic|NC_014837.1|1674310:1674525:-1	v1_PLS_9a4be501634bed5a80234a9e9d134aa39ef7b5109cfa98eadbc5485d5607168b	GCF_000175935.2_ASM17593v2_genomic	NC_014837.1	1674310	1674525	-1	TRUE	ATG	GGAG/GAGG	0.532	MNESMRELSEQEISQVSGGALSLPGVADVSGVVGNLTSTVTGLLGSVLSTVGGVVTGLGSALSGLTNNSGV*	TRUE
v1_PLS_9a4be501634bed5a80234a9e9d134aa39ef7b5109cfa98eadbc5485d5607168b	M_tr_Q83TS1_Q83TS1_ECOLX	73.333	15	4	0	5	19	1	15	1.99E-05	28.1	microcins.verified	TRUE	FALSE	GCA_000175935.2/GCA_000175935.2_ASM17593v2_genomic|CP002433.1|1674310:1674525:-1	v1_PLS_9a4be501634bed5a80234a9e9d134aa39ef7b5109cfa98eadbc5485d5607168b	GCA_000175935.2_ASM17593v2_genomic	CP002433.1	1674310	1674525	-1	TRUE	ATG	GGAG/GAGG	0.532	MNESMRELSEQEISQVSGGALSLPGVADVSGVVGNLTSTVTGLLGSVLSTVGGVVTGLGSALSGLTNNSGV*	TRUE
v1_PLS_55a8f339cc3c784718121092f2b662bd7e9db2a6ad258eb5745e4b0e698b6418	PDI_tr_I6ZU90_I6ZU90_ECOLX	69.565	23	7	0	2	24	4	26	8.41E-07	33.5	microcins.verified	TRUE	FALSE	GCF_021272305.1/GCF_021272305.1_ASM2127230v1_genomic|NZ_JAJSDY010000001.1|165895:166254:-1	v1_PLS_55a8f339cc3c784718121092f2b662bd7e9db2a6ad258eb5745e4b0e698b6418	GCF_021272305.1_ASM2127230v1_genomic	NZ_JAJSDY010000001.1	165895	166254	-1	TRUE	ATG	GGAG/GAGG	0.569	MLRELTEIEINNVSGGNANSGYEGPNCTNAAIKGGVTGATGGAVAGAIRGGVTGLAGGPAGVVAGAGAGAAEGAVYGGVSGAVGGYVGCQNSGSANNGGNNGNLGGDSNANSANGQCHW*	TRUE
v1_PLS_55a8f339cc3c784718121092f2b662bd7e9db2a6ad258eb5745e4b0e698b6418	PDI_tr_I6ZU90_I6ZU90_ECOLX	69.565	23	7	0	2	24	4	26	8.41E-07	33.5	microcins.verified	TRUE	FALSE	GCA_021272305.1/GCA_021272305.1_ASM2127230v1_genomic|JAJSDY010000001.1|165895:166254:-1	v1_PLS_55a8f339cc3c784718121092f2b662bd7e9db2a6ad258eb5745e4b0e698b6418	GCA_021272305.1_ASM2127230v1_genomic	JAJSDY010000001.1	165895	166254	-1	TRUE	ATG	GGAG/GAGG	0.569	MLRELTEIEINNVSGGNANSGYEGPNCTNAAIKGGVTGATGGAVAGAIRGGVTGLAGGPAGVVAGAGAGAAEGAVYGGVSGAVGGYVGCQNSGSANNGGNNGNLGGDSNANSANGQCHW*	TRUE
v1_PLS_55a8f339cc3c784718121092f2b662bd7e9db2a6ad258eb5745e4b0e698b6418	PDI_tr_I6ZU90_I6ZU90_ECOLX	69.565	23	7	0	2	24	4	26	8.41E-07	33.5	microcins.verified	TRUE	FALSE	GCF_021272205.1/GCF_021272205.1_ASM2127220v1_genomic|NZ_JAJSDX010000005.1|259684:260043:1	v1_PLS_55a8f339cc3c784718121092f2b662bd7e9db2a6ad258eb5745e4b0e698b6418	GCF_021272205.1_ASM2127220v1_genomic	NZ_JAJSDX010000005.1	259684	260043	1	TRUE	ATG	GGAG/GAGG	0.572	MLRELTEIEINNVSGGNANSGYEGPNCTNAAIKGGVTGATGGAVAGAIRGGVTGLAGGPAGVVAGAGAGAAEGAVYGGVSGAVGGYVGCQNSGSANNGGNNGNLGGDSNANSANGQCHW*	TRUE
v1_PLS_55a8f339cc3c784718121092f2b662bd7e9db2a6ad258eb5745e4b0e698b6418	PDI_tr_I6ZU90_I6ZU90_ECOLX	69.565	23	7	0	2	24	4	26	8.41E-07	33.5	microcins.verified	TRUE	FALSE	GCA_021272205.1/GCA_021272205.1_ASM2127220v1_genomic|JAJSDX010000005.1|259684:260043:1	v1_PLS_55a8f339cc3c784718121092f2b662bd7e9db2a6ad258eb5745e4b0e698b6418	GCA_021272205.1_ASM2127220v1_genomic	JAJSDX010000005.1	259684	260043	1	TRUE	ATG	GGAG/GAGG	0.572	MLRELTEIEINNVSGGNANSGYEGPNCTNAAIKGGVTGATGGAVAGAIRGGVTGLAGGPAGVVAGAGAGAAEGAVYGGVSGAVGGYVGCQNSGSANNGGNNGNLGGDSNANSANGQCHW*	TRUE
v1_PLS_5d91993de91baf6d7f864a790541947d296957e5d1b346896bbfdf57fff35363	S_tr_H9ZMG7_H9ZMG7_ECOLX	31.325	83	40	4	1	66	4	86	0.000252	26.2	microcins.verified	TRUE	FALSE	GCF_021272305.1/GCF_021272305.1_ASM2127230v1_genomic|NZ_JAJSDY010000012.1|71277:71606:-1	v1_PLS_5d91993de91baf6d7f864a790541947d296957e5d1b346896bbfdf57fff35363	GCF_021272305.1_ASM2127230v1_genomic	NZ_JAJSDY010000012.1	71277	71606	-1	TRUE	ATG	AGGAG	0.57	MRTLSPEEMSIVAGAGNYSDKHGPGSGNSAGGGKGGNYSGVPKTCENQVGAGIITGMIAGTVGGAAGIVAGGALGGVSAALGSCNNSPYGGGKNASNGSGNAGIGQCRW*	FALSE
v1_PLS_5d91993de91baf6d7f864a790541947d296957e5d1b346896bbfdf57fff35363	S_tr_H9ZMG7_H9ZMG7_ECOLX	31.325	83	40	4	1	66	4	86	0.000252	26.2	microcins.verified	TRUE	FALSE	GCA_021272305.1/GCA_021272305.1_ASM2127230v1_genomic|JAJSDY010000012.1|71277:71606:-1	v1_PLS_5d91993de91baf6d7f864a790541947d296957e5d1b346896bbfdf57fff35363	GCA_021272305.1_ASM2127230v1_genomic	JAJSDY010000012.1	71277	71606	-1	TRUE	ATG	AGGAG	0.57	MRTLSPEEMSIVAGAGNYSDKHGPGSGNSAGGGKGGNYSGVPKTCENQVGAGIITGMIAGTVGGAAGIVAGGALGGVSAALGSCNNSPYGGGKNASNGSGNAGIGQCRW*	FALSE
v1_PLS_5d91993de91baf6d7f864a790541947d296957e5d1b346896bbfdf57fff35363	S_tr_H9ZMG7_H9ZMG7_ECOLX	31.325	83	40	4	1	66	4	86	0.000252	26.2	microcins.verified	TRUE	FALSE	GCF_021272205.1/GCF_021272205.1_ASM2127220v1_genomic|NZ_JAJSDX010000001.1|623293:623622:1	v1_PLS_5d91993de91baf6d7f864a790541947d296957e5d1b346896bbfdf57fff35363	GCF_021272205.1_ASM2127220v1_genomic	NZ_JAJSDX010000001.1	623293	623622	1	TRUE	ATG	AGGAG	0.576	MRTLSPEEMSIVAGAGNYSDKHGPGSGNSAGGGKGGNYSGVPKTCENQVGAGIITGMIAGTVGGAAGIVAGGALGGVSAALGSCNNSPYGGGKNASNGSGNAGIGQCRW*	FALSE
v1_PLS_5d91993de91baf6d7f864a790541947d296957e5d1b346896bbfdf57fff35363	S_tr_H9ZMG7_H9ZMG7_ECOLX	31.325	83	40	4	1	66	4	86	0.000252	26.2	microcins.verified	TRUE	FALSE	GCA_021272205.1/GCA_021272205.1_ASM2127220v1_genomic|JAJSDX010000001.1|623293:623622:1	v1_PLS_5d91993de91baf6d7f864a790541947d296957e5d1b346896bbfdf57fff35363	GCA_021272205.1_ASM2127220v1_genomic	JAJSDX010000001.1	623293	623622	1	TRUE	ATG	AGGAG	0.576	MRTLSPEEMSIVAGAGNYSDKHGPGSGNSAGGGKGGNYSGVPKTCENQVGAGIITGMIAGTVGGAAGIVAGGALGGVSAALGSCNNSPYGGGKNASNGSGNAGIGQCRW*	FALSE
v1_PLS_18198a75be32246d7235f9d6a677e7dfa5158de373c5fd92cd6b8ddbb39dd553	S_tr_H9ZMG7_H9ZMG7_ECOLX	27.835	97	59	5	1	95	4	91	4.26E-05	28.5	microcins.verified	FALSE	FALSE	GCA_026544225.1/GCA_026544225.1_ASM2654422v1_genomic|JALNVB010000002.1|100044:100385:1	v1_PLS_18198a75be32246d7235f9d6a677e7dfa5158de373c5fd92cd6b8ddbb39dd553	GCA_026544225.1_ASM2654422v1_genomic	JALNVB010000002.1	100044	100385	1	TRUE	ATG	AGGAG	0.474	MKILENSHLLLVTGASGAYDPAYAGASAYASQHGNKSSQSGNLFGPSNGVIQVVAAHPEMVGCLNGILGGMISGSVGGPGSAVASAIGGGIGSCFNNSGNYNAGNSIGGQCTW*	FALSE
v1_PLS_18198a75be32246d7235f9d6a677e7dfa5158de373c5fd92cd6b8ddbb39dd553	S_tr_H9ZMG7_H9ZMG7_ECOLX	27.835	97	59	5	1	95	4	91	4.26E-05	28.5	microcins.verified	FALSE	FALSE	GCA_007679955.1/GCA_007679955.1_ASM767995v1_genomic|VEHM01000004.1|470868:471209:-1	v1_PLS_18198a75be32246d7235f9d6a677e7dfa5158de373c5fd92cd6b8ddbb39dd553	GCA_007679955.1_ASM767995v1_genomic	VEHM01000004.1	470868	471209	-1	TRUE	ATG	AGGAG	0.468	MKILENSHLLLVTGASGAYDPAYAGASAYASQHGNKSSQSGNLFGPSNGVIQVVAAHPEMVGCLNGILGGMISGSVGGPGSAVASAIGGGIGSCFNNSGNYNAGNSIGGQCTW*	FALSE
v1_PLS_18198a75be32246d7235f9d6a677e7dfa5158de373c5fd92cd6b8ddbb39dd553	S_tr_H9ZMG7_H9ZMG7_ECOLX	27.835	97	59	5	1	95	4	91	4.26E-05	28.5	microcins.verified	FALSE	FALSE	GCF_026544235.1/GCF_026544235.1_ASM2654423v1_genomic|NZ_JALNUY010000002.1|100044:100385:1	v1_PLS_18198a75be32246d7235f9d6a677e7dfa5158de373c5fd92cd6b8ddbb39dd553	GCF_026544235.1_ASM2654423v1_genomic	NZ_JALNUY010000002.1	100044	100385	1	TRUE	ATG	AGGAG	0.474	MKILENSHLLLVTGASGAYDPAYAGASAYASQHGNKSSQSGNLFGPSNGVIQVVAAHPEMVGCLNGILGGMISGSVGGPGSAVASAIGGGIGSCFNNSGNYNAGNSIGGQCTW*	FALSE
v1_PLS_18198a75be32246d7235f9d6a677e7dfa5158de373c5fd92cd6b8ddbb39dd553	S_tr_H9ZMG7_H9ZMG7_ECOLX	27.835	97	59	5	1	95	4	91	4.26E-05	28.5	microcins.verified	FALSE	FALSE	GCF_026541045.1/GCF_026541045.1_ASM2654104v1_genomic|NZ_JALNVA010000002.1|479511:479852:-1	v1_PLS_18198a75be32246d7235f9d6a677e7dfa5158de373c5fd92cd6b8ddbb39dd553	GCF_026541045.1_ASM2654104v1_genomic	NZ_JALNVA010000002.1	479511	479852	-1	TRUE	ATG	AGGAG	0.468	MKILENSHLLLVTGASGAYDPAYAGASAYASQHGNKSSQSGNLFGPSNGVIQVVAAHPEMVGCLNGILGGMISGSVGGPGSAVASAIGGGIGSCFNNSGNYNAGNSIGGQCTW*	FALSE
v1_PLS_18198a75be32246d7235f9d6a677e7dfa5158de373c5fd92cd6b8ddbb39dd553	S_tr_H9ZMG7_H9ZMG7_ECOLX	27.835	97	59	5	1	95	4	91	4.26E-05	28.5	microcins.verified	FALSE	FALSE	GCA_008631495.1/GCA_008631495.1_ASM863149v1_genomic|VWUI01000017.1|57030:57371:-1	v1_PLS_18198a75be32246d7235f9d6a677e7dfa5158de373c5fd92cd6b8ddbb39dd553	GCA_008631495.1_ASM863149v1_genomic	VWUI01000017.1	57030	57371	-1	TRUE	ATG	AGGAG	0.468	MKILENSHLLLVTGASGAYDPAYAGASAYASQHGNKSSQSGNLFGPSNGVIQVVAAHPEMVGCLNGILGGMISGSVGGPGSAVASAIGGGIGSCFNNSGNYNAGNSIGGQCTW*	FALSE
v1_PLS_18198a75be32246d7235f9d6a677e7dfa5158de373c5fd92cd6b8ddbb39dd553	S_tr_H9ZMG7_H9ZMG7_ECOLX	27.835	97	59	5	1	95	4	91	4.26E-05	28.5	microcins.verified	FALSE	FALSE	GCA_002341125.1/GCA_002341125.1_ASM234112v1_genomic|DDNJ01000085.1|6096:6437:1	v1_PLS_18198a75be32246d7235f9d6a677e7dfa5158de373c5fd92cd6b8ddbb39dd553	GCA_002341125.1_ASM234112v1_genomic	DDNJ01000085.1	6096	6437	1	TRUE	ATG	AGGAG	0.474	MKILENSHLLLVTGASGAYDPAYAGASAYASQHGNKSSQSGNLFGPSNGVIQVVAAHPEMVGCLNGILGGMISGSVGGPGSAVASAIGGGIGSCFNNSGNYNAGNSIGGQCTW*	FALSE
v1_PLS_18198a75be32246d7235f9d6a677e7dfa5158de373c5fd92cd6b8ddbb39dd553	S_tr_H9ZMG7_H9ZMG7_ECOLX	27.835	97	59	5	1	95	4	91	4.26E-05	28.5	microcins.verified	FALSE	FALSE	GCF_008631425.1/GCF_008631425.1_ASM863142v1_genomic|NZ_VWUG01000005.1|241418:241759:-1	v1_PLS_18198a75be32246d7235f9d6a677e7dfa5158de373c5fd92cd6b8ddbb39dd553	GCF_008631425.1_ASM863142v1_genomic	NZ_VWUG01000005.1	241418	241759	-1	TRUE	ATG	AGGAG	0.468	MKILENSHLLLVTGASGAYDPAYAGASAYASQHGNKSSQSGNLFGPSNGVIQVVAAHPEMVGCLNGILGGMISGSVGGPGSAVASAIGGGIGSCFNNSGNYNAGNSIGGQCTW*	FALSE
v1_PLS_18198a75be32246d7235f9d6a677e7dfa5158de373c5fd92cd6b8ddbb39dd553	S_tr_H9ZMG7_H9ZMG7_ECOLX	27.835	97	59	5	1	95	4	91	4.26E-05	28.5	microcins.verified	FALSE	FALSE	GCF_008631515.1/GCF_008631515.1_ASM863151v1_genomic|NZ_VWUL01000003.1|99472:99813:1	v1_PLS_18198a75be32246d7235f9d6a677e7dfa5158de373c5fd92cd6b8ddbb39dd553	GCF_008631515.1_ASM863151v1_genomic	NZ_VWUL01000003.1	99472	99813	1	TRUE	ATG	AGGAG	0.474	MKILENSHLLLVTGASGAYDPAYAGASAYASQHGNKSSQSGNLFGPSNGVIQVVAAHPEMVGCLNGILGGMISGSVGGPGSAVASAIGGGIGSCFNNSGNYNAGNSIGGQCTW*	FALSE
v1_PLS_18198a75be32246d7235f9d6a677e7dfa5158de373c5fd92cd6b8ddbb39dd553	S_tr_H9ZMG7_H9ZMG7_ECOLX	27.835	97	59	5	1	95	4	91	4.26E-05	28.5	microcins.verified	FALSE	FALSE	GCA_006494375.1/GCA_006494375.1_ASM649437v1_genomic|VHIZ01000008.1|33669:34010:-1	v1_PLS_18198a75be32246d7235f9d6a677e7dfa5158de373c5fd92cd6b8ddbb39dd553	GCA_006494375.1_ASM649437v1_genomic	VHIZ01000008.1	33669	34010	-1	TRUE	ATG	AGGAG	0.468	MKILENSHLLLVTGASGAYDPAYAGASAYASQHGNKSSQSGNLFGPSNGVIQVVAAHPEMVGCLNGILGGMISGSVGGPGSAVASAIGGGIGSCFNNSGNYNAGNSIGGQCTW*	FALSE
v1_PLS_18198a75be32246d7235f9d6a677e7dfa5158de373c5fd92cd6b8ddbb39dd553	S_tr_H9ZMG7_H9ZMG7_ECOLX	27.835	97	59	5	1	95	4	91	4.26E-05	28.5	microcins.verified	FALSE	FALSE	GCA_008631445.1/GCA_008631445.1_ASM863144v1_genomic|VWUH01000001.1|468869:469210:-1	v1_PLS_18198a75be32246d7235f9d6a677e7dfa5158de373c5fd92cd6b8ddbb39dd553	GCA_008631445.1_ASM863144v1_genomic	VWUH01000001.1	468869	469210	-1	TRUE	ATG	AGGAG	0.468	MKILENSHLLLVTGASGAYDPAYAGASAYASQHGNKSSQSGNLFGPSNGVIQVVAAHPEMVGCLNGILGGMISGSVGGPGSAVASAIGGGIGSCFNNSGNYNAGNSIGGQCTW*	FALSE
v1_PLS_18198a75be32246d7235f9d6a677e7dfa5158de373c5fd92cd6b8ddbb39dd553	S_tr_H9ZMG7_H9ZMG7_ECOLX	27.835	97	59	5	1	95	4	91	4.26E-05	28.5	microcins.verified	FALSE	FALSE	GCF_008631445.1/GCF_008631445.1_ASM863144v1_genomic|NZ_VWUH01000001.1|468869:469210:-1	v1_PLS_18198a75be32246d7235f9d6a677e7dfa5158de373c5fd92cd6b8ddbb39dd553	GCF_008631445.1_ASM863144v1_genomic	NZ_VWUH01000001.1	468869	469210	-1	TRUE	ATG	AGGAG	0.468	MKILENSHLLLVTGASGAYDPAYAGASAYASQHGNKSSQSGNLFGPSNGVIQVVAAHPEMVGCLNGILGGMISGSVGGPGSAVASAIGGGIGSCFNNSGNYNAGNSIGGQCTW*	FALSE
v1_PLS_18198a75be32246d7235f9d6a677e7dfa5158de373c5fd92cd6b8ddbb39dd553	S_tr_H9ZMG7_H9ZMG7_ECOLX	27.835	97	59	5	1	95	4	91	4.26E-05	28.5	microcins.verified	FALSE	FALSE	GCF_000255315.1/GCF_000255315.1_ASM25531v2_genomic|NZ_AJFP01000001.1|3707020:3707361:-1	v1_PLS_18198a75be32246d7235f9d6a677e7dfa5158de373c5fd92cd6b8ddbb39dd553	GCF_000255315.1_ASM25531v2_genomic	NZ_AJFP01000001.1	3707020	3707361	-1	TRUE	ATG	AGGAG	0.468	MKILENSHLLLVTGASGAYDPAYAGASAYASQHGNKSSQSGNLFGPSNGVIQVVAAHPEMVGCLNGILGGMISGSVGGPGSAVASAIGGGIGSCFNNSGNYNAGNSIGGQCTW*	FALSE
v1_PLS_18198a75be32246d7235f9d6a677e7dfa5158de373c5fd92cd6b8ddbb39dd553	S_tr_H9ZMG7_H9ZMG7_ECOLX	27.835	97	59	5	1	95	4	91	4.26E-05	28.5	microcins.verified	FALSE	FALSE	GCA_026544265.1/GCA_026544265.1_ASM2654426v1_genomic|JALNVC010000003.1|100044:100385:1	v1_PLS_18198a75be32246d7235f9d6a677e7dfa5158de373c5fd92cd6b8ddbb39dd553	GCA_026544265.1_ASM2654426v1_genomic	JALNVC010000003.1	100044	100385	1	TRUE	ATG	AGGAG	0.474	MKILENSHLLLVTGASGAYDPAYAGASAYASQHGNKSSQSGNLFGPSNGVIQVVAAHPEMVGCLNGILGGMISGSVGGPGSAVASAIGGGIGSCFNNSGNYNAGNSIGGQCTW*	FALSE
v1_PLS_18198a75be32246d7235f9d6a677e7dfa5158de373c5fd92cd6b8ddbb39dd553	S_tr_H9ZMG7_H9ZMG7_ECOLX	27.835	97	59	5	1	95	4	91	4.26E-05	28.5	microcins.verified	FALSE	FALSE	GCA_026541045.1/GCA_026541045.1_ASM2654104v1_genomic|JALNVA010000002.1|479511:479852:-1	v1_PLS_18198a75be32246d7235f9d6a677e7dfa5158de373c5fd92cd6b8ddbb39dd553	GCA_026541045.1_ASM2654104v1_genomic	JALNVA010000002.1	479511	479852	-1	TRUE	ATG	AGGAG	0.468	MKILENSHLLLVTGASGAYDPAYAGASAYASQHGNKSSQSGNLFGPSNGVIQVVAAHPEMVGCLNGILGGMISGSVGGPGSAVASAIGGGIGSCFNNSGNYNAGNSIGGQCTW*	FALSE
v1_PLS_18198a75be32246d7235f9d6a677e7dfa5158de373c5fd92cd6b8ddbb39dd553	S_tr_H9ZMG7_H9ZMG7_ECOLX	27.835	97	59	5	1	95	4	91	4.26E-05	28.5	microcins.verified	FALSE	FALSE	GCA_008631425.1/GCA_008631425.1_ASM863142v1_genomic|VWUG01000005.1|241418:241759:-1	v1_PLS_18198a75be32246d7235f9d6a677e7dfa5158de373c5fd92cd6b8ddbb39dd553	GCA_008631425.1_ASM863142v1_genomic	VWUG01000005.1	241418	241759	-1	TRUE	ATG	AGGAG	0.468	MKILENSHLLLVTGASGAYDPAYAGASAYASQHGNKSSQSGNLFGPSNGVIQVVAAHPEMVGCLNGILGGMISGSVGGPGSAVASAIGGGIGSCFNNSGNYNAGNSIGGQCTW*	FALSE
v1_PLS_18198a75be32246d7235f9d6a677e7dfa5158de373c5fd92cd6b8ddbb39dd553	S_tr_H9ZMG7_H9ZMG7_ECOLX	27.835	97	59	5	1	95	4	91	4.26E-05	28.5	microcins.verified	FALSE	FALSE	GCF_007679955.1/GCF_007679955.1_ASM767995v1_genomic|NZ_VEHM01000004.1|470868:471209:-1	v1_PLS_18198a75be32246d7235f9d6a677e7dfa5158de373c5fd92cd6b8ddbb39dd553	GCF_007679955.1_ASM767995v1_genomic	NZ_VEHM01000004.1	470868	471209	-1	TRUE	ATG	AGGAG	0.468	MKILENSHLLLVTGASGAYDPAYAGASAYASQHGNKSSQSGNLFGPSNGVIQVVAAHPEMVGCLNGILGGMISGSVGGPGSAVASAIGGGIGSCFNNSGNYNAGNSIGGQCTW*	FALSE
v1_PLS_18198a75be32246d7235f9d6a677e7dfa5158de373c5fd92cd6b8ddbb39dd553	S_tr_H9ZMG7_H9ZMG7_ECOLX	27.835	97	59	5	1	95	4	91	4.26E-05	28.5	microcins.verified	FALSE	FALSE	GCA_002387765.1/GCA_002387765.1_ASM238776v1_genomic|DGKM01000215.1|16633:16974:1	v1_PLS_18198a75be32246d7235f9d6a677e7dfa5158de373c5fd92cd6b8ddbb39dd553	GCA_002387765.1_ASM238776v1_genomic	DGKM01000215.1	16633	16974	1	TRUE	ATG	AGGAG	0.474	MKILENSHLLLVTGASGAYDPAYAGASAYASQHGNKSSQSGNLFGPSNGVIQVVAAHPEMVGCLNGILGGMISGSVGGPGSAVASAIGGGIGSCFNNSGNYNAGNSIGGQCTW*	FALSE
v1_PLS_18198a75be32246d7235f9d6a677e7dfa5158de373c5fd92cd6b8ddbb39dd553	S_tr_H9ZMG7_H9ZMG7_ECOLX	27.835	97	59	5	1	95	4	91	4.26E-05	28.5	microcins.verified	FALSE	FALSE	GCA_026544235.1/GCA_026544235.1_ASM2654423v1_genomic|JALNUY010000002.1|100044:100385:1	v1_PLS_18198a75be32246d7235f9d6a677e7dfa5158de373c5fd92cd6b8ddbb39dd553	GCA_026544235.1_ASM2654423v1_genomic	JALNUY010000002.1	100044	100385	1	TRUE	ATG	AGGAG	0.474	MKILENSHLLLVTGASGAYDPAYAGASAYASQHGNKSSQSGNLFGPSNGVIQVVAAHPEMVGCLNGILGGMISGSVGGPGSAVASAIGGGIGSCFNNSGNYNAGNSIGGQCTW*	FALSE
v1_PLS_18198a75be32246d7235f9d6a677e7dfa5158de373c5fd92cd6b8ddbb39dd553	S_tr_H9ZMG7_H9ZMG7_ECOLX	27.835	97	59	5	1	95	4	91	4.26E-05	28.5	microcins.verified	FALSE	FALSE	GCF_006494375.1/GCF_006494375.1_ASM649437v1_genomic|NZ_VHIZ01000008.1|33669:34010:-1	v1_PLS_18198a75be32246d7235f9d6a677e7dfa5158de373c5fd92cd6b8ddbb39dd553	GCF_006494375.1_ASM649437v1_genomic	NZ_VHIZ01000008.1	33669	34010	-1	TRUE	ATG	AGGAG	0.468	MKILENSHLLLVTGASGAYDPAYAGASAYASQHGNKSSQSGNLFGPSNGVIQVVAAHPEMVGCLNGILGGMISGSVGGPGSAVASAIGGGIGSCFNNSGNYNAGNSIGGQCTW*	FALSE
v1_PLS_18198a75be32246d7235f9d6a677e7dfa5158de373c5fd92cd6b8ddbb39dd553	S_tr_H9ZMG7_H9ZMG7_ECOLX	27.835	97	59	5	1	95	4	91	4.26E-05	28.5	microcins.verified	FALSE	FALSE	GCA_008631515.1/GCA_008631515.1_ASM863151v1_genomic|VWUL01000003.1|99472:99813:1	v1_PLS_18198a75be32246d7235f9d6a677e7dfa5158de373c5fd92cd6b8ddbb39dd553	GCA_008631515.1_ASM863151v1_genomic	VWUL01000003.1	99472	99813	1	TRUE	ATG	AGGAG	0.474	MKILENSHLLLVTGASGAYDPAYAGASAYASQHGNKSSQSGNLFGPSNGVIQVVAAHPEMVGCLNGILGGMISGSVGGPGSAVASAIGGGIGSCFNNSGNYNAGNSIGGQCTW*	FALSE
v1_PLS_18198a75be32246d7235f9d6a677e7dfa5158de373c5fd92cd6b8ddbb39dd553	S_tr_H9ZMG7_H9ZMG7_ECOLX	27.835	97	59	5	1	95	4	91	4.26E-05	28.5	microcins.verified	FALSE	FALSE	GCA_000255315.2/GCA_000255315.2_ASM25531v2_genomic|AJFP01000001.1|3707020:3707361:-1	v1_PLS_18198a75be32246d7235f9d6a677e7dfa5158de373c5fd92cd6b8ddbb39dd553	GCA_000255315.2_ASM25531v2_genomic	AJFP01000001.1	3707020	3707361	-1	TRUE	ATG	AGGAG	0.468	MKILENSHLLLVTGASGAYDPAYAGASAYASQHGNKSSQSGNLFGPSNGVIQVVAAHPEMVGCLNGILGGMISGSVGGPGSAVASAIGGGIGSCFNNSGNYNAGNSIGGQCTW*	FALSE
v1_PLS_18198a75be32246d7235f9d6a677e7dfa5158de373c5fd92cd6b8ddbb39dd553	S_tr_H9ZMG7_H9ZMG7_ECOLX	27.835	97	59	5	1	95	4	91	4.26E-05	28.5	microcins.verified	FALSE	FALSE	GCF_026544225.1/GCF_026544225.1_ASM2654422v1_genomic|NZ_JALNVB010000002.1|100044:100385:1	v1_PLS_18198a75be32246d7235f9d6a677e7dfa5158de373c5fd92cd6b8ddbb39dd553	GCF_026544225.1_ASM2654422v1_genomic	NZ_JALNVB010000002.1	100044	100385	1	TRUE	ATG	AGGAG	0.474	MKILENSHLLLVTGASGAYDPAYAGASAYASQHGNKSSQSGNLFGPSNGVIQVVAAHPEMVGCLNGILGGMISGSVGGPGSAVASAIGGGIGSCFNNSGNYNAGNSIGGQCTW*	FALSE
v1_PLS_18198a75be32246d7235f9d6a677e7dfa5158de373c5fd92cd6b8ddbb39dd553	S_tr_H9ZMG7_H9ZMG7_ECOLX	27.835	97	59	5	1	95	4	91	4.26E-05	28.5	microcins.verified	FALSE	FALSE	GCF_008631495.1/GCF_008631495.1_ASM863149v1_genomic|NZ_VWUI01000017.1|57030:57371:-1	v1_PLS_18198a75be32246d7235f9d6a677e7dfa5158de373c5fd92cd6b8ddbb39dd553	GCF_008631495.1_ASM863149v1_genomic	NZ_VWUI01000017.1	57030	57371	-1	TRUE	ATG	AGGAG	0.468	MKILENSHLLLVTGASGAYDPAYAGASAYASQHGNKSSQSGNLFGPSNGVIQVVAAHPEMVGCLNGILGGMISGSVGGPGSAVASAIGGGIGSCFNNSGNYNAGNSIGGQCTW*	FALSE
v1_PLS_18198a75be32246d7235f9d6a677e7dfa5158de373c5fd92cd6b8ddbb39dd553	S_tr_H9ZMG7_H9ZMG7_ECOLX	27.835	97	59	5	1	95	4	91	4.26E-05	28.5	microcins.verified	FALSE	FALSE	GCF_026544265.1/GCF_026544265.1_ASM2654426v1_genomic|NZ_JALNVC010000003.1|100044:100385:1	v1_PLS_18198a75be32246d7235f9d6a677e7dfa5158de373c5fd92cd6b8ddbb39dd553	GCF_026544265.1_ASM2654426v1_genomic	NZ_JALNVC010000003.1	100044	100385	1	TRUE	ATG	AGGAG	0.474	MKILENSHLLLVTGASGAYDPAYAGASAYASQHGNKSSQSGNLFGPSNGVIQVVAAHPEMVGCLNGILGGMISGSVGGPGSAVASAIGGGIGSCFNNSGNYNAGNSIGGQCTW*	FALSE
v1_PLS_26161b88ea9b4fbb41c6a8e927d498ece5416714e9bd5047468bc77ba17f3b69	V_sp_P22522_CEAV_ECOLX	43.75	32	18	0	1	32	1	32	5.51E-05	27.3	microcins.verified	TRUE	FALSE	GCA_026544225.1/GCA_026544225.1_ASM2654422v1_genomic|JALNVB010000004.1|219225:219500:-1	v1_PLS_26161b88ea9b4fbb41c6a8e927d498ece5416714e9bd5047468bc77ba17f3b69	GCA_026544225.1_ASM2654422v1_genomic	JALNVB010000004.1	219225	219500	-1	TRUE	ATG	AGGA	0.453	MRELTLTEVNSVSGGNVGEIIVGGVKLINDLFNTPLLSFPGRLLDAIGLGSIHHALDSIGFAIFTTIASLGSALGGDASQINYHFNEEWGD*	TRUE
v1_PLS_26161b88ea9b4fbb41c6a8e927d498ece5416714e9bd5047468bc77ba17f3b69	V_sp_P22522_CEAV_ECOLX	43.75	32	18	0	1	32	1	32	5.51E-05	27.3	microcins.verified	TRUE	FALSE	GCF_026544235.1/GCF_026544235.1_ASM2654423v1_genomic|NZ_JALNUY010000004.1|219225:219500:-1	v1_PLS_26161b88ea9b4fbb41c6a8e927d498ece5416714e9bd5047468bc77ba17f3b69	GCF_026544235.1_ASM2654423v1_genomic	NZ_JALNUY010000004.1	219225	219500	-1	TRUE	ATG	AGGA	0.453	MRELTLTEVNSVSGGNVGEIIVGGVKLINDLFNTPLLSFPGRLLDAIGLGSIHHALDSIGFAIFTTIASLGSALGGDASQINYHFNEEWGD*	TRUE
v1_PLS_26161b88ea9b4fbb41c6a8e927d498ece5416714e9bd5047468bc77ba17f3b69	V_sp_P22522_CEAV_ECOLX	43.75	32	18	0	1	32	1	32	5.51E-05	27.3	microcins.verified	TRUE	FALSE	GCF_026541045.1/GCF_026541045.1_ASM2654104v1_genomic|NZ_JALNVA010000004.1|219225:219500:-1	v1_PLS_26161b88ea9b4fbb41c6a8e927d498ece5416714e9bd5047468bc77ba17f3b69	GCF_026541045.1_ASM2654104v1_genomic	NZ_JALNVA010000004.1	219225	219500	-1	TRUE	ATG	AGGA	0.453	MRELTLTEVNSVSGGNVGEIIVGGVKLINDLFNTPLLSFPGRLLDAIGLGSIHHALDSIGFAIFTTIASLGSALGGDASQINYHFNEEWGD*	TRUE
v1_PLS_26161b88ea9b4fbb41c6a8e927d498ece5416714e9bd5047468bc77ba17f3b69	V_sp_P22522_CEAV_ECOLX	43.75	32	18	0	1	32	1	32	5.51E-05	27.3	microcins.verified	TRUE	FALSE	GCA_026544265.1/GCA_026544265.1_ASM2654426v1_genomic|JALNVC010000005.1|219225:219500:-1	v1_PLS_26161b88ea9b4fbb41c6a8e927d498ece5416714e9bd5047468bc77ba17f3b69	GCA_026544265.1_ASM2654426v1_genomic	JALNVC010000005.1	219225	219500	-1	TRUE	ATG	AGGA	0.453	MRELTLTEVNSVSGGNVGEIIVGGVKLINDLFNTPLLSFPGRLLDAIGLGSIHHALDSIGFAIFTTIASLGSALGGDASQINYHFNEEWGD*	TRUE
v1_PLS_26161b88ea9b4fbb41c6a8e927d498ece5416714e9bd5047468bc77ba17f3b69	V_sp_P22522_CEAV_ECOLX	43.75	32	18	0	1	32	1	32	5.51E-05	27.3	microcins.verified	TRUE	FALSE	GCA_026541045.1/GCA_026541045.1_ASM2654104v1_genomic|JALNVA010000004.1|219225:219500:-1	v1_PLS_26161b88ea9b4fbb41c6a8e927d498ece5416714e9bd5047468bc77ba17f3b69	GCA_026541045.1_ASM2654104v1_genomic	JALNVA010000004.1	219225	219500	-1	TRUE	ATG	AGGA	0.453	MRELTLTEVNSVSGGNVGEIIVGGVKLINDLFNTPLLSFPGRLLDAIGLGSIHHALDSIGFAIFTTIASLGSALGGDASQINYHFNEEWGD*	TRUE
v1_PLS_26161b88ea9b4fbb41c6a8e927d498ece5416714e9bd5047468bc77ba17f3b69	V_sp_P22522_CEAV_ECOLX	43.75	32	18	0	1	32	1	32	5.51E-05	27.3	microcins.verified	TRUE	FALSE	GCA_026544235.1/GCA_026544235.1_ASM2654423v1_genomic|JALNUY010000004.1|219225:219500:-1	v1_PLS_26161b88ea9b4fbb41c6a8e927d498ece5416714e9bd5047468bc77ba17f3b69	GCA_026544235.1_ASM2654423v1_genomic	JALNUY010000004.1	219225	219500	-1	TRUE	ATG	AGGA	0.453	MRELTLTEVNSVSGGNVGEIIVGGVKLINDLFNTPLLSFPGRLLDAIGLGSIHHALDSIGFAIFTTIASLGSALGGDASQINYHFNEEWGD*	TRUE
v1_PLS_26161b88ea9b4fbb41c6a8e927d498ece5416714e9bd5047468bc77ba17f3b69	V_sp_P22522_CEAV_ECOLX	43.75	32	18	0	1	32	1	32	5.51E-05	27.3	microcins.verified	TRUE	FALSE	GCF_026544225.1/GCF_026544225.1_ASM2654422v1_genomic|NZ_JALNVB010000004.1|219225:219500:-1	v1_PLS_26161b88ea9b4fbb41c6a8e927d498ece5416714e9bd5047468bc77ba17f3b69	GCF_026544225.1_ASM2654422v1_genomic	NZ_JALNVB010000004.1	219225	219500	-1	TRUE	ATG	AGGA	0.453	MRELTLTEVNSVSGGNVGEIIVGGVKLINDLFNTPLLSFPGRLLDAIGLGSIHHALDSIGFAIFTTIASLGSALGGDASQINYHFNEEWGD*	TRUE
v1_PLS_26161b88ea9b4fbb41c6a8e927d498ece5416714e9bd5047468bc77ba17f3b69	V_sp_P22522_CEAV_ECOLX	43.75	32	18	0	1	32	1	32	5.51E-05	27.3	microcins.verified	TRUE	FALSE	GCF_026544265.1/GCF_026544265.1_ASM2654426v1_genomic|NZ_JALNVC010000005.1|219225:219500:-1	v1_PLS_26161b88ea9b4fbb41c6a8e927d498ece5416714e9bd5047468bc77ba17f3b69	GCF_026544265.1_ASM2654426v1_genomic	NZ_JALNVC010000005.1	219225	219500	-1	TRUE	ATG	AGGA	0.453	MRELTLTEVNSVSGGNVGEIIVGGVKLINDLFNTPLLSFPGRLLDAIGLGSIHHALDSIGFAIFTTIASLGSALGGDASQINYHFNEEWGD*	TRUE
v1_PLS_6fa7b8806649702ebbfd83d67beead5dc39ac9847a7ce3719fb9d0aacaa439a6	N_tr_C3VUZ5_C3VUZ5_ECOLX	31.373	51	27	2	1	51	1	43	6.06E-05	26.9	microcins.verified	TRUE	FALSE	GCA_026544225.1/GCA_026544225.1_ASM2654422v1_genomic|JALNVB010000007.1|79633:79875:-1	v1_PLS_6fa7b8806649702ebbfd83d67beead5dc39ac9847a7ce3719fb9d0aacaa439a6	GCA_026544225.1_ASM2654422v1_genomic	JALNVB010000007.1	79633	79875	-1	TRUE	ATG	AGGA	0.543	MREINEKEIAAVSGAGLPEFLGDVNSALTDVSGLLESTLTSLKESTTFGERLSLTFRALGLNVAKSFLTAFSGFLTTISA*	TRUE
v1_PLS_6fa7b8806649702ebbfd83d67beead5dc39ac9847a7ce3719fb9d0aacaa439a6	N_tr_C3VUZ5_C3VUZ5_ECOLX	31.373	51	27	2	1	51	1	43	6.06E-05	26.9	microcins.verified	TRUE	FALSE	GCF_026544235.1/GCF_026544235.1_ASM2654423v1_genomic|NZ_JALNUY010000006.1|158278:158520:1	v1_PLS_6fa7b8806649702ebbfd83d67beead5dc39ac9847a7ce3719fb9d0aacaa439a6	GCF_026544235.1_ASM2654423v1_genomic	NZ_JALNUY010000006.1	158278	158520	1	TRUE	ATG	AGGA	0.547	MREINEKEIAAVSGAGLPEFLGDVNSALTDVSGLLESTLTSLKESTTFGERLSLTFRALGLNVAKSFLTAFSGFLTTISA*	TRUE
v1_PLS_6fa7b8806649702ebbfd83d67beead5dc39ac9847a7ce3719fb9d0aacaa439a6	N_tr_C3VUZ5_C3VUZ5_ECOLX	31.373	51	27	2	1	51	1	43	6.06E-05	26.9	microcins.verified	TRUE	FALSE	GCF_026541045.1/GCF_026541045.1_ASM2654104v1_genomic|NZ_JALNVA010000006.1|79632:79874:-1	v1_PLS_6fa7b8806649702ebbfd83d67beead5dc39ac9847a7ce3719fb9d0aacaa439a6	GCF_026541045.1_ASM2654104v1_genomic	NZ_JALNVA010000006.1	79632	79874	-1	TRUE	ATG	AGGA	0.543	MREINEKEIAAVSGAGLPEFLGDVNSALTDVSGLLESTLTSLKESTTFGERLSLTFRALGLNVAKSFLTAFSGFLTTISA*	TRUE
v1_PLS_6fa7b8806649702ebbfd83d67beead5dc39ac9847a7ce3719fb9d0aacaa439a6	N_tr_C3VUZ5_C3VUZ5_ECOLX	31.373	51	27	2	1	51	1	43	6.06E-05	26.9	microcins.verified	TRUE	FALSE	GCA_011800325.1/GCA_011800325.1_ASM1180032v1_genomic|JAALFP010000007.1|79238:79480:-1	v1_PLS_6fa7b8806649702ebbfd83d67beead5dc39ac9847a7ce3719fb9d0aacaa439a6	GCA_011800325.1_ASM1180032v1_genomic	JAALFP010000007.1	79238	79480	-1	TRUE	ATG	AGGA	0.543	MREINEKEIAAVSGAGLPEFLGDVNSALTDVSGLLESTLTSLKESTTFGERLSLTFRALGLNVAKSFLTAFSGFLTTISA*	TRUE
v1_PLS_6fa7b8806649702ebbfd83d67beead5dc39ac9847a7ce3719fb9d0aacaa439a6	N_tr_C3VUZ5_C3VUZ5_ECOLX	31.373	51	27	2	1	51	1	43	6.06E-05	26.9	microcins.verified	TRUE	FALSE	GCF_011800325.1/GCF_011800325.1_ASM1180032v1_genomic|NZ_JAALFP010000007.1|79238:79480:-1	v1_PLS_6fa7b8806649702ebbfd83d67beead5dc39ac9847a7ce3719fb9d0aacaa439a6	GCF_011800325.1_ASM1180032v1_genomic	NZ_JAALFP010000007.1	79238	79480	-1	TRUE	ATG	AGGA	0.543	MREINEKEIAAVSGAGLPEFLGDVNSALTDVSGLLESTLTSLKESTTFGERLSLTFRALGLNVAKSFLTAFSGFLTTISA*	TRUE
v1_PLS_6fa7b8806649702ebbfd83d67beead5dc39ac9847a7ce3719fb9d0aacaa439a6	N_tr_C3VUZ5_C3VUZ5_ECOLX	31.373	51	27	2	1	51	1	43	6.06E-05	26.9	microcins.verified	TRUE	FALSE	GCA_026544265.1/GCA_026544265.1_ASM2654426v1_genomic|JALNVC010000007.1|79633:79875:-1	v1_PLS_6fa7b8806649702ebbfd83d67beead5dc39ac9847a7ce3719fb9d0aacaa439a6	GCA_026544265.1_ASM2654426v1_genomic	JALNVC010000007.1	79633	79875	-1	TRUE	ATG	AGGA	0.543	MREINEKEIAAVSGAGLPEFLGDVNSALTDVSGLLESTLTSLKESTTFGERLSLTFRALGLNVAKSFLTAFSGFLTTISA*	TRUE
v1_PLS_6fa7b8806649702ebbfd83d67beead5dc39ac9847a7ce3719fb9d0aacaa439a6	N_tr_C3VUZ5_C3VUZ5_ECOLX	31.373	51	27	2	1	51	1	43	6.06E-05	26.9	microcins.verified	TRUE	FALSE	GCA_026541045.1/GCA_026541045.1_ASM2654104v1_genomic|JALNVA010000006.1|79632:79874:-1	v1_PLS_6fa7b8806649702ebbfd83d67beead5dc39ac9847a7ce3719fb9d0aacaa439a6	GCA_026541045.1_ASM2654104v1_genomic	JALNVA010000006.1	79632	79874	-1	TRUE	ATG	AGGA	0.543	MREINEKEIAAVSGAGLPEFLGDVNSALTDVSGLLESTLTSLKESTTFGERLSLTFRALGLNVAKSFLTAFSGFLTTISA*	TRUE
v1_PLS_6fa7b8806649702ebbfd83d67beead5dc39ac9847a7ce3719fb9d0aacaa439a6	N_tr_C3VUZ5_C3VUZ5_ECOLX	31.373	51	27	2	1	51	1	43	6.06E-05	26.9	microcins.verified	TRUE	FALSE	GCA_026544235.1/GCA_026544235.1_ASM2654423v1_genomic|JALNUY010000006.1|158278:158520:1	v1_PLS_6fa7b8806649702ebbfd83d67beead5dc39ac9847a7ce3719fb9d0aacaa439a6	GCA_026544235.1_ASM2654423v1_genomic	JALNUY010000006.1	158278	158520	1	TRUE	ATG	AGGA	0.547	MREINEKEIAAVSGAGLPEFLGDVNSALTDVSGLLESTLTSLKESTTFGERLSLTFRALGLNVAKSFLTAFSGFLTTISA*	TRUE
v1_PLS_6fa7b8806649702ebbfd83d67beead5dc39ac9847a7ce3719fb9d0aacaa439a6	N_tr_C3VUZ5_C3VUZ5_ECOLX	31.373	51	27	2	1	51	1	43	6.06E-05	26.9	microcins.verified	TRUE	FALSE	GCF_026544225.1/GCF_026544225.1_ASM2654422v1_genomic|NZ_JALNVB010000007.1|79633:79875:-1	v1_PLS_6fa7b8806649702ebbfd83d67beead5dc39ac9847a7ce3719fb9d0aacaa439a6	GCF_026544225.1_ASM2654422v1_genomic	NZ_JALNVB010000007.1	79633	79875	-1	TRUE	ATG	AGGA	0.543	MREINEKEIAAVSGAGLPEFLGDVNSALTDVSGLLESTLTSLKESTTFGERLSLTFRALGLNVAKSFLTAFSGFLTTISA*	TRUE
v1_PLS_6fa7b8806649702ebbfd83d67beead5dc39ac9847a7ce3719fb9d0aacaa439a6	N_tr_C3VUZ5_C3VUZ5_ECOLX	31.373	51	27	2	1	51	1	43	6.06E-05	26.9	microcins.verified	TRUE	FALSE	GCF_026544265.1/GCF_026544265.1_ASM2654426v1_genomic|NZ_JALNVC010000007.1|79633:79875:-1	v1_PLS_6fa7b8806649702ebbfd83d67beead5dc39ac9847a7ce3719fb9d0aacaa439a6	GCF_026544265.1_ASM2654426v1_genomic	NZ_JALNVC010000007.1	79633	79875	-1	TRUE	ATG	AGGA	0.543	MREINEKEIAAVSGAGLPEFLGDVNSALTDVSGLLESTLTSLKESTTFGERLSLTFRALGLNVAKSFLTAFSGFLTTISA*	TRUE
v1_PLS_7ffb886a8beb808a9c5bf890304d95fba90e0942ff15d355918159f75600cde7	PDI_tr_I6ZU90_I6ZU90_ECOLX	35.87	92	44	2	2	87	4	86	2.22E-07	34.7	microcins.verified	TRUE	FALSE	GCA_009646115.1/GCA_009646115.1_ASM964611v1_genomic|CP045721.1|54472:54816:1	v1_PLS_7ffb886a8beb808a9c5bf890304d95fba90e0942ff15d355918159f75600cde7	GCA_009646115.1_ASM964611v1_genomic	CP045721.1	54472	54816	1	TRUE	ATG	GGAG/GAGG	0.559	MLRELTENESNIVSGGNANSGYEGSNCTNAAIEGGVNGATGGAVAGAIRGGVTGLAGGPGGVVAGAGAGAAEGAVYGGVPGAIGGYVGCQNSGYANNGGNSSNLGVDSSDNSVN*	FALSE
v1_PLS_7ffb886a8beb808a9c5bf890304d95fba90e0942ff15d355918159f75600cde7	PDI_tr_I6ZU90_I6ZU90_ECOLX	35.87	92	44	2	2	87	4	86	2.22E-07	34.7	microcins.verified	TRUE	FALSE	GCF_000179655.1/GCF_000179655.1_ASM17965v1_genomic|NZ_AEDL01000001.1|167851:168195:-1	v1_PLS_7ffb886a8beb808a9c5bf890304d95fba90e0942ff15d355918159f75600cde7	GCF_000179655.1_ASM17965v1_genomic	NZ_AEDL01000001.1	167851	168195	-1	TRUE	ATG	GGAG/GAGG	0.559	MLRELTENESNIVSGGNANSGYEGSNCTNAAIEGGVNGATGGAVAGAIRGGVTGLAGGPGGVVAGAGAGAAEGAVYGGVPGAIGGYVGCQNSGYANNGGNSSNLGVDSSDNSVN*	FALSE
v1_PLS_7ffb886a8beb808a9c5bf890304d95fba90e0942ff15d355918159f75600cde7	PDI_tr_I6ZU90_I6ZU90_ECOLX	35.87	92	44	2	2	87	4	86	2.22E-07	34.7	microcins.verified	TRUE	FALSE	GCF_006494355.1/GCF_006494355.1_ASM649435v1_genomic|NZ_VHJB01000036.1|44861:45205:-1	v1_PLS_7ffb886a8beb808a9c5bf890304d95fba90e0942ff15d355918159f75600cde7	GCF_006494355.1_ASM649435v1_genomic	NZ_VHJB01000036.1	44861	45205	-1	TRUE	ATG	GGAG/GAGG	0.559	MLRELTENESNIVSGGNANSGYEGSNCTNAAIEGGVNGATGGAVAGAIRGGVTGLAGGPGGVVAGAGAGAAEGAVYGGVPGAIGGYVGCQNSGYANNGGNSSNLGVDSSDNSVN*	FALSE
v1_PLS_7ffb886a8beb808a9c5bf890304d95fba90e0942ff15d355918159f75600cde7	PDI_tr_I6ZU90_I6ZU90_ECOLX	35.87	92	44	2	2	87	4	86	2.22E-07	34.7	microcins.verified	TRUE	FALSE	GCF_014495885.1/GCF_014495885.1_ASM1449588v1_genomic|NZ_CP061084.1|134510:134854:-1	v1_PLS_7ffb886a8beb808a9c5bf890304d95fba90e0942ff15d355918159f75600cde7	GCF_014495885.1_ASM1449588v1_genomic	NZ_CP061084.1	134510	134854	-1	TRUE	ATG	GGAG/GAGG	0.559	MLRELTENESNIVSGGNANSGYEGSNCTNAAIEGGVNGATGGAVAGAIRGGVTGLAGGPGGVVAGAGAGAAEGAVYGGVPGAIGGYVGCQNSGYANNGGNSSNLGVDSSDNSVN*	FALSE
v1_PLS_7ffb886a8beb808a9c5bf890304d95fba90e0942ff15d355918159f75600cde7	PDI_tr_I6ZU90_I6ZU90_ECOLX	35.87	92	44	2	2	87	4	86	2.22E-07	34.7	microcins.verified	TRUE	FALSE	GCF_009646115.1/GCF_009646115.1_ASM964611v1_genomic|NZ_CP045721.1|54472:54816:1	v1_PLS_7ffb886a8beb808a9c5bf890304d95fba90e0942ff15d355918159f75600cde7	GCF_009646115.1_ASM964611v1_genomic	NZ_CP045721.1	54472	54816	1	TRUE	ATG	GGAG/GAGG	0.559	MLRELTENESNIVSGGNANSGYEGSNCTNAAIEGGVNGATGGAVAGAIRGGVTGLAGGPGGVVAGAGAGAAEGAVYGGVPGAIGGYVGCQNSGYANNGGNSSNLGVDSSDNSVN*	FALSE
v1_PLS_7ffb886a8beb808a9c5bf890304d95fba90e0942ff15d355918159f75600cde7	PDI_tr_I6ZU90_I6ZU90_ECOLX	35.87	92	44	2	2	87	4	86	2.22E-07	34.7	microcins.verified	TRUE	FALSE	GCA_006494355.1/GCA_006494355.1_ASM649435v1_genomic|VHJB01000036.1|44861:45205:-1	v1_PLS_7ffb886a8beb808a9c5bf890304d95fba90e0942ff15d355918159f75600cde7	GCA_006494355.1_ASM649435v1_genomic	VHJB01000036.1	44861	45205	-1	TRUE	ATG	GGAG/GAGG	0.559	MLRELTENESNIVSGGNANSGYEGSNCTNAAIEGGVNGATGGAVAGAIRGGVTGLAGGPGGVVAGAGAGAAEGAVYGGVPGAIGGYVGCQNSGYANNGGNSSNLGVDSSDNSVN*	FALSE
v1_PLS_7ffb886a8beb808a9c5bf890304d95fba90e0942ff15d355918159f75600cde7	PDI_tr_I6ZU90_I6ZU90_ECOLX	35.87	92	44	2	2	87	4	86	2.22E-07	34.7	microcins.verified	TRUE	FALSE	GCA_014495885.1/GCA_014495885.1_ASM1449588v1_genomic|CP061084.1|134510:134854:-1	v1_PLS_7ffb886a8beb808a9c5bf890304d95fba90e0942ff15d355918159f75600cde7	GCA_014495885.1_ASM1449588v1_genomic	CP061084.1	134510	134854	-1	TRUE	ATG	GGAG/GAGG	0.559	MLRELTENESNIVSGGNANSGYEGSNCTNAAIEGGVNGATGGAVAGAIRGGVTGLAGGPGGVVAGAGAGAAEGAVYGGVPGAIGGYVGCQNSGYANNGGNSSNLGVDSSDNSVN*	FALSE
v1_PLS_7ffb886a8beb808a9c5bf890304d95fba90e0942ff15d355918159f75600cde7	PDI_tr_I6ZU90_I6ZU90_ECOLX	35.87	92	44	2	2	87	4	86	2.22E-07	34.7	microcins.verified	TRUE	FALSE	GCA_000179655.1/GCA_000179655.1_ASM17965v1_genomic|AEDL01000001.1|167851:168195:-1	v1_PLS_7ffb886a8beb808a9c5bf890304d95fba90e0942ff15d355918159f75600cde7	GCA_000179655.1_ASM17965v1_genomic	AEDL01000001.1	167851	168195	-1	TRUE	ATG	GGAG/GAGG	0.559	MLRELTENESNIVSGGNANSGYEGSNCTNAAIEGGVNGATGGAVAGAIRGGVTGLAGGPGGVVAGAGAGAAEGAVYGGVPGAIGGYVGCQNSGYANNGGNSSNLGVDSSDNSVN*	FALSE
v1_PLS_ec06c1760151da80fb79530d90036636826a7b406cd61c56fa46946b11539283	I47_tr_Q712Q0_Q712Q0_ECOLX	37.838	37	22	1	74	109	20	56	2.00E-05	28.9	microcins.verified	FALSE	FALSE	GCA_002959555.1/GCA_002959555.1_ASM295955v1_genomic|NMZY01000003.1|605290:605655:-1	v1_PLS_ec06c1760151da80fb79530d90036636826a7b406cd61c56fa46946b11539283	GCA_002959555.1_ASM295955v1_genomic	NMZY01000003.1	605290	605655	-1	TRUE	ATG	None	0.434	MKTGIVDDSGNVLASGGKVITINKGQQNKHISGTNEYKTAAASSGSQLSILTADPKSLLPQLGTGQQVGKVVVGLAGSKERIDFGKTIGTFVDKDTGLSVPTTKGIVHYGKDGTHIVPARP*	FALSE
v1_PLS_ec06c1760151da80fb79530d90036636826a7b406cd61c56fa46946b11539283	I47_tr_Q712Q0_Q712Q0_ECOLX	37.838	37	22	1	74	109	20	56	2.00E-05	28.9	microcins.verified	FALSE	FALSE	GCA_029081065.1/GCA_029081065.1_ASM2908106v1_genomic|JALKJH010000006.1|90439:90804:1	v1_PLS_ec06c1760151da80fb79530d90036636826a7b406cd61c56fa46946b11539283	GCA_029081065.1_ASM2908106v1_genomic	JALKJH010000006.1	90439	90804	1	TRUE	ATG	None	0.432	MKTGIVDDSGNVLASGGKVITINKGQQNKHISGTNEYKTAAASSGSQLSILTADPKSLLPQLGTGQQVGKVVVGLAGSKERIDFGKTIGTFVDKDTGLSVPTTKGIVHYGKDGTHIVPARP*	FALSE
v1_PLS_ec06c1760151da80fb79530d90036636826a7b406cd61c56fa46946b11539283	I47_tr_Q712Q0_Q712Q0_ECOLX	37.838	37	22	1	74	109	20	56	2.00E-05	28.9	microcins.verified	FALSE	FALSE	GCF_002959555.1/GCF_002959555.1_ASM295955v1_genomic|NZ_NMZY01000003.1|605290:605655:-1	v1_PLS_ec06c1760151da80fb79530d90036636826a7b406cd61c56fa46946b11539283	GCF_002959555.1_ASM295955v1_genomic	NZ_NMZY01000003.1	605290	605655	-1	TRUE	ATG	None	0.434	MKTGIVDDSGNVLASGGKVITINKGQQNKHISGTNEYKTAAASSGSQLSILTADPKSLLPQLGTGQQVGKVVVGLAGSKERIDFGKTIGTFVDKDTGLSVPTTKGIVHYGKDGTHIVPARP*	FALSE
v1_PLS_ec06c1760151da80fb79530d90036636826a7b406cd61c56fa46946b11539283	I47_tr_Q712Q0_Q712Q0_ECOLX	37.838	37	22	1	74	109	20	56	2.00E-05	28.9	microcins.verified	FALSE	FALSE	GCF_029081065.1/GCF_029081065.1_ASM2908106v1_genomic|NZ_JALKJH010000006.1|90439:90804:1	v1_PLS_ec06c1760151da80fb79530d90036636826a7b406cd61c56fa46946b11539283	GCF_029081065.1_ASM2908106v1_genomic	NZ_JALKJH010000006.1	90439	90804	1	TRUE	ATG	None	0.432	MKTGIVDDSGNVLASGGKVITINKGQQNKHISGTNEYKTAAASSGSQLSILTADPKSLLPQLGTGQQVGKVVVGLAGSKERIDFGKTIGTFVDKDTGLSVPTTKGIVHYGKDGTHIVPARP*	FALSE
v1_PLS_5c18ce3e82a669bb356d954771aead6bfeeaa110de04fa43099362868775be7c	PDI_tr_I6ZU90_I6ZU90_ECOLX	34.694	49	28	1	54	102	49	93	0.000488	25.8	microcins.verified	TRUE	FALSE	GCA_001597625.1/GCA_001597625.1_ASM159762v1_genomic|LVHW01000001.1|2671008:2671373:1	v1_PLS_5c18ce3e82a669bb356d954771aead6bfeeaa110de04fa43099362868775be7c	GCA_001597625.1_ASM159762v1_genomic	LVHW01000001.1	2671008	2671373	1	TRUE	ATG	GGA/GAG/AGG	0.519	MNIQIASPDHISKLLAFIAVKAKGTRFEIPASLLHNVESELRDFCKARRITVQFKEASTERVIVFCAAGAATGTVVGAMCGGVLGALTGTLLGSAVGAALAQISITVYQVEGSDNLVLTLA*	FALSE
v1_PLS_5c18ce3e82a669bb356d954771aead6bfeeaa110de04fa43099362868775be7c	PDI_tr_I6ZU90_I6ZU90_ECOLX	34.694	49	28	1	54	102	49	93	0.000488	25.8	microcins.verified	TRUE	FALSE	GCF_001597625.1/GCF_001597625.1_ASM159762v1_genomic|NZ_LVHW01000001.1|2671008:2671373:1	v1_PLS_5c18ce3e82a669bb356d954771aead6bfeeaa110de04fa43099362868775be7c	GCF_001597625.1_ASM159762v1_genomic	NZ_LVHW01000001.1	2671008	2671373	1	TRUE	ATG	GGA/GAG/AGG	0.519	MNIQIASPDHISKLLAFIAVKAKGTRFEIPASLLHNVESELRDFCKARRITVQFKEASTERVIVFCAAGAATGTVVGAMCGGVLGALTGTLLGSAVGAALAQISITVYQVEGSDNLVLTLA*	FALSE
v1_PLS_59147a87193fa324546c41e305835ce40601d694b97851539dc18b5394a82490	S_tr_H9ZMG7_H9ZMG7_ECOLX	35.897	117	69	5	6	117	5	120	1.06E-07	35.8	microcins.verified	FALSE	FALSE	GCF_001477195.1/GCF_001477195.1_ASM147719v1_genomic|NZ_LDSF01000043.1|55165:55518:1	v1_PLS_59147a87193fa324546c41e305835ce40601d694b97851539dc18b5394a82490	GCF_001477195.1_ASM147719v1_genomic	NZ_LDSF01000043.1	55165	55518	1	TRUE	ATG	AGGAG	0.494	MKVIARDLLDEISGAGGRNDSSYSSGRNNTSNKGGSSSGSNGNPRYNESGVVNCNNGIIGGAISGAAGGIGGVALGIAGGAFAGGCFTGSGNGGNNSGNNSSSGSCNSGGMGGSCSR*	FALSE
v1_PLS_59147a87193fa324546c41e305835ce40601d694b97851539dc18b5394a82490	S_tr_H9ZMG7_H9ZMG7_ECOLX	35.897	117	69	5	6	117	5	120	1.06E-07	35.8	microcins.verified	FALSE	FALSE	GCF_018726825.1/GCF_018726825.1_ASM1872682v1_genomic|NZ_JAHCSX010000002.1|82720:83073:1	v1_PLS_59147a87193fa324546c41e305835ce40601d694b97851539dc18b5394a82490	GCF_018726825.1_ASM1872682v1_genomic	NZ_JAHCSX010000002.1	82720	83073	1	TRUE	ATG	AGGAG	0.494	MKVIARDLLDEISGAGGRNDSSYSSGRNNTSNKGGSSSGSNGNPRYNESGVVNCNNGIIGGAISGAAGGIGGVALGIAGGAFAGGCFTGSGNGGNNSGNNSSSGSCNSGGMGGSCSR*	FALSE
v1_PLS_59147a87193fa324546c41e305835ce40601d694b97851539dc18b5394a82490	S_tr_H9ZMG7_H9ZMG7_ECOLX	35.897	117	69	5	6	117	5	120	1.06E-07	35.8	microcins.verified	FALSE	FALSE	GCA_009866445.1/GCA_009866445.1_ASM986644v1_genomic|ML956134.1|125060:125413:1	v1_PLS_59147a87193fa324546c41e305835ce40601d694b97851539dc18b5394a82490	GCA_009866445.1_ASM986644v1_genomic	ML956134.1	125060	125413	1	TRUE	ATG	AGGAG	0.494	MKVIARDLLDEISGAGGRNDSSYSSGRNNTSNKGGSSSGSNGNPRYNESGVVNCNNGIIGGAISGAAGGIGGVALGIAGGAFAGGCFTGSGNGGNNSGNNSSSGSCNSGGMGGSCSR*	FALSE
v1_PLS_59147a87193fa324546c41e305835ce40601d694b97851539dc18b5394a82490	S_tr_H9ZMG7_H9ZMG7_ECOLX	35.897	117	69	5	6	117	5	120	1.06E-07	35.8	microcins.verified	FALSE	FALSE	GCA_001476325.1/GCA_001476325.1_ASM147632v1_genomic|LDSE01000031.1|172:525:1	v1_PLS_59147a87193fa324546c41e305835ce40601d694b97851539dc18b5394a82490	GCA_001476325.1_ASM147632v1_genomic	LDSE01000031.1	172	525	1	TRUE	ATG	AGGAG	0.494	MKVIARDLLDEISGAGGRNDSSYSSGRNNTSNKGGSSSGSNGNPRYNESGVVNCNNGIIGGAISGAAGGIGGVALGIAGGAFAGGCFTGSGNGGNNSGNNSSSGSCNSGGMGGSCSR*	FALSE
v1_PLS_59147a87193fa324546c41e305835ce40601d694b97851539dc18b5394a82490	S_tr_H9ZMG7_H9ZMG7_ECOLX	35.897	117	69	5	6	117	5	120	1.06E-07	35.8	microcins.verified	FALSE	FALSE	GCA_001476745.1/GCA_001476745.1_ASM147674v1_genomic|LDSD01000014.1|172762:173115:-1	v1_PLS_59147a87193fa324546c41e305835ce40601d694b97851539dc18b5394a82490	GCA_001476745.1_ASM147674v1_genomic	LDSD01000014.1	172762	173115	-1	TRUE	ATG	AGGAG	0.492	MKVIARDLLDEISGAGGRNDSSYSSGRNNTSNKGGSSSGSNGNPRYNESGVVNCNNGIIGGAISGAAGGIGGVALGIAGGAFAGGCFTGSGNGGNNSGNNSSSGSCNSGGMGGSCSR*	FALSE
v1_PLS_59147a87193fa324546c41e305835ce40601d694b97851539dc18b5394a82490	S_tr_H9ZMG7_H9ZMG7_ECOLX	35.897	117	69	5	6	117	5	120	1.06E-07	35.8	microcins.verified	FALSE	FALSE	GCF_001476765.1/GCF_001476765.1_ASM147676v1_genomic|NZ_LDSG01000023.1|225403:225756:-1	v1_PLS_59147a87193fa324546c41e305835ce40601d694b97851539dc18b5394a82490	GCF_001476765.1_ASM147676v1_genomic	NZ_LDSG01000023.1	225403	225756	-1	TRUE	ATG	AGGAG	0.492	MKVIARDLLDEISGAGGRNDSSYSSGRNNTSNKGGSSSGSNGNPRYNESGVVNCNNGIIGGAISGAAGGIGGVALGIAGGAFAGGCFTGSGNGGNNSGNNSSSGSCNSGGMGGSCSR*	FALSE
v1_PLS_59147a87193fa324546c41e305835ce40601d694b97851539dc18b5394a82490	S_tr_H9ZMG7_H9ZMG7_ECOLX	35.897	117	69	5	6	117	5	120	1.06E-07	35.8	microcins.verified	FALSE	FALSE	GCA_001476765.1/GCA_001476765.1_ASM147676v1_genomic|LDSG01000023.1|225403:225756:-1	v1_PLS_59147a87193fa324546c41e305835ce40601d694b97851539dc18b5394a82490	GCA_001476765.1_ASM147676v1_genomic	LDSG01000023.1	225403	225756	-1	TRUE	ATG	AGGAG	0.492	MKVIARDLLDEISGAGGRNDSSYSSGRNNTSNKGGSSSGSNGNPRYNESGVVNCNNGIIGGAISGAAGGIGGVALGIAGGAFAGGCFTGSGNGGNNSGNNSSSGSCNSGGMGGSCSR*	FALSE
v1_PLS_59147a87193fa324546c41e305835ce40601d694b97851539dc18b5394a82490	S_tr_H9ZMG7_H9ZMG7_ECOLX	35.897	117	69	5	6	117	5	120	1.06E-07	35.8	microcins.verified	FALSE	FALSE	GCA_018726825.1/GCA_018726825.1_ASM1872682v1_genomic|JAHCSX010000002.1|82720:83073:1	v1_PLS_59147a87193fa324546c41e305835ce40601d694b97851539dc18b5394a82490	GCA_018726825.1_ASM1872682v1_genomic	JAHCSX010000002.1	82720	83073	1	TRUE	ATG	AGGAG	0.494	MKVIARDLLDEISGAGGRNDSSYSSGRNNTSNKGGSSSGSNGNPRYNESGVVNCNNGIIGGAISGAAGGIGGVALGIAGGAFAGGCFTGSGNGGNNSGNNSSSGSCNSGGMGGSCSR*	FALSE
v1_PLS_59147a87193fa324546c41e305835ce40601d694b97851539dc18b5394a82490	S_tr_H9ZMG7_H9ZMG7_ECOLX	35.897	117	69	5	6	117	5	120	1.06E-07	35.8	microcins.verified	FALSE	FALSE	GCA_001477195.1/GCA_001477195.1_ASM147719v1_genomic|LDSF01000043.1|55165:55518:1	v1_PLS_59147a87193fa324546c41e305835ce40601d694b97851539dc18b5394a82490	GCA_001477195.1_ASM147719v1_genomic	LDSF01000043.1	55165	55518	1	TRUE	ATG	AGGAG	0.494	MKVIARDLLDEISGAGGRNDSSYSSGRNNTSNKGGSSSGSNGNPRYNESGVVNCNNGIIGGAISGAAGGIGGVALGIAGGAFAGGCFTGSGNGGNNSGNNSSSGSCNSGGMGGSCSR*	FALSE
v1_PLS_59147a87193fa324546c41e305835ce40601d694b97851539dc18b5394a82490	S_tr_H9ZMG7_H9ZMG7_ECOLX	35.897	117	69	5	6	117	5	120	1.06E-07	35.8	microcins.verified	FALSE	FALSE	GCF_001476325.1/GCF_001476325.1_ASM147632v1_genomic|NZ_LDSE01000031.1|172:525:1	v1_PLS_59147a87193fa324546c41e305835ce40601d694b97851539dc18b5394a82490	GCF_001476325.1_ASM147632v1_genomic	NZ_LDSE01000031.1	172	525	1	TRUE	ATG	AGGAG	0.494	MKVIARDLLDEISGAGGRNDSSYSSGRNNTSNKGGSSSGSNGNPRYNESGVVNCNNGIIGGAISGAAGGIGGVALGIAGGAFAGGCFTGSGNGGNNSGNNSSSGSCNSGGMGGSCSR*	FALSE
v1_PLS_59147a87193fa324546c41e305835ce40601d694b97851539dc18b5394a82490	S_tr_H9ZMG7_H9ZMG7_ECOLX	35.897	117	69	5	6	117	5	120	1.06E-07	35.8	microcins.verified	FALSE	FALSE	GCF_009866445.1/GCF_009866445.1_ASM986644v1_genomic|NZ_ML956134.1|125060:125413:1	v1_PLS_59147a87193fa324546c41e305835ce40601d694b97851539dc18b5394a82490	GCF_009866445.1_ASM986644v1_genomic	NZ_ML956134.1	125060	125413	1	TRUE	ATG	AGGAG	0.494	MKVIARDLLDEISGAGGRNDSSYSSGRNNTSNKGGSSSGSNGNPRYNESGVVNCNNGIIGGAISGAAGGIGGVALGIAGGAFAGGCFTGSGNGGNNSGNNSSSGSCNSGGMGGSCSR*	FALSE
v1_PLS_59147a87193fa324546c41e305835ce40601d694b97851539dc18b5394a82490	S_tr_H9ZMG7_H9ZMG7_ECOLX	35.897	117	69	5	6	117	5	120	1.06E-07	35.8	microcins.verified	FALSE	FALSE	GCF_001476745.1/GCF_001476745.1_ASM147674v1_genomic|NZ_LDSD01000014.1|172762:173115:-1	v1_PLS_59147a87193fa324546c41e305835ce40601d694b97851539dc18b5394a82490	GCF_001476745.1_ASM147674v1_genomic	NZ_LDSD01000014.1	172762	173115	-1	TRUE	ATG	AGGAG	0.492	MKVIARDLLDEISGAGGRNDSSYSSGRNNTSNKGGSSSGSNGNPRYNESGVVNCNNGIIGGAISGAAGGIGGVALGIAGGAFAGGCFTGSGNGGNNSGNNSSSGSCNSGGMGGSCSR*	FALSE
v1_PLS_8145eed6c5550084ce63c9766238efa2224f8ca460895131b0b88809b2cb075a	PDI_tr_I6ZU90_I6ZU90_ECOLX	69.565	23	7	0	2	24	4	26	7.33E-08	36.2	microcins.verified	TRUE	FALSE	GCA_017051845.1/GCA_017051845.1_ASM1705184v1_genomic|JADWWO010000001.1|523901:524260:1	v1_PLS_8145eed6c5550084ce63c9766238efa2224f8ca460895131b0b88809b2cb075a	GCA_017051845.1_ASM1705184v1_genomic	JADWWO010000001.1	523901	524260	1	TRUE	ATG	GGAG/GAGG	0.569	MLRELTEREINIVSGGNANSGYEGPNCTSAAIKGGVTGATGGAVAGAIRGGVTGLAGGPAGVAAGAGAGAAEGAVYGGVSGAVGGYVGCQNSGSANNGGNNSNLGGDSNANSANGQCHW*	TRUE
v1_PLS_8145eed6c5550084ce63c9766238efa2224f8ca460895131b0b88809b2cb075a	PDI_tr_I6ZU90_I6ZU90_ECOLX	69.565	23	7	0	2	24	4	26	7.33E-08	36.2	microcins.verified	TRUE	FALSE	GCA_000803205.1/GCA_000803205.1_ASM80320v1_genomic|JSXF01000014.1|557014:557373:-1	v1_PLS_8145eed6c5550084ce63c9766238efa2224f8ca460895131b0b88809b2cb075a	GCA_000803205.1_ASM80320v1_genomic	JSXF01000014.1	557014	557373	-1	TRUE	ATG	GGAG/GAGG	0.567	MLRELTEREINIVSGGNANSGYEGPNCTSAAIKGGVTGATGGAVAGAIRGGVTGLAGGPAGVAAGAGAGAAEGAVYGGVSGAVGGYVGCQNSGSANNGGNNSNLGGDSNANSANGQCHW*	TRUE
v1_PLS_8145eed6c5550084ce63c9766238efa2224f8ca460895131b0b88809b2cb075a	PDI_tr_I6ZU90_I6ZU90_ECOLX	69.565	23	7	0	2	24	4	26	7.33E-08	36.2	microcins.verified	TRUE	FALSE	GCF_017051895.1/GCF_017051895.1_ASM1705189v1_genomic|NZ_JADWWL010000021.1|576105:576464:1	v1_PLS_8145eed6c5550084ce63c9766238efa2224f8ca460895131b0b88809b2cb075a	GCF_017051895.1_ASM1705189v1_genomic	NZ_JADWWL010000021.1	576105	576464	1	TRUE	ATG	GGAG/GAGG	0.569	MLRELTEREINIVSGGNANSGYEGPNCTSAAIKGGVTGATGGAVAGAIRGGVTGLAGGPAGVAAGAGAGAAEGAVYGGVSGAVGGYVGCQNSGSANNGGNNSNLGGDSNANSANGQCHW*	TRUE
v1_PLS_8145eed6c5550084ce63c9766238efa2224f8ca460895131b0b88809b2cb075a	PDI_tr_I6ZU90_I6ZU90_ECOLX	69.565	23	7	0	2	24	4	26	7.33E-08	36.2	microcins.verified	TRUE	FALSE	GCA_017052175.1/GCA_017052175.1_ASM1705217v1_genomic|JADWWE010000001.1|901316:901675:1	v1_PLS_8145eed6c5550084ce63c9766238efa2224f8ca460895131b0b88809b2cb075a	GCA_017052175.1_ASM1705217v1_genomic	JADWWE010000001.1	901316	901675	1	TRUE	ATG	GGAG/GAGG	0.569	MLRELTEREINIVSGGNANSGYEGPNCTSAAIKGGVTGATGGAVAGAIRGGVTGLAGGPAGVAAGAGAGAAEGAVYGGVSGAVGGYVGCQNSGSANNGGNNSNLGGDSNANSANGQCHW*	TRUE
v1_PLS_8145eed6c5550084ce63c9766238efa2224f8ca460895131b0b88809b2cb075a	PDI_tr_I6ZU90_I6ZU90_ECOLX	69.565	23	7	0	2	24	4	26	7.33E-08	36.2	microcins.verified	TRUE	FALSE	GCF_011044475.1/GCF_011044475.1_ASM1104447v1_genomic|NZ_CP049115.1|40043:40402:1	v1_PLS_8145eed6c5550084ce63c9766238efa2224f8ca460895131b0b88809b2cb075a	GCF_011044475.1_ASM1104447v1_genomic	NZ_CP049115.1	40043	40402	1	TRUE	ATG	GGAG/GAGG	0.569	MLRELTEREINIVSGGNANSGYEGPNCTSAAIKGGVTGATGGAVAGAIRGGVTGLAGGPAGVAAGAGAGAAEGAVYGGVSGAVGGYVGCQNSGSANNGGNNSNLGGDSNANSANGQCHW*	TRUE
v1_PLS_8145eed6c5550084ce63c9766238efa2224f8ca460895131b0b88809b2cb075a	PDI_tr_I6ZU90_I6ZU90_ECOLX	69.565	23	7	0	2	24	4	26	7.33E-08	36.2	microcins.verified	TRUE	FALSE	GCA_013277595.1/GCA_013277595.1_ASM1327759v1_genomic|LYOW01000001.1|575783:576142:1	v1_PLS_8145eed6c5550084ce63c9766238efa2224f8ca460895131b0b88809b2cb075a	GCA_013277595.1_ASM1327759v1_genomic	LYOW01000001.1	575783	576142	1	TRUE	ATG	GGAG/GAGG	0.569	MLRELTEREINIVSGGNANSGYEGPNCTSAAIKGGVTGATGGAVAGAIRGGVTGLAGGPAGVAAGAGAGAAEGAVYGGVSGAVGGYVGCQNSGSANNGGNNSNLGGDSNANSANGQCHW*	TRUE
v1_PLS_8145eed6c5550084ce63c9766238efa2224f8ca460895131b0b88809b2cb075a	PDI_tr_I6ZU90_I6ZU90_ECOLX	69.565	23	7	0	2	24	4	26	7.33E-08	36.2	microcins.verified	TRUE	FALSE	GCA_029433915.1/GCA_029433915.1_ASM2943391v1_genomic|JARNMT010000001.1|841681:842040:1	v1_PLS_8145eed6c5550084ce63c9766238efa2224f8ca460895131b0b88809b2cb075a	GCA_029433915.1_ASM2943391v1_genomic	JARNMT010000001.1	841681	842040	1	TRUE	ATG	GGAG/GAGG	0.569	MLRELTEREINIVSGGNANSGYEGPNCTSAAIKGGVTGATGGAVAGAIRGGVTGLAGGPAGVAAGAGAGAAEGAVYGGVSGAVGGYVGCQNSGSANNGGNNSNLGGDSNANSANGQCHW*	TRUE
v1_PLS_8145eed6c5550084ce63c9766238efa2224f8ca460895131b0b88809b2cb075a	PDI_tr_I6ZU90_I6ZU90_ECOLX	69.565	23	7	0	2	24	4	26	7.33E-08	36.2	microcins.verified	TRUE	FALSE	GCF_029433915.1/GCF_029433915.1_ASM2943391v1_genomic|NZ_JARNMT010000001.1|841681:842040:1	v1_PLS_8145eed6c5550084ce63c9766238efa2224f8ca460895131b0b88809b2cb075a	GCF_029433915.1_ASM2943391v1_genomic	NZ_JARNMT010000001.1	841681	842040	1	TRUE	ATG	GGAG/GAGG	0.569	MLRELTEREINIVSGGNANSGYEGPNCTSAAIKGGVTGATGGAVAGAIRGGVTGLAGGPAGVAAGAGAGAAEGAVYGGVSGAVGGYVGCQNSGSANNGGNNSNLGGDSNANSANGQCHW*	TRUE
v1_PLS_8145eed6c5550084ce63c9766238efa2224f8ca460895131b0b88809b2cb075a	PDI_tr_I6ZU90_I6ZU90_ECOLX	69.565	23	7	0	2	24	4	26	7.33E-08	36.2	microcins.verified	TRUE	FALSE	GCF_017051875.1/GCF_017051875.1_ASM1705187v1_genomic|NZ_JADWWM010000025.1|576105:576464:1	v1_PLS_8145eed6c5550084ce63c9766238efa2224f8ca460895131b0b88809b2cb075a	GCF_017051875.1_ASM1705187v1_genomic	NZ_JADWWM010000025.1	576105	576464	1	TRUE	ATG	GGAG/GAGG	0.569	MLRELTEREINIVSGGNANSGYEGPNCTSAAIKGGVTGATGGAVAGAIRGGVTGLAGGPAGVAAGAGAGAAEGAVYGGVSGAVGGYVGCQNSGSANNGGNNSNLGGDSNANSANGQCHW*	TRUE
v1_PLS_8145eed6c5550084ce63c9766238efa2224f8ca460895131b0b88809b2cb075a	PDI_tr_I6ZU90_I6ZU90_ECOLX	69.565	23	7	0	2	24	4	26	7.33E-08	36.2	microcins.verified	TRUE	FALSE	GCA_011044475.1/GCA_011044475.1_ASM1104447v1_genomic|CP049115.1|40043:40402:1	v1_PLS_8145eed6c5550084ce63c9766238efa2224f8ca460895131b0b88809b2cb075a	GCA_011044475.1_ASM1104447v1_genomic	CP049115.1	40043	40402	1	TRUE	ATG	GGAG/GAGG	0.569	MLRELTEREINIVSGGNANSGYEGPNCTSAAIKGGVTGATGGAVAGAIRGGVTGLAGGPAGVAAGAGAGAAEGAVYGGVSGAVGGYVGCQNSGSANNGGNNSNLGGDSNANSANGQCHW*	TRUE
v1_PLS_8145eed6c5550084ce63c9766238efa2224f8ca460895131b0b88809b2cb075a	PDI_tr_I6ZU90_I6ZU90_ECOLX	69.565	23	7	0	2	24	4	26	7.33E-08	36.2	microcins.verified	TRUE	FALSE	GCF_017051845.1/GCF_017051845.1_ASM1705184v1_genomic|NZ_JADWWO010000001.1|523901:524260:1	v1_PLS_8145eed6c5550084ce63c9766238efa2224f8ca460895131b0b88809b2cb075a	GCF_017051845.1_ASM1705184v1_genomic	NZ_JADWWO010000001.1	523901	524260	1	TRUE	ATG	GGAG/GAGG	0.569	MLRELTEREINIVSGGNANSGYEGPNCTSAAIKGGVTGATGGAVAGAIRGGVTGLAGGPAGVAAGAGAGAAEGAVYGGVSGAVGGYVGCQNSGSANNGGNNSNLGGDSNANSANGQCHW*	TRUE
v1_PLS_8145eed6c5550084ce63c9766238efa2224f8ca460895131b0b88809b2cb075a	PDI_tr_I6ZU90_I6ZU90_ECOLX	69.565	23	7	0	2	24	4	26	7.33E-08	36.2	microcins.verified	TRUE	FALSE	GCF_017052175.1/GCF_017052175.1_ASM1705217v1_genomic|NZ_JADWWE010000001.1|901316:901675:1	v1_PLS_8145eed6c5550084ce63c9766238efa2224f8ca460895131b0b88809b2cb075a	GCF_017052175.1_ASM1705217v1_genomic	NZ_JADWWE010000001.1	901316	901675	1	TRUE	ATG	GGAG/GAGG	0.569	MLRELTEREINIVSGGNANSGYEGPNCTSAAIKGGVTGATGGAVAGAIRGGVTGLAGGPAGVAAGAGAGAAEGAVYGGVSGAVGGYVGCQNSGSANNGGNNSNLGGDSNANSANGQCHW*	TRUE
v1_PLS_8145eed6c5550084ce63c9766238efa2224f8ca460895131b0b88809b2cb075a	PDI_tr_I6ZU90_I6ZU90_ECOLX	69.565	23	7	0	2	24	4	26	7.33E-08	36.2	microcins.verified	TRUE	FALSE	GCF_000786255.1/GCF_000786255.1_ASM78625v1_genomic|NZ_JRWI01000001.1|372870:373229:1	v1_PLS_8145eed6c5550084ce63c9766238efa2224f8ca460895131b0b88809b2cb075a	GCF_000786255.1_ASM78625v1_genomic	NZ_JRWI01000001.1	372870	373229	1	TRUE	ATG	GGAG/GAGG	0.569	MLRELTEREINIVSGGNANSGYEGPNCTSAAIKGGVTGATGGAVAGAIRGGVTGLAGGPAGVAAGAGAGAAEGAVYGGVSGAVGGYVGCQNSGSANNGGNNSNLGGDSNANSANGQCHW*	TRUE
v1_PLS_8145eed6c5550084ce63c9766238efa2224f8ca460895131b0b88809b2cb075a	PDI_tr_I6ZU90_I6ZU90_ECOLX	69.565	23	7	0	2	24	4	26	7.33E-08	36.2	microcins.verified	TRUE	FALSE	GCA_017051875.1/GCA_017051875.1_ASM1705187v1_genomic|JADWWM010000025.1|576105:576464:1	v1_PLS_8145eed6c5550084ce63c9766238efa2224f8ca460895131b0b88809b2cb075a	GCA_017051875.1_ASM1705187v1_genomic	JADWWM010000025.1	576105	576464	1	TRUE	ATG	GGAG/GAGG	0.569	MLRELTEREINIVSGGNANSGYEGPNCTSAAIKGGVTGATGGAVAGAIRGGVTGLAGGPAGVAAGAGAGAAEGAVYGGVSGAVGGYVGCQNSGSANNGGNNSNLGGDSNANSANGQCHW*	TRUE
v1_PLS_8145eed6c5550084ce63c9766238efa2224f8ca460895131b0b88809b2cb075a	PDI_tr_I6ZU90_I6ZU90_ECOLX	69.565	23	7	0	2	24	4	26	7.33E-08	36.2	microcins.verified	TRUE	FALSE	GCA_000786255.1/GCA_000786255.1_ASM78625v1_genomic|JRWI01000001.1|372870:373229:1	v1_PLS_8145eed6c5550084ce63c9766238efa2224f8ca460895131b0b88809b2cb075a	GCA_000786255.1_ASM78625v1_genomic	JRWI01000001.1	372870	373229	1	TRUE	ATG	GGAG/GAGG	0.569	MLRELTEREINIVSGGNANSGYEGPNCTSAAIKGGVTGATGGAVAGAIRGGVTGLAGGPAGVAAGAGAGAAEGAVYGGVSGAVGGYVGCQNSGSANNGGNNSNLGGDSNANSANGQCHW*	TRUE
v1_PLS_8145eed6c5550084ce63c9766238efa2224f8ca460895131b0b88809b2cb075a	PDI_tr_I6ZU90_I6ZU90_ECOLX	69.565	23	7	0	2	24	4	26	7.33E-08	36.2	microcins.verified	TRUE	FALSE	GCF_000803205.1/GCF_000803205.1_ASM80320v1_genomic|NZ_JSXF01000014.1|557014:557373:-1	v1_PLS_8145eed6c5550084ce63c9766238efa2224f8ca460895131b0b88809b2cb075a	GCF_000803205.1_ASM80320v1_genomic	NZ_JSXF01000014.1	557014	557373	-1	TRUE	ATG	GGAG/GAGG	0.567	MLRELTEREINIVSGGNANSGYEGPNCTSAAIKGGVTGATGGAVAGAIRGGVTGLAGGPAGVAAGAGAGAAEGAVYGGVSGAVGGYVGCQNSGSANNGGNNSNLGGDSNANSANGQCHW*	TRUE
v1_PLS_8145eed6c5550084ce63c9766238efa2224f8ca460895131b0b88809b2cb075a	PDI_tr_I6ZU90_I6ZU90_ECOLX	69.565	23	7	0	2	24	4	26	7.33E-08	36.2	microcins.verified	TRUE	FALSE	GCA_017051895.1/GCA_017051895.1_ASM1705189v1_genomic|JADWWL010000021.1|576105:576464:1	v1_PLS_8145eed6c5550084ce63c9766238efa2224f8ca460895131b0b88809b2cb075a	GCA_017051895.1_ASM1705189v1_genomic	JADWWL010000021.1	576105	576464	1	TRUE	ATG	GGAG/GAGG	0.569	MLRELTEREINIVSGGNANSGYEGPNCTSAAIKGGVTGATGGAVAGAIRGGVTGLAGGPAGVAAGAGAGAAEGAVYGGVSGAVGGYVGCQNSGSANNGGNNSNLGGDSNANSANGQCHW*	TRUE
v1_PLS_8145eed6c5550084ce63c9766238efa2224f8ca460895131b0b88809b2cb075a	PDI_tr_I6ZU90_I6ZU90_ECOLX	69.565	23	7	0	2	24	4	26	7.33E-08	36.2	microcins.verified	TRUE	FALSE	GCA_017051815.1/GCA_017051815.1_ASM1705181v1_genomic|JADWWN010000001.1|523901:524260:1	v1_PLS_8145eed6c5550084ce63c9766238efa2224f8ca460895131b0b88809b2cb075a	GCA_017051815.1_ASM1705181v1_genomic	JADWWN010000001.1	523901	524260	1	TRUE	ATG	GGAG/GAGG	0.569	MLRELTEREINIVSGGNANSGYEGPNCTSAAIKGGVTGATGGAVAGAIRGGVTGLAGGPAGVAAGAGAGAAEGAVYGGVSGAVGGYVGCQNSGSANNGGNNSNLGGDSNANSANGQCHW*	TRUE
v1_PLS_8145eed6c5550084ce63c9766238efa2224f8ca460895131b0b88809b2cb075a	PDI_tr_I6ZU90_I6ZU90_ECOLX	69.565	23	7	0	2	24	4	26	7.33E-08	36.2	microcins.verified	TRUE	FALSE	GCF_017051815.1/GCF_017051815.1_ASM1705181v1_genomic|NZ_JADWWN010000001.1|523901:524260:1	v1_PLS_8145eed6c5550084ce63c9766238efa2224f8ca460895131b0b88809b2cb075a	GCF_017051815.1_ASM1705181v1_genomic	NZ_JADWWN010000001.1	523901	524260	1	TRUE	ATG	GGAG/GAGG	0.569	MLRELTEREINIVSGGNANSGYEGPNCTSAAIKGGVTGATGGAVAGAIRGGVTGLAGGPAGVAAGAGAGAAEGAVYGGVSGAVGGYVGCQNSGSANNGGNNSNLGGDSNANSANGQCHW*	TRUE
v1_PLS_8145eed6c5550084ce63c9766238efa2224f8ca460895131b0b88809b2cb075a	PDI_tr_I6ZU90_I6ZU90_ECOLX	69.565	23	7	0	2	24	4	26	7.33E-08	36.2	microcins.verified	TRUE	FALSE	GCF_013277595.1/GCF_013277595.1_ASM1327759v1_genomic|NZ_LYOW01000001.1|575783:576142:1	v1_PLS_8145eed6c5550084ce63c9766238efa2224f8ca460895131b0b88809b2cb075a	GCF_013277595.1_ASM1327759v1_genomic	NZ_LYOW01000001.1	575783	576142	1	TRUE	ATG	GGAG/GAGG	0.569	MLRELTEREINIVSGGNANSGYEGPNCTSAAIKGGVTGATGGAVAGAIRGGVTGLAGGPAGVAAGAGAGAAEGAVYGGVSGAVGGYVGCQNSGSANNGGNNSNLGGDSNANSANGQCHW*	TRUE
v1_PLS_3996ff0acada6fe7a8f3ca35636fcdaba7322a452d26dc0a09eee0ff5b4871a7	N_tr_C3VUZ5_C3VUZ5_ECOLX	56.25	16	7	0	1	16	1	16	0.000126	26.2	microcins.verified	TRUE	FALSE	GCA_018373415.1/GCA_018373415.1_ASM1837341v1_genomic|JAHAHD010000007.1|1709:1981:-1	v1_PLS_3996ff0acada6fe7a8f3ca35636fcdaba7322a452d26dc0a09eee0ff5b4871a7	GCA_018373415.1_ASM1837341v1_genomic	JAHAHD010000007.1	1709	1981	-1	TRUE	ATG	AGGA	0.465	MKELNQYEISCVSGAGLQEMFEGAIIGATTYAFIGGKWAMVSGITTFGISQLVGVALGLIVGGIGGALYGATHTSEQVENFFNSIMEHAG*	TRUE
v1_PLS_3996ff0acada6fe7a8f3ca35636fcdaba7322a452d26dc0a09eee0ff5b4871a7	N_tr_C3VUZ5_C3VUZ5_ECOLX	56.25	16	7	0	1	16	1	16	0.000126	26.2	microcins.verified	TRUE	FALSE	GCF_029844965.1/GCF_029844965.1_ASM2984496v1_genomic|NZ_JAOCKV010000008.1|152453:152725:1	v1_PLS_3996ff0acada6fe7a8f3ca35636fcdaba7322a452d26dc0a09eee0ff5b4871a7	GCF_029844965.1_ASM2984496v1_genomic	NZ_JAOCKV010000008.1	152453	152725	1	TRUE	ATG	AGGA	0.465	MKELNQYEISCVSGAGLQEMFEGAIIGATTYAFIGGKWAMVSGITTFGISQLVGVALGLIVGGIGGALYGATHTSEQVENFFNSIMEHAG*	TRUE
v1_PLS_3996ff0acada6fe7a8f3ca35636fcdaba7322a452d26dc0a09eee0ff5b4871a7	N_tr_C3VUZ5_C3VUZ5_ECOLX	56.25	16	7	0	1	16	1	16	0.000126	26.2	microcins.verified	TRUE	FALSE	GCA_024472015.1/GCA_024472015.1_ASM2447201v1_genomic|JAMOAK010000001.1|325669:325941:-1	v1_PLS_3996ff0acada6fe7a8f3ca35636fcdaba7322a452d26dc0a09eee0ff5b4871a7	GCA_024472015.1_ASM2447201v1_genomic	JAMOAK010000001.1	325669	325941	-1	TRUE	ATG	AGGA	0.473	MKELNQYEISCVSGAGLQEMFEGAIIGATTYAFIGGKWAMVSGITTFGISQLVGVALGLIVGGIGGALYGATHTSEQVENFFNSIMEHAG*	TRUE
v1_PLS_3996ff0acada6fe7a8f3ca35636fcdaba7322a452d26dc0a09eee0ff5b4871a7	N_tr_C3VUZ5_C3VUZ5_ECOLX	56.25	16	7	0	1	16	1	16	0.000126	26.2	microcins.verified	TRUE	FALSE	GCA_002415205.1/GCA_002415205.1_ASM241520v1_genomic|DICB01000057.1|163491:163763:1	v1_PLS_3996ff0acada6fe7a8f3ca35636fcdaba7322a452d26dc0a09eee0ff5b4871a7	GCA_002415205.1_ASM241520v1_genomic	DICB01000057.1	163491	163763	1	TRUE	ATG	AGGA	0.473	MKELNQYEISCVSGAGLQEMFEGAIIGATTYAFIGGKWAMVSGITTFGISQLVGVALGLIVGGIGGALYGATHTSEQVENFFNSIMEHAG*	TRUE
v1_PLS_3996ff0acada6fe7a8f3ca35636fcdaba7322a452d26dc0a09eee0ff5b4871a7	N_tr_C3VUZ5_C3VUZ5_ECOLX	56.25	16	7	0	1	16	1	16	0.000126	26.2	microcins.verified	TRUE	FALSE	GCF_013408185.1/GCF_013408185.1_ASM1340818v1_genomic|NZ_JACCEI010000001.1|163625:163897:1	v1_PLS_3996ff0acada6fe7a8f3ca35636fcdaba7322a452d26dc0a09eee0ff5b4871a7	GCF_013408185.1_ASM1340818v1_genomic	NZ_JACCEI010000001.1	163625	163897	1	TRUE	ATG	AGGA	0.473	MKELNQYEISCVSGAGLQEMFEGAIIGATTYAFIGGKWAMVSGITTFGISQLVGVALGLIVGGIGGALYGATHTSEQVENFFNSIMEHAG*	TRUE
v1_PLS_3996ff0acada6fe7a8f3ca35636fcdaba7322a452d26dc0a09eee0ff5b4871a7	N_tr_C3VUZ5_C3VUZ5_ECOLX	56.25	16	7	0	1	16	1	16	0.000126	26.2	microcins.verified	TRUE	FALSE	GCA_013408185.1/GCA_013408185.1_ASM1340818v1_genomic|JACCEI010000001.1|163625:163897:1	v1_PLS_3996ff0acada6fe7a8f3ca35636fcdaba7322a452d26dc0a09eee0ff5b4871a7	GCA_013408185.1_ASM1340818v1_genomic	JACCEI010000001.1	163625	163897	1	TRUE	ATG	AGGA	0.473	MKELNQYEISCVSGAGLQEMFEGAIIGATTYAFIGGKWAMVSGITTFGISQLVGVALGLIVGGIGGALYGATHTSEQVENFFNSIMEHAG*	TRUE
v1_PLS_3996ff0acada6fe7a8f3ca35636fcdaba7322a452d26dc0a09eee0ff5b4871a7	N_tr_C3VUZ5_C3VUZ5_ECOLX	56.25	16	7	0	1	16	1	16	0.000126	26.2	microcins.verified	TRUE	FALSE	GCF_024472015.1/GCF_024472015.1_ASM2447201v1_genomic|NZ_JAMOAK010000001.1|325669:325941:-1	v1_PLS_3996ff0acada6fe7a8f3ca35636fcdaba7322a452d26dc0a09eee0ff5b4871a7	GCF_024472015.1_ASM2447201v1_genomic	NZ_JAMOAK010000001.1	325669	325941	-1	TRUE	ATG	AGGA	0.473	MKELNQYEISCVSGAGLQEMFEGAIIGATTYAFIGGKWAMVSGITTFGISQLVGVALGLIVGGIGGALYGATHTSEQVENFFNSIMEHAG*	TRUE
v1_PLS_3996ff0acada6fe7a8f3ca35636fcdaba7322a452d26dc0a09eee0ff5b4871a7	N_tr_C3VUZ5_C3VUZ5_ECOLX	56.25	16	7	0	1	16	1	16	0.000126	26.2	microcins.verified	TRUE	FALSE	GCA_900538665.1/GCA_900538665.1_UMGS47_genomic|UPZE01000043.1|512:784:-1	v1_PLS_3996ff0acada6fe7a8f3ca35636fcdaba7322a452d26dc0a09eee0ff5b4871a7	GCA_900538665.1_UMGS47_genomic	UPZE01000043.1	512	784	-1	TRUE	ATG	AGGA	0.473	MKELNQYEISCVSGAGLQEMFEGAIIGATTYAFIGGKWAMVSGITTFGISQLVGVALGLIVGGIGGALYGATHTSEQVENFFNSIMEHAG*	TRUE
v1_PLS_3996ff0acada6fe7a8f3ca35636fcdaba7322a452d26dc0a09eee0ff5b4871a7	N_tr_C3VUZ5_C3VUZ5_ECOLX	56.25	16	7	0	1	16	1	16	0.000126	26.2	microcins.verified	TRUE	FALSE	GCF_002233725.1/GCF_002233725.1_ASM223372v1_genomic|NZ_NHBE01000001.1|163895:164167:1	v1_PLS_3996ff0acada6fe7a8f3ca35636fcdaba7322a452d26dc0a09eee0ff5b4871a7	GCF_002233725.1_ASM223372v1_genomic	NZ_NHBE01000001.1	163895	164167	1	TRUE	ATG	AGGA	0.473	MKELNQYEISCVSGAGLQEMFEGAIIGATTYAFIGGKWAMVSGITTFGISQLVGVALGLIVGGIGGALYGATHTSEQVENFFNSIMEHAG*	TRUE
v1_PLS_3996ff0acada6fe7a8f3ca35636fcdaba7322a452d26dc0a09eee0ff5b4871a7	N_tr_C3VUZ5_C3VUZ5_ECOLX	56.25	16	7	0	1	16	1	16	0.000126	26.2	microcins.verified	TRUE	FALSE	GCA_902506485.1/GCA_902506485.1_PANT111_assembly_genomic|LR733469.1|3458167:3458439:1	v1_PLS_3996ff0acada6fe7a8f3ca35636fcdaba7322a452d26dc0a09eee0ff5b4871a7	GCA_902506485.1_PANT111_assembly_genomic	LR733469.1	3458167	3458439	1	TRUE	ATG	AGGA	0.465	MKELNQYEISCVSGAGLQEMFEGAIIGATTYAFIGGKWAMVSGITTFGISQLVGVALGLIVGGIGGALYGATHTSEQVENFFNSIMEHAG*	TRUE
v1_PLS_3996ff0acada6fe7a8f3ca35636fcdaba7322a452d26dc0a09eee0ff5b4871a7	N_tr_C3VUZ5_C3VUZ5_ECOLX	56.25	16	7	0	1	16	1	16	0.000126	26.2	microcins.verified	TRUE	FALSE	GCA_002233725.1/GCA_002233725.1_ASM223372v1_genomic|NHBE01000001.1|163895:164167:1	v1_PLS_3996ff0acada6fe7a8f3ca35636fcdaba7322a452d26dc0a09eee0ff5b4871a7	GCA_002233725.1_ASM223372v1_genomic	NHBE01000001.1	163895	164167	1	TRUE	ATG	AGGA	0.473	MKELNQYEISCVSGAGLQEMFEGAIIGATTYAFIGGKWAMVSGITTFGISQLVGVALGLIVGGIGGALYGATHTSEQVENFFNSIMEHAG*	TRUE
v1_PLS_3996ff0acada6fe7a8f3ca35636fcdaba7322a452d26dc0a09eee0ff5b4871a7	N_tr_C3VUZ5_C3VUZ5_ECOLX	56.25	16	7	0	1	16	1	16	0.000126	26.2	microcins.verified	TRUE	FALSE	GCF_902506485.1/GCF_902506485.1_PANT111_assembly_genomic|NZ_LR733469.1|3458167:3458439:1	v1_PLS_3996ff0acada6fe7a8f3ca35636fcdaba7322a452d26dc0a09eee0ff5b4871a7	GCF_902506485.1_PANT111_assembly_genomic	NZ_LR733469.1	3458167	3458439	1	TRUE	ATG	AGGA	0.465	MKELNQYEISCVSGAGLQEMFEGAIIGATTYAFIGGKWAMVSGITTFGISQLVGVALGLIVGGIGGALYGATHTSEQVENFFNSIMEHAG*	TRUE
v1_PLS_3996ff0acada6fe7a8f3ca35636fcdaba7322a452d26dc0a09eee0ff5b4871a7	N_tr_C3VUZ5_C3VUZ5_ECOLX	56.25	16	7	0	1	16	1	16	0.000126	26.2	microcins.verified	TRUE	FALSE	GCA_029844965.1/GCA_029844965.1_ASM2984496v1_genomic|JAOCKV010000008.1|152453:152725:1	v1_PLS_3996ff0acada6fe7a8f3ca35636fcdaba7322a452d26dc0a09eee0ff5b4871a7	GCA_029844965.1_ASM2984496v1_genomic	JAOCKV010000008.1	152453	152725	1	TRUE	ATG	AGGA	0.465	MKELNQYEISCVSGAGLQEMFEGAIIGATTYAFIGGKWAMVSGITTFGISQLVGVALGLIVGGIGGALYGATHTSEQVENFFNSIMEHAG*	TRUE
v1_PLS_6659d2d14cc785d40574160293665702685f922bfd5200df80aa066443dc69ee	M_tr_Q83TS1_Q83TS1_ECOLX	60	15	6	0	1	15	1	15	0.000784	23.9	microcins.verified	TRUE	FALSE	GCF_014839085.1/GCF_014839085.1_ASM1483908v1_genomic|NZ_JACYNC010000017.1|63879:64100:-1	v1_PLS_6659d2d14cc785d40574160293665702685f922bfd5200df80aa066443dc69ee	GCF_014839085.1_ASM1483908v1_genomic	NZ_JACYNC010000017.1	63879	64100	-1	TRUE	ATG	AGGA	0.441	MRKLNNREIESVSGGSLTSVILDFFNQLGGSSKEKTEWVRPDSVPATNPISGSAFGMGIVGIAAAVVFGLLTF*	TRUE
v1_PLS_6659d2d14cc785d40574160293665702685f922bfd5200df80aa066443dc69ee	M_tr_Q83TS1_Q83TS1_ECOLX	60	15	6	0	1	15	1	15	0.000784	23.9	microcins.verified	TRUE	FALSE	GCA_014839085.1/GCA_014839085.1_ASM1483908v1_genomic|JACYNC010000017.1|63879:64100:-1	v1_PLS_6659d2d14cc785d40574160293665702685f922bfd5200df80aa066443dc69ee	GCA_014839085.1_ASM1483908v1_genomic	JACYNC010000017.1	63879	64100	-1	TRUE	ATG	AGGA	0.441	MRKLNNREIESVSGGSLTSVILDFFNQLGGSSKEKTEWVRPDSVPATNPISGSAFGMGIVGIAAAVVFGLLTF*	TRUE
v1_PLS_718bf6546164c0b76b7364dd012d3a380034c3e9984bcbf922119e5385694b8b	M_tr_Q83TS1_Q83TS1_ECOLX	30.667	75	47	2	1	75	1	70	0.000317	25.4	microcins.verified	TRUE	FALSE	GCF_014839085.1/GCF_014839085.1_ASM1483908v1_genomic|NZ_JACYNC010000047.1|950:1252:1	v1_PLS_718bf6546164c0b76b7364dd012d3a380034c3e9984bcbf922119e5385694b8b	GCF_014839085.1_ASM1483908v1_genomic	NZ_JACYNC010000047.1	950	1252	1	TRUE	ATG	GGA/GAG/AGG	0.488	MRHLSHHEISIVAGGVATAIEVEATGEAILNGAVIGATILSFSFGKWAGGIAGLLTFGLSQLVGVAAGLAIGGIGGAIYGASHTPAESEDFFMDILKDIG*	FALSE
v1_PLS_718bf6546164c0b76b7364dd012d3a380034c3e9984bcbf922119e5385694b8b	M_tr_Q83TS1_Q83TS1_ECOLX	30.667	75	47	2	1	75	1	70	0.000317	25.4	microcins.verified	TRUE	FALSE	GCA_014839085.1/GCA_014839085.1_ASM1483908v1_genomic|JACYNC010000047.1|950:1252:1	v1_PLS_718bf6546164c0b76b7364dd012d3a380034c3e9984bcbf922119e5385694b8b	GCA_014839085.1_ASM1483908v1_genomic	JACYNC010000047.1	950	1252	1	TRUE	ATG	GGA/GAG/AGG	0.488	MRHLSHHEISIVAGGVATAIEVEATGEAILNGAVIGATILSFSFGKWAGGIAGLLTFGLSQLVGVAAGLAIGGIGGAIYGASHTPAESEDFFMDILKDIG*	FALSE
v1_PLS_eb3adeec2a7904fcdb88ab899fb6a9471b519c4e75aa3684f0548cfc764595f7	S_tr_H9ZMG7_H9ZMG7_ECOLX	27.778	126	69	7	1	113	4	120	9.56E-06	30.4	microcins.verified	FALSE	FALSE	GCA_010667865.1/GCA_010667865.1_T5_genomic|WSSY01000008.1|101188:101529:1	v1_PLS_eb3adeec2a7904fcdb88ab899fb6a9471b519c4e75aa3684f0548cfc764595f7	GCA_010667865.1_T5_genomic	WSSY01000008.1	101188	101529	1	TRUE	ATG	AGGAG	0.48	MKILENNQLLLVTGASGAYDPAYAGASSHASQHGNKSGGSSNLFGPSNGVVQVVAAHPEIAGCLNGILGGMIGGSAGGPGSAVASAIGGGIGSCFNNSGNSNAGNNFGGQCTW*	FALSE
v1_PLS_eb3adeec2a7904fcdb88ab899fb6a9471b519c4e75aa3684f0548cfc764595f7	S_tr_H9ZMG7_H9ZMG7_ECOLX	27.778	126	69	7	1	113	4	120	9.56E-06	30.4	microcins.verified	FALSE	FALSE	GCF_900068865.1/GCF_900068865.1_PaVv1.FASTA_genomic|NZ_CEFP01000005.1|100837:101178:1	v1_PLS_eb3adeec2a7904fcdb88ab899fb6a9471b519c4e75aa3684f0548cfc764595f7	GCF_900068865.1_PaVv1.FASTA_genomic	NZ_CEFP01000005.1	100837	101178	1	TRUE	ATG	AGGAG	0.48	MKILENNQLLLVTGASGAYDPAYAGASSHASQHGNKSGGSSNLFGPSNGVVQVVAAHPEIAGCLNGILGGMIGGSAGGPGSAVASAIGGGIGSCFNNSGNSNAGNNFGGQCTW*	FALSE
v1_PLS_eb3adeec2a7904fcdb88ab899fb6a9471b519c4e75aa3684f0548cfc764595f7	S_tr_H9ZMG7_H9ZMG7_ECOLX	27.778	126	69	7	1	113	4	120	9.56E-06	30.4	microcins.verified	FALSE	FALSE	GCA_000687245.1/GCA_000687245.1_Eh318v1.0_genomic|KK403364.1|101797:102138:1	v1_PLS_eb3adeec2a7904fcdb88ab899fb6a9471b519c4e75aa3684f0548cfc764595f7	GCA_000687245.1_Eh318v1.0_genomic	KK403364.1	101797	102138	1	TRUE	ATG	AGGAG	0.474	MKILENNQLLLVTGASGAYDPAYAGASSHASQHGNKSGGSSNLFGPSNGVVQVVAAHPEIAGCLNGILGGMIGGSAGGPGSAVASAIGGGIGSCFNNSGNSNAGNNFGGQCTW*	FALSE
v1_PLS_eb3adeec2a7904fcdb88ab899fb6a9471b519c4e75aa3684f0548cfc764595f7	S_tr_H9ZMG7_H9ZMG7_ECOLX	27.778	126	69	7	1	113	4	120	9.56E-06	30.4	microcins.verified	FALSE	FALSE	GCA_010667855.1/GCA_010667855.1_T3_genomic|WSSW01000010.1|229301:229642:-1	v1_PLS_eb3adeec2a7904fcdb88ab899fb6a9471b519c4e75aa3684f0548cfc764595f7	GCA_010667855.1_T3_genomic	WSSW01000010.1	229301	229642	-1	TRUE	ATG	AGGAG	0.474	MKILENNQLLLVTGASGAYDPAYAGASSHASQHGNKSGGSSNLFGPSNGVVQVVAAHPEIAGCLNGILGGMIGGSAGGPGSAVASAIGGGIGSCFNNSGNSNAGNNFGGQCTW*	FALSE
v1_PLS_eb3adeec2a7904fcdb88ab899fb6a9471b519c4e75aa3684f0548cfc764595f7	S_tr_H9ZMG7_H9ZMG7_ECOLX	27.778	126	69	7	1	113	4	120	9.56E-06	30.4	microcins.verified	FALSE	FALSE	GCF_010667845.1/GCF_010667845.1_T2_genomic|NZ_WSSV01000012.1|101188:101529:1	v1_PLS_eb3adeec2a7904fcdb88ab899fb6a9471b519c4e75aa3684f0548cfc764595f7	GCF_010667845.1_T2_genomic	NZ_WSSV01000012.1	101188	101529	1	TRUE	ATG	AGGAG	0.48	MKILENNQLLLVTGASGAYDPAYAGASSHASQHGNKSGGSSNLFGPSNGVVQVVAAHPEIAGCLNGILGGMIGGSAGGPGSAVASAIGGGIGSCFNNSGNSNAGNNFGGQCTW*	FALSE
v1_PLS_eb3adeec2a7904fcdb88ab899fb6a9471b519c4e75aa3684f0548cfc764595f7	S_tr_H9ZMG7_H9ZMG7_ECOLX	27.778	126	69	7	1	113	4	120	9.56E-06	30.4	microcins.verified	FALSE	FALSE	GCA_004368905.1/GCA_004368905.1_ASM436890v1_genomic|SOSD01000008.1|101407:101748:1	v1_PLS_eb3adeec2a7904fcdb88ab899fb6a9471b519c4e75aa3684f0548cfc764595f7	GCA_004368905.1_ASM436890v1_genomic	SOSD01000008.1	101407	101748	1	TRUE	ATG	AGGAG	0.482	MKILENNQLLLVTGASGAYDPAYAGASSHASQHGNKSGGSSNLFGPSNGVVQVVAAHPEIAGCLNGILGGMIGGSAGGPGSAVASAIGGGIGSCFNNSGNSNAGNNFGGQCTW*	FALSE
v1_PLS_eb3adeec2a7904fcdb88ab899fb6a9471b519c4e75aa3684f0548cfc764595f7	S_tr_H9ZMG7_H9ZMG7_ECOLX	27.778	126	69	7	1	113	4	120	9.56E-06	30.4	microcins.verified	FALSE	FALSE	GCA_900068865.1/GCA_900068865.1_PaVv1.FASTA_genomic|CEFP01000005.1|100837:101178:1	v1_PLS_eb3adeec2a7904fcdb88ab899fb6a9471b519c4e75aa3684f0548cfc764595f7	GCA_900068865.1_PaVv1.FASTA_genomic	CEFP01000005.1	100837	101178	1	TRUE	ATG	AGGAG	0.48	MKILENNQLLLVTGASGAYDPAYAGASSHASQHGNKSGGSSNLFGPSNGVVQVVAAHPEIAGCLNGILGGMIGGSAGGPGSAVASAIGGGIGSCFNNSGNSNAGNNFGGQCTW*	FALSE
[truncated: 5,831 more rows]
