# Supplementary material for: Refactored genetic parts for modular assembly of the E. coli MccV type I secretion system used to screen class II microcin candidates from plant-associated bacteria
Source: BMC Biotechnol. 2026 Apr 3;26:66. doi: 10.1186/s12896-026-01148-8 (PMC13174018; doi:10.1186/s12896-026-01148-8)
Supplement: Supplementary file 3 — Supplementary Material 3 [file 12896_2026_1148_MOESM3_ESM.zip › Data S3 Microcin Candidates/Microcin_candidate_alignment_Pantoea.fasta]

>Pantoea_46
-------GLP--EFLGNVNNALTDVSD---------------------------LL---DSTLTSLKES--TAFGET-LSL--SF-RA---LGLNVAKSF--LTAFSGFLTTISA----------------------------
>Pantoea_75
-------GLP--EFLGDVNSALTDVSG---------------------------LL---DSALTSLKES--TGFGAR-VSL--TF-RA---LGLNVAKSF--LTAFSGFLATISA----------------------------
>Pantoea_104
-------GLP--EFLGDVNSALTDVSG---------------------------LL---ESTLTSLKES--TTFGER-LSL--TF-RA---LSLNVAKSF--LTAFSGFLTTISA----------------------------
>Pantoea_25
-------GLP--EFLGDVNSALTDVSG---------------------------LL---ESTLTSLKES--TTFGER-LSL--TF-RA---LGLNVAKSF--LTAFSGFLTTISA----------------------------
>Pantoea_15
-------GLP--EFLGDVNSALTDVSG---------------------------LL---DSTLTSLKES--TTFGER-LSL--TF-RA---LGLNVAKSF--LSAFSGFLTTISA----------------------------
>Pantoea_37
-------GLP--EFLGDVNSALTDVSG---------------------------LL---DSTLTSLKES--TTFGER-LSL--TF-RA---LGLNVAKSF--LTAFSGFLTTISA----------------------------
>Pantoea_MccP09
--GKIQDGAA--NFFGSLFTN--IFKS--------------------------------ASSALTDLGYTEDQASAA--GQ--DL-GSR--IGGLIETQI--NKVIDALGSLVK-----------------------------
>Pantoea_94
-------GFF--ADLGKSIGS--AIGS-------------------------IVDL---GTGAGGLNTD--ATTAAEKLGS-----GI---------GSLFELDFVSAISNIGA-------GIVNIVEFGIDAVAQIKAKNSA
>Pantoea_98
-----------------------SNTG------------------------WGSIS---WAAQLTSANT--GAWTAH------FT------SANTVAGTAQLTSVNKSFPVVNE--------IFKVINNLFGINIPSLTL---
>Pantoea_47
-----------------------GSTG----PSAWAAK---------------------LTSVNKCIPL---------FNE----------ILKLVNDLA---GTKFSYLTQK------------------------------
>Pantoea_114
GADSYRMAVN--LELAQVMAA--NFSQ----CNVKDLT----------------MDMFKSAVAAGALGSMSAAVVVP--GI-----GM---VPGWIAGAA-----------------------SGAATAAFTYGLTCWW----
>Pantoea_MccP01
-------GFI------ATVSG--NVAG---------------------------FI---GNSLYTMIPE-MGIKLPI-IGTI-DI-KD---YFPDLGQQL---GEAVGWQIGS--------WLEGGISNIPLIGGLLNKLLGN
>Pantoea_89
------------------------------------------------------------MNLNGLRES---------MNT--IN------LNGVDKGSW--IDAAAGSPSCMG-------FFRLSHDAP-------------
>Pantoea_87
-----------------------MNWQ--------------------------------GGRESTNVVD----------------------LRGKEMGTW--IDAANSC------------WKPGTPSSIMYPGGIYIPNFRF
>Pantoea_63
---MNLNGLR--ESNNTVNIA--------------------------------------GKNRGSWIDA--ANACWR-PGT-----PS---LIMYPGGFY-----IPAFRF--------------------------------
>Pantoea_36
---MNLNGLR--ESMNTINLN--------------------------------------GVNQGSWIDA--ANVCWK-PGT-----PS---IIMFPGGYY-----IPGFRF--------------------------------
>Pantoea_50
---MNLSGLR--ESMNTINLN--------------------------------------RVNQGTLIDA--ANVCWK-PGT-----PS---IIMFPGGYY-----ITGLRF--------------------------------
>Pantoea_42
GVIKDTTTAV------GKQFG--TYIG---------------------------NK---LGKLIPIPFV-SGFISST-VGN--IL-SY---LGGIIGGKI---GGLVEGQNSSAT----------------------------
>Pantoea_111
GIIQDVATVI------GQQTG--SLIG---------------------------TA---LGALLPIPFL-SGFIAKT-VGG--VL-SN---IGGWLGGKL---GGLLENNNSAQTSAS-------------------------
>Pantoea_11
------------FSIGSCSIG--GSFS---------------------------TS---KDGHGGSTTS--ASFHAG-CGL----------NAPDTGSSA--SGNNKGNSGKSS---------NKGKSGQMGGGKNR------
>Pantoea_41
----AANGFF--DTISGAIIG--MVAG----GMGVAWA-------------GYNISSNTNGVTSGILAPVQGLIGGL-LGA--IW-GA---VFGLVIGAA--DGTAVSLTRAYA-------VWNNIVTAG-------------
>Pantoea_112
YGDNMLANIG--EAIGCAILG--AVGG----SWTVAIL-------------GG--R---GSHNWDLIGI-GGGITAL-VGM--IG-GA---VVGAVAGAV--YTPYLGWDATLA-------LGETLIVDVMKGLPGYQS----
>Pantoea_103
-------------DLAGALFG--MMDG----AATGMAI-------------GG--K---WGTGGGWIVG--A-ISQL-VGI--IV-PP---IMGGALGLV--IGAATDVDTVRE-------VVADYRATFGSGNTN-------
>Pantoea_97
-------------SLATAFDG--AVIG----ATSYALS-------------AG--K---WGGLS-ILNF--G-IGQA-VGV--AL-GL---LVGGVGGAL--YGATHTSEQSEN-------FFNNILANVG------------
>Pantoea_17
-------------GWQESFEG--AVIG----ATTYAFI-------------GG--K---WAMASGITSF--G-VAQL-VGT--FL-GL---AIGGVGGAL--YGATHTSEQVET-------FFNNVMDFAG------------
>Pantoea_67
-------GWQ------ESFEG--AVVG----ATTYAFI-------------GG--K---WAMASGITSF---GVAQL-VGT--FL-GL---AIGGVGGAL--YGATHTSEQVET-------FFNNVMDFAG------------
>Pantoea_28
-------GLQ------EMFEG--AIIG----ATTYAFI-------------GG--K---WAMVSGITTF--G-ISQL-VGV--AL-GL---IVGGIGGAL--YGATHTSEQVEN-------FFNSIMEHAG------------
>Pantoea_66
-------GLQ------EMFEG--AIIG------ATTYA-------------FIGGK---WAMVSGITTF---GISQL-VGV--------------------------AWA---------------------------------
>Pantoea_73
TTTPNDIAFFIGDHLASAILG--GVAA----AVGGGVI-------------GF-LH---GGDAMGIFGL--GFIGQI-AGA--IG-GA---IIGGVGGVI--AGSLVSLSYSLP-------LANLLAQTIISGGVK-------
>Pantoea_102
-ATANDVAFFIGDHLASSIIG--GVAA----TVAGASI-------------GY-LH---GGDAMGWLGL--GVIGQL-VGA--VS-GA---IIGGVGGVI--GGALVSLSYSLP-------LANQLAQTIIAGDIV-------
>Pantoea_107
AITPNDAALFIGDHLASSVIG--GVAA----AVAGGAI-------------GY-FH---GGDAMGILGL--SVIGQL-VGA--VG-GA---IIGGIGGVI--GGAMVSLSYSLP-------LVEQLAQTIISGGIQ-------
>Pantoea_71
AITPNDAALFIGDHLASSVIG--GVAA----AVAGGAI-------------GY-LH---GGDAMGILGL--SVIGQL-IGA--VG-GA---IIGGIGGVI--GGAMVSLSYSLP-------LVEQLAQTIISGGIQ-------
>Pantoea_44
AITPNDAALFIGDHLASSVIG--GVAA----AVAGGAI-------------GY-LH---GGDAMGILGL--SVIGQL-VGA--VG-GA---IIGGIGGVI--GGAMVSLSYSLP-------LVEKLAQTIISGGIQ-------
>Pantoea_19
AITPNDAALFIGDHLASSVIG--GVAA----AVAGGAI-------------GY-LH---GGDAMGILGL--SVIGQL-VGA--VG-GA---IIGGIGGVI--GGAMVSLSYSLP-------LVEQLAQTIISGGIQ-------
>Pantoea_65
-----APATA--DEVNAFFEG--IVWG----VLDGLLT-------------GV-TV---GGSGSRSAVF--GIISQG-VGA--IV-GG---IIGPIAGGI--MGAMVGRDAVAA-------YAADIRKQYSS-----------
>Pantoea_30
-----APATA--DEVNAFFEG--IVWG----ALDGLAT-------------GV-TV---GGSASRDAVF--GIIAQG-VGA--IL-GG---IIGPIAGAI--MGAMVGRDAVAA-------YAADFRKQYAS-----------
>Pantoea_92
-----AVATA--DEVNAFFEG--IVWG----ALDGLAT-------------GV-TV---GGSASRDAVF--GIIAQG-VGA--IL-GG---IIGPIAGAI--MGAMVGRDAVAA-------YAADFRKQYAS-----------
>Pantoea_113
------ADMV--SSLADAFEG--AVWG----LLDGTMT-------------CV-VV---GGSASRSAFL--GPIAQG-IGV--IL-GV---ILGPVIGTT--MGALWGKDTVSA-------FWSDFRQNYGTNGTLLL-----
>Pantoea_14
-------EFV--STIEGALEG--AIWG----FIEGLAT-------------GV-TV---GGSASRSAVF--GPIAQL-CGA--VL-GG---VIGPAVCVI--MGALWGKDAVAA-------YAADFRVNYGTSGSQLLV----
>Pantoea_52
-------EFV--STIEGALEG--AIWG----LIEGLAT-------------GV-TV---GGSASRSAVF--GPIAQL-CGA--VL-GG---VIGPVACVI--MGALWGKDAVAA-------YAADFRVNYGTSGSQLLV----
>Pantoea_88
-------AFV--TSFNDAFEG--FIWG----IGEGLAT-------------GV-TV---GGSASRSAVF--GIIAQG-VGA--IL-GG---IIGPVVCGV--MGALWGKDAVSA-------YAADFRANYSTSGTVTVA----
>Pantoea_9
-------TLV--ASLGDAAEG--AMWG----LLEGLAT-------------GV-TV---GGSASRSAVF--GPIAQG-VGA--IL-GG---IIGPVVGAL--MGALWGKDTVSA-------YAADFRQNYGTNGSAAIV----
>Pantoea_MccP03
-------TLV--ASLGDAAEG--AMWG----LLEGLAT-------------GV-TV---GGSASRSAVF--GPIAQG-VGA--IL-GG---IIGPVVGAV--MGALWGKDTVSA-------YAADFRQNYGTNGSAAIV----
>Pantoea_39
---------------ALSIPGLANVTG----------------------------------TVGGLTSTITGLLSSA-LTT----------VGGLVTGLG---SAIGGLTNNSGI----------------------------
>Pantoea_76
-------------------AL--SIPG----VA---------------------DV---SGTIGGL--T--TTLTGL-LGS--VL-ST---VGGVVSG-L--GATLSGLTNNSGI----------------------------
>Pantoea_80
----------------ALSIP--GVAD----------------------------V---SGTIGGLT----TTITGL-LGS--VL-ST---VGGVVSGLG---ATLSGLTNNSGI----------------------------
>Pantoea_21
-------AL--------------SLPG--------------------------------VADVSGVVGNLTSTVTGL-LGS--VL-ST---VGGVVTGL---GSALSGLTNNSGV----------------------------
>Pantoea_MccP10
----------------AVSLP--GVAD----------------------------V---SGVVGNLT----STVTGL-LGS--VL-ST---VGGVVSGLG---SALSGLTNNSGI----------------------------
>Pantoea_51
-------GFF--NSIYSASYL--GLSG----LAAGAIL-------------GTKIG---GGAGGGLLGL--GLLGEA-VGV--VV-GS---AIGAITGAG--VGAMVGWNDPATVDSMASQLITNIVNSLGTAAA--------
>Pantoea_90
-------GFM--ESVSSAIAM--GVTG----LAAGTCY-------------GG-IN---GAAGGGLLGF--GLIGQL-VGV--IV-GP---IVGAFSGAV--LGAIIGWDNPEGVTALCTQWLSNFFNGNFH-----------
>Pantoea_48
-------GIL--ESITSAVTL--AATG----FCAGAAY-------------GG-IH---GGDQGGLLGV--GVVGQL-VGL--IV-GP---IIGIVGGGT--LGAVLGWDNPESVNAIATQWLNNFVNNNFN-----------
>Pantoea_59
-------GFW--SAVSSAILL--GATG----FAAGAAY-------------GG-IH---GGDQGGLLGV--GVVGQL-VGV--IV-GP---IIGVIGGSI--LGAVLGWNDPDSVNAIATQFLNNFVNGNFK-----------
>Pantoea_100
-------GLA--EGLMSATLL--GVAG----TWGGLML-------------GT-RV---GSNGGGILGI--GSLGAL-VGG--IV-GG---IAGGVGAAL--TGLITGWDSTAGAVQLLADFEASLLNGTFGMIPDAV-----
>Pantoea_MccP05
-------DFW--SGLGAMVIG--GMTG----FMAGILK-------------GA-TI---GGNAGGILGV--GIIGAL-GGV--VI-VG---LAGMLEGGL--YGLVNDWDKTLE-------WFNNTAEQFFDLVSPLPK----
>Pantoea_16
-------GFF--DFVGAVVVG--SLAG----VTAFGLK-------------WA-MS---GGSAGGVLGV--GLISGA-AGL--II-GA---SVGLVMGAM--YGALNGWDPTVA-------WFNQIVENQFDLDTKPVT----
>Pantoea_101
-------GFF--DFIGAVVVG--SATG----LTAFGLK-------------WG-IS---GGGTGGVLGL--GIISAG-VGF--IV-GG---VLGLVDGAL--YGAMNGWDTTAA-------WFNQVTENQFDLNVKPVSV---
>Pantoea_8
-------GFF--DFIGSVVVG--AAAG----ITAFGLK-------------WA-MS---GGSAGGVLGV--GIISGG-VGL--IV-GA---VVGLVDGAL--YGAMNGWETTAG-------WFNNIVENQLDLGTGVITA---
>Pantoea_MccP06
-------GFF--DFIGSVVVG--AAAG----ITAFGLK-------------WA-MS---GGSAGGVLGV--GIISGG-VGL--IV-GA---VVGLVDGAL--YGAMNGWETTAG-------WFNNIVENQLDLGTGVITA---
>Pantoea_12
-------GVF--DFIGSVVVG--AAAG----ITAFGLK-------------WA-MS---GGSTGGVLGV--GIISGG-VGL--IV-GA---VVGLVDGAL--YGAMNGWETTAG-------WFNNIVENQLDLGTGVITA---
>Pantoea_20
-------GFF--DFIGSVVVG--AAAG----ITAFGVK-------------WA-MS---GGSAGGVLGV--GLVSGA-GGL--VI-GA---VVGLVDGAL--YGAMNGWDTTAG-------WFNEIVENTFDPTAPVITA---
>Pantoea_64
-------GFF--DFIGSVVVG--AAAG----ITAFGVK-------------WA-MS---GGSAGGVLGV--GLVSGA-GGL--VI-GA---VVGLVDGAL--YGAMNGWDTTAG-------WFNEIVENTFDPTAPVITA---
>Pantoea_31
-------GFF--DFIGSVVVG--AAAG----ITAFGLK-------------WA-MS---GGSAGGLLGV--GLVSGA-GGL--VI-GA---VVGLVDGAL--YGAMNGWETTAG-------WFNNIVENQFDLGTPVITA---
>Pantoea_10
-------GFF--DFIGAVVVG--AVTG----ISSFGLK-------------WG-MS---GGSTGGVLGV--GIVSAG-VGL--IV-GA---VLGLVDGAL--YGAMNGWDSTAG-------WFNAVVENQFDPNASVITA---
>Pantoea_96
-------VFF--DFIGAVVVG--AVTG----ISSFGLK-------------WG-MS---GGSTGGVLGV--GIVSAG-VGL--IV-GA---VLGLVDGAL--YGAMNGWDSTAG-------WFNAVVENQFDPNASVITA---
>Pantoea_69
-------GLF--DFIGSVAVG--SVTG----ITSFGLK-------------WA-MS---GGSTGGIAGA--GIISAG-VGL--VV-GA---VVGLVDGAL--YGAVNGWDSTAG-------WFNQIVENQFDATAPVIKA---
>Pantoea_99
-------GFF--DFIGSVVVG--SVTG----ITSFGLK-------------WA-MS---GGSTGGIVGA--GIVSAG-VGL--IV-GA---VVGLVNGAL--YGAINGWDATAG-------WFNQIVENQFDATAPVITA---
>Pantoea_35
-------GFF--DFIGAVVVG--GVTG----TTAFGLK-------------WA-MS---GGSAGGIVGA--GIISAG-VGL--IV-GA---VVGLVDGAL--YGAINGWDSTVG-------WFNQIVENQFDPTAPVITA---
>Pantoea_70
-------GFF--DFVGAVVVG--GVTG----ITAFGLK-------------WA-MS---GGSAGGIVGA--GIISGG-VGL--IV-GA---VVGLVDGAL--YGAINGWDSTVG-------WFNQIVENQFDATAPVITA---
>Pantoea_106
-------GFF--DFVGAVVVG--SVTG----ITAFGLK-------------WA-MS---GGSAGGIVGA--GIISGG-VGL--IV-GA---VVGLVDGAL--YGAINGWDSTVG-------WFNQIVENQFDATAPVITA---
>Pantoea_18
-------GFF--DFIGAVVVG--SVTG----ITAFGLK-------------WA-MS---GGSAGGIVGA--GIISGG-VGL--IV-GA---VVGLVDGAL--YGAINGWDSTVG-------WFNQIVENQFDATAPVITA---
>Pantoea_13
-------------NVGEIIVG------------------------------GVKLI---NDLFNTPLLSFPGRLLDA-IGL-----GSIHHALDSIGFAI--FTTIASLGSALG-----------GDASQINYHFNEEWGD--
>Pantoea_24
-------------NVGEIIVG------------------------------GVKLI---NDLFNTPLLSFPGRLLDA-IGL-----GSIHHALDSIGFAI--FTTIASLGSALG-----------GDASQINYHFNEEWGD--
>Pantoea_32
-------------NVGEIIVG------------------------------GVKLI---NDLFNTPLLSFPGRLLDA-IGL-----GSIHHALDSIGFAI--FTTIASLGSALG-----------GDASQINYHFNEEWGD--
>Pantoea_53
-------------NVGEIIVG------------------------------GVKLI---NDLFNTSLLSFPGRLLDT-IGL-----GSIHHALDSIGFAI--FTTIASLGSALG-----------GDASQINYHFNEEWGG--
>Pantoea_MccP11
GTDNPYDNPI--LLMNQIAEN--AAWG-----AALGAY---------------------GGPEGVILGAGGGVVQTVVQGA-----AAQMPVNVPIPQVP--LGPTWNGSGSN------------------------------
>Pantoea_43
SGAYDPAYAG--ASSHVSQHG--HHSG----RSGNPFGPSNGVIQVVAAHPEIAGC---LNGILGGMVG--GSFGGP-GAA----------VAGAIGGGI---GSCFNNSGNSHAGNN--------------FGGQCTW----
>Pantoea_MccP12
NANSGYEGGS--SNHRGSAPA--TCAN--------------------------------RAGVSAIIGGMRGALGGTPASV--VV-GA---VVAGVGTAI--ACAPDRGSQNGG-------GNFGGDHNANSVNGQCHW----
>Pantoea_108
NANSNYEGGSYREGRSHSSGS-GHSSG----KNIYG---------------GVDSC---GAGILGGLVG--GSVGGP-VGM--AV-GV---AGGMIAGQC----TKDSFSSKGG------NGNSNNKNQSNNYGGQCRW----
>Pantoea_68
----GNAGDH--DRSSSSNSGSKNSGS----KNSNIYN-------------GVDSC---GAGIIGGLVA--GSPGGP-LGM--AA-GV---IGGAIAGQC----TKDSFSSKAD--------CKGSNQKSSDFTGQCRW----
>Pantoea_110
NANSGYEGGSCSSRVSHDAAR--GAAN--------------------------------GAYAGAVRGAFTGWAGGP-EGV--AA-GA---ALGGVKGAV-TGAAIAGAASYAKNCHNDNHGSLGGDSSPNSVNGQCHW----
>Pantoea_40
NANSGYEGPNRPSSSSGGLNN--NTRG------------------------GYVDC---ANGVIGGMVA--GSVGGP--GV--AVAGA---IGGGIAGGCFKGNDNDNHSSSSS-------SSSSCNNGDNGIGGQCNS----
>Pantoea_54
NANSGYEGPNRPSSSSGGLNN--NNRG------------------------GYVDC---ANGVIGGMVA--GSVGGP--GV-AVA-GA---IGGGIAGGCFKGNDNDNHSSSSS-------SSSSCNNGDNGIGGQCSS----
>Pantoea_7
------------------------------------------------------------NANSGYEGS-----------------NC---TNAAIKGGC-------------------------------------------
>Pantoea_27
NANSGYEGPN--CTSAAIKGGVTGATG----GAVAGAI---------------------RGGVTGLAGGPAGVAAGAGAGA--AE-GA---VYGGVSGAV---GGYVGCQNSGSANNGGNNSNLGGDSNANSANGQCHW----
>Pantoea_45
NANSGYEGPN--CTSAAIKGGVTGATG----GAVAGAI---------------------RGGVTGLAGGPAGVVAGAGAGA--AE-GA---VYGGVSGAV---GGYVGCQNSGSANNGGNNGNLGGDSNANSANGQCHW----
>Pantoea_MccP04
NANSGYEGPN--CTNAAIKGGVTGATG----GAVAGAI---------------------RGGVTGLAGGPAGVAAGAGAGA--AE-GA---VYGGVSGAV---GGYVGCQNSGSANNGGNNGNLGGDSNANSANGQCHW----
>Pantoea_22
NANSGYEGPN--CTNAAIKGGVTGATG----GAVAGAI---------------------RGGVTGLAGGPAGVVAGAGAGA--AE-GA---VYGGVSGAV---GGYVGCQNSGSANNGGNNGNLGGDSNANSANGQCHW----
>Pantoea_MccP08
NANSGYEGPN--CTNAAIKGGVTGATG----GAVAGAI---------------------RGGVTGLAGGPAGVVAGAGTGA--AE-GA---VYGGVSGAV---GGYVGCQNSGSANNGGNNGNLGGDSNANSANGQCHW----
>Pantoea_60
NANSGYEGSN---SNSHSKTGPQNSLSRNAPTHIYSDP-------------STVRC---ANQAFGALTS-LPNIGRA-SAK----------MVGAATECL--NTNSSGRGQAAG----------SAHCSGDSVSGTCNR----
>Pantoea_MccP02
NANSGYEGPH---ARTNPKTGPQNTLSRNAPTHIYSAP-------------STVAC---ANSAFGALAS-LPNIGRA-SAK----------MVGAATQCL--NTNSSGRGQAAG----------SAHCSGNSASGTCNR----
>Pantoea_78
NANSGYEGPH---ARSNPKTGPQNTLSRNAPTHIYSDP-------------STVAC---ANSAFGALAS-LPNIGRA-SAK----------MVGAATQCL--NTNSSGRGQSAG----------SAHCSGNSASGTCNR----
>Pantoea_56
NANSGYEGPH---TRSNPKTGPQNTLSRNAPTHIYSDP-------------STVAC---ANSAFGALAS-LPNIGRA-SAK----------MVGAATQCL--NTNSSGRGQAAG----------SAHCSGNSASGTCNR----
>Pantoea_62
NANSGYEGPH---ARSNPKTGPQNTLSRNAPTHIYSDP-------------STVAC---ANSAFGALAS-LPNIGRA-SAK----------MVGAATQCL--NTNSSGRGQAAG----------SAHCSGNSASGTCNR----
>Pantoea_55
-------GNFADKSSGGRVSN--DSRG------GRGDR-------------RGTMSERVKSCNDGIIG---GTLAGS-LGG--VP-GM---AVGMVGGAI--AGGCFRNESSSS-----NNNNGKGSGGAQNYGAQCKW----
>Pantoea_84
GNFADKSSNG---RVSNDSRG--GRGD----RRGTMSE-------------RVKSC---NDGIIGGTLA--GSLGGV-PGM--AV-GM---VGGAIAGGC--FRNESSSSNNNN---------GKGSGGAQNYGAQCKW----
>Pantoea_72
GGRNDPPYNS--SN--NKNNG--STAG----NSGYNNG-------------YVVGC---NNGIIGGTIA--GAAGGI-VGA--GL-GM---VGGAIAGGC--------FTGSGN-SNNNGNSNSSGNCNSGGMGGSCSR----
>Pantoea_74
GGRNDPPRGS--NNKKNNNNG--GAGG------KSGYN-------------SGYVV---GCNNGIIAGT-IGGAAGGIVGA--GL-GM---VGGAIAGGC-FTGSGNGGNNNGN-------SNSSGNCNSGGMGGSCSR----
>Pantoea_49
GNYSDKHGPG--NNSSRNADH--NSNG----SRFSDAC-------------KNSVL---GGMIGGAIG---GSVGGP-KGM--AA-GA---VGGAIGGAI-SGGCFSGNSSNNG---------SRGNSAGGNYGGTCNRP---
>Pantoea_82
GNYSDKHGPG---NNSSRNAG--HNSN----GSRFSAA-------------CKNSV---LGGMIGGAIG--GSVGGP-KGM--AA-GA---VGGAIGGAI-SGGCFSGNSSNNG---------SRGNSAGGNYGGTCNRP---
>Pantoea_79
GNYADKHGMGNPKNSGNSNNK--GNPR----YNDPGVA---------------------NCNKAILIGGVLGAAGGGPVGA----------ALGMAGAAL---GSDCSTSSSSN-------NNSGSRNGGSSIGGQCSW----
>Pantoea_91
GNYADKHGMGNPKSSGNSNNK--GNPR------------------------YNDPG---VANCNKAILI-GGVLGAA-GGG--PV-GA---ALGMAGAAL---GSDCSTSSSSN-------NNSGSRNGSSSIGGQCSW----
>Pantoea_MccP13
-------GGA-------------PVTT---------------------------AN---NAGEMAIIGAIAGIPGGP-WGV--VA-GA---VVGGLGASL----PTPPVPAPPP-----------RVCHIERGYQVCI-----
>Pantoea_MccE13
GNYADKHGPGSGNSSGGGRSG-SRSNG----NPHYSQP-------------GTSNC---NNGIIGGMIT--GALGGA-PGL--AL-GV---VGGAIAGGC--FERGNGSRSKQS----SSSCNGGNNRGGGSIGGQCSW----
>Pantoea_23
GNYSDKHGPGSGNSAGGGKGG--NYSG----VPKTCEN---------------------QVGAGIITGMIAGTVGGA-AGI--VA-GG---ALGGVSAAL---GSCNNSPYGGG--------KNASNGSGNAGIGQCRW----
>Pantoea_93
GNYSDKHGPGSGNSAGGGKGG--NYGG----VPKTCEN---------------------QVGAGIITGMIAGTVGGA-AGI--VA-GG---ALGGVSAAL---GSCNNSPYGGG--------KNSGSSSGNAGIGQCRW----
>Pantoea_34
-------GNFADKSSGGTISS--GYNG----GKRGGAP-------------KSCAN---DVGAGAIIGLIGGIPGGP-AGM----------AMGATAGAL---GASLGCNNSPY-----GGNKNNNSNNNSGIGGQCSW----
>Pantoea_85
-------GNFADKSSGGTVSK--DSRG----GRRGGKG-------------GAPQSCNNNVGAGAIIGAIGGALMGP-VGM-----GAV--AVGAVTGGL---GASLSCNNSPY----GGNGGNNRNTGSNNYGAQCRW----
>Pantoea_86
-------GNFSDKSTGGRVNS--DSNG----GRSGGAG-------------GAPSTCANQVGMGAIIGT-IGAIALGPAGM-----GAV--AVGAATGAL--SGGLSCNNSPYG-------GNGGNNSGSNNIGGQCTW----
