# Supplementary material for: Refactored genetic parts for modular assembly of the E. coli MccV type I secretion system used to screen class II microcin candidates from plant-associated bacteria
Source: BMC Biotechnol. 2026 Apr 3;26:66. doi: 10.1186/s12896-026-01148-8 (PMC13174018; doi:10.1186/s12896-026-01148-8)
Supplement: Supplementary file 3 — Supplementary Material 3 [file 12896_2026_1148_MOESM3_ESM.zip › Data S3 Microcin Candidates/Cinful_output_Erwinia.csv]

qseqid	sseqid	pident	length	mismatch	gapopen	qstart	qend	sstart	send	evalue	bitscore	component	hmmerHit	verified	cinful_id	pephash	sample	contig	start	stop	strand	allStandardAA	startCodon	RBSmotif	gcContent	seq	signalMatch
v1_PLS_655a73d837fea5fbcd9c7cffe06ffc62bae2563a73e4cd86e15241f71a318ccb	H47_sp_P62530_MCHB_ECOLX	59.016	61	24	1	1	61	1	60	9.82E-07	31.6	microcins.verified	TRUE	FALSE	GCA_000026185.1_ASM2618v1_genomic|CU468135.1|3727223:3727468:1	v1_PLS_655a73d837fea5fbcd9c7cffe06ffc62bae2563a73e4cd86e15241f71a318ccb	GCA_000026185.1_ASM2618v1_genomic	CU468135.1	3727223	3727468	1	TRUE	ATG	GGAG/GAGG	0.541	MEILNFGEISVVSGGDGGAPATVANAAGEMAIIGAIAGIPGGPYGVVAGALLGGLGVAIGSMPAPLPPRVCHIERGYQVCF*	FALSE
v1_PLS_655a73d837fea5fbcd9c7cffe06ffc62bae2563a73e4cd86e15241f71a318ccb	H47_sp_P62530_MCHB_ECOLX	59.016	61	24	1	1	61	1	60	9.82E-07	31.6	microcins.verified	TRUE	FALSE	GCF_000026185.1_ASM2618v1_genomic|NC_010694.1|3727223:3727468:1	v1_PLS_655a73d837fea5fbcd9c7cffe06ffc62bae2563a73e4cd86e15241f71a318ccb	GCF_000026185.1_ASM2618v1_genomic	NC_010694.1	3727223	3727468	1	TRUE	ATG	GGAG/GAGG	0.541	MEILNFGEISVVSGGDGGAPATVANAAGEMAIIGAIAGIPGGPYGVVAGALLGGLGVAIGSMPAPLPPRVCHIERGYQVCF*	FALSE
v1_PLS_9de13a093d299c66277da3ce0ad4e956616d34b9744530fa7cf27a114a38380b	PDI_tr_I6ZU90_I6ZU90_ECOLX	55.556	36	16	0	2	37	3	38	5.28E-10	40.4	microcins.verified	TRUE	FALSE	GCA_000590885.1_MSR-CA7.0_genomic|JFHN01000011.1|2:220:-1	v1_PLS_9de13a093d299c66277da3ce0ad4e956616d34b9744530fa7cf27a114a38380b	GCA_000590885.1_MSR-CA7.0_genomic	JFHN01000011.1	2	220	-1	TRUE	ATG	GGA/GAG/AGG	0.594	MTIRLLTEKEITIVSGGNANSGYEGGCSDAVTKGATDGAVAGAAGGAVSGALGTAASGPGTLAGAAAGAAVGG*	FALSE
v1_PLS_9de13a093d299c66277da3ce0ad4e956616d34b9744530fa7cf27a114a38380b	PDI_tr_I6ZU90_I6ZU90_ECOLX	55.556	36	16	0	2	37	3	38	5.28E-10	40.4	microcins.verified	TRUE	FALSE	GCF_000590885.1_MSR-CA7.0_genomic|NZ_JFHN01000011.1|2:220:-1	v1_PLS_9de13a093d299c66277da3ce0ad4e956616d34b9744530fa7cf27a114a38380b	GCF_000590885.1_MSR-CA7.0_genomic	NZ_JFHN01000011.1	2	220	-1	TRUE	ATG	GGA/GAG/AGG	0.594	MTIRLLTEKEITIVSGGNANSGYEGGCSDAVTKGATDGAVAGAAGGAVSGALGTAASGPGTLAGAAAGAAVGG*	FALSE
v1_PLS_e099c95a640f5fbdef245314d7f5f887421d1f3a2b4f4157c3a62e4e523f8016	N_tr_C3VUZ5_C3VUZ5_ECOLX	58.824	17	7	0	1	17	1	17	2.44E-05	28.1	microcins.verified	TRUE	FALSE	GCA_000590885.1_MSR-CA7.0_genomic|JFHN01000043.1|67587:67826:-1	v1_PLS_e099c95a640f5fbdef245314d7f5f887421d1f3a2b4f4157c3a62e4e523f8016	GCA_000590885.1_MSR-CA7.0_genomic	JFHN01000043.1	67587	67826	-1	TRUE	ATG	AGGAG	0.517	MRELTFQEVTCVSGAGEDGGSLIATGALGLLVSIPVIVVGAILGIPTLGLGFVAMAAGIVGTALSGVAIISGIVQSSSS*	TRUE
v1_PLS_e099c95a640f5fbdef245314d7f5f887421d1f3a2b4f4157c3a62e4e523f8016	N_tr_C3VUZ5_C3VUZ5_ECOLX	58.824	17	7	0	1	17	1	17	2.44E-05	28.1	microcins.verified	TRUE	FALSE	GCF_000590885.1_MSR-CA7.0_genomic|NZ_JFHN01000043.1|67587:67826:-1	v1_PLS_e099c95a640f5fbdef245314d7f5f887421d1f3a2b4f4157c3a62e4e523f8016	GCF_000590885.1_MSR-CA7.0_genomic	NZ_JFHN01000043.1	67587	67826	-1	TRUE	ATG	AGGAG	0.517	MRELTFQEVTCVSGAGEDGGSLIATGALGLLVSIPVIVVGAILGIPTLGLGFVAMAAGIVGTALSGVAIISGIVQSSSS*	TRUE
v1_PLS_d92074b70cc289a0bef3d8194c96ce3a407906fc0b5239659ed6ad6b52deaaed	PDI_tr_I6ZU90_I6ZU90_ECOLX	25.275	91	47	3	1	73	4	91	0.000583	24.6	microcins.verified	TRUE	FALSE	GCA_000590885.1_MSR-CA7.0_genomic|JFHN01000044.1|57558:57833:1	v1_PLS_d92074b70cc289a0bef3d8194c96ce3a407906fc0b5239659ed6ad6b52deaaed	GCA_000590885.1_MSR-CA7.0_genomic	JFHN01000044.1	57558	57833	1	TRUE	ATG	AGGA	0.496	MRELSIQEVEMVSGSGVIRDTTNWVGGVAGDFIARSIGSLVTIPVISTIVSGIAGPVGKQIGSLIGDAVGALIETIFGITDSSTDSSETAA*	FALSE
v1_PLS_d92074b70cc289a0bef3d8194c96ce3a407906fc0b5239659ed6ad6b52deaaed	PDI_tr_I6ZU90_I6ZU90_ECOLX	25.275	91	47	3	1	73	4	91	0.000583	24.6	microcins.verified	TRUE	FALSE	GCF_000590885.1_MSR-CA7.0_genomic|NZ_JFHN01000044.1|57558:57833:1	v1_PLS_d92074b70cc289a0bef3d8194c96ce3a407906fc0b5239659ed6ad6b52deaaed	GCF_000590885.1_MSR-CA7.0_genomic	NZ_JFHN01000044.1	57558	57833	1	TRUE	ATG	AGGA	0.496	MRELSIQEVEMVSGSGVIRDTTNWVGGVAGDFIARSIGSLVTIPVISTIVSGIAGPVGKQIGSLIGDAVGALIETIFGITDSSTDSSETAA*	FALSE
v1_PLS_b1e9dab3f2f308f0a52f754a4a0efb3508729e5a7c1290ec513afd4aa3a5456e	I47_tr_Q712Q0_Q712Q0_ECOLX	50.877	57	28	0	1	57	1	57	1.07E-18	61.6	microcins.verified	TRUE	FALSE	GCA_000590885.1_MSR-CA7.0_genomic|JFHN01000045.1|328390:328593:1	v1_PLS_b1e9dab3f2f308f0a52f754a4a0efb3508729e5a7c1290ec513afd4aa3a5456e	GCA_000590885.1_MSR-CA7.0_genomic	JFHN01000045.1	328390	328593	1	TRUE	ATG	GGAG/GAGG	0.456	MKESGKRELYRISGAMNLDGLRESLNVTDFRGTDMGSWIDAANACWMSGTSSGVMYPGGFYIPDFSF*	FALSE
v1_PLS_b1e9dab3f2f308f0a52f754a4a0efb3508729e5a7c1290ec513afd4aa3a5456e	I47_tr_Q712Q0_Q712Q0_ECOLX	50.877	57	28	0	1	57	1	57	1.07E-18	61.6	microcins.verified	TRUE	FALSE	GCF_000590885.1_MSR-CA7.0_genomic|NZ_JFHN01000045.1|328390:328593:1	v1_PLS_b1e9dab3f2f308f0a52f754a4a0efb3508729e5a7c1290ec513afd4aa3a5456e	GCF_000590885.1_MSR-CA7.0_genomic	NZ_JFHN01000045.1	328390	328593	1	TRUE	ATG	GGAG/GAGG	0.456	MKESGKRELYRISGAMNLDGLRESLNVTDFRGTDMGSWIDAANACWMSGTSSGVMYPGGFYIPDFSF*	FALSE
v1_PLS_0f347f95ec6b21f7f205b1aef5582efddb5d60604c00489a7f3ca361d4b596b8	L_tr_Q841V4_Q841V4_ECOLX	44.444	27	13	1	1	25	1	27	0.000239	25.8	microcins.verified	TRUE	FALSE	GCA_000590885.1_MSR-CA7.0_genomic|JFHN01000063.1|53193:53474:-1	v1_PLS_0f347f95ec6b21f7f205b1aef5582efddb5d60604c00489a7f3ca361d4b596b8	GCA_000590885.1_MSR-CA7.0_genomic	JFHN01000063.1	53193	53474	-1	TRUE	ATG	AGGAG	0.433	MRELISTEIQSVSGAGTFADVGAAIGSAIGNIVDQGTALGGLVTDATTAAKTLGSGIGSLLELDIVSAITNIGSGVIGIVNFGLSIFSQQNKS*	FALSE
v1_PLS_0f347f95ec6b21f7f205b1aef5582efddb5d60604c00489a7f3ca361d4b596b8	L_tr_Q841V4_Q841V4_ECOLX	44.444	27	13	1	1	25	1	27	0.000239	25.8	microcins.verified	TRUE	FALSE	GCF_000590885.1_MSR-CA7.0_genomic|NZ_JFHN01000063.1|53193:53474:-1	v1_PLS_0f347f95ec6b21f7f205b1aef5582efddb5d60604c00489a7f3ca361d4b596b8	GCF_000590885.1_MSR-CA7.0_genomic	NZ_JFHN01000063.1	53193	53474	-1	TRUE	ATG	AGGAG	0.433	MRELISTEIQSVSGAGTFADVGAAIGSAIGNIVDQGTALGGLVTDATTAAKTLGSGIGSLLELDIVSAITNIGSGVIGIVNFGLSIFSQQNKS*	FALSE
v1_PLS_37fda30fa5aff1440568d02137935b14dceb7db2d17e215369d2592295689a5a	PDI_tr_I6ZU90_I6ZU90_ECOLX	69.565	23	7	0	2	24	4	26	7.91E-07	33.5	microcins.verified	TRUE	FALSE	GCA_000770305.1_ASM77030v1_genomic|JNVB01000117.1|4679:5038:-1	v1_PLS_37fda30fa5aff1440568d02137935b14dceb7db2d17e215369d2592295689a5a	GCA_000770305.1_ASM77030v1_genomic	JNVB01000117.1	4679	5038	-1	TRUE	ATG	GGAG/GAGG	0.575	MLRELTEIEINNVSGGNANSGYEGPNCTNAAIKGGVTGATGGAVAGAIRGGVTGLAGGPAGVAAGAGAGAAEGAVYGGVSGAVGGYVGCQNSGSANNGGNNGNLGGDSNANSANGQCHW*	TRUE
v1_PLS_37fda30fa5aff1440568d02137935b14dceb7db2d17e215369d2592295689a5a	PDI_tr_I6ZU90_I6ZU90_ECOLX	69.565	23	7	0	2	24	4	26	7.91E-07	33.5	microcins.verified	TRUE	FALSE	GCF_000770305.1_ASM77030v1_genomic|NZ_JNVB01000117.1|4679:5038:-1	v1_PLS_37fda30fa5aff1440568d02137935b14dceb7db2d17e215369d2592295689a5a	GCF_000770305.1_ASM77030v1_genomic	NZ_JNVB01000117.1	4679	5038	-1	TRUE	ATG	GGAG/GAGG	0.575	MLRELTEIEINNVSGGNANSGYEGPNCTNAAIKGGVTGATGGAVAGAIRGGVTGLAGGPAGVAAGAGAGAAEGAVYGGVSGAVGGYVGCQNSGSANNGGNNGNLGGDSNANSANGQCHW*	TRUE
v1_PLS_5f70c7a07e8460537cc88b170d40c5c87ab9a4f4e0b33a15e21534c9f7a6a978	N_tr_C3VUZ5_C3VUZ5_ECOLX	60.976	41	15	1	2	41	1	41	4.43E-16	55.1	microcins.verified	TRUE	FALSE	GCA_000770305.1_ASM77030v1_genomic|JNVB01000014.1|64978:65184:1	v1_PLS_5f70c7a07e8460537cc88b170d40c5c87ab9a4f4e0b33a15e21534c9f7a6a978	GCA_000770305.1_ASM77030v1_genomic	JNVB01000014.1	64978	65184	1	TRUE	ATG	GGA/GAG/AGG	0.502	MIKRSDRDITFVGGVGDPLADPDSEIVKRIMSGAAWGATFGVYGELPGMGAVAGIMQKSFKGLYHKCQ*	FALSE
v1_PLS_5f70c7a07e8460537cc88b170d40c5c87ab9a4f4e0b33a15e21534c9f7a6a978	N_tr_C3VUZ5_C3VUZ5_ECOLX	60.976	41	15	1	2	41	1	41	4.43E-16	55.1	microcins.verified	TRUE	FALSE	GCF_000770305.1_ASM77030v1_genomic|NZ_JNVB01000014.1|64978:65184:1	v1_PLS_5f70c7a07e8460537cc88b170d40c5c87ab9a4f4e0b33a15e21534c9f7a6a978	GCF_000770305.1_ASM77030v1_genomic	NZ_JNVB01000014.1	64978	65184	1	TRUE	ATG	GGA/GAG/AGG	0.502	MIKRSDRDITFVGGVGDPLADPDSEIVKRIMSGAAWGATFGVYGELPGMGAVAGIMQKSFKGLYHKCQ*	FALSE
v1_PLS_016a00f9ecd7fd65b20f387a1abe3e81b33def83160a2271a850aebc5df02e58	L_tr_Q841V4_Q841V4_ECOLX	32.258	62	32	2	1	62	1	52	1.65E-05	29.3	microcins.verified	TRUE	FALSE	GCA_000770305.1_ASM77030v1_genomic|JNVB01000002.1|136285:136620:-1	v1_PLS_016a00f9ecd7fd65b20f387a1abe3e81b33def83160a2271a850aebc5df02e58	GCA_000770305.1_ASM77030v1_genomic	JNVB01000002.1	136285	136620	-1	TRUE	ATG	AGGA	0.491	MRELNIQEMQNVSGAYGDDFFLNIEEAIGASIMGGVSAMWAGAILGGRYGGSHAGIVGMGIFGNLVGFIGGAVLGSVGGALYGAVIGADAAGKFASDVMSSILSGDLFKNY*	TRUE
v1_PLS_016a00f9ecd7fd65b20f387a1abe3e81b33def83160a2271a850aebc5df02e58	L_tr_Q841V4_Q841V4_ECOLX	32.258	62	32	2	1	62	1	52	1.65E-05	29.3	microcins.verified	TRUE	FALSE	GCF_000770305.1_ASM77030v1_genomic|NZ_JNVB01000002.1|136285:136620:-1	v1_PLS_016a00f9ecd7fd65b20f387a1abe3e81b33def83160a2271a850aebc5df02e58	GCF_000770305.1_ASM77030v1_genomic	NZ_JNVB01000002.1	136285	136620	-1	TRUE	ATG	AGGA	0.491	MRELNIQEMQNVSGAYGDDFFLNIEEAIGASIMGGVSAMWAGAILGGRYGGSHAGIVGMGIFGNLVGFIGGAVLGSVGGALYGAVIGADAAGKFASDVMSSILSGDLFKNY*	TRUE
v1_PLS_11ec889d63a455eff0155bd7672da8d16ebdcfee062c90f5799afdec8f1ef1e3	V_sp_P22522_CEAV_ECOLX	48.387	31	15	1	1	31	1	30	0.000342	25.8	microcins.verified	TRUE	FALSE	GCA_000770305.1_ASM77030v1_genomic|JNVB01000020.1|11942:12256:1	v1_PLS_11ec889d63a455eff0155bd7672da8d16ebdcfee062c90f5799afdec8f1ef1e3	GCA_000770305.1_ASM77030v1_genomic	JNVB01000020.1	11942	12256	1	TRUE	ATG	AGGAG	0.457	MRELQLCEIDNVSGGSFFSSVGAMILGGLAGATTGMMKVGIAGGNTGGILGVGVIGALVGVVLGLSFGAIQGGMYGLVNDWDKTLELFNNLTEQWMDLLNNNPK*	FALSE
v1_PLS_11ec889d63a455eff0155bd7672da8d16ebdcfee062c90f5799afdec8f1ef1e3	V_sp_P22522_CEAV_ECOLX	48.387	31	15	1	1	31	1	30	0.000342	25.8	microcins.verified	TRUE	FALSE	GCF_000770305.1_ASM77030v1_genomic|NZ_JNVB01000020.1|11942:12256:1	v1_PLS_11ec889d63a455eff0155bd7672da8d16ebdcfee062c90f5799afdec8f1ef1e3	GCF_000770305.1_ASM77030v1_genomic	NZ_JNVB01000020.1	11942	12256	1	TRUE	ATG	AGGAG	0.457	MRELQLCEIDNVSGGSFFSSVGAMILGGLAGATTGMMKVGIAGGNTGGILGVGVIGALVGVVLGLSFGAIQGGMYGLVNDWDKTLELFNNLTEQWMDLLNNNPK*	FALSE
v1_PLS_9635134868900d7ee88d80d517d9b434c099927209a75a590447c1783eaccd13	PDI_tr_I6ZU90_I6ZU90_ECOLX	54.286	35	16	0	1	35	4	38	7.47E-10	39.3	microcins.verified	TRUE	FALSE	GCA_000770305.1_ASM77030v1_genomic|JNVB01000027.1|2:169:-1	v1_PLS_9635134868900d7ee88d80d517d9b434c099927209a75a590447c1783eaccd13	GCA_000770305.1_ASM77030v1_genomic	JNVB01000027.1	2	169	-1	TRUE	ATG	GGAG/GAGG	0.589	MRELTASEIEFVSGGNANSGYEGGCSSAVTNGATDGAIAGAVGGAVTGALGTVASG	TRUE
v1_PLS_9635134868900d7ee88d80d517d9b434c099927209a75a590447c1783eaccd13	PDI_tr_I6ZU90_I6ZU90_ECOLX	54.286	35	16	0	1	35	4	38	7.47E-10	39.3	microcins.verified	TRUE	FALSE	GCF_000770305.1_ASM77030v1_genomic|NZ_JNVB01000027.1|2:169:-1	v1_PLS_9635134868900d7ee88d80d517d9b434c099927209a75a590447c1783eaccd13	GCF_000770305.1_ASM77030v1_genomic	NZ_JNVB01000027.1	2	169	-1	TRUE	ATG	GGAG/GAGG	0.589	MRELTASEIEFVSGGNANSGYEGGCSSAVTNGATDGAIAGAVGGAVTGALGTVASG	TRUE
v1_PLS_56b4fd488f0d45dacbd722f256b3f6f5ae3123b8a8c082d87d2c3edbf7eab06a	N_tr_C3VUZ5_C3VUZ5_ECOLX	40	35	21	0	1	35	1	35	0.00018	26.2	microcins.verified	TRUE	FALSE	GCA_000773975.1_ASM77397v1_genomic|JRUQ01000109.1|9050:9370:1	v1_PLS_56b4fd488f0d45dacbd722f256b3f6f5ae3123b8a8c082d87d2c3edbf7eab06a	GCA_000773975.1_ASM77397v1_genomic	JRUQ01000109.1	9050	9370	1	TRUE	ATG	AGGA	0.545	MRELNLAEVNVVTGAAGPLDFILDRAASSILSGVAAAVTGGAIGYLRGGDATGVLGLNFIGQLVGAFGGAIIGGIGGVVGGAMVPFEWSYPLVIDAFETVINGGIK*	TRUE
v1_PLS_56b4fd488f0d45dacbd722f256b3f6f5ae3123b8a8c082d87d2c3edbf7eab06a	N_tr_C3VUZ5_C3VUZ5_ECOLX	40	35	21	0	1	35	1	35	0.00018	26.2	microcins.verified	TRUE	FALSE	GCF_000773975.1_ASM77397v1_genomic|NZ_JRUQ01000109.1|9050:9370:1	v1_PLS_56b4fd488f0d45dacbd722f256b3f6f5ae3123b8a8c082d87d2c3edbf7eab06a	GCF_000773975.1_ASM77397v1_genomic	NZ_JRUQ01000109.1	9050	9370	1	TRUE	ATG	AGGA	0.545	MRELNLAEVNVVTGAAGPLDFILDRAASSILSGVAAAVTGGAIGYLRGGDATGVLGLNFIGQLVGAFGGAIIGGIGGVVGGAMVPFEWSYPLVIDAFETVINGGIK*	TRUE
v1_PLS_28a63443225268e14a6b57b851ef28f148ef1054d65e88e94020e044db84805b	L_tr_Q841V4_Q841V4_ECOLX	38.983	59	28	2	1	59	1	51	0.000128	26.9	microcins.verified	TRUE	FALSE	GCA_000773975.1_ASM77397v1_genomic|JRUQ01000019.1|16697:17014:1	v1_PLS_28a63443225268e14a6b57b851ef28f148ef1054d65e88e94020e044db84805b	GCA_000773975.1_ASM77397v1_genomic	JRUQ01000019.1	16697	17014	1	TRUE	ATG	AGGAG	0.516	MRELNMMEIEAVSGAGFLDTVGAITLGALVGLSVGTVKGGVAGGSVGGILGFGLISAGVTMVIGMVYGTVIGGIFGMVNGWNTTAEYFNEVVAQWFDLSLPVPKV*	TRUE
v1_PLS_28a63443225268e14a6b57b851ef28f148ef1054d65e88e94020e044db84805b	L_tr_Q841V4_Q841V4_ECOLX	38.983	59	28	2	1	59	1	51	0.000128	26.9	microcins.verified	TRUE	FALSE	GCF_000773975.1_ASM77397v1_genomic|NZ_JRUQ01000019.1|16697:17014:1	v1_PLS_28a63443225268e14a6b57b851ef28f148ef1054d65e88e94020e044db84805b	GCF_000773975.1_ASM77397v1_genomic	NZ_JRUQ01000019.1	16697	17014	1	TRUE	ATG	AGGAG	0.516	MRELNMMEIEAVSGAGFLDTVGAITLGALVGLSVGTVKGGVAGGSVGGILGFGLISAGVTMVIGMVYGTVIGGIFGMVNGWNTTAEYFNEVVAQWFDLSLPVPKV*	TRUE
v1_PLS_df25464ddd5128aeefb35d4438e3ebf84b1c9dbdd2546eaa17da0cc50bac8f85	L_tr_Q841V4_Q841V4_ECOLX	56.25	16	7	0	1	16	1	16	0.000772	24.3	microcins.verified	TRUE	FALSE	GCA_000773975.1_ASM77397v1_genomic|JRUQ01000023.1|15498:15767:-1	v1_PLS_df25464ddd5128aeefb35d4438e3ebf84b1c9dbdd2546eaa17da0cc50bac8f85	GCA_000773975.1_ASM77397v1_genomic	JRUQ01000023.1	15498	15767	-1	TRUE	ATG	AGGA	0.489	MKKLSVNEINAVSGAGLQEMYEGAVIGATTFAFIGGKWGGLSILNFGIGQLIGVGLGLLVGGTGGALYGATHTSDQVEQFFNNIMDYTG*	TRUE
v1_PLS_df25464ddd5128aeefb35d4438e3ebf84b1c9dbdd2546eaa17da0cc50bac8f85	L_tr_Q841V4_Q841V4_ECOLX	56.25	16	7	0	1	16	1	16	0.000772	24.3	microcins.verified	TRUE	FALSE	GCF_000773975.1_ASM77397v1_genomic|NZ_JRUQ01000023.1|15498:15767:-1	v1_PLS_df25464ddd5128aeefb35d4438e3ebf84b1c9dbdd2546eaa17da0cc50bac8f85	GCF_000773975.1_ASM77397v1_genomic	NZ_JRUQ01000023.1	15498	15767	-1	TRUE	ATG	AGGA	0.489	MKKLSVNEINAVSGAGLQEMYEGAVIGATTFAFIGGKWGGLSILNFGIGQLIGVGLGLLVGGTGGALYGATHTSDQVEQFFNNIMDYTG*	TRUE
v1_PLS_37758dc365f2c8f6c873df7410b321ab5dfa072c47c42d7c03d20dc6e014f8c6	V_sp_P22522_CEAV_ECOLX	43.333	30	17	0	1	30	1	30	0.001	23.9	microcins.verified	TRUE	FALSE	GCA_000773975.1_ASM77397v1_genomic|JRUQ01000028.1|95050:95295:-1	v1_PLS_37758dc365f2c8f6c873df7410b321ab5dfa072c47c42d7c03d20dc6e014f8c6	GCA_000773975.1_ASM77397v1_genomic	JRUQ01000028.1	95050	95295	-1	TRUE	ATG	AGGA	0.455	MRILNSNEIQHVSGGLVFDKIGEKIGQIIGGAVSANVAGAAGQLGKGIGSIFELNISGAISNISAGIHGIVDWFREGKTAE*	TRUE
v1_PLS_37758dc365f2c8f6c873df7410b321ab5dfa072c47c42d7c03d20dc6e014f8c6	V_sp_P22522_CEAV_ECOLX	43.333	30	17	0	1	30	1	30	0.001	23.9	microcins.verified	TRUE	FALSE	GCF_000773975.1_ASM77397v1_genomic|NZ_JRUQ01000028.1|95050:95295:-1	v1_PLS_37758dc365f2c8f6c873df7410b321ab5dfa072c47c42d7c03d20dc6e014f8c6	GCF_000773975.1_ASM77397v1_genomic	NZ_JRUQ01000028.1	95050	95295	-1	TRUE	ATG	AGGA	0.455	MRILNSNEIQHVSGGLVFDKIGEKIGQIIGGAVSANVAGAAGQLGKGIGSIFELNISGAISNISAGIHGIVDWFREGKTAE*	TRUE
v1_PLS_92f6c274c8e105f5b56588f4f7fec28347face1b64dbdaf7a0e6eaf3e7a3cc89	L_tr_Q841V4_Q841V4_ECOLX	52.632	19	9	0	1	19	1	19	0.000765	24.3	microcins.verified	TRUE	FALSE	GCA_000773975.1_ASM77397v1_genomic|JRUQ01000069.1|1981:2226:1	v1_PLS_92f6c274c8e105f5b56588f4f7fec28347face1b64dbdaf7a0e6eaf3e7a3cc89	GCA_000773975.1_ASM77397v1_genomic	JRUQ01000069.1	1981	2226	1	TRUE	ATG	GGA/GAG/AGG	0.419	MRELKLTEVSAVSGAGKLQDNIAASIGDFFTGIFNKVSTVIDLGYTKDDANNLGTDVGQRVGGIIESHVNKLINYLSSWSK*	TRUE
v1_PLS_92f6c274c8e105f5b56588f4f7fec28347face1b64dbdaf7a0e6eaf3e7a3cc89	L_tr_Q841V4_Q841V4_ECOLX	52.632	19	9	0	1	19	1	19	0.000765	24.3	microcins.verified	TRUE	FALSE	GCF_000773975.1_ASM77397v1_genomic|NZ_JRUQ01000069.1|1981:2226:1	v1_PLS_92f6c274c8e105f5b56588f4f7fec28347face1b64dbdaf7a0e6eaf3e7a3cc89	GCF_000773975.1_ASM77397v1_genomic	NZ_JRUQ01000069.1	1981	2226	1	TRUE	ATG	GGA/GAG/AGG	0.419	MRELKLTEVSAVSGAGKLQDNIAASIGDFFTGIFNKVSTVIDLGYTKDDANNLGTDVGQRVGGIIESHVNKLINYLSSWSK*	TRUE
v1_PLS_fb44f33dc37ee321b6d4300d4eef12ea9afdedbe6877714665106b0d001c9241	H47_sp_P62530_MCHB_ECOLX	50	24	12	0	48	71	39	62	2.20E-05	28.1	microcins.verified	TRUE	FALSE	GCA_001050515.1_ASM105051v1_genomic|CAHS01000015.1|260898:261164:-1	v1_PLS_fb44f33dc37ee321b6d4300d4eef12ea9afdedbe6877714665106b0d001c9241	GCA_001050515.1_ASM105051v1_genomic	CAHS01000015.1	260898	261164	-1	TRUE	ATG	AGGA	0.521	MKALTQVEIVSVYGGDGGAPATPANAVGEAVIIGAMSTIALGAATGSPVGPVGMIIGGVTAGILTAVGSHIGGGGRQCRIHAGYQFCD*	FALSE
v1_PLS_fb44f33dc37ee321b6d4300d4eef12ea9afdedbe6877714665106b0d001c9241	H47_sp_P62530_MCHB_ECOLX	50	24	12	0	48	71	39	62	2.20E-05	28.1	microcins.verified	TRUE	FALSE	GCF_001050515.1_ASM105051v1_genomic|NZ_CAHS01000015.1|260898:261164:-1	v1_PLS_fb44f33dc37ee321b6d4300d4eef12ea9afdedbe6877714665106b0d001c9241	GCF_001050515.1_ASM105051v1_genomic	NZ_CAHS01000015.1	260898	261164	-1	TRUE	ATG	AGGA	0.521	MKALTQVEIVSVYGGDGGAPATPANAVGEAVIIGAMSTIALGAATGSPVGPVGMIIGGVTAGILTAVGSHIGGGGRQCRIHAGYQFCD*	FALSE
v1_PLS_5c74d01d03d8cd9fe78f1f2b2bdfcdd10abcf8109cdd5447b52afe89bd67aba1	H47_sp_P62530_MCHB_ECOLX	50.82	61	29	1	1	61	1	60	7.70E-06	29.3	microcins.verified	TRUE	FALSE	GCA_001050515.1_ASM105051v1_genomic|CAHS01000022.1|211643:211888:1	v1_PLS_5c74d01d03d8cd9fe78f1f2b2bdfcdd10abcf8109cdd5447b52afe89bd67aba1	GCA_001050515.1_ASM105051v1_genomic	CAHS01000022.1	211643	211888	1	TRUE	ATG	GGAG/GAGG	0.504	MKALNFGEISVISGGDGGAPATVANAASEMVILGIIAGIPGGPYGMVAGGIIGGLGVAISSMPAPPPPHFCRIERGYQVCF*	FALSE
v1_PLS_5c74d01d03d8cd9fe78f1f2b2bdfcdd10abcf8109cdd5447b52afe89bd67aba1	H47_sp_P62530_MCHB_ECOLX	50.82	61	29	1	1	61	1	60	7.70E-06	29.3	microcins.verified	TRUE	FALSE	GCF_001050515.1_ASM105051v1_genomic|NZ_CAHS01000022.1|211643:211888:1	v1_PLS_5c74d01d03d8cd9fe78f1f2b2bdfcdd10abcf8109cdd5447b52afe89bd67aba1	GCF_001050515.1_ASM105051v1_genomic	NZ_CAHS01000022.1	211643	211888	1	TRUE	ATG	GGAG/GAGG	0.504	MKALNFGEISVISGGDGGAPATVANAASEMVILGIIAGIPGGPYGMVAGGIIGGLGVAISSMPAPPPPHFCRIERGYQVCF*	FALSE
v1_PLS_c3700332ec6ee70a870c9431ff9d6a391f550dce9f1bbb32927f81f11fe32d76	N_tr_C3VUZ5_C3VUZ5_ECOLX	35.714	42	27	0	27	68	2	43	5.66E-05	27.3	microcins.verified	FALSE	FALSE	GCA_001267535.1_ASM126753v1_genomic|JRXE01000015.1|51974:52249:-1	v1_PLS_c3700332ec6ee70a870c9431ff9d6a391f550dce9f1bbb32927f81f11fe32d76	GCA_001267535.1_ASM126753v1_genomic	JRXE01000015.1	51974	52249	-1	TRUE	ATG	GGA/GAG/AGG	0.457	MIKLTGRLVCKSAEEADIVRQYLPEHKELTREETGCVSFEVTETADPMIWKVEELFTNQATFDAHQKRTKNSVWGRETSMIAREYEIPEIE*	FALSE
v1_PLS_c3700332ec6ee70a870c9431ff9d6a391f550dce9f1bbb32927f81f11fe32d76	N_tr_C3VUZ5_C3VUZ5_ECOLX	35.714	42	27	0	27	68	2	43	5.66E-05	27.3	microcins.verified	FALSE	FALSE	GCF_001267535.1_ASM126753v1_genomic|NZ_JRXE01000015.1|51974:52249:-1	v1_PLS_c3700332ec6ee70a870c9431ff9d6a391f550dce9f1bbb32927f81f11fe32d76	GCF_001267535.1_ASM126753v1_genomic	NZ_JRXE01000015.1	51974	52249	-1	TRUE	ATG	GGA/GAG/AGG	0.457	MIKLTGRLVCKSAEEADIVRQYLPEHKELTREETGCVSFEVTETADPMIWKVEELFTNQATFDAHQKRTKNSVWGRETSMIAREYEIPEIE*	FALSE
v1_PLS_543d5c76e3c07dde751a86309a49be0555bd4a5dac96687c08ccaf4933f4c06b	L_tr_Q841V4_Q841V4_ECOLX	42.308	26	14	1	90	115	80	104	0.00024	26.6	microcins.verified	FALSE	FALSE	GCA_001756855.1_ASM175685v1_genomic|MAYS01000493.1|1:387:1	v1_PLS_543d5c76e3c07dde751a86309a49be0555bd4a5dac96687c08ccaf4933f4c06b	GCA_001756855.1_ASM175685v1_genomic	MAYS01000493.1	1	387	1	TRUE	Edg	None	0.574	SLYDWIQVQMKVLSRHSDTAKAFAYLLKQWDALNLYCSNGWTEIDNNIAENALRGVALGRKNCLFAGSDTGGERAAVLYSLIGTCRLNDVEPEAWLRYVLGHIQDWPVNRLRDLCADLLPWKTDLTSA*	FALSE
v1_PLS_543d5c76e3c07dde751a86309a49be0555bd4a5dac96687c08ccaf4933f4c06b	L_tr_Q841V4_Q841V4_ECOLX	42.308	26	14	1	90	115	80	104	0.00024	26.6	microcins.verified	FALSE	FALSE	GCF_001756855.1_ASM175685v1_genomic|NZ_MAYS01000493.1|1:387:1	v1_PLS_543d5c76e3c07dde751a86309a49be0555bd4a5dac96687c08ccaf4933f4c06b	GCF_001756855.1_ASM175685v1_genomic	NZ_MAYS01000493.1	1	387	1	TRUE	Edg	None	0.574	SLYDWIQVQMKVLSRHSDTAKAFAYLLKQWDALNLYCSNGWTEIDNNIAENALRGVALGRKNCLFAGSDTGGERAAVLYSLIGTCRLNDVEPEAWLRYVLGHIQDWPVNRLRDLCADLLPWKTDLTSA*	FALSE
v1_PLS_e5be9ed5fc3a39346cb22c0a841b280424abc0d3e326fe202c82446915e6f207	H47_sp_P62530_MCHB_ECOLX	42.105	19	11	0	1	19	1	19	0.000749	24.3	microcins.verified	TRUE	FALSE	GCA_003846135.1_ASM384613v1_genomic|RHHM01000011.1|140772:141047:1	v1_PLS_e5be9ed5fc3a39346cb22c0a841b280424abc0d3e326fe202c82446915e6f207	GCA_003846135.1_ASM384613v1_genomic	RHHM01000011.1	140772	141047	1	TRUE	ATG	AGGAG	0.438	MRELNCTEVHYVSGAGTSDVISSLNTVMETISASLASAAESLSSATSGREISQIFHTVVGLTSLYTRLTFITALLSAYTESTTSETTTTSA*	FALSE
v1_PLS_e5be9ed5fc3a39346cb22c0a841b280424abc0d3e326fe202c82446915e6f207	H47_sp_P62530_MCHB_ECOLX	42.105	19	11	0	1	19	1	19	0.000749	24.3	microcins.verified	TRUE	FALSE	GCF_003846135.1_ASM384613v1_genomic|NZ_RHHM01000011.1|140772:141047:1	v1_PLS_e5be9ed5fc3a39346cb22c0a841b280424abc0d3e326fe202c82446915e6f207	GCF_003846135.1_ASM384613v1_genomic	NZ_RHHM01000011.1	140772	141047	1	TRUE	ATG	AGGAG	0.438	MRELNCTEVHYVSGAGTSDVISSLNTVMETISASLASAAESLSSATSGREISQIFHTVVGLTSLYTRLTFITALLSAYTESTTSETTTTSA*	FALSE
v1_PLS_4e1eae155323e7917bb9924d799c74f08d292cb0e00ee7295746bbe20fa03b97	N_tr_C3VUZ5_C3VUZ5_ECOLX	34.043	47	25	2	1	46	1	42	0.000325	25	microcins.verified	TRUE	FALSE	GCA_003846135.1_ASM384613v1_genomic|RHHM01000017.1|75675:75923:-1	v1_PLS_4e1eae155323e7917bb9924d799c74f08d292cb0e00ee7295746bbe20fa03b97	GCA_003846135.1_ASM384613v1_genomic	RHHM01000017.1	75675	75923	-1	TRUE	ATG	AGGA	0.394	MKELNTEEIMNVSGAGKIQDTFSSWYGTIFSNLYSLTSSFSSVFGSSEEEAISNGEELGSEIGARIETFLSALIEPINQLIK*	FALSE
v1_PLS_4e1eae155323e7917bb9924d799c74f08d292cb0e00ee7295746bbe20fa03b97	N_tr_C3VUZ5_C3VUZ5_ECOLX	34.043	47	25	2	1	46	1	42	0.000325	25	microcins.verified	TRUE	FALSE	GCF_003846135.1_ASM384613v1_genomic|NZ_RHHM01000017.1|75675:75923:-1	v1_PLS_4e1eae155323e7917bb9924d799c74f08d292cb0e00ee7295746bbe20fa03b97	GCF_003846135.1_ASM384613v1_genomic	NZ_RHHM01000017.1	75675	75923	-1	TRUE	ATG	AGGA	0.394	MKELNTEEIMNVSGAGKIQDTFSSWYGTIFSNLYSLTSSFSSVFGSSEEEAISNGEELGSEIGARIETFLSALIEPINQLIK*	FALSE
v1_PLS_70ad7f3a5defad097fa2eb6735a5c68ceb5ea313a7688e7e28dc0559bba57510	V_sp_P22522_CEAV_ECOLX	43.75	32	18	0	1	32	1	32	7.19E-06	29.6	microcins.verified	TRUE	FALSE	GCA_003846135.1_ASM384613v1_genomic|RHHM01000002.1|280362:280631:1	v1_PLS_70ad7f3a5defad097fa2eb6735a5c68ceb5ea313a7688e7e28dc0559bba57510	GCA_003846135.1_ASM384613v1_genomic	RHHM01000002.1	280362	280631	1	TRUE	ATG	AGGAG	0.441	MRELSLQEVEIVSGSGAIRDTTGQIGSMAGSFIGKSIGSMITIPVLSTLISNITGRVGEQLGQFIGDSLGSLIENLLGITDSSSDEATA*	FALSE
v1_PLS_70ad7f3a5defad097fa2eb6735a5c68ceb5ea313a7688e7e28dc0559bba57510	V_sp_P22522_CEAV_ECOLX	43.75	32	18	0	1	32	1	32	7.19E-06	29.6	microcins.verified	TRUE	FALSE	GCF_003846135.1_ASM384613v1_genomic|NZ_RHHM01000002.1|280362:280631:1	v1_PLS_70ad7f3a5defad097fa2eb6735a5c68ceb5ea313a7688e7e28dc0559bba57510	GCF_003846135.1_ASM384613v1_genomic	NZ_RHHM01000002.1	280362	280631	1	TRUE	ATG	AGGAG	0.441	MRELSLQEVEIVSGSGAIRDTTGQIGSMAGSFIGKSIGSMITIPVLSTLISNITGRVGEQLGQFIGDSLGSLIENLLGITDSSSDEATA*	FALSE
v1_PLS_53874794e29fcc0e63b8ba235846839b3bcd1b9b58c055213d0fb5a10f3f9bd4	PDI_tr_I6ZU90_I6ZU90_ECOLX	37.234	94	53	2	1	91	4	94	8.42E-15	54.3	microcins.verified	TRUE	FALSE	GCA_003846135.1_ASM384613v1_genomic|RHHM01000022.1|422:760:1	v1_PLS_53874794e29fcc0e63b8ba235846839b3bcd1b9b58c055213d0fb5a10f3f9bd4	GCA_003846135.1_ASM384613v1_genomic	RHHM01000022.1	422	760	1	TRUE	ATG	GGA/GAG/AGG	0.49	MREISHLYFSVISGANANSNYEGIGGNNGRTKSSNKTGRSGGGYYASLGEDVNACNDGIIGGMVAGSPGGFWGLAAGLVGGAIAGGCFRDHGDGNGGGSGSDTNCSDNSCSW*	FALSE
v1_PLS_53874794e29fcc0e63b8ba235846839b3bcd1b9b58c055213d0fb5a10f3f9bd4	PDI_tr_I6ZU90_I6ZU90_ECOLX	37.234	94	53	2	1	91	4	94	8.42E-15	54.3	microcins.verified	TRUE	FALSE	GCF_003846135.1_ASM384613v1_genomic|NZ_RHHM01000022.1|422:760:1	v1_PLS_53874794e29fcc0e63b8ba235846839b3bcd1b9b58c055213d0fb5a10f3f9bd4	GCF_003846135.1_ASM384613v1_genomic	NZ_RHHM01000022.1	422	760	1	TRUE	ATG	GGA/GAG/AGG	0.49	MREISHLYFSVISGANANSNYEGIGGNNGRTKSSNKTGRSGGGYYASLGEDVNACNDGIIGGMVAGSPGGFWGLAAGLVGGAIAGGCFRDHGDGNGGGSGSDTNCSDNSCSW*	FALSE
v1_PLS_1a9d799f03e5d5802bb21808a643b8d6d19e2cfe463143d9f677b91166c03fd7	S_tr_H9ZMG7_H9ZMG7_ECOLX	36.364	77	45	4	3	76	4	79	3.90E-08	36.6	microcins.verified	FALSE	FALSE	GCA_003846135.1_ASM384613v1_genomic|RHHM01000003.1|179246:179542:-1	v1_PLS_1a9d799f03e5d5802bb21808a643b8d6d19e2cfe463143d9f677b91166c03fd7	GCA_003846135.1_ASM384613v1_genomic	RHHM01000003.1	179246	179542	-1	TRUE	ATG	GGA/GAG/AGG	0.468	MTFRKIFPTELNEVSVANANTNYEGVYSRGSTASAGRTGWNRNDVDIYADVDSQCISDIATGIMNGAKDGPWGAVKSCTEGHNNNGGGGSVSPGQCTW*	FALSE
v1_PLS_1a9d799f03e5d5802bb21808a643b8d6d19e2cfe463143d9f677b91166c03fd7	S_tr_H9ZMG7_H9ZMG7_ECOLX	36.364	77	45	4	3	76	4	79	3.90E-08	36.6	microcins.verified	FALSE	FALSE	GCF_003846135.1_ASM384613v1_genomic|NZ_RHHM01000003.1|179246:179542:-1	v1_PLS_1a9d799f03e5d5802bb21808a643b8d6d19e2cfe463143d9f677b91166c03fd7	GCF_003846135.1_ASM384613v1_genomic	NZ_RHHM01000003.1	179246	179542	-1	TRUE	ATG	GGA/GAG/AGG	0.468	MTFRKIFPTELNEVSVANANTNYEGVYSRGSTASAGRTGWNRNDVDIYADVDSQCISDIATGIMNGAKDGPWGAVKSCTEGHNNNGGGGSVSPGQCTW*	FALSE
v1_PLS_c7990eee028ab07143027324d087d63ec45610c4e076bc957fb56de3388f97b1	L_tr_Q841V4_Q841V4_ECOLX	47.368	19	10	0	1	19	1	19	0.000855	24.3	microcins.verified	TRUE	FALSE	GCA_003846135.1_ASM384613v1_genomic|RHHM01000006.1|238406:238693:1	v1_PLS_c7990eee028ab07143027324d087d63ec45610c4e076bc957fb56de3388f97b1	GCA_003846135.1_ASM384613v1_genomic	RHHM01000006.1	238406	238693	1	TRUE	ATG	AGGAG	0.486	MRELSLQEVSQVNGAGVIQDTLSSVGGKIGNSLYGLISNITIEVPVLGSVSLGSILPDAGASLGSSIGSQIGGTVENLLASIPVIGSWLNSLLGN*	TRUE
v1_PLS_c7990eee028ab07143027324d087d63ec45610c4e076bc957fb56de3388f97b1	L_tr_Q841V4_Q841V4_ECOLX	47.368	19	10	0	1	19	1	19	0.000855	24.3	microcins.verified	TRUE	FALSE	GCF_003846135.1_ASM384613v1_genomic|NZ_RHHM01000006.1|238406:238693:1	v1_PLS_c7990eee028ab07143027324d087d63ec45610c4e076bc957fb56de3388f97b1	GCF_003846135.1_ASM384613v1_genomic	NZ_RHHM01000006.1	238406	238693	1	TRUE	ATG	AGGAG	0.486	MRELSLQEVSQVNGAGVIQDTLSSVGGKIGNSLYGLISNITIEVPVLGSVSLGSILPDAGASLGSSIGSQIGGTVENLLASIPVIGSWLNSLLGN*	TRUE
v1_PLS_999eb3e1e640db5bf372061f57c3675ecc79110f0977e1787a2dee8eae6351f1	N_tr_C3VUZ5_C3VUZ5_ECOLX	43.902	41	22	1	1	40	1	41	9.19E-05	26.9	microcins.verified	TRUE	FALSE	GCA_003846135.1_ASM384613v1_genomic|RHHM01000008.1|201348:201638:1	v1_PLS_999eb3e1e640db5bf372061f57c3675ecc79110f0977e1787a2dee8eae6351f1	GCA_003846135.1_ASM384613v1_genomic	RHHM01000008.1	201348	201638	1	TRUE	ATG	AGGAG	0.467	MRDLTSQEVHAVSGAGALADLVSTIGAAIGSIVDQGTALGGLDTDAETAGKTLGSGIGSLLEMDFVSAINNIGSGVIGIVSFGISAISQLRAKKAS*	FALSE
v1_PLS_999eb3e1e640db5bf372061f57c3675ecc79110f0977e1787a2dee8eae6351f1	N_tr_C3VUZ5_C3VUZ5_ECOLX	43.902	41	22	1	1	40	1	41	9.19E-05	26.9	microcins.verified	TRUE	FALSE	GCF_003846135.1_ASM384613v1_genomic|NZ_RHHM01000008.1|201348:201638:1	v1_PLS_999eb3e1e640db5bf372061f57c3675ecc79110f0977e1787a2dee8eae6351f1	GCF_003846135.1_ASM384613v1_genomic	NZ_RHHM01000008.1	201348	201638	1	TRUE	ATG	AGGAG	0.467	MRDLTSQEVHAVSGAGALADLVSTIGAAIGSIVDQGTALGGLDTDAETAGKTLGSGIGSLLEMDFVSAINNIGSGVIGIVSFGISAISQLRAKKAS*	FALSE
v1_PLS_b943bf1f816ffbbf1b75f0b1260748efe9a454ea698d62f956bc33aba2ba21be	L_tr_Q841V4_Q841V4_ECOLX	62.5	16	6	0	1	16	1	16	0.000387	25.4	microcins.verified	TRUE	FALSE	GCA_009295515.1_ASM929551v1_genomic|RQVV01000015.1|64053:64370:-1	v1_PLS_b943bf1f816ffbbf1b75f0b1260748efe9a454ea698d62f956bc33aba2ba21be	GCA_009295515.1_ASM929551v1_genomic	RQVV01000015.1	64053	64370	-1	TRUE	ATG	AGGAG	0.469	MRELTFVEIEHVSGAGFFSSIGAAFIGAIAGITEFGLKWAMSGGSTGGILGAGIIAGGVGLIVGAVVGLIDGALYGLINDWDTTVAWFNEIVENNLDPTAAVVTA*	FALSE
v1_PLS_b943bf1f816ffbbf1b75f0b1260748efe9a454ea698d62f956bc33aba2ba21be	L_tr_Q841V4_Q841V4_ECOLX	62.5	16	6	0	1	16	1	16	0.000387	25.4	microcins.verified	TRUE	FALSE	GCF_009295515.1_ASM929551v1_genomic|NZ_RQVV01000015.1|64053:64370:-1	v1_PLS_b943bf1f816ffbbf1b75f0b1260748efe9a454ea698d62f956bc33aba2ba21be	GCF_009295515.1_ASM929551v1_genomic	NZ_RQVV01000015.1	64053	64370	-1	TRUE	ATG	AGGAG	0.469	MRELTFVEIEHVSGAGFFSSIGAAFIGAIAGITEFGLKWAMSGGSTGGILGAGIIAGGVGLIVGAVVGLIDGALYGLINDWDTTVAWFNEIVENNLDPTAAVVTA*	FALSE
v1_PLS_d2ae320cb44504659bd3bfd7b642d55c9d0665bb1055b34d8c85d0e08b25876d	M_tr_Q83TS1_Q83TS1_ECOLX	66.667	15	5	0	1	15	1	15	0.000191	26.2	microcins.verified	TRUE	FALSE	GCA_009295515.1_ASM929551v1_genomic|RQVV01000022.1|68149:68454:-1	v1_PLS_d2ae320cb44504659bd3bfd7b642d55c9d0665bb1055b34d8c85d0e08b25876d	GCA_009295515.1_ASM929551v1_genomic	RQVV01000022.1	68149	68454	-1	TRUE	ATG	AGGA	0.48	MRELTNNEIQQTSGGLFGILIAPIGAAIGWAVGQLVDEVLANFGFDTDYAGAGESLGAGIGALIGLSPVMTMVFMSQGIEALVDNGISIGQQVKANNTASA*	TRUE
v1_PLS_d2ae320cb44504659bd3bfd7b642d55c9d0665bb1055b34d8c85d0e08b25876d	M_tr_Q83TS1_Q83TS1_ECOLX	66.667	15	5	0	1	15	1	15	0.000191	26.2	microcins.verified	TRUE	FALSE	GCF_009295515.1_ASM929551v1_genomic|NZ_RQVV01000022.1|68149:68454:-1	v1_PLS_d2ae320cb44504659bd3bfd7b642d55c9d0665bb1055b34d8c85d0e08b25876d	GCF_009295515.1_ASM929551v1_genomic	NZ_RQVV01000022.1	68149	68454	-1	TRUE	ATG	AGGA	0.48	MRELTNNEIQQTSGGLFGILIAPIGAAIGWAVGQLVDEVLANFGFDTDYAGAGESLGAGIGALIGLSPVMTMVFMSQGIEALVDNGISIGQQVKANNTASA*	TRUE
v1_PLS_ad9a3b3d06338205f1840c4a9d60246c3c4a5e192403192af8403b2875d94925	L_tr_Q841V4_Q841V4_ECOLX	56.25	16	7	0	1	16	1	16	0.000152	26.6	microcins.verified	TRUE	FALSE	GCA_009295515.1_ASM929551v1_genomic|RQVV01000026.1|29286:29585:-1	v1_PLS_ad9a3b3d06338205f1840c4a9d60246c3c4a5e192403192af8403b2875d94925	GCA_009295515.1_ASM929551v1_genomic	RQVV01000026.1	29286	29585	-1	TRUE	ATG	GGAG/GAGG	0.453	MRELSVQEIENISGAGLFAILGEAIGSAIGSIVDAGTAAGGLSTDAVSGAAKLGNGIGSILDLDIISAITNMGTGIAGIVAFGIDAISQIKANSTTVDA*	TRUE
v1_PLS_ad9a3b3d06338205f1840c4a9d60246c3c4a5e192403192af8403b2875d94925	L_tr_Q841V4_Q841V4_ECOLX	56.25	16	7	0	1	16	1	16	0.000152	26.6	microcins.verified	TRUE	FALSE	GCF_009295515.1_ASM929551v1_genomic|NZ_RQVV01000026.1|29286:29585:-1	v1_PLS_ad9a3b3d06338205f1840c4a9d60246c3c4a5e192403192af8403b2875d94925	GCF_009295515.1_ASM929551v1_genomic	NZ_RQVV01000026.1	29286	29585	-1	TRUE	ATG	GGAG/GAGG	0.453	MRELSVQEIENISGAGLFAILGEAIGSAIGSIVDAGTAAGGLSTDAVSGAAKLGNGIGSILDLDIISAITNMGTGIAGIVAFGIDAISQIKANSTTVDA*	TRUE
v1_PLS_0ef85ebef8316481517fa57ea6bd2df4be150a2b79c12329b7f60dac393a9e63	L_tr_Q841V4_Q841V4_ECOLX	39.024	41	22	1	1	41	1	38	0.00038	25.8	microcins.verified	TRUE	FALSE	GCA_009295515.1_ASM929551v1_genomic|RQVV01000030.1|37183:37524:-1	v1_PLS_0ef85ebef8316481517fa57ea6bd2df4be150a2b79c12329b7f60dac393a9e63	GCA_009295515.1_ASM929551v1_genomic	RQVV01000030.1	37183	37524	-1	TRUE	ATG	GGAGG	0.456	MRELTCIEMNSVAGADLLSGLQSMVLGATAAGTAGAIIGGVNGGNGGGILGIGSIGQLVGMIGGGLIGLVSGGISGLIVGWDDPDTITSMCLSFYNSVIDGTFYVGQTSSSLL*	FALSE
v1_PLS_0ef85ebef8316481517fa57ea6bd2df4be150a2b79c12329b7f60dac393a9e63	L_tr_Q841V4_Q841V4_ECOLX	39.024	41	22	1	1	41	1	38	0.00038	25.8	microcins.verified	TRUE	FALSE	GCF_009295515.1_ASM929551v1_genomic|NZ_RQVV01000030.1|37183:37524:-1	v1_PLS_0ef85ebef8316481517fa57ea6bd2df4be150a2b79c12329b7f60dac393a9e63	GCF_009295515.1_ASM929551v1_genomic	NZ_RQVV01000030.1	37183	37524	-1	TRUE	ATG	GGAGG	0.456	MRELTCIEMNSVAGADLLSGLQSMVLGATAAGTAGAIIGGVNGGNGGGILGIGSIGQLVGMIGGGLIGLVSGGISGLIVGWDDPDTITSMCLSFYNSVIDGTFYVGQTSSSLL*	FALSE
v1_PLS_9dbdaa00f9f0affe3bbd2e623d8499e7cd629dd2ecede436d303e70d8b4aca26	M_tr_Q83TS1_Q83TS1_ECOLX	29.67	91	42	2	1	90	1	70	0.001	24.3	microcins.verified	TRUE	FALSE	GCA_009295515.1_ASM929551v1_genomic|RQVV01000057.1|152478:152777:-1	v1_PLS_9dbdaa00f9f0affe3bbd2e623d8499e7cd629dd2ecede436d303e70d8b4aca26	GCA_009295515.1_ASM929551v1_genomic	RQVV01000057.1	152478	152777	-1	TRUE	ATG	AGxAGG/AGGxGG	0.457	MRELSTQEIEVISGAGTDSDTSDWVIGGVIISSLIVIPVIGTVVSNLISSVGETISSAFGNTIGAFVDALFNSDSSSSSSSSSSSSSNSGSGCKGSKTH*	TRUE
v1_PLS_9dbdaa00f9f0affe3bbd2e623d8499e7cd629dd2ecede436d303e70d8b4aca26	M_tr_Q83TS1_Q83TS1_ECOLX	29.67	91	42	2	1	90	1	70	0.001	24.3	microcins.verified	TRUE	FALSE	GCF_009295515.1_ASM929551v1_genomic|NZ_RQVV01000057.1|152478:152777:-1	v1_PLS_9dbdaa00f9f0affe3bbd2e623d8499e7cd629dd2ecede436d303e70d8b4aca26	GCF_009295515.1_ASM929551v1_genomic	NZ_RQVV01000057.1	152478	152777	-1	TRUE	ATG	AGxAGG/AGGxGG	0.457	MRELSTQEIEVISGAGTDSDTSDWVIGGVIISSLIVIPVIGTVVSNLISSVGETISSAFGNTIGAFVDALFNSDSSSSSSSSSSSSSNSGSGCKGSKTH*	TRUE
v1_PLS_fd0a2f42c7ddcf2dba4af5853fb3482e61961a2a3784e27c5d16a64a7e5c902a	M_tr_Q83TS1_Q83TS1_ECOLX	60	15	6	0	1	15	1	15	2.35E-05	26.6	microcins.verified	TRUE	FALSE	GCA_009295515.1_ASM929551v1_genomic|RQVV01000061.1|143677:143805:1	v1_PLS_fd0a2f42c7ddcf2dba4af5853fb3482e61961a2a3784e27c5d16a64a7e5c902a	GCA_009295515.1_ASM929551v1_genomic	RQVV01000061.1	143677	143805	1	TRUE	ATG	GGA/GAG/AGG	0.349	MRQLNQNELKKVSGGSSSLSSKLNNSKVKDIINRFIAMLEVS*	TRUE
v1_PLS_fd0a2f42c7ddcf2dba4af5853fb3482e61961a2a3784e27c5d16a64a7e5c902a	M_tr_Q83TS1_Q83TS1_ECOLX	60	15	6	0	1	15	1	15	2.35E-05	26.6	microcins.verified	TRUE	FALSE	GCF_009295515.1_ASM929551v1_genomic|NZ_RQVV01000061.1|143677:143805:1	v1_PLS_fd0a2f42c7ddcf2dba4af5853fb3482e61961a2a3784e27c5d16a64a7e5c902a	GCF_009295515.1_ASM929551v1_genomic	NZ_RQVV01000061.1	143677	143805	1	TRUE	ATG	GGA/GAG/AGG	0.349	MRQLNQNELKKVSGGSSSLSSKLNNSKVKDIINRFIAMLEVS*	TRUE
v1_PLS_a58d22f6f505a9d857d33ad06883e3fc2ac362d650cca9b763c9bda3549cb1ef	PDI_tr_I6ZU90_I6ZU90_ECOLX	39.535	86	41	3	5	79	3	88	3.45E-09	39.7	microcins.verified	TRUE	FALSE	GCA_017875465.1_ASM1787546v1_genomic|JAGGMQ010000001.1|4818476:4818835:1	v1_PLS_a58d22f6f505a9d857d33ad06883e3fc2ac362d650cca9b763c9bda3549cb1ef	GCA_017875465.1_ASM1787546v1_genomic	JAGGMQ010000001.1	4818476	4818835	1	TRUE	ATG	GGAGG	0.533	MSSTSIRELTTDEVSAVSGGGANTSHDISIGSHHGAAALNGGGGAPHSCNNSAGAGAIIGALAGLPMGAGGVIAGAVAGAAQASLSCPSNSPYSSNSGNHSGSLGGDADSNSVNGQCHP*	FALSE
v1_PLS_a58d22f6f505a9d857d33ad06883e3fc2ac362d650cca9b763c9bda3549cb1ef	PDI_tr_I6ZU90_I6ZU90_ECOLX	39.535	86	41	3	5	79	3	88	3.45E-09	39.7	microcins.verified	TRUE	FALSE	GCF_017875465.1_ASM1787546v1_genomic|NZ_JAGGMQ010000001.1|4818476:4818835:1	v1_PLS_a58d22f6f505a9d857d33ad06883e3fc2ac362d650cca9b763c9bda3549cb1ef	GCF_017875465.1_ASM1787546v1_genomic	NZ_JAGGMQ010000001.1	4818476	4818835	1	TRUE	ATG	GGAGG	0.533	MSSTSIRELTTDEVSAVSGGGANTSHDISIGSHHGAAALNGGGGAPHSCNNSAGAGAIIGALAGLPMGAGGVIAGAVAGAAQASLSCPSNSPYSSNSGNHSGSLGGDADSNSVNGQCHP*	FALSE
v1_PLS_222bf5ace9a85f15260699297005e9163457e81ee0a68856d05c12dca5b39538	I47_tr_Q712Q0_Q712Q0_ECOLX	52.632	57	27	0	1	57	1	57	7.80E-20	64.3	microcins.verified	TRUE	FALSE	GCA_019132875.1_ASM1913287v1_genomic|JAHSPF010000001.1|135535:135738:-1	v1_PLS_222bf5ace9a85f15260699297005e9163457e81ee0a68856d05c12dca5b39538	GCA_019132875.1_ASM1913287v1_genomic	JAHSPF010000001.1	135535	135738	-1	TRUE	ATG	GGAG/GAGG	0.373	MEILNSEELKEVSGAMNLQGLPQSNNVINLQGTNMVSWIDAANTCWMPGTSSIIMYPGGFYIPNFRF*	FALSE
v1_PLS_222bf5ace9a85f15260699297005e9163457e81ee0a68856d05c12dca5b39538	I47_tr_Q712Q0_Q712Q0_ECOLX	52.632	57	27	0	1	57	1	57	7.80E-20	64.3	microcins.verified	TRUE	FALSE	GCF_019132875.1_ASM1913287v1_genomic|NZ_JAHSPF010000001.1|135535:135738:-1	v1_PLS_222bf5ace9a85f15260699297005e9163457e81ee0a68856d05c12dca5b39538	GCF_019132875.1_ASM1913287v1_genomic	NZ_JAHSPF010000001.1	135535	135738	-1	TRUE	ATG	GGAG/GAGG	0.373	MEILNSEELKEVSGAMNLQGLPQSNNVINLQGTNMVSWIDAANTCWMPGTSSIIMYPGGFYIPNFRF*	FALSE
v1_PLS_c0bd179c044986c3c15a4907f10f0f9a4dc693ee556b4af9492ee3e915dfe4f6	L_tr_Q841V4_Q841V4_ECOLX	44.828	29	14	1	1	27	1	29	4.40E-05	28.1	microcins.verified	TRUE	FALSE	GCA_019132875.1_ASM1913287v1_genomic|JAHSPF010000009.1|92982:93278:1	v1_PLS_c0bd179c044986c3c15a4907f10f0f9a4dc693ee556b4af9492ee3e915dfe4f6	GCA_019132875.1_ASM1913287v1_genomic	JAHSPF010000009.1	92982	93278	1	TRUE	ATG	AGGAG	0.492	MRELNIQEVEAVSGAGFFADLGKSIGTAIGNIVDAGTAAGGLTTDAATPAGKLGSGIGSILELDVVNAISNIGTGIVGIVNFGISAVSQLFNKTPASS*	TRUE
v1_PLS_c0bd179c044986c3c15a4907f10f0f9a4dc693ee556b4af9492ee3e915dfe4f6	L_tr_Q841V4_Q841V4_ECOLX	44.828	29	14	1	1	27	1	29	4.40E-05	28.1	microcins.verified	TRUE	FALSE	GCF_019132875.1_ASM1913287v1_genomic|NZ_JAHSPF010000009.1|92982:93278:1	v1_PLS_c0bd179c044986c3c15a4907f10f0f9a4dc693ee556b4af9492ee3e915dfe4f6	GCF_019132875.1_ASM1913287v1_genomic	NZ_JAHSPF010000009.1	92982	93278	1	TRUE	ATG	AGGAG	0.492	MRELNIQEVEAVSGAGFFADLGKSIGTAIGNIVDAGTAAGGLTTDAATPAGKLGSGIGSILELDVVNAISNIGTGIVGIVNFGISAVSQLFNKTPASS*	TRUE
v1_PLS_4147c8f00b114349e993ec1c6e1c0118d508e9855082fe10f43edd503b2a6d13	PDI_tr_I6ZU90_I6ZU90_ECOLX	61.111	18	7	0	3	20	4	21	7.89E-05	26.9	microcins.verified	FALSE	FALSE	GCA_019844095.1_ASM1984409v1_genomic|CP082141.1|53192:53455:1	v1_PLS_4147c8f00b114349e993ec1c6e1c0118d508e9855082fe10f43edd503b2a6d13	GCA_019844095.1_ASM1984409v1_genomic	CP082141.1	53192	53455	1	TRUE	ATG	GGA/GAG/AGG	0.47	MTIRELNMEEVTSVSGANLNRVDFIQYMKGVEQMANLYAAVNPAYAGKDWHYIAAVEPGLMGGTSQLIDMFGYAGKESLANWARDYA*	TRUE
v1_PLS_4147c8f00b114349e993ec1c6e1c0118d508e9855082fe10f43edd503b2a6d13	PDI_tr_I6ZU90_I6ZU90_ECOLX	61.111	18	7	0	3	20	4	21	7.89E-05	26.9	microcins.verified	FALSE	FALSE	GCF_019844095.1_ASM1984409v1_genomic|NZ_CP082141.1|53192:53455:1	v1_PLS_4147c8f00b114349e993ec1c6e1c0118d508e9855082fe10f43edd503b2a6d13	GCF_019844095.1_ASM1984409v1_genomic	NZ_CP082141.1	53192	53455	1	TRUE	ATG	GGA/GAG/AGG	0.47	MTIRELNMEEVTSVSGANLNRVDFIQYMKGVEQMANLYAAVNPAYAGKDWHYIAAVEPGLMGGTSQLIDMFGYAGKESLANWARDYA*	TRUE
v1_PLS_8c396c8cf1117f51b0d186319a393d8f0636724a244dd5bbf7ced399e3beac25	L_tr_Q841V4_Q841V4_ECOLX	47.5	40	11	2	1	30	1	40	5.06E-06	30.4	microcins.verified	TRUE	FALSE	GCA_021365465.1_ASM2136546v1_genomic|CP089932.1|4172328:4172621:-1	v1_PLS_8c396c8cf1117f51b0d186319a393d8f0636724a244dd5bbf7ced399e3beac25	GCA_021365465.1_ASM2136546v1_genomic	CP089932.1	4172328	4172621	-1	TRUE	ATG	AGGAG	0.473	MRELTSKEVHNVSGAGIFADLGSTIGGAIGRILDRGTAAGGLTTDAKTAGSILGSGIGSIFELDIVSAVRNISSGISAIVNFGISAISQIRAKKASV*	TRUE
v1_PLS_8c396c8cf1117f51b0d186319a393d8f0636724a244dd5bbf7ced399e3beac25	L_tr_Q841V4_Q841V4_ECOLX	47.5	40	11	2	1	30	1	40	5.06E-06	30.4	microcins.verified	TRUE	FALSE	GCF_021365465.1_ASM2136546v1_genomic|NZ_CP089932.1|4172328:4172621:-1	v1_PLS_8c396c8cf1117f51b0d186319a393d8f0636724a244dd5bbf7ced399e3beac25	GCF_021365465.1_ASM2136546v1_genomic	NZ_CP089932.1	4172328	4172621	-1	TRUE	ATG	AGGAG	0.473	MRELTSKEVHNVSGAGIFADLGSTIGGAIGRILDRGTAAGGLTTDAKTAGSILGSGIGSIFELDIVSAVRNISSGISAIVNFGISAISQIRAKKASV*	TRUE
v1_PLS_d2e4d20dd591ffef627000ac2c2411d97df9b995813c96427afbfe223bd4cdf9	S_tr_H9ZMG7_H9ZMG7_ECOLX	36.885	122	66	4	1	117	4	119	9.43E-15	54.3	microcins.verified	TRUE	FALSE	GCA_022647505.1_ASM2264750v1_genomic|CP071409.1|823526:823882:1	v1_PLS_d2e4d20dd591ffef627000ac2c2411d97df9b995813c96427afbfe223bd4cdf9	GCA_022647505.1_ASM2264750v1_genomic	CP071409.1	823526	823882	1	TRUE	ATG	AGGA	0.527	MKMLSIDEMEKVSGAGNYADKHGPGSGNSSGGGRSGSRSNGNPHYSQPGTSNCNNGIIGGMITGALGGAPGLALGVVGGAIAGGCFERGNGSRSKQSSSSCNGGNNRGGGSIGGQCSW*	TRUE
v1_PLS_d2e4d20dd591ffef627000ac2c2411d97df9b995813c96427afbfe223bd4cdf9	S_tr_H9ZMG7_H9ZMG7_ECOLX	36.885	122	66	4	1	117	4	119	9.43E-15	54.3	microcins.verified	TRUE	FALSE	GCF_022647505.1_ASM2264750v1_genomic|NZ_CP071409.1|823526:823882:1	v1_PLS_d2e4d20dd591ffef627000ac2c2411d97df9b995813c96427afbfe223bd4cdf9	GCF_022647505.1_ASM2264750v1_genomic	NZ_CP071409.1	823526	823882	1	TRUE	ATG	AGGA	0.527	MKMLSIDEMEKVSGAGNYADKHGPGSGNSSGGGRSGSRSNGNPHYSQPGTSNCNNGIIGGMITGALGGAPGLALGVVGGAIAGGCFERGNGSRSKQSSSSCNGGNNRGGGSIGGQCSW*	TRUE
v1_PLS_22834e451da0d19a51971c1003122c99884e6005a435cd32a7fb0ff8ccd745fc	classIIa_IP:S_mcsI	33.333	111	64	4	110	216	111	215	2.37E-09	43.5	immunity_proteins.verified	FALSE	FALSE	GCA_000026185.1_ASM2618v1_genomic|CU468135.1|2878236:2878892:1	v1_PLS_22834e451da0d19a51971c1003122c99884e6005a435cd32a7fb0ff8ccd745fc	GCA_000026185.1_ASM2618v1_genomic	CU468135.1	2878236	2878892	1	TRUE	ATG	None	0.536	MTSASDNVSQTLFCSGAFIIWYSIAVLVNHLPYIDTLKSQGLLMPLTCLLEFIALVAFYRGYSLRFTDIALGTLRTRQVLLFSVLLLATIGSQSWYLRPESWTLSQTGYSQLGLISFCLAVVILAPVFEEILFRGFILHAFLLWAPAQRLTCSIVTSLFFALLHTQYAHLQTLISLTVLSLLLCAARLISGGLKLPIYLHMLNNFFGVAPLLWQNVVR*	FALSE
v1_PLS_22834e451da0d19a51971c1003122c99884e6005a435cd32a7fb0ff8ccd745fc	classIIa_IP:S_mcsI	33.333	111	64	4	110	216	111	215	2.37E-09	43.5	immunity_proteins.verified	FALSE	FALSE	GCF_000026185.1_ASM2618v1_genomic|NC_010694.1|2878236:2878892:1	v1_PLS_22834e451da0d19a51971c1003122c99884e6005a435cd32a7fb0ff8ccd745fc	GCF_000026185.1_ASM2618v1_genomic	NC_010694.1	2878236	2878892	1	TRUE	ATG	None	0.536	MTSASDNVSQTLFCSGAFIIWYSIAVLVNHLPYIDTLKSQGLLMPLTCLLEFIALVAFYRGYSLRFTDIALGTLRTRQVLLFSVLLLATIGSQSWYLRPESWTLSQTGYSQLGLISFCLAVVILAPVFEEILFRGFILHAFLLWAPAQRLTCSIVTSLFFALLHTQYAHLQTLISLTVLSLLLCAARLISGGLKLPIYLHMLNNFFGVAPLLWQNVVR*	FALSE
v1_PLS_c363d5b7875329722f43fd33887347d904b32cdd9d27fbfbaca9bfb2897c5a0e	classIIa_IP:S_mcsI	34.066	91	55	4	119	206	119	207	9.27E-09	41.6	immunity_proteins.verified	FALSE	FALSE	GCA_000091565.1_ASM9156v1_genomic|FN434113.1|990382:991038:-1	v1_PLS_c363d5b7875329722f43fd33887347d904b32cdd9d27fbfbaca9bfb2897c5a0e	GCA_000091565.1_ASM9156v1_genomic	FN434113.1	990382	991038	-1	TRUE	ATG	GGA/GAG/AGG	0.554	MAPASDKVSHTLLCCGVFMIWYTIAQLVNLLPRIDTLKSQGIFMPVLCLLEFAALVPVYQWYTRRFTDITSGELRVRQLLLFSALLLATIASQSFYLQPENWTASQTGYTRLSLVGFCLAVVMLAPIFEEILFRGFVLQGFLLWAPRHRWGCSIITSLIFAILHSQYDHLQTVISLVVLSLLLCAARFVSGGLRLPMALHMLNNFLGVAPIIWQSFSR*	FALSE
v1_PLS_c363d5b7875329722f43fd33887347d904b32cdd9d27fbfbaca9bfb2897c5a0e	classIIa_IP:S_mcsI	34.066	91	55	4	119	206	119	207	9.27E-09	41.6	immunity_proteins.verified	FALSE	FALSE	GCF_000091565.1_ASM9156v1_genomic|NC_013961.1|990382:991038:-1	v1_PLS_c363d5b7875329722f43fd33887347d904b32cdd9d27fbfbaca9bfb2897c5a0e	GCF_000091565.1_ASM9156v1_genomic	NC_013961.1	990382	991038	-1	TRUE	ATG	GGA/GAG/AGG	0.554	MAPASDKVSHTLLCCGVFMIWYTIAQLVNLLPRIDTLKSQGIFMPVLCLLEFAALVPVYQWYTRRFTDITSGELRVRQLLLFSALLLATIASQSFYLQPENWTASQTGYTRLSLVGFCLAVVMLAPIFEEILFRGFVLQGFLLWAPRHRWGCSIITSLIFAILHSQYDHLQTVISLVVLSLLLCAARFVSGGLRLPMALHMLNNFLGVAPIIWQSFSR*	FALSE
v1_PLS_4d9366aff909bacde0c4edd1c647d44ec65e834a4ecf9eeb9afac406190c42e5	classIIa_IP:S_mcsI	29.268	82	58	0	119	200	119	200	1.78E-07	37.7	immunity_proteins.verified	FALSE	FALSE	GCA_000196615.1_ASM19661v1_genomic|FP236843.1|1102568:1103224:-1	v1_PLS_4d9366aff909bacde0c4edd1c647d44ec65e834a4ecf9eeb9afac406190c42e5	GCA_000196615.1_ASM19661v1_genomic	FP236843.1	1102568	1103224	-1	TRUE	ATG	GGA/GAG/AGG	0.578	MNNHADRVTCTLLCMGMCLVWYSITVMISALPAYPALRETGLLMPVLCALEFSALVPLYRWYARHYSNIPFGKITVRQGLIFSGLLLCLILSQSLYLQQESWTGGQFGEGKSKILLFSLAVVLLAPVFEEILFRGFVLQGLLLWAPRQRLACALLTSIGFAAMHTQYTHPQTMIALIALSLLLCCARLISGGLKLPIFLHMLNNLIGVSPWLWLALAG*	FALSE
v1_PLS_4d9366aff909bacde0c4edd1c647d44ec65e834a4ecf9eeb9afac406190c42e5	classIIa_IP:S_mcsI	29.268	82	58	0	119	200	119	200	1.78E-07	37.7	immunity_proteins.verified	FALSE	FALSE	GCF_000196615.1_ASM19661v1_genomic|NC_014306.1|1102568:1103224:-1	v1_PLS_4d9366aff909bacde0c4edd1c647d44ec65e834a4ecf9eeb9afac406190c42e5	GCF_000196615.1_ASM19661v1_genomic	NC_014306.1	1102568	1103224	-1	TRUE	ATG	GGA/GAG/AGG	0.578	MNNHADRVTCTLLCMGMCLVWYSITVMISALPAYPALRETGLLMPVLCALEFSALVPLYRWYARHYSNIPFGKITVRQGLIFSGLLLCLILSQSLYLQQESWTGGQFGEGKSKILLFSLAVVLLAPVFEEILFRGFVLQGLLLWAPRQRLACALLTSIGFAAMHTQYTHPQTMIALIALSLLLCCARLISGGLKLPIFLHMLNNLIGVSPWLWLALAG*	FALSE
v1_PLS_866ba019d5a1e04a40be02272d68637079a26bfbc128a78b3feff5c1b02d7add	classIIb_IP:I47_mchS3_tr|Q712P9|Q712P9_ECOLX	32.075	53	34	1	193	245	46	96	0.000171	28.5	immunity_proteins.verified	FALSE	FALSE	GCA_000590885.1_MSR-CA7.0_genomic|JFHN01000034.1|16190:16927:1	v1_PLS_866ba019d5a1e04a40be02272d68637079a26bfbc128a78b3feff5c1b02d7add	GCA_000590885.1_MSR-CA7.0_genomic	JFHN01000034.1	16190	16927	1	TRUE	ATG	GGA/GAG/AGG	0.386	MMVILMLRVIILTPDQFCVEGLTHQVMLFLEKSNITLNSFFPLSVTDDNINIIYPEMKVRHGPVSMYSLSPSLVLIVDIPETTDLKLLKGLSQGFRENTIRGLSAQTRKSFSVVHTFDSVDEDKQFISEILDVVLDELPSREIAFGSLLALLPVYTLSREKQFSATDALEKMISVIRYGIGSDLIANNSKAGSWFKEIEQLYQQLLNENQPEQVFQKLRNIKNMSVPLTELHIHICALELLNVER*	FALSE
v1_PLS_866ba019d5a1e04a40be02272d68637079a26bfbc128a78b3feff5c1b02d7add	classIIb_IP:I47_mchS3_tr|Q712P9|Q712P9_ECOLX	32.075	53	34	1	193	245	46	96	0.000171	28.5	immunity_proteins.verified	FALSE	FALSE	GCF_000590885.1_MSR-CA7.0_genomic|NZ_JFHN01000034.1|16190:16927:1	v1_PLS_866ba019d5a1e04a40be02272d68637079a26bfbc128a78b3feff5c1b02d7add	GCF_000590885.1_MSR-CA7.0_genomic	NZ_JFHN01000034.1	16190	16927	1	TRUE	ATG	GGA/GAG/AGG	0.386	MMVILMLRVIILTPDQFCVEGLTHQVMLFLEKSNITLNSFFPLSVTDDNINIIYPEMKVRHGPVSMYSLSPSLVLIVDIPETTDLKLLKGLSQGFRENTIRGLSAQTRKSFSVVHTFDSVDEDKQFISEILDVVLDELPSREIAFGSLLALLPVYTLSREKQFSATDALEKMISVIRYGIGSDLIANNSKAGSWFKEIEQLYQQLLNENQPEQVFQKLRNIKNMSVPLTELHIHICALELLNVER*	FALSE
v1_PLS_e21999f6027a5b4ca5b22f277d7e297a904813ab3e480d84282cf6a54b0c2049	classIIb_IP:I47_mchS3_tr|Q712P9|Q712P9_ECOLX	42.029	69	31	2	1	64	72	136	7.51E-13	48.1	immunity_proteins.verified	FALSE	FALSE	GCA_000590885.1_MSR-CA7.0_genomic|JFHN01000045.1|328182:328376:1	v1_PLS_e21999f6027a5b4ca5b22f277d7e297a904813ab3e480d84282cf6a54b0c2049	GCA_000590885.1_MSR-CA7.0_genomic	JFHN01000045.1	328182	328376	1	TRUE	ATG	GGAG/GAGG	0.379	MENEHSTPEGRAYAACGLWEKKEADKIKLKQEYNELSVTVLIGDMLRKEPLGNIVRNIILNGCN*	FALSE
v1_PLS_e21999f6027a5b4ca5b22f277d7e297a904813ab3e480d84282cf6a54b0c2049	classIIb_IP:I47_mchS3_tr|Q712P9|Q712P9_ECOLX	42.029	69	31	2	1	64	72	136	7.51E-13	48.1	immunity_proteins.verified	FALSE	FALSE	GCF_000590885.1_MSR-CA7.0_genomic|NZ_JFHN01000045.1|328182:328376:1	v1_PLS_e21999f6027a5b4ca5b22f277d7e297a904813ab3e480d84282cf6a54b0c2049	GCF_000590885.1_MSR-CA7.0_genomic	NZ_JFHN01000045.1	328182	328376	1	TRUE	ATG	GGAG/GAGG	0.379	MENEHSTPEGRAYAACGLWEKKEADKIKLKQEYNELSVTVLIGDMLRKEPLGNIVRNIILNGCN*	FALSE
v1_PLS_7958568feb5c63931b3d76b94d550b16fa353340752f3b2b83056c7f7b216b70	classIIa_IP:S_mcsI	34.375	32	20	1	26	57	46	76	0.000421	25.4	immunity_proteins.verified	FALSE	FALSE	GCA_000590885.1_MSR-CA7.0_genomic|JFHN01000062.1|5039:5323:1	v1_PLS_7958568feb5c63931b3d76b94d550b16fa353340752f3b2b83056c7f7b216b70	GCA_000590885.1_MSR-CA7.0_genomic	JFHN01000062.1	5039	5323	1	TRUE	ATG	GGA/GAG/AGG	0.439	MSYDLVFDPRALKEWKKLGATVREQFKKKLAEVLINPRVESARLREYPDCYKIKLKSSGYRLVYQVQDEQLVVFVIATGKRERLEVYSDAGKRL*	FALSE
v1_PLS_7958568feb5c63931b3d76b94d550b16fa353340752f3b2b83056c7f7b216b70	classIIa_IP:S_mcsI	34.375	32	20	1	26	57	46	76	0.000421	25.4	immunity_proteins.verified	FALSE	FALSE	GCF_000590885.1_MSR-CA7.0_genomic|NZ_JFHN01000062.1|5039:5323:1	v1_PLS_7958568feb5c63931b3d76b94d550b16fa353340752f3b2b83056c7f7b216b70	GCF_000590885.1_MSR-CA7.0_genomic	NZ_JFHN01000062.1	5039	5323	1	TRUE	ATG	GGA/GAG/AGG	0.439	MSYDLVFDPRALKEWKKLGATVREQFKKKLAEVLINPRVESARLREYPDCYKIKLKSSGYRLVYQVQDEQLVVFVIATGKRERLEVYSDAGKRL*	FALSE
v1_PLS_57acb50a3054dd4f625023faaa3a20b32024b42f81dc2abf1a02d3f33cb5a677	classIIa_IP:S_mcsI	27.778	126	74	5	91	211	88	201	1.10E-08	41.6	immunity_proteins.verified	FALSE	FALSE	GCA_000770305.1_ASM77030v1_genomic|JNVB01000135.1|4978:5649:1	v1_PLS_57acb50a3054dd4f625023faaa3a20b32024b42f81dc2abf1a02d3f33cb5a677	GCA_000770305.1_ASM77030v1_genomic	JNVB01000135.1	4978	5649	1	TRUE	ATG	None	0.344	MKVVDMDILKQRLMILIFGLSNFLFFYLLLTSIDLNIFLMTRLDFSILHLQIIKPLMMLLIFFSITHLLNNTSLYQGLTWGKPNKQSFVFFLLIIIAYTASYYLTPKEPFVTEFTKGLSHEMAAVKIAATIIIFPLLEELVFRGIILSSFLNALGEKAGYIIGGLTVSVLFAVIHTQYSLPTKIQMFSLSLIFCGARYQSRGLLLPILLHAFCIALGLYIELK*	FALSE
v1_PLS_57acb50a3054dd4f625023faaa3a20b32024b42f81dc2abf1a02d3f33cb5a677	classIIa_IP:S_mcsI	27.778	126	74	5	91	211	88	201	1.10E-08	41.6	immunity_proteins.verified	FALSE	FALSE	GCF_000770305.1_ASM77030v1_genomic|NZ_JNVB01000135.1|4978:5649:1	v1_PLS_57acb50a3054dd4f625023faaa3a20b32024b42f81dc2abf1a02d3f33cb5a677	GCF_000770305.1_ASM77030v1_genomic	NZ_JNVB01000135.1	4978	5649	1	TRUE	ATG	None	0.344	MKVVDMDILKQRLMILIFGLSNFLFFYLLLTSIDLNIFLMTRLDFSILHLQIIKPLMMLLIFFSITHLLNNTSLYQGLTWGKPNKQSFVFFLLIIIAYTASYYLTPKEPFVTEFTKGLSHEMAAVKIAATIIIFPLLEELVFRGIILSSFLNALGEKAGYIIGGLTVSVLFAVIHTQYSLPTKIQMFSLSLIFCGARYQSRGLLLPILLHAFCIALGLYIELK*	FALSE
v1_PLS_dd0ecb1f71604063eb892ff56cff0a2e6f6a6c38c0586f93a3db9170be3c5511	classIIb_IP:I47_mchS3_tr|Q712P9|Q712P9_ECOLX	33.929	56	36	1	6	60	34	89	0.000145	28.1	immunity_proteins.verified	FALSE	FALSE	GCA_000770305.1_ASM77030v1_genomic|JNVB01000016.1|22911:23387:1	v1_PLS_dd0ecb1f71604063eb892ff56cff0a2e6f6a6c38c0586f93a3db9170be3c5511	GCA_000770305.1_ASM77030v1_genomic	JNVB01000016.1	22911	23387	1	TRUE	ATG	GGA/GAG/AGG	0.451	MNGTITTWFQDKGFGFIKDENGENRYFHVIKVANPELIKKDASVTFEPTTNNKGLSAYGVKVQAESKYIYIAGERLKLTSIKSYLVYREEVPAVTRIDKENAVLSVGVLMSSIRPKKADKPDEVRSLKKLAITTFQGTTLIFSEDEIDIDSTVKLLKV*	FALSE
v1_PLS_dd0ecb1f71604063eb892ff56cff0a2e6f6a6c38c0586f93a3db9170be3c5511	classIIb_IP:I47_mchS3_tr|Q712P9|Q712P9_ECOLX	33.929	56	36	1	6	60	34	89	0.000145	28.1	immunity_proteins.verified	FALSE	FALSE	GCF_000770305.1_ASM77030v1_genomic|NZ_JNVB01000016.1|22911:23387:1	v1_PLS_dd0ecb1f71604063eb892ff56cff0a2e6f6a6c38c0586f93a3db9170be3c5511	GCF_000770305.1_ASM77030v1_genomic	NZ_JNVB01000016.1	22911	23387	1	TRUE	ATG	GGA/GAG/AGG	0.451	MNGTITTWFQDKGFGFIKDENGENRYFHVIKVANPELIKKDASVTFEPTTNNKGLSAYGVKVQAESKYIYIAGERLKLTSIKSYLVYREEVPAVTRIDKENAVLSVGVLMSSIRPKKADKPDEVRSLKKLAITTFQGTTLIFSEDEIDIDSTVKLLKV*	FALSE
v1_PLS_ea55dabd20cb2b8cebcfdcc0642872388fcf9a627d6a47032e0fb7b07d9d9c54	classIIa_IP:S_mcsI	22.973	222	146	7	1	212	1	207	5.37E-08	39.3	immunity_proteins.verified	FALSE	FALSE	GCA_000770305.1_ASM77030v1_genomic|JNVB01000029.1|10687:11352:-1	v1_PLS_ea55dabd20cb2b8cebcfdcc0642872388fcf9a627d6a47032e0fb7b07d9d9c54	GCA_000770305.1_ASM77030v1_genomic	JNVB01000029.1	10687	11352	-1	TRUE	ATG	GGA/GAG/AGG	0.578	MRNLSDRVIHTLLCAGMFVVWYAITLIISMLPYQTALRSSGMLMPLLCALEFCVLAPLYYWYCRHYDTIPLATVKVRQLALFSLLLLALIISQSFFLRQESWTADQLSGGQPQLLLFALAVIVLAPVFEEILFRGFVLQGLLLWAPDQRFACALLTSLLFAAMHTQYAHLQTIIALSALSLLLCYARLLSGGLLLPVMLHMLNNAIGMSPWIWRYFSHSLT*	FALSE
v1_PLS_ea55dabd20cb2b8cebcfdcc0642872388fcf9a627d6a47032e0fb7b07d9d9c54	classIIa_IP:S_mcsI	22.973	222	146	7	1	212	1	207	5.37E-08	39.3	immunity_proteins.verified	FALSE	FALSE	GCF_000770305.1_ASM77030v1_genomic|NZ_JNVB01000029.1|10687:11352:-1	v1_PLS_ea55dabd20cb2b8cebcfdcc0642872388fcf9a627d6a47032e0fb7b07d9d9c54	GCF_000770305.1_ASM77030v1_genomic	NZ_JNVB01000029.1	10687	11352	-1	TRUE	ATG	GGA/GAG/AGG	0.578	MRNLSDRVIHTLLCAGMFVVWYAITLIISMLPYQTALRSSGMLMPLLCALEFCVLAPLYYWYCRHYDTIPLATVKVRQLALFSLLLLALIISQSFFLRQESWTADQLSGGQPQLLLFALAVIVLAPVFEEILFRGFVLQGLLLWAPDQRFACALLTSLLFAAMHTQYAHLQTIIALSALSLLLCYARLLSGGLLLPVMLHMLNNAIGMSPWIWRYFSHSLT*	FALSE
v1_PLS_e42203fb29cc0a600a18c17eb1603f26a762b98c53b0248ebb2349869170d514	classIIa_IP:S_mcsI	27.559	127	78	5	87	211	87	201	1.80E-08	40.8	immunity_proteins.verified	FALSE	FALSE	GCA_000770305.1_ASM77030v1_genomic|JNVB01000096.1|4252:4923:1	v1_PLS_e42203fb29cc0a600a18c17eb1603f26a762b98c53b0248ebb2349869170d514	GCA_000770305.1_ASM77030v1_genomic	JNVB01000096.1	4252	4923	1	TRUE	ATG	None	0.347	MKVVDMDILKQRLMILIFGLSNFLFFYLLLTSIDLNIFLMSRLNFSILHLQIIKPLMMLLIFSSIIHLLNNTSLYQGLTWGKPNKQSFVFFLLIIIAYAASYYLTPKEPFVTEFTKGLSHEMAAVKIAATIIIFPLLEEQVFRGIILSSFLNALGEKAGYIIGGLTVSVLFAVIHTQYSLPTKIQMFALSLIFCGARYQSRGLLLPILLHAFCIALGLYIELK*	FALSE
v1_PLS_e42203fb29cc0a600a18c17eb1603f26a762b98c53b0248ebb2349869170d514	classIIa_IP:S_mcsI	27.559	127	78	5	87	211	87	201	1.80E-08	40.8	immunity_proteins.verified	FALSE	FALSE	GCF_000770305.1_ASM77030v1_genomic|NZ_JNVB01000096.1|4252:4923:1	v1_PLS_e42203fb29cc0a600a18c17eb1603f26a762b98c53b0248ebb2349869170d514	GCF_000770305.1_ASM77030v1_genomic	NZ_JNVB01000096.1	4252	4923	1	TRUE	ATG	None	0.347	MKVVDMDILKQRLMILIFGLSNFLFFYLLLTSIDLNIFLMSRLNFSILHLQIIKPLMMLLIFSSIIHLLNNTSLYQGLTWGKPNKQSFVFFLLIIIAYAASYYLTPKEPFVTEFTKGLSHEMAAVKIAATIIIFPLLEEQVFRGIILSSFLNALGEKAGYIIGGLTVSVLFAVIHTQYSLPTKIQMFALSLIFCGARYQSRGLLLPILLHAFCIALGLYIELK*	FALSE
v1_PLS_2710afa06e65731a26e695ec53c7cdf11fd65dfd4714538db0e470bf7a45eb9b	classIIb_IP:I47_mchS3_tr|Q712P9|Q712P9_ECOLX	34.615	130	80	2	7	131	7	136	2.31E-22	75.1	immunity_proteins.verified	FALSE	FALSE	GCA_000773975.1_ASM77397v1_genomic|JRUQ01000111.1|3928:4323:1	v1_PLS_2710afa06e65731a26e695ec53c7cdf11fd65dfd4714538db0e470bf7a45eb9b	GCA_000773975.1_ASM77397v1_genomic	JRUQ01000111.1	3928	4323	1	TRUE	ATG	GGA/GAG/AGG	0.379	MNYNFYIILGLFIFIPARASESLETDFYKINVFSIGFNGFVARKMPQQVLYEKILSQEDSAVFFENAIRSPYSTPESKLYAACGLWEMKRYMLEKIIPPLTAERVSVLKADRLFRERFEQIFQSIKQHGCN*	FALSE
v1_PLS_2710afa06e65731a26e695ec53c7cdf11fd65dfd4714538db0e470bf7a45eb9b	classIIb_IP:I47_mchS3_tr|Q712P9|Q712P9_ECOLX	34.615	130	80	2	7	131	7	136	2.31E-22	75.1	immunity_proteins.verified	FALSE	FALSE	GCF_000773975.1_ASM77397v1_genomic|NZ_JRUQ01000111.1|3928:4323:1	v1_PLS_2710afa06e65731a26e695ec53c7cdf11fd65dfd4714538db0e470bf7a45eb9b	GCF_000773975.1_ASM77397v1_genomic	NZ_JRUQ01000111.1	3928	4323	1	TRUE	ATG	GGA/GAG/AGG	0.379	MNYNFYIILGLFIFIPARASESLETDFYKINVFSIGFNGFVARKMPQQVLYEKILSQEDSAVFFENAIRSPYSTPESKLYAACGLWEMKRYMLEKIIPPLTAERVSVLKADRLFRERFEQIFQSIKQHGCN*	FALSE
v1_PLS_fbae0ee4c0a2f23d1253e170e392e98742dd9fbca055fd5b445dde7fc4002c48	classIIa_IP:PDI_mcpI	57.143	21	9	0	3	23	7	27	0.000397	26.2	immunity_proteins.verified	FALSE	FALSE	GCA_000773975.1_ASM77397v1_genomic|JRUQ01000039.1|3963:4661:-1	v1_PLS_fbae0ee4c0a2f23d1253e170e392e98742dd9fbca055fd5b445dde7fc4002c48	GCA_000773975.1_ASM77397v1_genomic	JRUQ01000039.1	3963	4661	-1	TRUE	ATG	None	0.545	MKYISLKLFGCGLLCAFSLLSASVSAGGISLGGTRVVYPADAAQTTISVANQSDASTYLIQSWVEKADGTKTSDFIVTPPLYTSAPGNENVLRIISGGAPHARDRETLYYFNVKAIPSVNKKAAEGSPASLVVATVMQIKLFVRPPGLKPARQNAADNLAFTRKGEQLVIRNPTPYYLTLSGMKVGSQALTDVMVPPQGTGTISLPTGSGNTVTWQSINDYGGLDKGQSRIR*	FALSE
v1_PLS_fbae0ee4c0a2f23d1253e170e392e98742dd9fbca055fd5b445dde7fc4002c48	classIIa_IP:PDI_mcpI	57.143	21	9	0	3	23	7	27	0.000397	26.2	immunity_proteins.verified	FALSE	FALSE	GCF_000773975.1_ASM77397v1_genomic|NZ_JRUQ01000039.1|3963:4661:-1	v1_PLS_fbae0ee4c0a2f23d1253e170e392e98742dd9fbca055fd5b445dde7fc4002c48	GCF_000773975.1_ASM77397v1_genomic	NZ_JRUQ01000039.1	3963	4661	-1	TRUE	ATG	None	0.545	MKYISLKLFGCGLLCAFSLLSASVSAGGISLGGTRVVYPADAAQTTISVANQSDASTYLIQSWVEKADGTKTSDFIVTPPLYTSAPGNENVLRIISGGAPHARDRETLYYFNVKAIPSVNKKAAEGSPASLVVATVMQIKLFVRPPGLKPARQNAADNLAFTRKGEQLVIRNPTPYYLTLSGMKVGSQALTDVMVPPQGTGTISLPTGSGNTVTWQSINDYGGLDKGQSRIR*	FALSE
v1_PLS_5b9c1ca38a822724971b8d51aa425ca16ba0ffbcb9366e8920b91f1835e02c93	classIIa_IP:PDI_mcpI	41.667	36	20	1	33	67	18	53	0.001	24.3	immunity_proteins.verified	FALSE	FALSE	GCA_000773975.1_ASM77397v1_genomic|JRUQ01000051.1|142909:143256:1	v1_PLS_5b9c1ca38a822724971b8d51aa425ca16ba0ffbcb9366e8920b91f1835e02c93	GCA_000773975.1_ASM77397v1_genomic	JRUQ01000051.1	142909	143256	1	TRUE	ATG	GGAG/GAGG	0.526	MVSNASALGRNGVHDWLLLRAAAMIMTLYVLYILGFVVMSGTLTYDIWRGFFASNFTKVFTLLTLFSILVHGWIGMWQVLTDYIKPVAVRLMLQLVVVVALAVYAIYGTVVVWGA*	FALSE
v1_PLS_5b9c1ca38a822724971b8d51aa425ca16ba0ffbcb9366e8920b91f1835e02c93	classIIa_IP:PDI_mcpI	41.667	36	20	1	33	67	18	53	0.001	24.3	immunity_proteins.verified	FALSE	FALSE	GCF_000773975.1_ASM77397v1_genomic|NZ_JRUQ01000051.1|142909:143256:1	v1_PLS_5b9c1ca38a822724971b8d51aa425ca16ba0ffbcb9366e8920b91f1835e02c93	GCF_000773975.1_ASM77397v1_genomic	NZ_JRUQ01000051.1	142909	143256	1	TRUE	ATG	GGAG/GAGG	0.526	MVSNASALGRNGVHDWLLLRAAAMIMTLYVLYILGFVVMSGTLTYDIWRGFFASNFTKVFTLLTLFSILVHGWIGMWQVLTDYIKPVAVRLMLQLVVVVALAVYAIYGTVVVWGA*	FALSE
v1_PLS_8f9b9ee18b5b0c3521156d327bcab7d4d42a17248f893586088c99563e5aeb1b	classIIa_IP:S_mcsI	30.488	82	57	0	119	200	119	200	6.90E-07	36.2	immunity_proteins.verified	FALSE	FALSE	GCA_000773975.1_ASM77397v1_genomic|JRUQ01000090.1|56575:57231:-1	v1_PLS_8f9b9ee18b5b0c3521156d327bcab7d4d42a17248f893586088c99563e5aeb1b	GCA_000773975.1_ASM77397v1_genomic	JRUQ01000090.1	56575	57231	-1	TRUE	ATG	GGA/GAG/AGG	0.557	MNNPADRIACSLLCVGMCLVWYTITVMVSALPGFPSLIASGMMMPVLCVLEFSALVPLYYCYAKRYSNIPFGSLRLRQALVFSILLLCLIVSQSFYLQQESWTGGQFGEAQSKLLLFSLAVVLLAPVFEEILFRGFVLQGLLLWAPRQRLACALLTSVGFAAMHTQYSHPQTLIALTALSLLLCYARIISGGLKLPIFLHMLNNLIGVSPWLWQLTTG*	FALSE
v1_PLS_8f9b9ee18b5b0c3521156d327bcab7d4d42a17248f893586088c99563e5aeb1b	classIIa_IP:S_mcsI	30.488	82	57	0	119	200	119	200	6.90E-07	36.2	immunity_proteins.verified	FALSE	FALSE	GCF_000773975.1_ASM77397v1_genomic|NZ_JRUQ01000090.1|56575:57231:-1	v1_PLS_8f9b9ee18b5b0c3521156d327bcab7d4d42a17248f893586088c99563e5aeb1b	GCF_000773975.1_ASM77397v1_genomic	NZ_JRUQ01000090.1	56575	57231	-1	TRUE	ATG	GGA/GAG/AGG	0.557	MNNPADRIACSLLCVGMCLVWYTITVMVSALPGFPSLIASGMMMPVLCVLEFSALVPLYYCYAKRYSNIPFGSLRLRQALVFSILLLCLIVSQSFYLQQESWTGGQFGEAQSKLLLFSLAVVLLAPVFEEILFRGFVLQGLLLWAPRQRLACALLTSVGFAAMHTQYSHPQTLIALTALSLLLCYARIISGGLKLPIFLHMLNNLIGVSPWLWQLTTG*	FALSE
v1_PLS_240b28d65653b22a0ffee3524efb15f9214663f8b128f9632217f090ea751be4	classIIa_IP:S_mcsI	28.743	167	103	7	40	199	59	216	1.59E-09	43.5	immunity_proteins.verified	FALSE	FALSE	GCA_001050515.1_ASM105051v1_genomic|CAHS01000013.1|63275:63877:-1	v1_PLS_240b28d65653b22a0ffee3524efb15f9214663f8b128f9632217f090ea751be4	GCA_001050515.1_ASM105051v1_genomic	CAHS01000013.1	63275	63877	-1	TRUE	ATG	None	0.542	MMWYSIALLVNHFPCIDTLKSQGLLMPVTCLLEFAALVPIYRWYTRQFAEIPLGILRTRQVLLFSALLLAAIGSQSWYLRPETWALSQTGNSQLGLISFCLAVVILAPIFEEILFRGFILHAFLLWAPAQRLACSLVTSIIFALLHTQYAHLQTLIALTVLSLLLCAARLVSGGLKLPIYLHMLNNFLGVAPLLWQNIIR*	FALSE
v1_PLS_240b28d65653b22a0ffee3524efb15f9214663f8b128f9632217f090ea751be4	classIIa_IP:S_mcsI	28.743	167	103	7	40	199	59	216	1.59E-09	43.5	immunity_proteins.verified	FALSE	FALSE	GCF_001050515.1_ASM105051v1_genomic|NZ_CAHS01000013.1|63275:63877:-1	v1_PLS_240b28d65653b22a0ffee3524efb15f9214663f8b128f9632217f090ea751be4	GCF_001050515.1_ASM105051v1_genomic	NZ_CAHS01000013.1	63275	63877	-1	TRUE	ATG	None	0.542	MMWYSIALLVNHFPCIDTLKSQGLLMPVTCLLEFAALVPIYRWYTRQFAEIPLGILRTRQVLLFSALLLAAIGSQSWYLRPETWALSQTGNSQLGLISFCLAVVILAPIFEEILFRGFILHAFLLWAPAQRLACSLVTSIIFALLHTQYAHLQTLIALTVLSLLLCAARLVSGGLKLPIYLHMLNNFLGVAPLLWQNIIR*	FALSE
v1_PLS_a987398c4e86f4aa918a83b00b4d554b5fb217d4cf6af2f1f5fad025bc4e60d0	classIIb_IP:I47_mchS3_tr|Q712P9|Q712P9_ECOLX	40.541	37	21	1	8	43	34	70	0.000401	26.6	immunity_proteins.verified	FALSE	FALSE	GCA_001050515.1_ASM105051v1_genomic|CAHS01000016.1|38196:38678:-1	v1_PLS_a987398c4e86f4aa918a83b00b4d554b5fb217d4cf6af2f1f5fad025bc4e60d0	GCA_001050515.1_ASM105051v1_genomic	CAHS01000016.1	38196	38678	-1	TRUE	ATG	GGA/GAG/AGG	0.468	MAMNGTITTWFKDKGFGFIKDENGENRYFHVIKVANPELIKKDAAVTFEPTTNNKGLSAYAVKVAPESQYIYIAGERLKLTSIRSYLVYSEEVPAETRIDKENTVLSVGALMSSIRPKTAVEPGDTRSLKKLAITTFQGTTLIFSEDEIDVDATVKMLKV*	FALSE
v1_PLS_a987398c4e86f4aa918a83b00b4d554b5fb217d4cf6af2f1f5fad025bc4e60d0	classIIb_IP:I47_mchS3_tr|Q712P9|Q712P9_ECOLX	40.541	37	21	1	8	43	34	70	0.000401	26.6	immunity_proteins.verified	FALSE	FALSE	GCF_001050515.1_ASM105051v1_genomic|NZ_CAHS01000016.1|38196:38678:-1	v1_PLS_a987398c4e86f4aa918a83b00b4d554b5fb217d4cf6af2f1f5fad025bc4e60d0	GCF_001050515.1_ASM105051v1_genomic	NZ_CAHS01000016.1	38196	38678	-1	TRUE	ATG	GGA/GAG/AGG	0.468	MAMNGTITTWFKDKGFGFIKDENGENRYFHVIKVANPELIKKDAAVTFEPTTNNKGLSAYAVKVAPESQYIYIAGERLKLTSIRSYLVYSEEVPAETRIDKENTVLSVGALMSSIRPKTAVEPGDTRSLKKLAITTFQGTTLIFSEDEIDVDATVKMLKV*	FALSE
v1_PLS_caaaa109d3cb14b24f8555b2737484b642ee214cb08e4cfbf0664640ee62c8f4	classIIb_IP:I47_mchS3_tr|Q712P9|Q712P9_ECOLX	37.838	37	22	1	6	41	34	70	0.001	25.4	immunity_proteins.verified	FALSE	FALSE	GCA_001267535.1_ASM126753v1_genomic|JRXE01000004.1|59156:59632:-1	v1_PLS_caaaa109d3cb14b24f8555b2737484b642ee214cb08e4cfbf0664640ee62c8f4	GCA_001267535.1_ASM126753v1_genomic	JRXE01000004.1	59156	59632	-1	TRUE	ATG	AGxAGG/AGGxGG	0.461	MNGTITTWFQDKGFGFIKDENGDNRYFHVIKVANPELIKKDAAVTFEPTTNNKGLSAYAVKVAPESKYIYIAGERLKLTSIKSYLVYSEEVPADTRIDKENTVLSVGILMSSIRPKSSAQPGEMRSLKKLAITTFQGTTLIFSEDEIDVDATVKLLKV*	FALSE
v1_PLS_caaaa109d3cb14b24f8555b2737484b642ee214cb08e4cfbf0664640ee62c8f4	classIIb_IP:I47_mchS3_tr|Q712P9|Q712P9_ECOLX	37.838	37	22	1	6	41	34	70	0.001	25.4	immunity_proteins.verified	FALSE	FALSE	GCF_001267535.1_ASM126753v1_genomic|NZ_JRXE01000004.1|59156:59632:-1	v1_PLS_caaaa109d3cb14b24f8555b2737484b642ee214cb08e4cfbf0664640ee62c8f4	GCF_001267535.1_ASM126753v1_genomic	NZ_JRXE01000004.1	59156	59632	-1	TRUE	ATG	AGxAGG/AGGxGG	0.461	MNGTITTWFQDKGFGFIKDENGDNRYFHVIKVANPELIKKDAAVTFEPTTNNKGLSAYAVKVAPESKYIYIAGERLKLTSIKSYLVYSEEVPADTRIDKENTVLSVGILMSSIRPKSSAQPGEMRSLKKLAITTFQGTTLIFSEDEIDVDATVKLLKV*	FALSE
v1_PLS_6453360a3d5861cb42348a2e56afa66e6cdb446c7691c64594bd0513dab492d9	classIIa_IP:S_mcsI	24.883	213	153	5	1	209	1	210	1.26E-13	55.8	immunity_proteins.verified	FALSE	FALSE	GCA_001267535.1_ASM126753v1_genomic|JRXE01000015.1|28694:29359:1	v1_PLS_6453360a3d5861cb42348a2e56afa66e6cdb446c7691c64594bd0513dab492d9	GCA_001267535.1_ASM126753v1_genomic	JRXE01000015.1	28694	29359	1	TRUE	ATG	GGA/GAG/AGG	0.527	MNTNTGRVTLTLFYGGMFVVWYLITLVITLLPNFSQLRSSGLLVPVICLFETAVLWPLYHFYCTRRHDIPFGQLRRNLTLCFIAALILLMLVQIWVLQPEAWLEQQSQQSRPMVLILLFSAVILAPIFEEILFRGFLLQGMLLWLPKSPLACMILTSILFALLHTQYVHLQTMIMLMLFSLLLCYARLKSGSLILPIFLHMLNNLVALLPALYATVLAGNS*	FALSE
v1_PLS_6453360a3d5861cb42348a2e56afa66e6cdb446c7691c64594bd0513dab492d9	classIIa_IP:S_mcsI	24.883	213	153	5	1	209	1	210	1.26E-13	55.8	immunity_proteins.verified	FALSE	FALSE	GCF_001267535.1_ASM126753v1_genomic|NZ_JRXE01000015.1|28694:29359:1	v1_PLS_6453360a3d5861cb42348a2e56afa66e6cdb446c7691c64594bd0513dab492d9	GCF_001267535.1_ASM126753v1_genomic	NZ_JRXE01000015.1	28694	29359	1	TRUE	ATG	GGA/GAG/AGG	0.527	MNTNTGRVTLTLFYGGMFVVWYLITLVITLLPNFSQLRSSGLLVPVICLFETAVLWPLYHFYCTRRHDIPFGQLRRNLTLCFIAALILLMLVQIWVLQPEAWLEQQSQQSRPMVLILLFSAVILAPIFEEILFRGFLLQGMLLWLPKSPLACMILTSILFALLHTQYVHLQTMIMLMLFSLLLCYARLKSGSLILPIFLHMLNNLVALLPALYATVLAGNS*	FALSE
v1_PLS_b419564d8f351c4bfe515882c0a0ebd3def92e0e8e8d0b573f3b008882ce6cb6	classIIb_IP:I47_mchS3_tr|Q712P9|Q712P9_ECOLX	32.353	34	23	0	119	152	42	75	0.000116	28.1	immunity_proteins.verified	FALSE	FALSE	GCA_001267535.1_ASM126753v1_genomic|JRXE01000019.1|38681:39139:-1	v1_PLS_b419564d8f351c4bfe515882c0a0ebd3def92e0e8e8d0b573f3b008882ce6cb6	GCA_001267535.1_ASM126753v1_genomic	JRXE01000019.1	38681	39139	-1	TRUE	ATG	GGAG/GAGG	0.455	MSLTDYLIIAVIALFLLYAIYDELLMDRLRGKTRLKVLLQRRNKLDSLIFIGLIAILLYHNVSAQGPQVTTTLLMILAFIAIYLFWIRRPKLLLKPQGFFYANVWIAYSRINSMNLSEDGVLVMQLEHRRLLIHVRELDDLERIYKVMVENQ*	FALSE
v1_PLS_b419564d8f351c4bfe515882c0a0ebd3def92e0e8e8d0b573f3b008882ce6cb6	classIIb_IP:I47_mchS3_tr|Q712P9|Q712P9_ECOLX	32.353	34	23	0	119	152	42	75	0.000116	28.1	immunity_proteins.verified	FALSE	FALSE	GCF_001267535.1_ASM126753v1_genomic|NZ_JRXE01000019.1|38681:39139:-1	v1_PLS_b419564d8f351c4bfe515882c0a0ebd3def92e0e8e8d0b573f3b008882ce6cb6	GCF_001267535.1_ASM126753v1_genomic	NZ_JRXE01000019.1	38681	39139	-1	TRUE	ATG	GGAG/GAGG	0.455	MSLTDYLIIAVIALFLLYAIYDELLMDRLRGKTRLKVLLQRRNKLDSLIFIGLIAILLYHNVSAQGPQVTTTLLMILAFIAIYLFWIRRPKLLLKPQGFFYANVWIAYSRINSMNLSEDGVLVMQLEHRRLLIHVRELDDLERIYKVMVENQ*	FALSE
v1_PLS_552f7f8e9055e3229b21813b164c19253e1144c1719c9bdc0abe27627ed93216	classIIa_IP:S_mcsI	36.264	91	53	4	119	206	119	207	1.00E-09	44.7	immunity_proteins.verified	FALSE	FALSE	GCA_002952315.1_ASM295231v1_genomic|CP023567.1|1015006:1015710:-1	v1_PLS_552f7f8e9055e3229b21813b164c19253e1144c1719c9bdc0abe27627ed93216	GCA_002952315.1_ASM295231v1_genomic	CP023567.1	1015006	1015710	-1	TRUE	ATG	GGA/GAG/AGG	0.562	MTPASDKVSHTLLCCGVFMLWYTIALLVNLLPHIDTLKSQGMLMPALCMLEFAALVPVYQWYTRRFTDIPLGELRARQLLLFCALLLATMASQSLYLLPESWTAGQTGYTSLSRVGFCLAVVLLAPIFEEILFRGFILQGFLLWAPHQRLGCAIMTSLIFALLHSQYVHLQTVISLVVLSLLLCAARFVSGGLRLPMVLHMLNNFLGVAPLFWQSFSRQSFCGLVQFITAWPSL*	FALSE
v1_PLS_552f7f8e9055e3229b21813b164c19253e1144c1719c9bdc0abe27627ed93216	classIIa_IP:S_mcsI	36.264	91	53	4	119	206	119	207	1.00E-09	44.7	immunity_proteins.verified	FALSE	FALSE	GCF_002952315.1_ASM295231v1_genomic|NZ_CP023567.1|1015006:1015710:-1	v1_PLS_552f7f8e9055e3229b21813b164c19253e1144c1719c9bdc0abe27627ed93216	GCF_002952315.1_ASM295231v1_genomic	NZ_CP023567.1	1015006	1015710	-1	TRUE	ATG	GGA/GAG/AGG	0.562	MTPASDKVSHTLLCCGVFMLWYTIALLVNLLPHIDTLKSQGMLMPALCMLEFAALVPVYQWYTRRFTDIPLGELRARQLLLFCALLLATMASQSLYLLPESWTAGQTGYTSLSRVGFCLAVVLLAPIFEEILFRGFILQGFLLWAPHQRLGCAIMTSLIFALLHSQYVHLQTVISLVVLSLLLCAARFVSGGLRLPMVLHMLNNFLGVAPLFWQSFSRQSFCGLVQFITAWPSL*	FALSE
v1_PLS_a9bd1e1e2255d701c5d29a4073bcb16e00a567acc0ba7db48acd1bbd7027fced	classIIa_IP:S_mcsI	34.375	32	19	1	31	60	33	64	0.000838	24.3	immunity_proteins.verified	FALSE	FALSE	GCA_009295515.1_ASM929551v1_genomic|RQVV01000033.1|2788:3039:1	v1_PLS_a9bd1e1e2255d701c5d29a4073bcb16e00a567acc0ba7db48acd1bbd7027fced	GCA_009295515.1_ASM929551v1_genomic	RQVV01000033.1	2788	3039	1	TRUE	ATG	AGGAG	0.504	MTTPVWFLTLPGVMTLDITGPAETLKLAGKTFTQRYIGPDVSVMTSTDMMIAGILQADYLTVKGYTDAHFLKPSRVRIQHAKV*	FALSE
v1_PLS_a9bd1e1e2255d701c5d29a4073bcb16e00a567acc0ba7db48acd1bbd7027fced	classIIa_IP:S_mcsI	34.375	32	19	1	31	60	33	64	0.000838	24.3	immunity_proteins.verified	FALSE	FALSE	GCF_009295515.1_ASM929551v1_genomic|NZ_RQVV01000033.1|2788:3039:1	v1_PLS_a9bd1e1e2255d701c5d29a4073bcb16e00a567acc0ba7db48acd1bbd7027fced	GCF_009295515.1_ASM929551v1_genomic	NZ_RQVV01000033.1	2788	3039	1	TRUE	ATG	AGGAG	0.504	MTTPVWFLTLPGVMTLDITGPAETLKLAGKTFTQRYIGPDVSVMTSTDMMIAGILQADYLTVKGYTDAHFLKPSRVRIQHAKV*	FALSE
v1_PLS_7af789f17de2cb02e66e9f11265ab82c40e47d69eca78c6bfcdeb6b9eed9ec57	classIIb_IP:I47_mchS3_tr|Q712P9|Q712P9_ECOLX	32.258	31	21	0	119	149	107	137	0.000417	27.3	immunity_proteins.verified	FALSE	FALSE	GCA_009295515.1_ASM929551v1_genomic|RQVV01000052.1|51267:51905:-1	v1_PLS_7af789f17de2cb02e66e9f11265ab82c40e47d69eca78c6bfcdeb6b9eed9ec57	GCA_009295515.1_ASM929551v1_genomic	RQVV01000052.1	51267	51905	-1	TRUE	ATG	AGGAG	0.563	MTQSASENYAGVWGNRIGFGKHPALLMVDFLQGYTTPGAPLFAPGVVVAVQEAQTLLETARRYAIPVVHSQIRYHPQHQRDGGRWVQKAPVMRDMVEGHPLAAFCPEVLPLADEVVITKQYASAFFGTALAPLLVNEGIDTLIIAGCSTSGCVRASAVDALQYGFRAMVVRECVGDRHAAPHEANLFDIDSKYGDVVSKAAVLAYLGNLSAC*	FALSE
v1_PLS_7af789f17de2cb02e66e9f11265ab82c40e47d69eca78c6bfcdeb6b9eed9ec57	classIIb_IP:I47_mchS3_tr|Q712P9|Q712P9_ECOLX	32.258	31	21	0	119	149	107	137	0.000417	27.3	immunity_proteins.verified	FALSE	FALSE	GCF_009295515.1_ASM929551v1_genomic|NZ_RQVV01000052.1|51267:51905:-1	v1_PLS_7af789f17de2cb02e66e9f11265ab82c40e47d69eca78c6bfcdeb6b9eed9ec57	GCF_009295515.1_ASM929551v1_genomic	NZ_RQVV01000052.1	51267	51905	-1	TRUE	ATG	AGGAG	0.563	MTQSASENYAGVWGNRIGFGKHPALLMVDFLQGYTTPGAPLFAPGVVVAVQEAQTLLETARRYAIPVVHSQIRYHPQHQRDGGRWVQKAPVMRDMVEGHPLAAFCPEVLPLADEVVITKQYASAFFGTALAPLLVNEGIDTLIIAGCSTSGCVRASAVDALQYGFRAMVVRECVGDRHAAPHEANLFDIDSKYGDVVSKAAVLAYLGNLSAC*	FALSE
v1_PLS_5acbb0c4286cda28594d8a501b2c64a90f8195fd0133559a8b6ae216da77565d	classIIa_IP:S_mcsI	25.346	217	146	9	1	209	1	209	4.00E-11	48.5	immunity_proteins.verified	FALSE	FALSE	GCA_017875465.1_ASM1787546v1_genomic|JAGGMQ010000001.1|3569596:3570255:-1	v1_PLS_5acbb0c4286cda28594d8a501b2c64a90f8195fd0133559a8b6ae216da77565d	GCA_017875465.1_ASM1787546v1_genomic	JAGGMQ010000001.1	3569596	3570255	-1	TRUE	ATG	None	0.544	MNANTNRVTLTLFYGAMFVIYYLITLVISRFPNVAELRSSGLLVPVVCLFEFAVLFPLYRFYCTRRDDIPPGTLRLKTTLLFLGGLLLLMLLQIFVLQPEAWLEQQSQQSRSAVLILLFTAVVLGPVFEEILFRGFLLQGFLLWAPKSPLACVTLTSILFATMHTQYVHLQTLAMLTLFSMLLCYARLQSRGLKLPIFLYMFNNLLALLPALYATFQHG*	FALSE
v1_PLS_5acbb0c4286cda28594d8a501b2c64a90f8195fd0133559a8b6ae216da77565d	classIIa_IP:S_mcsI	25.346	217	146	9	1	209	1	209	4.00E-11	48.5	immunity_proteins.verified	FALSE	FALSE	GCF_017875465.1_ASM1787546v1_genomic|NZ_JAGGMQ010000001.1|3569596:3570255:-1	v1_PLS_5acbb0c4286cda28594d8a501b2c64a90f8195fd0133559a8b6ae216da77565d	GCF_017875465.1_ASM1787546v1_genomic	NZ_JAGGMQ010000001.1	3569596	3570255	-1	TRUE	ATG	None	0.544	MNANTNRVTLTLFYGAMFVIYYLITLVISRFPNVAELRSSGLLVPVVCLFEFAVLFPLYRFYCTRRDDIPPGTLRLKTTLLFLGGLLLLMLLQIFVLQPEAWLEQQSQQSRSAVLILLFTAVVLGPVFEEILFRGFLLQGFLLWAPKSPLACVTLTSILFATMHTQYVHLQTLAMLTLFSMLLCYARLQSRGLKLPIFLYMFNNLLALLPALYATFQHG*	FALSE
v1_PLS_0c049aa5d1b6cd3e2f95b4b6fc4b8271237bb7153e6bb22864077642e25aba5b	classIIb_IP:I47_mchS3_tr|Q712P9|Q712P9_ECOLX	31.061	132	84	4	4	129	5	135	2.10E-19	67.4	immunity_proteins.verified	FALSE	FALSE	GCA_019132875.1_ASM1913287v1_genomic|JAHSPF010000001.1|135754:136143:-1	v1_PLS_0c049aa5d1b6cd3e2f95b4b6fc4b8271237bb7153e6bb22864077642e25aba5b	GCA_019132875.1_ASM1913287v1_genomic	JAHSPF010000001.1	135754	136143	-1	TRUE	ATG	AGGAG	0.367	MKWKKIVIFLLIPFFAQAEQDIERRLSSVTLFSFGFNGFVAKKMPQQIIYEDVLHDKSSVLIFENIMKGGHATPEARAYAACGLWEKKEINKIYLDDSLKELQVTILKADLLTKEKLGKLILRIKLYGC*	FALSE
v1_PLS_0c049aa5d1b6cd3e2f95b4b6fc4b8271237bb7153e6bb22864077642e25aba5b	classIIb_IP:I47_mchS3_tr|Q712P9|Q712P9_ECOLX	31.061	132	84	4	4	129	5	135	2.10E-19	67.4	immunity_proteins.verified	FALSE	FALSE	GCF_019132875.1_ASM1913287v1_genomic|NZ_JAHSPF010000001.1|135754:136143:-1	v1_PLS_0c049aa5d1b6cd3e2f95b4b6fc4b8271237bb7153e6bb22864077642e25aba5b	GCF_019132875.1_ASM1913287v1_genomic	NZ_JAHSPF010000001.1	135754	136143	-1	TRUE	ATG	AGGAG	0.367	MKWKKIVIFLLIPFFAQAEQDIERRLSSVTLFSFGFNGFVAKKMPQQIIYEDVLHDKSSVLIFENIMKGGHATPEARAYAACGLWEKKEINKIYLDDSLKELQVTILKADLLTKEKLGKLILRIKLYGC*	FALSE
v1_PLS_7a6c468b46589563f89452964026c71a60ef685d8a3298ccde638f083a11b5fe	classIIa_IP:S_mcsI	27.82	133	71	6	75	201	70	183	0.000332	28.1	immunity_proteins.verified	FALSE	FALSE	GCA_019132875.1_ASM1913287v1_genomic|JAHSPF010000002.1|345098:345805:-1	v1_PLS_7a6c468b46589563f89452964026c71a60ef685d8a3298ccde638f083a11b5fe	GCA_019132875.1_ASM1913287v1_genomic	JAHSPF010000002.1	345098	345805	-1	TRUE	ATG	None	0.555	MTLATIRDSAARNKMMNKLTDKAADALLCAGICLIWYSITMVVGTPPLRSFLTAHGMLMPALCLLELVVLVPLYCRYRQRCGIAWGTFSLRPWLIFSLLLLGLIYSQSFWLLQEGWTASQLGGETQVSAWRVAGFSLAVVVLAPLVEEIVFRGFLLQALLIAVPGQRLACALLTSFIFAALHTQYTHLQTLFALAALSLLLCFARFYGGLKLSVTLHMLNNFIGVAPWLWITFVH*	FALSE
v1_PLS_7a6c468b46589563f89452964026c71a60ef685d8a3298ccde638f083a11b5fe	classIIa_IP:S_mcsI	27.82	133	71	6	75	201	70	183	0.000332	28.1	immunity_proteins.verified	FALSE	FALSE	GCF_019132875.1_ASM1913287v1_genomic|NZ_JAHSPF010000002.1|345098:345805:-1	v1_PLS_7a6c468b46589563f89452964026c71a60ef685d8a3298ccde638f083a11b5fe	GCF_019132875.1_ASM1913287v1_genomic	NZ_JAHSPF010000002.1	345098	345805	-1	TRUE	ATG	None	0.555	MTLATIRDSAARNKMMNKLTDKAADALLCAGICLIWYSITMVVGTPPLRSFLTAHGMLMPALCLLELVVLVPLYCRYRQRCGIAWGTFSLRPWLIFSLLLLGLIYSQSFWLLQEGWTASQLGGETQVSAWRVAGFSLAVVVLAPLVEEIVFRGFLLQALLIAVPGQRLACALLTSFIFAALHTQYTHLQTLFALAALSLLLCFARFYGGLKLSVTLHMLNNFIGVAPWLWITFVH*	FALSE
v1_PLS_31a8aa7be8cfcdef93d458d452717d092d1c5c8175ecec814acac5578b12491d	classIIa_IP:S_mcsI	23.923	209	141	8	1	200	1	200	3.71E-09	42.7	immunity_proteins.verified	FALSE	FALSE	GCA_019844095.1_ASM1984409v1_genomic|CP082141.1|3607353:3608024:1	v1_PLS_31a8aa7be8cfcdef93d458d452717d092d1c5c8175ecec814acac5578b12491d	GCA_019844095.1_ASM1984409v1_genomic	CP082141.1	3607353	3608024	1	TRUE	ATG	GGA/GAG/AGG	0.595	MTPSTDRVNHTLLCAGVFLVWYSITVIVSSIPHFAALKSQGLLMPVLCLLEFAALLPLYRAYSRHYSDIPPGRLRPGQTLLFTGLLLAVIASQSLYLRQEGWTGEQLNDSTTVLLAFAIAVVFLAPVFEEILFRGFILQGFLLWAPRQRVACALLTSLIFAAMHTQYAHLQTVIALVVLSLLLCAARLVSAGLKLPIFLHMLNNLLSISPILWSHFSGQGVGA*	FALSE
v1_PLS_31a8aa7be8cfcdef93d458d452717d092d1c5c8175ecec814acac5578b12491d	classIIa_IP:S_mcsI	23.923	209	141	8	1	200	1	200	3.71E-09	42.7	immunity_proteins.verified	FALSE	FALSE	GCF_019844095.1_ASM1984409v1_genomic|NZ_CP082141.1|3607353:3608024:1	v1_PLS_31a8aa7be8cfcdef93d458d452717d092d1c5c8175ecec814acac5578b12491d	GCF_019844095.1_ASM1984409v1_genomic	NZ_CP082141.1	3607353	3608024	1	TRUE	ATG	GGA/GAG/AGG	0.595	MTPSTDRVNHTLLCAGVFLVWYSITVIVSSIPHFAALKSQGLLMPVLCLLEFAALLPLYRAYSRHYSDIPPGRLRPGQTLLFTGLLLAVIASQSLYLRQEGWTGEQLNDSTTVLLAFAIAVVFLAPVFEEILFRGFILQGFLLWAPRQRVACALLTSLIFAAMHTQYAHLQTVIALVVLSLLLCAARLVSAGLKLPIFLHMLNNLLSISPILWSHFSGQGVGA*	FALSE
v1_PLS_0542dbf9f806b62b905d7d17f6c35684e907cf00d6793d7341b9594749d81e95	classIIb_IP:I47_mchS3_tr|Q712P9|Q712P9_ECOLX	33.962	53	34	1	8	59	34	86	0.000225	27.3	immunity_proteins.verified	FALSE	FALSE	GCA_020683125.1_ASM2068312v1_genomic|CP085627.1|3126346:3126828:-1	v1_PLS_0542dbf9f806b62b905d7d17f6c35684e907cf00d6793d7341b9594749d81e95	GCA_020683125.1_ASM2068312v1_genomic	CP085627.1	3126346	3126828	-1	TRUE	ATG	AGxAGG/AGGxGG	0.48	MAMNGTITTWFKDKGFGFIKDENGDNRYVHVIKIANPELIKKDAAVTFEPTTNSKGLSAYDVKVIPESSYIYIAGERLKLTSIKSYLVYSEEVPAETRIDKENTVLSVGILMNSIRPKSATQPGEMRTVKKLAITTFQGTTLIFSEDEIDIDSTVKLLKV*	FALSE
v1_PLS_0542dbf9f806b62b905d7d17f6c35684e907cf00d6793d7341b9594749d81e95	classIIb_IP:I47_mchS3_tr|Q712P9|Q712P9_ECOLX	33.962	53	34	1	8	59	34	86	0.000225	27.3	immunity_proteins.verified	FALSE	FALSE	GCF_020683125.1_ASM2068312v1_genomic|NZ_CP085627.1|3126346:3126828:-1	v1_PLS_0542dbf9f806b62b905d7d17f6c35684e907cf00d6793d7341b9594749d81e95	GCF_020683125.1_ASM2068312v1_genomic	NZ_CP085627.1	3126346	3126828	-1	TRUE	ATG	AGxAGG/AGGxGG	0.48	MAMNGTITTWFKDKGFGFIKDENGDNRYVHVIKIANPELIKKDAAVTFEPTTNSKGLSAYDVKVIPESSYIYIAGERLKLTSIKSYLVYSEEVPAETRIDKENTVLSVGILMNSIRPKSATQPGEMRTVKKLAITTFQGTTLIFSEDEIDIDSTVKLLKV*	FALSE
v1_PLS_42cda3d9e7e56a906a90406a7f9e5fe5aaee8cac192e604a4a5024aee19fac5c	classIIa_IP:N_mcnI	38.095	42	17	1	1	42	1	33	1.19E-05	27.7	immunity_proteins.verified	FALSE	FALSE	GCA_021365465.1_ASM2136546v1_genomic|CP089932.1|2483023:2483175:1	v1_PLS_42cda3d9e7e56a906a90406a7f9e5fe5aaee8cac192e604a4a5024aee19fac5c	GCA_021365465.1_ASM2136546v1_genomic	CP089932.1	2483023	2483175	1	TRUE	ATG	GGAGG	0.412	MKRHRMSRRSFQKHAHSPVLTVLHVAAPVFSLNIDYVIVFRQGFYLCDLI*	FALSE
v1_PLS_42cda3d9e7e56a906a90406a7f9e5fe5aaee8cac192e604a4a5024aee19fac5c	classIIa_IP:N_mcnI	38.095	42	17	1	1	42	1	33	1.19E-05	27.7	immunity_proteins.verified	FALSE	FALSE	GCF_021365465.1_ASM2136546v1_genomic|NZ_CP089932.1|2483023:2483175:1	v1_PLS_42cda3d9e7e56a906a90406a7f9e5fe5aaee8cac192e604a4a5024aee19fac5c	GCF_021365465.1_ASM2136546v1_genomic	NZ_CP089932.1	2483023	2483175	1	TRUE	ATG	GGAGG	0.412	MKRHRMSRRSFQKHAHSPVLTVLHVAAPVFSLNIDYVIVFRQGFYLCDLI*	FALSE
v1_PLS_808fd592652a2222f9f533462edc22674e6e41d884be72d0bee0acbb080c6e84	classIIa_IP:S_mcsI	28.351	194	126	9	14	200	23	210	6.90E-13	53.5	immunity_proteins.verified	FALSE	FALSE	GCA_022647505.1_ASM2264750v1_genomic|CP071409.1|3003848:3004474:1	v1_PLS_808fd592652a2222f9f533462edc22674e6e41d884be72d0bee0acbb080c6e84	GCA_022647505.1_ASM2264750v1_genomic	CP071409.1	3003848	3004474	1	TRUE	ATG	GGA/GAG/AGG	0.451	MTLFYAGTFALYYLVTFLITLFPNFSALRADGLLVPVICLFEFAVLFPLYRFYQTRRDDIPLGKLQLKNALLFIAALILLMLLQTQLLQPEKWLEDQSRQQFSAVIIMVFSAVILAPIFEEILFRGFLLQGFLLWAPNSRLACITLTSILFAVMHTQYVHWQTIIMLILFSLLLCYARIKSNSMKLPILLHMLNNLVAMLPALYAALN*	FALSE
v1_PLS_808fd592652a2222f9f533462edc22674e6e41d884be72d0bee0acbb080c6e84	classIIa_IP:S_mcsI	28.351	194	126	9	14	200	23	210	6.90E-13	53.5	immunity_proteins.verified	FALSE	FALSE	GCF_022647505.1_ASM2264750v1_genomic|NZ_CP071409.1|3003848:3004474:1	v1_PLS_808fd592652a2222f9f533462edc22674e6e41d884be72d0bee0acbb080c6e84	GCF_022647505.1_ASM2264750v1_genomic	NZ_CP071409.1	3003848	3004474	1	TRUE	ATG	GGA/GAG/AGG	0.451	MTLFYAGTFALYYLVTFLITLFPNFSALRADGLLVPVICLFEFAVLFPLYRFYQTRRDDIPLGKLQLKNALLFIAALILLMLLQTQLLQPEKWLEDQSRQQFSAVIIMVFSAVILAPIFEEILFRGFLLQGFLLWAPNSRLACITLTSILFAVMHTQYVHWQTIIMLILFSLLLCYARIKSNSMKLPILLHMLNNLVAMLPALYAALN*	FALSE
v1_PLS_627b557091dc032ac608bccbad20b3b307ccec263d59f50e1bae25f9fe51718b	classIIa_IP:S_mcsI	27.333	150	94	7	58	200	59	200	1.93E-09	43.5	immunity_proteins.verified	FALSE	FALSE	GCA_024169515.1_ASM2416951v1_genomic|JAMKCQ010000001.1|2821770:2822426:-1	v1_PLS_627b557091dc032ac608bccbad20b3b307ccec263d59f50e1bae25f9fe51718b	GCA_024169515.1_ASM2416951v1_genomic	JAMKCQ010000001.1	2821770	2822426	-1	TRUE	ATG	AGxAGG/AGGxGG	0.586	MTSSTDRVTHTLLCAGVFILWYAITLLVAHFPNLQALKSRGLLMPVLCLLEFAVLVPVYRWYNRHYHDIPHGRLQPRQVLLFAVLLLALIASQSLYMQQESWTASQLSQGNLSMLWFTLAVVLLAPVFEEILFRGFILQGFLLWAPRQRLACALLTSIIFAAMHTQYAHLQTVIALIALSLLLCAARLVSSGLKLPIFLHMLNNLLGVAPWIWATLGR*	FALSE
v1_PLS_627b557091dc032ac608bccbad20b3b307ccec263d59f50e1bae25f9fe51718b	classIIa_IP:S_mcsI	27.333	150	94	7	58	200	59	200	1.93E-09	43.5	immunity_proteins.verified	FALSE	FALSE	GCF_024169515.1_ASM2416951v1_genomic|NZ_JAMKCQ010000001.1|2821770:2822426:-1	v1_PLS_627b557091dc032ac608bccbad20b3b307ccec263d59f50e1bae25f9fe51718b	GCF_024169515.1_ASM2416951v1_genomic	NZ_JAMKCQ010000001.1	2821770	2822426	-1	TRUE	ATG	AGxAGG/AGGxGG	0.586	MTSSTDRVTHTLLCAGVFILWYAITLLVAHFPNLQALKSRGLLMPVLCLLEFAVLVPVYRWYNRHYHDIPHGRLQPRQVLLFAVLLLALIASQSLYMQQESWTASQLSQGNLSMLWFTLAVVLLAPVFEEILFRGFILQGFLLWAPRQRLACALLTSIIFAAMHTQYAHLQTVIALIALSLLLCAARLVSSGLKLPIFLHMLNNLLGVAPWIWATLGR*	FALSE
v1_PLS_0917a274141689aec38a15d6859122ad6b776aaf1c90df5c01f943f3bee2c884	CAJ44959.1	73.7	692	182	0	7	698	7	698	0	1036	CvaB.verified	TRUE	FALSE	GCA_000026185.1_ASM2618v1_genomic|CU468135.1|3729278:3731383:1	v1_PLS_0917a274141689aec38a15d6859122ad6b776aaf1c90df5c01f943f3bee2c884	GCA_000026185.1_ASM2618v1_genomic	CU468135.1	3729278	3731383	1	TRUE	ATG	GGA/GAG/AGG	0.542	MSKLRLKTLIDQLDMRLRRRVPLIHQTESSECGLACLAMICGHFGKNVDLIALRRQFCLSTRGTTLSGLIGIADRMGLVTRPLSLDLGDLGALKLPCILHWNFNHFVVLVSIRRNGVVLHDPARGRRIVSQAELSQSFTGVALESWPGSDFTADTLRSRLSLRTLIGSVHGLKGVLGKIFCLSLVIEAINLVMPIGTQLVMDHALPSGDRGLLTLICAGLMMFILLRVAVSMVRAWSSLVMSTLIKVQWQSGLFNHLLRLPLAYFERRKLGDIQSRFGSLDALRSTFTNSIVGAIMDSIMVIGVLVMMVLYGGWLSGIVVAFTALYVLLRLLTYSYYRQLSEESLVRSARASSYFMETLYGIATIKMQGMAERRSTHWLNLEIDSVNTDIRVNKMDMLF…	FALSE
v1_PLS_0917a274141689aec38a15d6859122ad6b776aaf1c90df5c01f943f3bee2c884	CAJ44959.1	73.7	692	182	0	7	698	7	698	0	1036	CvaB.verified	TRUE	FALSE	GCF_000026185.1_ASM2618v1_genomic|NC_010694.1|3729278:3731383:1	v1_PLS_0917a274141689aec38a15d6859122ad6b776aaf1c90df5c01f943f3bee2c884	GCF_000026185.1_ASM2618v1_genomic	NC_010694.1	3729278	3731383	1	TRUE	ATG	GGA/GAG/AGG	0.542	MSKLRLKTLIDQLDMRLRRRVPLIHQTESSECGLACLAMICGHFGKNVDLIALRRQFCLSTRGTTLSGLIGIADRMGLVTRPLSLDLGDLGALKLPCILHWNFNHFVVLVSIRRNGVVLHDPARGRRIVSQAELSQSFTGVALESWPGSDFTADTLRSRLSLRTLIGSVHGLKGVLGKIFCLSLVIEAINLVMPIGTQLVMDHALPSGDRGLLTLICAGLMMFILLRVAVSMVRAWSSLVMSTLIKVQWQSGLFNHLLRLPLAYFERRKLGDIQSRFGSLDALRSTFTNSIVGAIMDSIMVIGVLVMMVLYGGWLSGIVVAFTALYVLLRLLTYSYYRQLSEESLVRSARASSYFMETLYGIATIKMQGMAERRSTHWLNLEIDSVNTDIRVNKMDMLF…	FALSE
v1_PLS_eafefc032d86ca9645da970dd4cd88789fa240dfc39a0adfa59633017e8c2b5e	AAP03990.1	27	692	487	5	3	691	18	694	8.71E-81	261	CvaB.verified	TRUE	FALSE	GCA_000196615.1_ASM19661v1_genomic|FP236843.1|1995402:1997504:1	v1_PLS_eafefc032d86ca9645da970dd4cd88789fa240dfc39a0adfa59633017e8c2b5e	GCA_000196615.1_ASM19661v1_genomic	FP236843.1	1995402	1997504	1	TRUE	ATG	GGA/GAG/AGG	0.456	MLKNNVRDVLQDECAECGLACVSYISAMFNKTLQLQTLRNQYEVTLEGLSFFHLIKIFSDHQMIATGVQVAADSLRELQTPAILLWDNCHFVVLKKTSKTKIEVMDPAIGSRSFTWREVEKFYSGVALEVIPDNSFVADTKGQRRENSADNGHFFSASAFRKGLKSWKSYLIPLAVLAVIIQLTHIAIPKFISLVFDEVLSKNDDDLLFLLLYIFGFVYLLQAIASYLKIAQAQRLRRMLSLNEGHRIVSDLLNMELKYFGKRMASDILRKIKSVDVFHIIYTNGWIDIFIQSFFAGLFVVLLFFINTHLAMLTLAVTSIMILVRVLMLPEMLSRQYASLDAEVRRDNVLLESVDNIDVIKINHNEHHRILAWSEHHSELEYNRSAIERTQSLIELMVT…	FALSE
v1_PLS_eafefc032d86ca9645da970dd4cd88789fa240dfc39a0adfa59633017e8c2b5e	AAP03990.1	27	692	487	5	3	691	18	694	8.71E-81	261	CvaB.verified	TRUE	FALSE	GCF_000196615.1_ASM19661v1_genomic|NC_014306.1|1995402:1997504:1	v1_PLS_eafefc032d86ca9645da970dd4cd88789fa240dfc39a0adfa59633017e8c2b5e	GCF_000196615.1_ASM19661v1_genomic	NC_014306.1	1995402	1997504	1	TRUE	ATG	GGA/GAG/AGG	0.456	MLKNNVRDVLQDECAECGLACVSYISAMFNKTLQLQTLRNQYEVTLEGLSFFHLIKIFSDHQMIATGVQVAADSLRELQTPAILLWDNCHFVVLKKTSKTKIEVMDPAIGSRSFTWREVEKFYSGVALEVIPDNSFVADTKGQRRENSADNGHFFSASAFRKGLKSWKSYLIPLAVLAVIIQLTHIAIPKFISLVFDEVLSKNDDDLLFLLLYIFGFVYLLQAIASYLKIAQAQRLRRMLSLNEGHRIVSDLLNMELKYFGKRMASDILRKIKSVDVFHIIYTNGWIDIFIQSFFAGLFVVLLFFINTHLAMLTLAVTSIMILVRVLMLPEMLSRQYASLDAEVRRDNVLLESVDNIDVIKINHNEHHRILAWSEHHSELEYNRSAIERTQSLIELMVT…	FALSE
v1_PLS_1f69b740089740d213fd03b3c82065396fb42c4a599f0a491bd82552cdedfc51	ACP43452.1	56.7	695	301	0	10	704	12	706	5.03E-285	788	CvaB.verified	TRUE	FALSE	GCA_000590885.1_MSR-CA7.0_genomic|JFHN01000011.1|1207:3321:-1	v1_PLS_1f69b740089740d213fd03b3c82065396fb42c4a599f0a491bd82552cdedfc51	GCA_000590885.1_MSR-CA7.0_genomic	JFHN01000011.1	1207	3321	-1	TRUE	GTG	GGAGG	0.574	MENKDAMLRMTERLDLRFRRRFPLILQTESAECGLACLAMVAGWFGRDTDLLTLRHAHGISSRGATLAELMEIATRNGMATRPLSLDLDDLPEIRLPCILHWDFSHFVVLVKVRKDGCVIHDPALGRRVVGHRELTEHFTGVALEIWPDAGFTPTRQRTRLHTGRLARNITGLRASLTVIFSLSLVIEFIGLLLPVGTQMVMDHAVPADDRGLLMLICLGLLMLTLLQAGLSVLRNRTSLIMNTLTDIQWKDGLFRHLLRLPLVWFEKRHTGDIQSRFGSLDAIRTTFTRNITGALTDGIMSAGALVLLCLYGGWLAAVVVVVTALYVLIRLLFYPVYRQTSEELLVKNGRAASSFTETLFGVATVRAQGLSERRRQNWLSQISESVSTGFRLARFDML…	FALSE
v1_PLS_1f69b740089740d213fd03b3c82065396fb42c4a599f0a491bd82552cdedfc51	ACP43452.1	56.7	695	301	0	10	704	12	706	5.03E-285	788	CvaB.verified	TRUE	FALSE	GCF_000590885.1_MSR-CA7.0_genomic|NZ_JFHN01000011.1|1207:3321:-1	v1_PLS_1f69b740089740d213fd03b3c82065396fb42c4a599f0a491bd82552cdedfc51	GCF_000590885.1_MSR-CA7.0_genomic	NZ_JFHN01000011.1	1207	3321	-1	TRUE	GTG	GGAGG	0.574	MENKDAMLRMTERLDLRFRRRFPLILQTESAECGLACLAMVAGWFGRDTDLLTLRHAHGISSRGATLAELMEIATRNGMATRPLSLDLDDLPEIRLPCILHWDFSHFVVLVKVRKDGCVIHDPALGRRVVGHRELTEHFTGVALEIWPDAGFTPTRQRTRLHTGRLARNITGLRASLTVIFSLSLVIEFIGLLLPVGTQMVMDHAVPADDRGLLMLICLGLLMLTLLQAGLSVLRNRTSLIMNTLTDIQWKDGLFRHLLRLPLVWFEKRHTGDIQSRFGSLDAIRTTFTRNITGALTDGIMSAGALVLLCLYGGWLAAVVVVVTALYVLIRLLFYPVYRQTSEELLVKNGRAASSFTETLFGVATVRAQGLSERRRQNWLSQISESVSTGFRLARFDML…	FALSE
v1_PLS_3e22ad9d461da61069fcaf1f5e0d7bf7a07479954b29cf7f8f0518bc4b03d19f	AAP03990.1	43.5	692	390	1	2	693	8	698	3.50E-198	567	CvaB.verified	TRUE	FALSE	GCA_000590885.1_MSR-CA7.0_genomic|JFHN01000019.1|8658:10808:1	v1_PLS_3e22ad9d461da61069fcaf1f5e0d7bf7a07479954b29cf7f8f0518bc4b03d19f	GCA_000590885.1_MSR-CA7.0_genomic	JFHN01000019.1	8658	10808	1	TRUE	ATG	None	0.487	MKILEDLQFSWRKKLPVLHQTQAAECGLTCVGMIAGYYGHKTDMITLRRSHNTSQKGATLADVMVIANNLGLSGRALRLELDELDKLQLPCILHWDMNHFVVLKKVTKKSITLHDPARGKCEIPLDQVSDSFTGVALELHPNSHFEAKTEKTSLSMLKLIGGVSGIGAAFAQVMALSIALEIFGLLSPFYMQWVMDQVLVSADRELLTLLSCTFLCVVVLRTAISALRSWVTTWFSSLLSVQWSTNVCTHLLGLPMTYFQERHIGDIVSRFGSISTIQNTLTTRFISSVLDGIMAIVTLIVLFCYNMTLTLIVLVTVAIYTLLRAVSFRPFRQANEDQLIAGAKAQSQLLESIRGMQAVKLNNKAEIRVSSYAAELVQVTNKGIQIQRLSILFSVLQGL…	FALSE
v1_PLS_3e22ad9d461da61069fcaf1f5e0d7bf7a07479954b29cf7f8f0518bc4b03d19f	AAP03990.1	43.5	692	390	1	2	693	8	698	3.50E-198	567	CvaB.verified	TRUE	FALSE	GCF_000590885.1_MSR-CA7.0_genomic|NZ_JFHN01000019.1|8658:10808:1	v1_PLS_3e22ad9d461da61069fcaf1f5e0d7bf7a07479954b29cf7f8f0518bc4b03d19f	GCF_000590885.1_MSR-CA7.0_genomic	NZ_JFHN01000019.1	8658	10808	1	TRUE	ATG	None	0.487	MKILEDLQFSWRKKLPVLHQTQAAECGLTCVGMIAGYYGHKTDMITLRRSHNTSQKGATLADVMVIANNLGLSGRALRLELDELDKLQLPCILHWDMNHFVVLKKVTKKSITLHDPARGKCEIPLDQVSDSFTGVALELHPNSHFEAKTEKTSLSMLKLIGGVSGIGAAFAQVMALSIALEIFGLLSPFYMQWVMDQVLVSADRELLTLLSCTFLCVVVLRTAISALRSWVTTWFSSLLSVQWSTNVCTHLLGLPMTYFQERHIGDIVSRFGSISTIQNTLTTRFISSVLDGIMAIVTLIVLFCYNMTLTLIVLVTVAIYTLLRAVSFRPFRQANEDQLIAGAKAQSQLLESIRGMQAVKLNNKAEIRVSSYAAELVQVTNKGIQIQRLSILFSVLQGL…	FALSE
v1_PLS_facb7d5d00d2ae2e67c4226eab9a4a9dc91698280d0dc14904416c4da8785fdd	CAJ44959.1	55.9	698	308	0	1	698	1	698	6.32E-288	795	CvaB.verified	TRUE	FALSE	GCA_000770305.1_ASM77030v1_genomic|JNVB01000112.1|3833:5941:-1	v1_PLS_facb7d5d00d2ae2e67c4226eab9a4a9dc91698280d0dc14904416c4da8785fdd	GCA_000770305.1_ASM77030v1_genomic	JNVB01000112.1	3833	5941	-1	TRUE	GTG	GGA/GAG/AGG	0.536	MINDTFAWLQAHITFSRPHRVPVQLQTEAAECGLACVAMVAARYGKHIDLLTLRQKAGLSSRGTTLGALITLTESLGLANRALSLEMKDLNDVRIPCILHWNFNHFVVLVSADNDRYVIHDPAAGRRVINSQVMSENFTGVALELWPTAGFVAEKRQSRLKLSTLLHSITGLKNALLKIFCVSLIIEFVSLLMPVGTQMVMDNAVPAADKSLLTLICLSLMILILLQAGVSVFRSWTAMVMSTYIDIQWKEGLFRHMLRLPLPWFEKRRMGDIQSRFVSLDTLRTTFTQSITGALVDTIIAVGALILLILYGGALTWVVLGFTLLFVLLRVATYGRYRQASEELLIKNSRVASSFTETLYAVATIRAQGLAEQRRQNWLSMVAEATNATVSLTRFDMLF…	FALSE
v1_PLS_facb7d5d00d2ae2e67c4226eab9a4a9dc91698280d0dc14904416c4da8785fdd	CAJ44959.1	55.9	698	308	0	1	698	1	698	6.32E-288	795	CvaB.verified	TRUE	FALSE	GCF_000770305.1_ASM77030v1_genomic|NZ_JNVB01000112.1|3833:5941:-1	v1_PLS_facb7d5d00d2ae2e67c4226eab9a4a9dc91698280d0dc14904416c4da8785fdd	GCF_000770305.1_ASM77030v1_genomic	NZ_JNVB01000112.1	3833	5941	-1	TRUE	GTG	GGA/GAG/AGG	0.536	MINDTFAWLQAHITFSRPHRVPVQLQTEAAECGLACVAMVAARYGKHIDLLTLRQKAGLSSRGTTLGALITLTESLGLANRALSLEMKDLNDVRIPCILHWNFNHFVVLVSADNDRYVIHDPAAGRRVINSQVMSENFTGVALELWPTAGFVAEKRQSRLKLSTLLHSITGLKNALLKIFCVSLIIEFVSLLMPVGTQMVMDNAVPAADKSLLTLICLSLMILILLQAGVSVFRSWTAMVMSTYIDIQWKEGLFRHMLRLPLPWFEKRRMGDIQSRFVSLDTLRTTFTQSITGALVDTIIAVGALILLILYGGALTWVVLGFTLLFVLLRVATYGRYRQASEELLIKNSRVASSFTETLYAVATIRAQGLAEQRRQNWLSMVAEATNATVSLTRFDMLF…	FALSE
v1_PLS_ec7c76d5e7b86053c776f2dc4e5c2e282f3e5ae893874d77c5718fbb90629503	AAL08400.1	55.6	680	301	1	31	710	20	698	5.70E-276	765	CvaB.verified	TRUE	FALSE	GCA_000770305.1_ASM77030v1_genomic|JNVB01000117.1|1218:3350:-1	v1_PLS_ec7c76d5e7b86053c776f2dc4e5c2e282f3e5ae893874d77c5718fbb90629503	GCA_000770305.1_ASM77030v1_genomic	JNVB01000117.1	1218	3350	-1	TRUE	ATG	3Base/5BMM	0.526	MTSATAQWGQSMNEELHTIIGGLLQFSGHGRVPLHLQTETSECGLACLAMVAGFHGSHTDLLTLREWSGLSARGSTLASLISVAGEMHLAARALSLDLDSLRELRKPCILHWDLNHFVVLVSVKGKRCVVHDPASGRQSMSLEALSSHFTGVALELWPDTDFKPDIRQKKLKTSTLLNNITGFRQSLVKIFCLSLMIEFITLLMPVATQMVMDNAVPAADTGLLTLICLSLLLLTLLQTGLSLFRGWMMIVMGIYTDLQWKDGLYRHLLRLPLCWFEKRRIGDIQSRFASLDTLRSTFTQSINGAVIDGVMATGAFVLLILYGGWLAWVVTGFTLIFVLLRVFTWPRYRQAQEELLIKNARVASSFTETLYAAATVRAQGLSHRRREIWLNMMADATGS…	FALSE
v1_PLS_ec7c76d5e7b86053c776f2dc4e5c2e282f3e5ae893874d77c5718fbb90629503	AAL08400.1	55.6	680	301	1	31	710	20	698	5.70E-276	765	CvaB.verified	TRUE	FALSE	GCF_000770305.1_ASM77030v1_genomic|NZ_JNVB01000117.1|1218:3350:-1	v1_PLS_ec7c76d5e7b86053c776f2dc4e5c2e282f3e5ae893874d77c5718fbb90629503	GCF_000770305.1_ASM77030v1_genomic	NZ_JNVB01000117.1	1218	3350	-1	TRUE	ATG	3Base/5BMM	0.526	MTSATAQWGQSMNEELHTIIGGLLQFSGHGRVPLHLQTETSECGLACLAMVAGFHGSHTDLLTLREWSGLSARGSTLASLISVAGEMHLAARALSLDLDSLRELRKPCILHWDLNHFVVLVSVKGKRCVVHDPASGRQSMSLEALSSHFTGVALELWPDTDFKPDIRQKKLKTSTLLNNITGFRQSLVKIFCLSLMIEFITLLMPVATQMVMDNAVPAADTGLLTLICLSLLLLTLLQTGLSLFRGWMMIVMGIYTDLQWKDGLYRHLLRLPLCWFEKRRIGDIQSRFASLDTLRSTFTQSINGAVIDGVMATGAFVLLILYGGWLAWVVTGFTLIFVLLRVFTWPRYRQAQEELLIKNARVASSFTETLYAAATVRAQGLSHRRREIWLNMMADATGS…	FALSE
v1_PLS_a1783112c230abd92741ff8227ac7a02c0b94995a0d87d340089018d92403cac	AAP03990.1	42.8	690	394	1	2	691	8	696	4.16E-200	572	CvaB.verified	TRUE	FALSE	GCA_000770305.1_ASM77030v1_genomic|JNVB01000020.1|9717:11843:1	v1_PLS_a1783112c230abd92741ff8227ac7a02c0b94995a0d87d340089018d92403cac	GCA_000770305.1_ASM77030v1_genomic	JNVB01000020.1	9717	11843	1	TRUE	ATG	GGA/GAG/AGG	0.477	MKFLKDLQFSWRKKLPVLHQTQAAECGLTCVGMIAGYYGHQTDMITLRRAHTTSLKGATLADVMQIANNMGLSSRALRLELDELDKLQLPCILHWDMNHFVVLKSVSKNKIVLHDPARGKREVPMDEVSESFTGVALELYPNCNFEQKSEKTRLSMMKLIGNVSGIGSAFVQVMVLSVALEVFGLMSPFYMQWVMDHVLVAGDRDLLFLLGTAFICVILLQTAISALRSWVTTWFSSLLSVQWSTNICTHLLGLPMSYFQERHIGDIISRFGSIGTIQNTLTTRFISSILDGVMAIITLFVLFSYNVTLTYIVLATVAIYTLLRAISFRPFRQANEDQMIASAKAQSQLLESIRGMQAVKLNNKEGIRVSSYASELVQVTNKGINIQRLSIFFGILQGL…	FALSE
v1_PLS_a1783112c230abd92741ff8227ac7a02c0b94995a0d87d340089018d92403cac	AAP03990.1	42.8	690	394	1	2	691	8	696	4.16E-200	572	CvaB.verified	TRUE	FALSE	GCF_000770305.1_ASM77030v1_genomic|NZ_JNVB01000020.1|9717:11843:1	v1_PLS_a1783112c230abd92741ff8227ac7a02c0b94995a0d87d340089018d92403cac	GCF_000770305.1_ASM77030v1_genomic	NZ_JNVB01000020.1	9717	11843	1	TRUE	ATG	GGA/GAG/AGG	0.477	MKFLKDLQFSWRKKLPVLHQTQAAECGLTCVGMIAGYYGHQTDMITLRRAHTTSLKGATLADVMQIANNMGLSSRALRLELDELDKLQLPCILHWDMNHFVVLKSVSKNKIVLHDPARGKREVPMDEVSESFTGVALELYPNCNFEQKSEKTRLSMMKLIGNVSGIGSAFVQVMVLSVALEVFGLMSPFYMQWVMDHVLVAGDRDLLFLLGTAFICVILLQTAISALRSWVTTWFSSLLSVQWSTNICTHLLGLPMSYFQERHIGDIISRFGSIGTIQNTLTTRFISSILDGVMAIITLFVLFSYNVTLTYIVLATVAIYTLLRAISFRPFRQANEDQMIASAKAQSQLLESIRGMQAVKLNNKEGIRVSSYASELVQVTNKGINIQRLSIFFGILQGL…	FALSE
v1_PLS_6261426c93ae1305b0081dca13ca325a26d4088e4cd3b0d135670b1eb6c5e9da	ACP43452.1	31.1	682	467	2	2	680	20	701	9.46E-111	341	CvaB.verified	TRUE	FALSE	GCA_000770305.1_ASM77030v1_genomic|JNVB01000092.1|6907:8964:-1	v1_PLS_6261426c93ae1305b0081dca13ca325a26d4088e4cd3b0d135670b1eb6c5e9da	GCA_000770305.1_ASM77030v1_genomic	JNVB01000092.1	6907	8964	-1	TRUE	ATG	None	0.354	MMRKKIKVILQSEQADCGHACLCMISGYWGKELTLEELKFAYSTSVRGTNLLILKNIATEIGFSSTAIKCSTERLTKQKEPTILHWNKNHYVVFEAYRKGNFYIIDPVSGRRKIPQQEFEKQFNGICLIMMPSTDLVKRKKKNEDHVKKIIFPIFMSTIPYILVISLILETINIAIPFSYGWLIDKVIKETSSSVIAGYVMLSSILITLTIIVSVIKNKILLVKGSEFYLTMQEELQNKIFNLPLSFYEKKNAGEIAARLNSINYIRRTFSTESSNIVTNALLSVVSLATLFFLNHLLPLITVVILTIFILVRMIFYKHQMYARNSEYAKAPILYSIVQESITAMASIKMAQSEKNRYRRWLDKSFDAECDKHTYDKYALLLIDLKTSLNNADQFITVF…	FALSE
v1_PLS_6261426c93ae1305b0081dca13ca325a26d4088e4cd3b0d135670b1eb6c5e9da	ACP43452.1	31.1	682	467	2	2	680	20	701	9.46E-111	341	CvaB.verified	TRUE	FALSE	GCF_000770305.1_ASM77030v1_genomic|NZ_JNVB01000092.1|6907:8964:-1	v1_PLS_6261426c93ae1305b0081dca13ca325a26d4088e4cd3b0d135670b1eb6c5e9da	GCF_000770305.1_ASM77030v1_genomic	NZ_JNVB01000092.1	6907	8964	-1	TRUE	ATG	None	0.354	MMRKKIKVILQSEQADCGHACLCMISGYWGKELTLEELKFAYSTSVRGTNLLILKNIATEIGFSSTAIKCSTERLTKQKEPTILHWNKNHYVVFEAYRKGNFYIIDPVSGRRKIPQQEFEKQFNGICLIMMPSTDLVKRKKKNEDHVKKIIFPIFMSTIPYILVISLILETINIAIPFSYGWLIDKVIKETSSSVIAGYVMLSSILITLTIIVSVIKNKILLVKGSEFYLTMQEELQNKIFNLPLSFYEKKNAGEIAARLNSINYIRRTFSTESSNIVTNALLSVVSLATLFFLNHLLPLITVVILTIFILVRMIFYKHQMYARNSEYAKAPILYSIVQESITAMASIKMAQSEKNRYRRWLDKSFDAECDKHTYDKYALLLIDLKTSLNNADQFITVF…	FALSE
v1_PLS_d39ad8d0b78009ed1ee7d6902baed221c5e475bf17fe30cd886db493f34e0f2a	CAJ44959.1	43.3	693	389	1	4	696	10	698	3.61E-200	572	CvaB.verified	TRUE	FALSE	GCA_000773975.1_ASM77397v1_genomic|JRUQ01000019.1|14237:16381:1	v1_PLS_d39ad8d0b78009ed1ee7d6902baed221c5e475bf17fe30cd886db493f34e0f2a	GCA_000773975.1_ASM77397v1_genomic	JRUQ01000019.1	14237	16381	1	TRUE	ATG	AGGAG/GGAGG	0.538	MSFINSLTFGWGRRLPMMQQTQAAECGLACVGMVANYYGHSIDLISLRRRFSTSLKGATLADVMQMAHRLGMGGRALRLEVEELEKLRRPCILHWDLNHFVVLKKVHRNKITIHDPARGIRDIPMDEVSRCFTGVALELVPSASFKPVEEKQSISMMSLVGSVIGIRSVFVQILILSVAMELFGILSPFYMQWVMDQVLVSADYDLLSLLGIGFIIVVILQNAISTLRAWVTTWFSSLLGVQWTTNVFTKLLGLPMSYFEERHVGDIVSRFGSISTIQSTLTSRFISTLLDGVMAFATLSMLFIYNSALTWLVIGLFVTYALIRLVSYRPFRQANEDQIVTAARAQSQLLETIRGAQAVKLNNKQETRMVAYANALVETTNKGIVIQRLSIGFSTLQGV…	FALSE
v1_PLS_d39ad8d0b78009ed1ee7d6902baed221c5e475bf17fe30cd886db493f34e0f2a	CAJ44959.1	43.3	693	389	1	4	696	10	698	3.61E-200	572	CvaB.verified	TRUE	FALSE	GCF_000773975.1_ASM77397v1_genomic|NZ_JRUQ01000019.1|14237:16381:1	v1_PLS_d39ad8d0b78009ed1ee7d6902baed221c5e475bf17fe30cd886db493f34e0f2a	GCF_000773975.1_ASM77397v1_genomic	NZ_JRUQ01000019.1	14237	16381	1	TRUE	ATG	AGGAG/GGAGG	0.538	MSFINSLTFGWGRRLPMMQQTQAAECGLACVGMVANYYGHSIDLISLRRRFSTSLKGATLADVMQMAHRLGMGGRALRLEVEELEKLRRPCILHWDLNHFVVLKKVHRNKITIHDPARGIRDIPMDEVSRCFTGVALELVPSASFKPVEEKQSISMMSLVGSVIGIRSVFVQILILSVAMELFGILSPFYMQWVMDQVLVSADYDLLSLLGIGFIIVVILQNAISTLRAWVTTWFSSLLGVQWTTNVFTKLLGLPMSYFEERHVGDIVSRFGSISTIQSTLTSRFISTLLDGVMAFATLSMLFIYNSALTWLVIGLFVTYALIRLVSYRPFRQANEDQIVTAARAQSQLLETIRGAQAVKLNNKQETRMVAYANALVETTNKGIVIQRLSIGFSTLQGV…	FALSE
v1_PLS_f8b3cff1dd9fa2aa62cfee390ba6b26ba38e8431623c9f1084d39afbdfdcccd5	AAL08400.1	73.8	698	183	0	1	698	1	698	0	1046	CvaB.verified	TRUE	FALSE	GCA_001050515.1_ASM105051v1_genomic|CAHS01000022.1|213443:215548:1	v1_PLS_f8b3cff1dd9fa2aa62cfee390ba6b26ba38e8431623c9f1084d39afbdfdcccd5	GCA_001050515.1_ASM105051v1_genomic	CAHS01000022.1	213443	215548	1	TRUE	GTG	GGAG/GAGG	0.547	MSKLRLKTLIGQLDMRLRRRIPLVHQTESSECGLACLAMICGHFGKNIDLIALRRQFCLSARGTTLSGLIGIADRMGLATRPLSLDLDDLGALKLPCILHWEFNHFVVLVSIRRNRVVLHDPARGRRIVSQAELSQSFTGVALEAWPGSDFTADTVRSRFSLRTLIARVHGLRGVLGKIFCLSLVIETINLVMPIGTQLVMDHALPAGDRGLLTLICAGLMMFILLRASVSMVRAWSSLVMSTLIRVQWQSGLFNHLLRLPLGYFERRKLGDIQSRFGSLEALRGTFTDSIVGATMDSIMVIGVLVMMILYGGWLSGIVIAFTTLYVLLRLLTYGYYRQLSEESLVRGARASSYFMETLYGIATVKMQGMTERRSMHWLNLEIDSVNTGIRVKKMDMLF…	FALSE
v1_PLS_f8b3cff1dd9fa2aa62cfee390ba6b26ba38e8431623c9f1084d39afbdfdcccd5	AAL08400.1	73.8	698	183	0	1	698	1	698	0	1046	CvaB.verified	TRUE	FALSE	GCF_001050515.1_ASM105051v1_genomic|NZ_CAHS01000022.1|213443:215548:1	v1_PLS_f8b3cff1dd9fa2aa62cfee390ba6b26ba38e8431623c9f1084d39afbdfdcccd5	GCF_001050515.1_ASM105051v1_genomic	NZ_CAHS01000022.1	213443	215548	1	TRUE	GTG	GGAG/GAGG	0.547	MSKLRLKTLIGQLDMRLRRRIPLVHQTESSECGLACLAMICGHFGKNIDLIALRRQFCLSARGTTLSGLIGIADRMGLATRPLSLDLDDLGALKLPCILHWEFNHFVVLVSIRRNRVVLHDPARGRRIVSQAELSQSFTGVALEAWPGSDFTADTVRSRFSLRTLIARVHGLRGVLGKIFCLSLVIETINLVMPIGTQLVMDHALPAGDRGLLTLICAGLMMFILLRASVSMVRAWSSLVMSTLIRVQWQSGLFNHLLRLPLGYFERRKLGDIQSRFGSLEALRGTFTDSIVGATMDSIMVIGVLVMMILYGGWLSGIVIAFTTLYVLLRLLTYGYYRQLSEESLVRGARASSYFMETLYGIATVKMQGMTERRSMHWLNLEIDSVNTGIRVKKMDMLF…	FALSE
v1_PLS_143687472715f2c5af1037a9169f364cfed164aa3af56da02d098b18abf7fc9f	CAJ44959.1	55.9	698	308	0	1	698	1	698	1.88E-284	786	CvaB.verified	TRUE	FALSE	GCA_001267535.1_ASM126753v1_genomic|JRXE01000017.1|46630:48735:1	v1_PLS_143687472715f2c5af1037a9169f364cfed164aa3af56da02d098b18abf7fc9f	GCA_001267535.1_ASM126753v1_genomic	JRXE01000017.1	46630	48735	1	TRUE	ATG	GGAGG	0.518	MDNGNLEWLRSRLNFSLRRRVPLILQTEATECGLACIAMVGGWYGRYTDIISLRAEFGVSSRGATLGMLHNIATGNGLASRALSLELDELSKLRLPCILHWGFNHFVVLVRATSDRFVIHDPATGQRIISRKMLSQHFTGVALELWPDSGFVAEVRRKTLRISELMAGISGFRRALIKVFCFSLMTEFISLLLPVSTQVVMDHVIPAADHGLLELVCFALLGLILLQAALNLVRSWSVMITDTLTDIQWKDGLLRHLLRLPLPWFEKRKLGDVQSRFGSLDVLRDTLIHDITGTVIDSIMMAGALVLLILYGGMLSAVVVVFTLLYVILRLGTFARYRQLAEEQLIKSATASSHFTESLYGIATLRAQGLAGQRRRNWLTLTVDAANASVTKRRFDMLF…	FALSE
v1_PLS_143687472715f2c5af1037a9169f364cfed164aa3af56da02d098b18abf7fc9f	CAJ44959.1	55.9	698	308	0	1	698	1	698	1.88E-284	786	CvaB.verified	TRUE	FALSE	GCF_001267535.1_ASM126753v1_genomic|NZ_JRXE01000017.1|46630:48735:1	v1_PLS_143687472715f2c5af1037a9169f364cfed164aa3af56da02d098b18abf7fc9f	GCF_001267535.1_ASM126753v1_genomic	NZ_JRXE01000017.1	46630	48735	1	TRUE	ATG	GGAGG	0.518	MDNGNLEWLRSRLNFSLRRRVPLILQTEATECGLACIAMVGGWYGRYTDIISLRAEFGVSSRGATLGMLHNIATGNGLASRALSLELDELSKLRLPCILHWGFNHFVVLVRATSDRFVIHDPATGQRIISRKMLSQHFTGVALELWPDSGFVAEVRRKTLRISELMAGISGFRRALIKVFCFSLMTEFISLLLPVSTQVVMDHVIPAADHGLLELVCFALLGLILLQAALNLVRSWSVMITDTLTDIQWKDGLLRHLLRLPLPWFEKRKLGDVQSRFGSLDVLRDTLIHDITGTVIDSIMMAGALVLLILYGGMLSAVVVVFTLLYVILRLGTFARYRQLAEEQLIKSATASSHFTESLYGIATLRAQGLAGQRRRNWLTLTVDAANASVTKRRFDMLF…	FALSE
v1_PLS_f9c8dfb530caf09c9ff5918afda667e5fc8f9a7079ec595c41797451d1be6de3	CAJ44959.1	72.8	698	190	0	1	698	1	698	0	1032	CvaB.verified	TRUE	FALSE	GCA_002952315.1_ASM295231v1_genomic|CP023567.1|124064:126163:-1	v1_PLS_f9c8dfb530caf09c9ff5918afda667e5fc8f9a7079ec595c41797451d1be6de3	GCA_002952315.1_ASM295231v1_genomic	CP023567.1	124064	126163	-1	TRUE	ATG	GGAG/GAGG	0.551	MSKLSLKTLIGKLDIRLRRRLPLIHQTESSECGLACLAMICGHYGKNVDLIALRRQFNLSARGTTLAGLIGIADRMGLTTRPLSLDLDNLGALQVPCILHWEFNHFVVLVSIRRDRVVLHDPARGRRIVSKTELSQSFTGVALEAWPGNDFTANTVCNRFSLRKLTSSVHGLKGVLGKIFCLSLVIETINLVMPVGTQLVMDHALPAGDRGLLALICAGLMMFILLRVAVSMVRSWSSLVMSTLINVQWQSGLFSHLLRLPLSYFERRKLGDIQSRFGSLDVLRSTFTTSIVGAIMDSIMVIGVLVMLALYGAWLTWIVIAFTAVYVLLRLLTYNYYRQLSEESLVRSARASSYFMETLYGIATVKVQGMAERRSAHWLNLEIDSINTGIRVNKMDMVF…	FALSE
v1_PLS_f9c8dfb530caf09c9ff5918afda667e5fc8f9a7079ec595c41797451d1be6de3	CAJ44959.1	72.8	698	190	0	1	698	1	698	0	1032	CvaB.verified	TRUE	FALSE	GCF_002952315.1_ASM295231v1_genomic|NZ_CP023567.1|124064:126163:-1	v1_PLS_f9c8dfb530caf09c9ff5918afda667e5fc8f9a7079ec595c41797451d1be6de3	GCF_002952315.1_ASM295231v1_genomic	NZ_CP023567.1	124064	126163	-1	TRUE	ATG	GGAG/GAGG	0.551	MSKLSLKTLIGKLDIRLRRRLPLIHQTESSECGLACLAMICGHYGKNVDLIALRRQFNLSARGTTLAGLIGIADRMGLTTRPLSLDLDNLGALQVPCILHWEFNHFVVLVSIRRDRVVLHDPARGRRIVSKTELSQSFTGVALEAWPGNDFTANTVCNRFSLRKLTSSVHGLKGVLGKIFCLSLVIETINLVMPVGTQLVMDHALPAGDRGLLALICAGLMMFILLRVAVSMVRSWSSLVMSTLINVQWQSGLFSHLLRLPLSYFERRKLGDIQSRFGSLDVLRSTFTTSIVGAIMDSIMVIGVLVMLALYGAWLTWIVIAFTAVYVLLRLLTYNYYRQLSEESLVRSARASSYFMETLYGIATVKVQGMAERRSAHWLNLEIDSINTGIRVNKMDMVF…	FALSE
v1_PLS_ffc44caf584402c6706fceca2c6df9183e93b0a43e21787b75b929a3c6ea1e00	AAP03990.1	42.5	692	397	1	2	693	8	698	4.60E-193	554	CvaB.verified	TRUE	FALSE	GCA_003846135.1_ASM384613v1_genomic|RHHM01000019.1|23428:25578:1	v1_PLS_ffc44caf584402c6706fceca2c6df9183e93b0a43e21787b75b929a3c6ea1e00	GCA_003846135.1_ASM384613v1_genomic	RHHM01000019.1	23428	25578	1	TRUE	ATG	GGA/GAG/AGG	0.508	MKISENLQFSWRKKLPVLHQTQAAECGLTCVGMIAGYFGHKTDMITLRRAHPTSQKGATLADVMLIANHMGLSGRALRLELEELDKLQLPCILHWDMNHFVVLKKVSKKSITLHDPARGKCEIPLDEVSDSFTGVALELHPNSHFEAKSEKTRLSMLKLISGVSGIGAAFTQVMVLSIALEVFGLLSPFYMQWVMDQVLVSADRQLLTLLGCAFLSVVVIRTAISALRSWVTTWFSSLLSVQWSTNVCTHLLGLPMTWFQDRHIGDIVSRFGSISTIQNTLTTRFISSILDGIMAIVTMIVLFCYNMTLTFIVLATVAIYTVLRAVSFRPFRQANEDQLIAAAKAQSQLLESIRGMQAVKLNNKAEIRVSSYAAELVQVTNKGIQIQRLSILFSVLQGL…	FALSE
v1_PLS_ffc44caf584402c6706fceca2c6df9183e93b0a43e21787b75b929a3c6ea1e00	AAP03990.1	42.5	692	397	1	2	693	8	698	4.60E-193	554	CvaB.verified	TRUE	FALSE	GCF_003846135.1_ASM384613v1_genomic|NZ_RHHM01000019.1|23428:25578:1	v1_PLS_ffc44caf584402c6706fceca2c6df9183e93b0a43e21787b75b929a3c6ea1e00	GCF_003846135.1_ASM384613v1_genomic	NZ_RHHM01000019.1	23428	25578	1	TRUE	ATG	GGA/GAG/AGG	0.508	MKISENLQFSWRKKLPVLHQTQAAECGLTCVGMIAGYFGHKTDMITLRRAHPTSQKGATLADVMLIANHMGLSGRALRLELEELDKLQLPCILHWDMNHFVVLKKVSKKSITLHDPARGKCEIPLDEVSDSFTGVALELHPNSHFEAKSEKTRLSMLKLISGVSGIGAAFTQVMVLSIALEVFGLLSPFYMQWVMDQVLVSADRQLLTLLGCAFLSVVVIRTAISALRSWVTTWFSSLLSVQWSTNVCTHLLGLPMTWFQDRHIGDIVSRFGSISTIQNTLTTRFISSILDGIMAIVTMIVLFCYNMTLTFIVLATVAIYTVLRAVSFRPFRQANEDQLIAAAKAQSQLLESIRGMQAVKLNNKAEIRVSSYAAELVQVTNKGIQIQRLSILFSVLQGL…	FALSE
v1_PLS_c99de4a5ab3cdfe1c7e38461d5208c9fbcea7b0df48de5818b5f24a2fbcb92a4	AAP03990.1	27.6	704	480	6	1	694	15	698	6.66E-93	294	CvaB.verified	TRUE	FALSE	GCA_003846135.1_ASM384613v1_genomic|RHHM01000003.1|106547:108640:-1	v1_PLS_c99de4a5ab3cdfe1c7e38461d5208c9fbcea7b0df48de5818b5f24a2fbcb92a4	GCA_003846135.1_ASM384613v1_genomic	RHHM01000003.1	106547	108640	-1	TRUE	ATG	GGA/GAG/AGG	0.403	MKKKFRIKDVIQDEVAECGLACISYISGVYGKKISLDKLRNKYDVNLDGLSFFHLMKICADNQMIATGVSIAADALGELEKPAILLWDNCHFVVLKRVGRKRIEVMDPATGSRYFTSEETLKYFSGVALEIVPADNFSTEEQGNISEKKTQNFFSMQAFFNGLIKYKSYMLPLAAMAIIIQLTNVAVPKFMSLVFDEVLPGNDEDLLFLLIYIFSFIYLAQSVSSYLKIIISQRLRRAVSQFEGVNTVNKLFQMDLKFFNKRMPSDLLRKIKSVDVFHVIFTHGWLDIAVDAFFSCVFIVLLFMISFELAMLTVAVTGSMVLVRVMLLSTLMSRQYSALDSEVRRDNSLLESIDNINMIKISHTEHRKVGDWFYHHAELEDNRSGIEKINALIQLSITT…	FALSE
v1_PLS_c99de4a5ab3cdfe1c7e38461d5208c9fbcea7b0df48de5818b5f24a2fbcb92a4	AAP03990.1	27.6	704	480	6	1	694	15	698	6.66E-93	294	CvaB.verified	TRUE	FALSE	GCF_003846135.1_ASM384613v1_genomic|NZ_RHHM01000003.1|106547:108640:-1	v1_PLS_c99de4a5ab3cdfe1c7e38461d5208c9fbcea7b0df48de5818b5f24a2fbcb92a4	GCF_003846135.1_ASM384613v1_genomic	NZ_RHHM01000003.1	106547	108640	-1	TRUE	ATG	GGA/GAG/AGG	0.403	MKKKFRIKDVIQDEVAECGLACISYISGVYGKKISLDKLRNKYDVNLDGLSFFHLMKICADNQMIATGVSIAADALGELEKPAILLWDNCHFVVLKRVGRKRIEVMDPATGSRYFTSEETLKYFSGVALEIVPADNFSTEEQGNISEKKTQNFFSMQAFFNGLIKYKSYMLPLAAMAIIIQLTNVAVPKFMSLVFDEVLPGNDEDLLFLLIYIFSFIYLAQSVSSYLKIIISQRLRRAVSQFEGVNTVNKLFQMDLKFFNKRMPSDLLRKIKSVDVFHVIFTHGWLDIAVDAFFSCVFIVLLFMISFELAMLTVAVTGSMVLVRVMLLSTLMSRQYSALDSEVRRDNSLLESIDNINMIKISHTEHRKVGDWFYHHAELEDNRSGIEKINALIQLSITT…	FALSE
v1_PLS_10b25c0f6deda9beb5411605b2824aaa2b0978401c74f7d47fe6e44096dcdcd2	ACP43452.1	30.4	682	472	2	2	680	20	701	1.83E-109	337	CvaB.verified	TRUE	FALSE	GCA_003846135.1_ASM384613v1_genomic|RHHM01000008.1|190126:192174:-1	v1_PLS_10b25c0f6deda9beb5411605b2824aaa2b0978401c74f7d47fe6e44096dcdcd2	GCA_003846135.1_ASM384613v1_genomic	RHHM01000008.1	190126	192174	-1	TRUE	ATG	None	0.37	MMRKKINVILQSEQADCGHACLCMISGYWGKELTLEELKFAYSTSVRGINLLTLKNIATEIGFSSTAIKCSTEKLIIQKQPAIIHWNKNHYVVFEAYRKGNFYIIDPVSGRRKIPQQEFEKQFNGICLIMTPGTDLVKKKNKKEDHVKKIIIPIFLSSIPYILVISLLLEIINIAIPFSYGWLIDKVIKEKSSSVITGYVLLSSLLIILTIIASIIKNKILLIKGSEFYLTMQEELQNKIFNLPLSFYEKKNAGEIAARLNSINYIRRTFSTESSNIVTNALLSVVSLATLFFINHLLPLITVAMLAAFIVVRMIFYKHQMYARNSEYAKAPVLYSIVQESITAMPSIKMAQSEKNRYRRWLDKSFDAECDKHTYDKYALLLNDLKTSLNNADQFITVF…	FALSE
v1_PLS_10b25c0f6deda9beb5411605b2824aaa2b0978401c74f7d47fe6e44096dcdcd2	ACP43452.1	30.4	682	472	2	2	680	20	701	1.83E-109	337	CvaB.verified	TRUE	FALSE	GCF_003846135.1_ASM384613v1_genomic|NZ_RHHM01000008.1|190126:192174:-1	v1_PLS_10b25c0f6deda9beb5411605b2824aaa2b0978401c74f7d47fe6e44096dcdcd2	GCF_003846135.1_ASM384613v1_genomic	NZ_RHHM01000008.1	190126	192174	-1	TRUE	ATG	None	0.37	MMRKKINVILQSEQADCGHACLCMISGYWGKELTLEELKFAYSTSVRGINLLTLKNIATEIGFSSTAIKCSTEKLIIQKQPAIIHWNKNHYVVFEAYRKGNFYIIDPVSGRRKIPQQEFEKQFNGICLIMTPGTDLVKKKNKKEDHVKKIIIPIFLSSIPYILVISLLLEIINIAIPFSYGWLIDKVIKEKSSSVITGYVLLSSLLIILTIIASIIKNKILLIKGSEFYLTMQEELQNKIFNLPLSFYEKKNAGEIAARLNSINYIRRTFSTESSNIVTNALLSVVSLATLFFINHLLPLITVAMLAAFIVVRMIFYKHQMYARNSEYAKAPVLYSIVQESITAMPSIKMAQSEKNRYRRWLDKSFDAECDKHTYDKYALLLNDLKTSLNNADQFITVF…	FALSE
v1_PLS_22618aed655b11a256947b2af697924a7850f8921d29ea2d0be818ca80c9d66a	CAJ44959.1	42.6	690	394	1	3	692	9	696	1.42E-197	565	CvaB.verified	TRUE	FALSE	GCA_009295515.1_ASM929551v1_genomic|RQVV01000015.1|52976:55096:-1	v1_PLS_22618aed655b11a256947b2af697924a7850f8921d29ea2d0be818ca80c9d66a	GCA_009295515.1_ASM929551v1_genomic	RQVV01000015.1	52976	55096	-1	TRUE	GTG	GGA/GAG/AGG	0.472	MSLLDNLNFSWKRRLPVVRQSQAAECGLACVGMIANYYGHEIDIVSLRRRFSTSLKGATLADVITVAQRLDLTARALRLEVEELSKLKCPCILHWDMNHFVVLKKADQNKITIHDPAKGIRVVPLKEISQSFTGVALELVPTSTFVAKKEKESISMLRLIGSVTGIKSAFAQILILSVSLEFFGILGPFFMQWVMDLVLVSADHSLLTLLGVGFIMISIFQNLISALRSWVTTWFSSLLSVQWTTNICRHLLKLPLSYFESRHVGDILSRFGSVGSIQDTLTSRFISTVLDGIMSLVTLVMLFIYNAKLAWLVIGLLVAYALIRFSSYRSLRQAREDQIISSAKTQSSLLETLRGIQAVKTNNKQNTRLSTYMNYLVDTTNKGVNIQKLNIGYGTLQGL…	FALSE
v1_PLS_22618aed655b11a256947b2af697924a7850f8921d29ea2d0be818ca80c9d66a	CAJ44959.1	42.6	690	394	1	3	692	9	696	1.42E-197	565	CvaB.verified	TRUE	FALSE	GCF_009295515.1_ASM929551v1_genomic|NZ_RQVV01000015.1|52976:55096:-1	v1_PLS_22618aed655b11a256947b2af697924a7850f8921d29ea2d0be818ca80c9d66a	GCF_009295515.1_ASM929551v1_genomic	NZ_RQVV01000015.1	52976	55096	-1	TRUE	GTG	GGA/GAG/AGG	0.472	MSLLDNLNFSWKRRLPVVRQSQAAECGLACVGMIANYYGHEIDIVSLRRRFSTSLKGATLADVITVAQRLDLTARALRLEVEELSKLKCPCILHWDMNHFVVLKKADQNKITIHDPAKGIRVVPLKEISQSFTGVALELVPTSTFVAKKEKESISMLRLIGSVTGIKSAFAQILILSVSLEFFGILGPFFMQWVMDLVLVSADHSLLTLLGVGFIMISIFQNLISALRSWVTTWFSSLLSVQWTTNICRHLLKLPLSYFESRHVGDILSRFGSVGSIQDTLTSRFISTVLDGIMSLVTLVMLFIYNAKLAWLVIGLLVAYALIRFSSYRSLRQAREDQIISSAKTQSSLLETLRGIQAVKTNNKQNTRLSTYMNYLVDTTNKGVNIQKLNIGYGTLQGL…	FALSE
v1_PLS_a946574b31c815f72ec5d39ad60ca4ae49fc9dc4abd9ea0abb1fdcdbc5e73f9b	AAL08400.1	56.2	697	305	0	3	699	2	698	9.86E-289	797	CvaB.verified	TRUE	FALSE	GCA_009295515.1_ASM929551v1_genomic|RQVV01000036.1|4895:6994:1	v1_PLS_a946574b31c815f72ec5d39ad60ca4ae49fc9dc4abd9ea0abb1fdcdbc5e73f9b	GCA_009295515.1_ASM929551v1_genomic	RQVV01000036.1	4895	6994	1	TRUE	ATG	GGAG/GAGG	0.466	MTSNSLFDKINNKINFSLQRKVPKILQSESSECGLACLAMVSAYYGLNVDLFNLRQKFGVSTKGATLNLVVNVASQLQLKTRALSLDIDEIRQLRTPCILHWDMNHFVVLVKVRHNSFIIHDPAFGRRVVGMKDMSNHFTGVALELWPDKEFHKETVKTKLRLLDLMKNINGLPGALLKIFSLSVVIESVNLLLPVGTQLVTDHVIQAHDYDLLTVICLGLIIFTLFKAFVSVIRAWTSITLGTLTDVQWKTTLFDHLMKLPLSFFEKRHLGDIQSRFSSLDAIRTTFTNSIVSGIIDTIMTIGLFAMMMVYGGWLVWVVLGFTLCYALIRLLTYRLYRQLSEEQIVKGAKSSSHFMETLYGISTVKSLGIDRIRSSHWLNLNIDATNTGIKITRFNMM…	FALSE
v1_PLS_a946574b31c815f72ec5d39ad60ca4ae49fc9dc4abd9ea0abb1fdcdbc5e73f9b	AAL08400.1	56.2	697	305	0	3	699	2	698	9.86E-289	797	CvaB.verified	TRUE	FALSE	GCF_009295515.1_ASM929551v1_genomic|NZ_RQVV01000036.1|4895:6994:1	v1_PLS_a946574b31c815f72ec5d39ad60ca4ae49fc9dc4abd9ea0abb1fdcdbc5e73f9b	GCF_009295515.1_ASM929551v1_genomic	NZ_RQVV01000036.1	4895	6994	1	TRUE	ATG	GGAG/GAGG	0.466	MTSNSLFDKINNKINFSLQRKVPKILQSESSECGLACLAMVSAYYGLNVDLFNLRQKFGVSTKGATLNLVVNVASQLQLKTRALSLDIDEIRQLRTPCILHWDMNHFVVLVKVRHNSFIIHDPAFGRRVVGMKDMSNHFTGVALELWPDKEFHKETVKTKLRLLDLMKNINGLPGALLKIFSLSVVIESVNLLLPVGTQLVTDHVIQAHDYDLLTVICLGLIIFTLFKAFVSVIRAWTSITLGTLTDVQWKTTLFDHLMKLPLSFFEKRHLGDIQSRFSSLDAIRTTFTNSIVSGIIDTIMTIGLFAMMMVYGGWLVWVVLGFTLCYALIRLLTYRLYRQLSEEQIVKGAKSSSHFMETLYGISTVKSLGIDRIRSSHWLNLNIDATNTGIKITRFNMM…	FALSE
v1_PLS_80a9daf3cb0c9c43123625dbd4ba00d447b537875c59f7330cc50efbd5322801	ACP43452.1	40.2	674	402	1	2	675	29	701	1.89E-181	524	CvaB.verified	TRUE	FALSE	GCA_017875465.1_ASM1787546v1_genomic|JAGGMQ010000001.1|3067882:3069951:-1	v1_PLS_80a9daf3cb0c9c43123625dbd4ba00d447b537875c59f7330cc50efbd5322801	GCA_017875465.1_ASM1787546v1_genomic	JAGGMQ010000001.1	3067882	3069951	-1	TRUE	ATG	GGA/GAG/AGG	0.484	MQTEVTECGLACLAMIAAWYGRKTDIYGMRKLFDVSSNGMTLRQIMTAAGRINLNARAVRLELEELSSTKLPCILHWSFNHFVVLKKISKKGAIIHDPASGKRIISINELSNKFTGIALEVWPQAEFKKEKISESITVSDMFRGVDGLGRVLCKILLLSLFIEILALSVPLASQFIIDIALKASDLNMLNFIITGVVFLLILRAILSMVRAWTLMAIRYSLGIQWSAGFFNRLLKLPVAFFEKRHVGDIASRLTSLNEVQEAFTAEMLTSLLDVLILLALIALMFAYSPFLAIISLLMAAVYLGVKLMFYDTCMGAKVEAIAHEAQQSSHFLETVRGVAAVKVFDLAEYRRNAWLNRVIDTANARAHLLKIDLINQTLSALLTGLSSAAILFIGGSLME…	FALSE
v1_PLS_80a9daf3cb0c9c43123625dbd4ba00d447b537875c59f7330cc50efbd5322801	ACP43452.1	40.2	674	402	1	2	675	29	701	1.89E-181	524	CvaB.verified	TRUE	FALSE	GCF_017875465.1_ASM1787546v1_genomic|NZ_JAGGMQ010000001.1|3067882:3069951:-1	v1_PLS_80a9daf3cb0c9c43123625dbd4ba00d447b537875c59f7330cc50efbd5322801	GCF_017875465.1_ASM1787546v1_genomic	NZ_JAGGMQ010000001.1	3067882	3069951	-1	TRUE	ATG	GGA/GAG/AGG	0.484	MQTEVTECGLACLAMIAAWYGRKTDIYGMRKLFDVSSNGMTLRQIMTAAGRINLNARAVRLELEELSSTKLPCILHWSFNHFVVLKKISKKGAIIHDPASGKRIISINELSNKFTGIALEVWPQAEFKKEKISESITVSDMFRGVDGLGRVLCKILLLSLFIEILALSVPLASQFIIDIALKASDLNMLNFIITGVVFLLILRAILSMVRAWTLMAIRYSLGIQWSAGFFNRLLKLPVAFFEKRHVGDIASRLTSLNEVQEAFTAEMLTSLLDVLILLALIALMFAYSPFLAIISLLMAAVYLGVKLMFYDTCMGAKVEAIAHEAQQSSHFLETVRGVAAVKVFDLAEYRRNAWLNRVIDTANARAHLLKIDLINQTLSALLTGLSSAAILFIGGSLME…	FALSE
v1_PLS_42d64c4117d4a9445a8ebe85adae36a5ba1147acb53d90b9cd54981efd30d2b5	AAL08400.1	56.7	688	298	0	12	699	11	698	2.31E-282	781	CvaB.verified	TRUE	FALSE	GCA_019132875.1_ASM1913287v1_genomic|JAHSPF010000011.1|90250:92349:-1	v1_PLS_42d64c4117d4a9445a8ebe85adae36a5ba1147acb53d90b9cd54981efd30d2b5	GCA_019132875.1_ASM1913287v1_genomic	JAHSPF010000011.1	90250	92349	-1	TRUE	ATG	None	0.486	MKTKELFDKINNKINFSLYRKVPKILQSESSECGLACLAMVSAYYGLNVDLFNLRNKFGVSTKGATLNLVVNIASQMQLKTRALSLDMNEIKQLKTPCILHWDMNHFVVLVKVRHNSFVIHDPAFGRRVVGMKDMSNHFTGVALELWPDKEFHKETVKTRLRLLDLMKNIDGLPGALLKIFALSVVIESINLLLPVGTQLVTDHVIQAHDHDLLTVICLGLIIFTLFKAFVSVVRAWTSIALATLTDIQWKTTLFDHLIKLPLSFFEKRHLGDIQSRFSSLDAIRTTFTNSIVSGIIDTIMTLGLFAMMMVYGGWLVWVVMGFTLCYALMRLFTYRIYRQLSEEQIVKGAKSSSHFMETLYGISTVKALGINNVRSNFWLNLNIDATNTGIKITRFNMM…	FALSE
v1_PLS_42d64c4117d4a9445a8ebe85adae36a5ba1147acb53d90b9cd54981efd30d2b5	AAL08400.1	56.7	688	298	0	12	699	11	698	2.31E-282	781	CvaB.verified	TRUE	FALSE	GCF_019132875.1_ASM1913287v1_genomic|NZ_JAHSPF010000011.1|90250:92349:-1	v1_PLS_42d64c4117d4a9445a8ebe85adae36a5ba1147acb53d90b9cd54981efd30d2b5	GCF_019132875.1_ASM1913287v1_genomic	NZ_JAHSPF010000011.1	90250	92349	-1	TRUE	ATG	None	0.486	MKTKELFDKINNKINFSLYRKVPKILQSESSECGLACLAMVSAYYGLNVDLFNLRNKFGVSTKGATLNLVVNIASQMQLKTRALSLDMNEIKQLKTPCILHWDMNHFVVLVKVRHNSFVIHDPAFGRRVVGMKDMSNHFTGVALELWPDKEFHKETVKTRLRLLDLMKNIDGLPGALLKIFALSVVIESINLLLPVGTQLVTDHVIQAHDHDLLTVICLGLIIFTLFKAFVSVVRAWTSIALATLTDIQWKTTLFDHLIKLPLSFFEKRHLGDIQSRFSSLDAIRTTFTNSIVSGIIDTIMTLGLFAMMMVYGGWLVWVVMGFTLCYALMRLFTYRIYRQLSEEQIVKGAKSSSHFMETLYGISTVKALGINNVRSNFWLNLNIDATNTGIKITRFNMM…	FALSE
v1_PLS_d5c62df44afd19618f4ce4d6cab625472a5ede3920585df52ce6d87e656a8ddc	AAP03990.1	27.7	693	475	3	10	694	24	698	7.78E-88	280	CvaB.verified	TRUE	FALSE	GCA_019132875.1_ASM1913287v1_genomic|JAHSPF010000003.1|352750:354846:1	v1_PLS_d5c62df44afd19618f4ce4d6cab625472a5ede3920585df52ce6d87e656a8ddc	GCA_019132875.1_ASM1913287v1_genomic	JAHSPF010000003.1	352750	354846	1	TRUE	ATG	GGA/GAG/AGG	0.464	MKKQFKTRDIIQDEAAECGLACISYIASVYGKNLSLEALRNKYDVTLDGLSFYHLMKICSEHQMIATGVKVSADALHELEKPAILLWDNCHFVVLKKTNGNAIEVMDPAIGSRRFTQNEVQNYFSGVALEIVPAEGFLLADEEAVTAQKPKNFFDLQAFSQGLLKYKSYMLPFAAMAIVIQLTNVAIPKFMSLVFDEVLPKNDEDFLWLLIYIFAFVYLIQSFGSYLKIVIAQRLRRAISQLEGVKTVSELFRMNLKFFNKRMPSDLLRKIKSVDVFHVIYTHGWVDIIIDAFFAVIFVVLLFMISFELALLTLTVTALMVLVRVMLLSTLMSRQYSALDAEIRRDNSLLEAIDNINTIKINHTEHRKISSWFYHHAQLEDNRSAIEKLNALIQLSVTT…	FALSE
v1_PLS_d5c62df44afd19618f4ce4d6cab625472a5ede3920585df52ce6d87e656a8ddc	AAP03990.1	27.7	693	475	3	10	694	24	698	7.78E-88	280	CvaB.verified	TRUE	FALSE	GCF_019132875.1_ASM1913287v1_genomic|NZ_JAHSPF010000003.1|352750:354846:1	v1_PLS_d5c62df44afd19618f4ce4d6cab625472a5ede3920585df52ce6d87e656a8ddc	GCF_019132875.1_ASM1913287v1_genomic	NZ_JAHSPF010000003.1	352750	354846	1	TRUE	ATG	GGA/GAG/AGG	0.464	MKKQFKTRDIIQDEAAECGLACISYIASVYGKNLSLEALRNKYDVTLDGLSFYHLMKICSEHQMIATGVKVSADALHELEKPAILLWDNCHFVVLKKTNGNAIEVMDPAIGSRRFTQNEVQNYFSGVALEIVPAEGFLLADEEAVTAQKPKNFFDLQAFSQGLLKYKSYMLPFAAMAIVIQLTNVAIPKFMSLVFDEVLPKNDEDFLWLLIYIFAFVYLIQSFGSYLKIVIAQRLRRAISQLEGVKTVSELFRMNLKFFNKRMPSDLLRKIKSVDVFHVIYTHGWVDIIIDAFFAVIFVVLLFMISFELALLTLTVTALMVLVRVMLLSTLMSRQYSALDAEIRRDNSLLEAIDNINTIKINHTEHRKISSWFYHHAQLEDNRSAIEKLNALIQLSVTT…	FALSE
v1_PLS_e528eafafc5124d85d511b23597f4e8d4c25403d07ba9d1f40ef8723b35e5962	CAJ44959.1	57.4	698	297	0	1	698	1	698	6.20E-292	805	CvaB.verified	TRUE	FALSE	GCA_019132875.1_ASM1913287v1_genomic|JAHSPF010000006.1|232066:234162:-1	v1_PLS_e528eafafc5124d85d511b23597f4e8d4c25403d07ba9d1f40ef8723b35e5962	GCA_019132875.1_ASM1913287v1_genomic	JAHSPF010000006.1	232066	234162	-1	TRUE	ATG	None	0.543	MNDSIFNDILRRLNFSFRRKVPVVLQTEAAECGLACLVMACRYHGMDIDLFNLRSRFGISSHGATLAVLIDIGRQLKLKTRPLSLDLDELKQLKTPCLLHWDMSHFVVLVAVRGSRFILHDPAFGRRVVGLAEMSQHFSGVALELWPDSEFTRIKQRSRLSFGTMMKNISGLPGFLTKIFCLSLVIEAVNLLMPVGTQLVMDHVIIAEDHDLLALICMGLLGFILFRTFVSMLRAWTSLVMGSLIDVQWKAGMFDHLLNLPLHYFEKRKLGDIQSRFGSLDVIRTTLTSSIVNGIIDSLMSAGVFIMMFLYGGWLVWVVLGFTLIYMILRLATYQRYRQAQEEQIVKGARAGSHFMESLYGIGTLKALGITARRAQFWLNLTIDTTNATIRLTKLDLLF…	FALSE
v1_PLS_e528eafafc5124d85d511b23597f4e8d4c25403d07ba9d1f40ef8723b35e5962	CAJ44959.1	57.4	698	297	0	1	698	1	698	6.20E-292	805	CvaB.verified	TRUE	FALSE	GCF_019132875.1_ASM1913287v1_genomic|NZ_JAHSPF010000006.1|232066:234162:-1	v1_PLS_e528eafafc5124d85d511b23597f4e8d4c25403d07ba9d1f40ef8723b35e5962	GCF_019132875.1_ASM1913287v1_genomic	NZ_JAHSPF010000006.1	232066	234162	-1	TRUE	ATG	None	0.543	MNDSIFNDILRRLNFSFRRKVPVVLQTEAAECGLACLVMACRYHGMDIDLFNLRSRFGISSHGATLAVLIDIGRQLKLKTRPLSLDLDELKQLKTPCLLHWDMSHFVVLVAVRGSRFILHDPAFGRRVVGLAEMSQHFSGVALELWPDSEFTRIKQRSRLSFGTMMKNISGLPGFLTKIFCLSLVIEAVNLLMPVGTQLVMDHVIIAEDHDLLALICMGLLGFILFRTFVSMLRAWTSLVMGSLIDVQWKAGMFDHLLNLPLHYFEKRKLGDIQSRFGSLDVIRTTLTSSIVNGIIDSLMSAGVFIMMFLYGGWLVWVVLGFTLIYMILRLATYQRYRQAQEEQIVKGARAGSHFMESLYGIGTLKALGITARRAQFWLNLTIDTTNATIRLTKLDLLF…	FALSE
v1_PLS_b51d6945316c72822101c0227613cfea42dcdbe346757c8d808d8643a52ad771	CAJ44959.1	41.3	692	405	1	2	693	8	698	2.10E-192	553	CvaB.verified	TRUE	FALSE	GCA_019844095.1_ASM1984409v1_genomic|CP082141.1|1013907:1016069:-1	v1_PLS_b51d6945316c72822101c0227613cfea42dcdbe346757c8d808d8643a52ad771	GCA_019844095.1_ASM1984409v1_genomic	CP082141.1	1013907	1016069	-1	TRUE	ATG	GGA/GAG/AGG	0.486	MDLFHKLHLSFRPKLSVLRQTQAAECGLTCVGMIASYYGHQIDMVSLRQRFPASLKGSTLADVMSVAQSLGMGSRALRLDLDELHQLSMPCVLHWEMNHFVVLKRIEKNKLIIHDPARGVRKVPMDEVSTSFTGIALELFPAATFEKKNEKKSISMLNLIRNVSGIGSAFFQVACLSLALEFFGIITPFYMQWVIDQVLVSTDRELLTLLGVSFICITLFQNLVSALRSWVTTWFSSLLSVQWSSNLCAHLLGLPMHYFEERHVGDILSRFGSLSNIQSTLTGRFISSIFDGVMALVTLGVIFTYNATLTFVVIGLFLLYALIRWISFEPFRSANEDQLMASAVVQSQLLESIRGVQAIKLNNKQDLRVSTYTNETVESTNKGISIQKLSIGFSTLQAS…	FALSE
v1_PLS_b51d6945316c72822101c0227613cfea42dcdbe346757c8d808d8643a52ad771	CAJ44959.1	41.3	692	405	1	2	693	8	698	2.10E-192	553	CvaB.verified	TRUE	FALSE	GCF_019844095.1_ASM1984409v1_genomic|NZ_CP082141.1|1013907:1016069:-1	v1_PLS_b51d6945316c72822101c0227613cfea42dcdbe346757c8d808d8643a52ad771	GCF_019844095.1_ASM1984409v1_genomic	NZ_CP082141.1	1013907	1016069	-1	TRUE	ATG	GGA/GAG/AGG	0.486	MDLFHKLHLSFRPKLSVLRQTQAAECGLTCVGMIASYYGHQIDMVSLRQRFPASLKGSTLADVMSVAQSLGMGSRALRLDLDELHQLSMPCVLHWEMNHFVVLKRIEKNKLIIHDPARGVRKVPMDEVSTSFTGIALELFPAATFEKKNEKKSISMLNLIRNVSGIGSAFFQVACLSLALEFFGIITPFYMQWVIDQVLVSTDRELLTLLGVSFICITLFQNLVSALRSWVTTWFSSLLSVQWSSNLCAHLLGLPMHYFEERHVGDILSRFGSLSNIQSTLTGRFISSIFDGVMALVTLGVIFTYNATLTFVVIGLFLLYALIRWISFEPFRSANEDQLMASAVVQSQLLESIRGVQAIKLNNKQDLRVSTYTNETVESTNKGISIQKLSIGFSTLQAS…	FALSE
v1_PLS_bd305ba98ea468f997f20bd0bfa46c8f25f9b70e61b6766febce8744a02f68ab	ACP43452.1	56.4	697	298	2	6	699	8	701	1.83E-288	797	CvaB.verified	TRUE	FALSE	GCA_021365465.1_ASM2136546v1_genomic|CP089932.1|1621273:1623396:1	v1_PLS_bd305ba98ea468f997f20bd0bfa46c8f25f9b70e61b6766febce8744a02f68ab	GCA_021365465.1_ASM2136546v1_genomic	CP089932.1	1621273	1623396	1	TRUE	GTG	AGGAG	0.509	MENKDPMSWITDRLDLSFRRRFPLILQTESAECGLACLAMIIRWFGQNTDLLSLRHAHGISSRGATLAELMNIASRIGMATRPLSLDLDELPEIRLPCILHWDFSHFVVLVKVNKERCVIHDPALGRRVIGRRELSEHFTGVALEIWPDADFTQVGQRTRLHTARLARNIVGLRASLTVIFSLSLMIEFIGLLLPVGTQMVMDHAVPADDRGLLMIICLGLLLLTLLQAGLNVLRNWTSLIMNTMTDIQWKDGLFRHLLRLPLIWFEKRQTGDIQSRFSSLDAIRTTFTRNITGALTDGIMSVGALVLLCLYGGWLAAVVVAITALYVLIRLLVYPVYRQTSEELLVKNGRAASSFTETLFGMATVRAQGLSERRRQNWLSQVSDSVNTGFKLARFDMF…	FALSE
v1_PLS_bd305ba98ea468f997f20bd0bfa46c8f25f9b70e61b6766febce8744a02f68ab	ACP43452.1	56.4	697	298	2	6	699	8	701	1.83E-288	797	CvaB.verified	TRUE	FALSE	GCF_021365465.1_ASM2136546v1_genomic|NZ_CP089932.1|1621273:1623396:1	v1_PLS_bd305ba98ea468f997f20bd0bfa46c8f25f9b70e61b6766febce8744a02f68ab	GCF_021365465.1_ASM2136546v1_genomic	NZ_CP089932.1	1621273	1623396	1	TRUE	GTG	AGGAG	0.509	MENKDPMSWITDRLDLSFRRRFPLILQTESAECGLACLAMIIRWFGQNTDLLSLRHAHGISSRGATLAELMNIASRIGMATRPLSLDLDELPEIRLPCILHWDFSHFVVLVKVNKERCVIHDPALGRRVIGRRELSEHFTGVALEIWPDADFTQVGQRTRLHTARLARNIVGLRASLTVIFSLSLMIEFIGLLLPVGTQMVMDHAVPADDRGLLMIICLGLLLLTLLQAGLNVLRNWTSLIMNTMTDIQWKDGLFRHLLRLPLIWFEKRQTGDIQSRFSSLDAIRTTFTRNITGALTDGIMSVGALVLLCLYGGWLAAVVVAITALYVLIRLLVYPVYRQTSEELLVKNGRAASSFTETLFGMATVRAQGLSERRRQNWLSQVSDSVNTGFKLARFDMF…	FALSE
v1_PLS_ea7adeb9739fdb02ed176099190d502230b4955e062b9cac9c84088bd4573cba	AAL08400.1	71.3	679	195	0	2	680	18	696	0	976	CvaB.verified	TRUE	FALSE	GCA_022647505.1_ASM2264750v1_genomic|CP071409.1|1208788:1210842:1	v1_PLS_ea7adeb9739fdb02ed176099190d502230b4955e062b9cac9c84088bd4573cba	GCA_022647505.1_ASM2264750v1_genomic	CP071409.1	1208788	1210842	1	TRUE	ATG	GGAG/GAGG	0.491	MRRTVPMVHQTESSECGLACLAMISSHYGRNIDLITLRQRFNLNARGATLGGLKNIATDLGMMTRGLSLELNQLVDLRLPCILHWGFNHFVVLTRVKRNRFILHDPAHGRRTVGLAEMSRHFTGVAMEVWPDAEFTQETVKNRIRFVTLVRGIQGLKGALIKIFCLSLVIETINLVMPVGTQLVMDHAIPATDRGLLTLLCCGLLLFILLRAAVSMVRALSSLVLETLISIQWQAGLLSHLLQLPLNWFERRKMGDIQSRFGSLELLQSLFTTSLIGSMMDIIMVSGVLVMMVLYGGYLTWIVLGFTALYIAIRLLTYGYYRQMSEESLVRSARTHSYFMETLYGIATVKMQGLSERRSEHWLNLEAETINTGIRVTRMDLLFGGLNTLIATCEQTLIL…	FALSE
v1_PLS_ea7adeb9739fdb02ed176099190d502230b4955e062b9cac9c84088bd4573cba	AAL08400.1	71.3	679	195	0	2	680	18	696	0	976	CvaB.verified	TRUE	FALSE	GCF_022647505.1_ASM2264750v1_genomic|NZ_CP071409.1|1208788:1210842:1	v1_PLS_ea7adeb9739fdb02ed176099190d502230b4955e062b9cac9c84088bd4573cba	GCF_022647505.1_ASM2264750v1_genomic	NZ_CP071409.1	1208788	1210842	1	TRUE	ATG	GGAG/GAGG	0.491	MRRTVPMVHQTESSECGLACLAMISSHYGRNIDLITLRQRFNLNARGATLGGLKNIATDLGMMTRGLSLELNQLVDLRLPCILHWGFNHFVVLTRVKRNRFILHDPAHGRRTVGLAEMSRHFTGVAMEVWPDAEFTQETVKNRIRFVTLVRGIQGLKGALIKIFCLSLVIETINLVMPVGTQLVMDHAIPATDRGLLTLLCCGLLLFILLRAAVSMVRALSSLVLETLISIQWQAGLLSHLLQLPLNWFERRKMGDIQSRFGSLELLQSLFTTSLIGSMMDIIMVSGVLVMMVLYGGYLTWIVLGFTALYIAIRLLTYGYYRQMSEESLVRSARTHSYFMETLYGIATVKMQGLSERRSEHWLNLEAETINTGIRVTRMDLLFGGLNTLIATCEQTLIL…	FALSE
v1_PLS_fb0d27cb89438397c6a7900241e9595ae03b87eca97fd761544b07eaf5751869	P22520.1	36.9	686	418	3	6	682	19	698	9.42E-156	457	CvaB.verified	TRUE	FALSE	GCA_024169515.1_ASM2416951v1_genomic|JAMKCQ010000001.1|967575:969650:1	v1_PLS_fb0d27cb89438397c6a7900241e9595ae03b87eca97fd761544b07eaf5751869	GCA_024169515.1_ASM2416951v1_genomic	JAMKCQ010000001.1	967575	969650	1	TRUE	ATG	GGAG/GAGG	0.384	MIFSWKKTPLTLQSETNECGLACLVMIAGYFRKKMDLASARLIHEASRHGMTLRELVAAFDRIEMTARAARIELNELRLLSYPVILHWSFNHFVVLVKITRRGAIIHDPATGRRNISLRELSDKFTGIILEAWPTEKFDKKPLKMNVKTTDLFHGIRGIRTIFSGVLLLSVLLELLSIAVPAASQFTIDILVRSSDREGIILVGFVVITALLIKGAFSLVRAWVLMNLRYTLSVKWAEMFFNRLIQLTLAFFEKRHTGDIASRFQSLTAIQEAFTADMVASILDAIVIIISLTIIINYSAVLSMGPIFAATIFIAIKLSMFSVYRMSKIEHITSEALQSSHFLETVRAISAIKMLNLAPIRRHEWLNHVVNSTHAGNKIFKLDLLTNTAAALLIGLSSI…	FALSE
v1_PLS_fb0d27cb89438397c6a7900241e9595ae03b87eca97fd761544b07eaf5751869	P22520.1	36.9	686	418	3	6	682	19	698	9.42E-156	457	CvaB.verified	TRUE	FALSE	GCF_024169515.1_ASM2416951v1_genomic|NZ_JAMKCQ010000001.1|967575:969650:1	v1_PLS_fb0d27cb89438397c6a7900241e9595ae03b87eca97fd761544b07eaf5751869	GCF_024169515.1_ASM2416951v1_genomic	NZ_JAMKCQ010000001.1	967575	969650	1	TRUE	ATG	GGAG/GAGG	0.384	MIFSWKKTPLTLQSETNECGLACLVMIAGYFRKKMDLASARLIHEASRHGMTLRELVAAFDRIEMTARAARIELNELRLLSYPVILHWSFNHFVVLVKITRRGAIIHDPATGRRNISLRELSDKFTGIILEAWPTEKFDKKPLKMNVKTTDLFHGIRGIRTIFSGVLLLSVLLELLSIAVPAASQFTIDILVRSSDREGIILVGFVVITALLIKGAFSLVRAWVLMNLRYTLSVKWAEMFFNRLIQLTLAFFEKRHTGDIASRFQSLTAIQEAFTADMVASILDAIVIIISLTIIINYSAVLSMGPIFAATIFIAIKLSMFSVYRMSKIEHITSEALQSSHFLETVRAISAIKMLNLAPIRRHEWLNHVVNSTHAGNKIFKLDLLTNTAAALLIGLSSI…	FALSE
v1_PLS_46208af93d6d71b9f0fba9ea9a9889862725a48286dfa315482320a1a35364bd	CAJ44958.1_MchE_H47_ECOLX	70.5	427	123	1	1	427	1	424	3.98E-223	608	MFP.verified	TRUE	FALSE	GCA_000026185.1_ASM2618v1_genomic|CU468135.1|3728002:3729285:1	v1_PLS_46208af93d6d71b9f0fba9ea9a9889862725a48286dfa315482320a1a35364bd	GCA_000026185.1_ASM2618v1_genomic	CU468135.1	3728002	3729285	1	TRUE	TTG	AGGAG	0.526	MFRQEALDNQKMKWRGRALLLPGIPFWIMAGLSLFFIIAFLTFVIVGSYNRRVNVTGEISTYPRAANVYSAVRGVVVKQFVNEGELIRAGSPVYQIDVSKSTRSGVVSDNQYRDINNQLARITQMISRLESSKKDTLEMLEKQKVQYTRAFQHSNDIIHRAQEGVRIIKENMENMENYRQYQAKGLINKDQLTNQVALYYQQQNSLLGLSGQNEQNARQITALESQIHIKAADYDNQIYQMELQRYERQKELLNIDADGAIIVRVLTDGRIDSLSVTVGQMVNAGDSLLQLTPHNVDHYSLILWVPNDAIPYINAGDRVNIRYEAFPAEKFGQFAGTVSVISKTPASPQEMMTWQGAPRDAPTAAIPYYKVIVRPEKQSVAYGGKHLSLENGMKAHSTL…	FALSE
v1_PLS_46208af93d6d71b9f0fba9ea9a9889862725a48286dfa315482320a1a35364bd	CAJ44958.1_MchE_H47_ECOLX	70.5	427	123	1	1	427	1	424	3.98E-223	608	MFP.verified	TRUE	FALSE	GCF_000026185.1_ASM2618v1_genomic|NC_010694.1|3728002:3729285:1	v1_PLS_46208af93d6d71b9f0fba9ea9a9889862725a48286dfa315482320a1a35364bd	GCF_000026185.1_ASM2618v1_genomic	NC_010694.1	3728002	3729285	1	TRUE	TTG	AGGAG	0.526	MFRQEALDNQKMKWRGRALLLPGIPFWIMAGLSLFFIIAFLTFVIVGSYNRRVNVTGEISTYPRAANVYSAVRGVVVKQFVNEGELIRAGSPVYQIDVSKSTRSGVVSDNQYRDINNQLARITQMISRLESSKKDTLEMLEKQKVQYTRAFQHSNDIIHRAQEGVRIIKENMENMENYRQYQAKGLINKDQLTNQVALYYQQQNSLLGLSGQNEQNARQITALESQIHIKAADYDNQIYQMELQRYERQKELLNIDADGAIIVRVLTDGRIDSLSVTVGQMVNAGDSLLQLTPHNVDHYSLILWVPNDAIPYINAGDRVNIRYEAFPAEKFGQFAGTVSVISKTPASPQEMMTWQGAPRDAPTAAIPYYKVIVRPEKQSVAYGGKHLSLENGMKAHSTL…	FALSE
v1_PLS_5946e76d1a3841fa1e88b39bc3d445a593199a9277a80ebaba3004955bbcd0de	CAJ44958.1_MchE_H47_ECOLX	49.6	421	212	0	24	444	1	421	6.51E-155	436	MFP.verified	TRUE	FALSE	GCA_000590885.1_MSR-CA7.0_genomic|JFHN01000011.1|3311:4657:-1	v1_PLS_5946e76d1a3841fa1e88b39bc3d445a593199a9277a80ebaba3004955bbcd0de	GCA_000590885.1_MSR-CA7.0_genomic	JFHN01000011.1	3311	4657	-1	TRUE	ATG	AGGA	0.554	MINLPDTAVWDDIVHVYQESLRMLFREEAVEHRKRRWTGKAVLIPPLSPVIVVTFTGLFFLCLLSLLISGTYTRRVTVRGELVSVPRAVTLFSEAQGFVITQRVWPGERVKKGQPLMDIDVSRTTLSGGVSERQRETIRGQIATVESIIARLRQNRQVTLDTLTAQKARYEDALRHSSDIVRQSQHGLEIMKSGMENYRNYHRRGLINQDQLTSQTALYYQQQNDLLSLVTQNEQNALQVMSLEGNIQTQATDFDNRIYQLEIQRSDLNRQLTDAEAAGTLVVTAPTDGQIDSVNTASGQVARAGDALMQIIPGNASRYQLVLWVPDNAVPFLRPGDRVNIRYDAFPSEKFGLYPGHIVAVAGVPATFQEMATYPSAPGIDPQHPQTWYRVSVEPDSSR…	FALSE
v1_PLS_5946e76d1a3841fa1e88b39bc3d445a593199a9277a80ebaba3004955bbcd0de	CAJ44958.1_MchE_H47_ECOLX	49.6	421	212	0	24	444	1	421	6.51E-155	436	MFP.verified	TRUE	FALSE	GCF_000590885.1_MSR-CA7.0_genomic|NZ_JFHN01000011.1|3311:4657:-1	v1_PLS_5946e76d1a3841fa1e88b39bc3d445a593199a9277a80ebaba3004955bbcd0de	GCF_000590885.1_MSR-CA7.0_genomic	NZ_JFHN01000011.1	3311	4657	-1	TRUE	ATG	AGGA	0.554	MINLPDTAVWDDIVHVYQESLRMLFREEAVEHRKRRWTGKAVLIPPLSPVIVVTFTGLFFLCLLSLLISGTYTRRVTVRGELVSVPRAVTLFSEAQGFVITQRVWPGERVKKGQPLMDIDVSRTTLSGGVSERQRETIRGQIATVESIIARLRQNRQVTLDTLTAQKARYEDALRHSSDIVRQSQHGLEIMKSGMENYRNYHRRGLINQDQLTSQTALYYQQQNDLLSLVTQNEQNALQVMSLEGNIQTQATDFDNRIYQLEIQRSDLNRQLTDAEAAGTLVVTAPTDGQIDSVNTASGQVARAGDALMQIIPGNASRYQLVLWVPDNAVPFLRPGDRVNIRYDAFPSEKFGLYPGHIVAVAGVPATFQEMATYPSAPGIDPQHPQTWYRVSVEPDSSR…	FALSE
v1_PLS_533b763fc2503e0170c98b2b8b83952765357c1631506d6954831052722c2772	AFH37356.1_mcsA_S_ECOLX	29.2	421	276	6	5	413	3	413	2.42E-50	165	MFP.verified	TRUE	FALSE	GCA_000590885.1_MSR-CA7.0_genomic|JFHN01000019.1|7368:8627:1	v1_PLS_533b763fc2503e0170c98b2b8b83952765357c1631506d6954831052722c2772	GCA_000590885.1_MSR-CA7.0_genomic	JFHN01000019.1	7368	8627	1	TRUE	ATG	GGA/GAG/AGG	0.489	MSDKLFRDEALEANRSKAVGKVALYCPPWRWVHISLVIFVTIIVVLFCIFGSYTKRETAKGSLRPVQGMMNIMAVNSGTITDINMVEGQRVKKGDILATVSSEIATQLGLTRVMIAQQLEQQKAGLELERKNLNILNHETLRGLEEKKVLLLQQADQLKRMKNQRVLQVNLARNQVNKLQLMREKGFASATQVEQQQSALLDAEARLLEADRQRVDVQQQLTQTDQQLREQPANFQSKKNEIERQLATVQQSLVENESRRSVRLEAPEDAIVGSVLVKPGQIVSSGQSVASLLPENAELQARIMLSSRAIGFIKPGQRVVLRYEAYPSQKFGPQFGIVTDVSRVSLSPQEVSHITGDMQVQESFYQVRVKLDHQFVRAYGKEEKLQPGGALEADFIIDK…	FALSE
v1_PLS_533b763fc2503e0170c98b2b8b83952765357c1631506d6954831052722c2772	AFH37356.1_mcsA_S_ECOLX	29.2	421	276	6	5	413	3	413	2.42E-50	165	MFP.verified	TRUE	FALSE	GCF_000590885.1_MSR-CA7.0_genomic|NZ_JFHN01000019.1|7368:8627:1	v1_PLS_533b763fc2503e0170c98b2b8b83952765357c1631506d6954831052722c2772	GCF_000590885.1_MSR-CA7.0_genomic	NZ_JFHN01000019.1	7368	8627	1	TRUE	ATG	GGA/GAG/AGG	0.489	MSDKLFRDEALEANRSKAVGKVALYCPPWRWVHISLVIFVTIIVVLFCIFGSYTKRETAKGSLRPVQGMMNIMAVNSGTITDINMVEGQRVKKGDILATVSSEIATQLGLTRVMIAQQLEQQKAGLELERKNLNILNHETLRGLEEKKVLLLQQADQLKRMKNQRVLQVNLARNQVNKLQLMREKGFASATQVEQQQSALLDAEARLLEADRQRVDVQQQLTQTDQQLREQPANFQSKKNEIERQLATVQQSLVENESRRSVRLEAPEDAIVGSVLVKPGQIVSSGQSVASLLPENAELQARIMLSSRAIGFIKPGQRVVLRYEAYPSQKFGPQFGIVTDVSRVSLSPQEVSHITGDMQVQESFYQVRVKLDHQFVRAYGKEEKLQPGGALEADFIIDK…	FALSE
v1_PLS_134fff6a64792ed67358f3e152ebf7d9461cb05b208bc3717173a48c0dc3c1f0	CAJ44958.1_MchE_H47_ECOLX	50.7	424	209	0	2	425	1	424	5.50E-158	443	MFP.verified	TRUE	FALSE	GCA_000770305.1_ASM77030v1_genomic|JNVB01000112.1|5931:7211:-1	v1_PLS_134fff6a64792ed67358f3e152ebf7d9461cb05b208bc3717173a48c0dc3c1f0	GCA_000770305.1_ASM77030v1_genomic	JNVB01000112.1	5931	7211	-1	TRUE	ATG	3Base/5BMM	0.5	MIYRQEAVEARNKQWSGKALLLSGISSRMVMLFTVIFFFCFLSLIILGSYTRRINVSGEIISSPRAITVFSAQQGFVVSQLVRPGEKVKKGQAIYQIDVSRTTTSGVVSKNRRRNIENQIAVLNNIADKIRQNKKTILETLNRERASYEAALQHSSEILNTAQKGLSMMKQNMDNYRSYQRRGLINKDQLISQTALYYQQHNDLLGLRSQNEQNALQILVLQSNLQTQSVDFDNQLNQLEMQKNALTGELTDADASSDLIVTSPVDGWVDTLSVSPGQMVTTGDSLLQIIPGETRQYELVLWIPDSAVPYLSPGEAINIRYDAFPAEKFGQFPGKILSIARTPASQQEMATYPGAPFRAAEKPQTWYKLVVTPDATHFYYKGRWMGSENGMKATSTLFL…	FALSE
v1_PLS_134fff6a64792ed67358f3e152ebf7d9461cb05b208bc3717173a48c0dc3c1f0	CAJ44958.1_MchE_H47_ECOLX	50.7	424	209	0	2	425	1	424	5.50E-158	443	MFP.verified	TRUE	FALSE	GCF_000770305.1_ASM77030v1_genomic|NZ_JNVB01000112.1|5931:7211:-1	v1_PLS_134fff6a64792ed67358f3e152ebf7d9461cb05b208bc3717173a48c0dc3c1f0	GCF_000770305.1_ASM77030v1_genomic	NZ_JNVB01000112.1	5931	7211	-1	TRUE	ATG	3Base/5BMM	0.5	MIYRQEAVEARNKQWSGKALLLSGISSRMVMLFTVIFFFCFLSLIILGSYTRRINVSGEIISSPRAITVFSAQQGFVVSQLVRPGEKVKKGQAIYQIDVSRTTTSGVVSKNRRRNIENQIAVLNNIADKIRQNKKTILETLNRERASYEAALQHSSEILNTAQKGLSMMKQNMDNYRSYQRRGLINKDQLISQTALYYQQHNDLLGLRSQNEQNALQILVLQSNLQTQSVDFDNQLNQLEMQKNALTGELTDADASSDLIVTSPVDGWVDTLSVSPGQMVTTGDSLLQIIPGETRQYELVLWIPDSAVPYLSPGEAINIRYDAFPAEKFGQFPGKILSIARTPASQQEMATYPGAPFRAAEKPQTWYKLVVTPDATHFYYKGRWMGSENGMKATSTLFL…	FALSE
v1_PLS_0c8c8a28cac57d90597f275917965ebd8b01afa39b6fd6c99a966f450c840de0	ACP43451.1_McnA_N_ECOLX	48.8	424	217	0	2	425	1	424	2.37E-149	421	MFP.verified	TRUE	FALSE	GCA_000770305.1_ASM77030v1_genomic|JNVB01000117.1|3310:4587:-1	v1_PLS_0c8c8a28cac57d90597f275917965ebd8b01afa39b6fd6c99a966f450c840de0	GCA_000770305.1_ASM77030v1_genomic	JNVB01000117.1	3310	4587	-1	TRUE	ATG	GGAG/GAGG	0.5	MLYRKEVTEARNNYWSGKAVLISGHRGHYVIAFTLIFFTAFLVLITSCSYTRRVSVSGEIVSTPRAVTVFSPQQGFIINRAVKQGEHVRKGQPLYRIDVSRTTTSGVVSQRHHESIQKRIATLNQIAADIARNRALTLSMLAEEKNRYESALQRSSEVVAHAREGLKLMKENMDNYRQYQHQGLINRDQLINQTALYYQQQNDMLGIESQNQQNALQVMNLRSALQTQAADFDNQLNQIAIQKSALESELTDADVGGDQIITSPVDGTVDTLSVTPGQMVASGDSLLQIIPGDAHYRTLVLWVPDSAIPYLSAGEPVNIRYDAFPAEKFGQFPGKIASVAHSPASWQEMSTYPGAPPHSLSGPQTWYKILVNPSSDHFTYKNRTIRAENGMKASVTLFL…	FALSE
v1_PLS_0c8c8a28cac57d90597f275917965ebd8b01afa39b6fd6c99a966f450c840de0	ACP43451.1_McnA_N_ECOLX	48.8	424	217	0	2	425	1	424	2.37E-149	421	MFP.verified	TRUE	FALSE	GCF_000770305.1_ASM77030v1_genomic|NZ_JNVB01000117.1|3310:4587:-1	v1_PLS_0c8c8a28cac57d90597f275917965ebd8b01afa39b6fd6c99a966f450c840de0	GCF_000770305.1_ASM77030v1_genomic	NZ_JNVB01000117.1	3310	4587	-1	TRUE	ATG	GGAG/GAGG	0.5	MLYRKEVTEARNNYWSGKAVLISGHRGHYVIAFTLIFFTAFLVLITSCSYTRRVSVSGEIVSTPRAVTVFSPQQGFIINRAVKQGEHVRKGQPLYRIDVSRTTTSGVVSQRHHESIQKRIATLNQIAADIARNRALTLSMLAEEKNRYESALQRSSEVVAHAREGLKLMKENMDNYRQYQHQGLINRDQLINQTALYYQQQNDMLGIESQNQQNALQVMNLRSALQTQAADFDNQLNQIAIQKSALESELTDADVGGDQIITSPVDGTVDTLSVTPGQMVASGDSLLQIIPGDAHYRTLVLWVPDSAIPYLSAGEPVNIRYDAFPAEKFGQFPGKIASVAHSPASWQEMSTYPGAPPHSLSGPQTWYKILVNPSSDHFTYKNRTIRAENGMKASVTLFL…	FALSE
v1_PLS_145da2159a2cd7d58905dac9f586426aa2e8e657d37c59f9033f3a3bb02dbc43	AFH37356.1_mcsA_S_ECOLX	30.8	422	268	9	5	413	3	413	6.41E-51	167	MFP.verified	TRUE	FALSE	GCA_000770305.1_ASM77030v1_genomic|JNVB01000020.1|8426:9685:1	v1_PLS_145da2159a2cd7d58905dac9f586426aa2e8e657d37c59f9033f3a3bb02dbc43	GCA_000770305.1_ASM77030v1_genomic	JNVB01000020.1	8426	9685	1	TRUE	ATG	AGxAG	0.474	MSNKLFRDEALEANRSKAIGRVALYCPPYRWIQIGLVAVITLVVIAFCIFSSYTKRETARGSLLPVDGVMNIMAMNNGTIVDLKMHEGQLVKKGDVLATISSEVETKLGQTREMIAEQLNRQYEGMQNELKDLQTLHEETVKGLKVKEKMLQDQLAQLTKMHTQRVAHVDIARKQVNKFIQMRDKGYASNTQVEQQQSALLDAEFRLLDVNRQRIDAQQQLTQTRQQMREQPVNTRNKQNEIERQISSIRQSRVENESRRSIIVTAPEDALVGSVLVKPGQIVNAGQSVASLLPENGNLQARIMVSSRAIGFIKPGQAVILRYQAFPYQKFGQQYGKVAEISRVSLSPQEVSHITGDLQVQESFYQVRVELDKQSISAYGQEVKLQPGGALEADFVIDK…	FALSE
v1_PLS_145da2159a2cd7d58905dac9f586426aa2e8e657d37c59f9033f3a3bb02dbc43	AFH37356.1_mcsA_S_ECOLX	30.8	422	268	9	5	413	3	413	6.41E-51	167	MFP.verified	TRUE	FALSE	GCF_000770305.1_ASM77030v1_genomic|NZ_JNVB01000020.1|8426:9685:1	v1_PLS_145da2159a2cd7d58905dac9f586426aa2e8e657d37c59f9033f3a3bb02dbc43	GCF_000770305.1_ASM77030v1_genomic	NZ_JNVB01000020.1	8426	9685	1	TRUE	ATG	AGxAG	0.474	MSNKLFRDEALEANRSKAIGRVALYCPPYRWIQIGLVAVITLVVIAFCIFSSYTKRETARGSLLPVDGVMNIMAMNNGTIVDLKMHEGQLVKKGDVLATISSEVETKLGQTREMIAEQLNRQYEGMQNELKDLQTLHEETVKGLKVKEKMLQDQLAQLTKMHTQRVAHVDIARKQVNKFIQMRDKGYASNTQVEQQQSALLDAEFRLLDVNRQRIDAQQQLTQTRQQMREQPVNTRNKQNEIERQISSIRQSRVENESRRSIIVTAPEDALVGSVLVKPGQIVNAGQSVASLLPENGNLQARIMVSSRAIGFIKPGQAVILRYQAFPYQKFGQQYGKVAEISRVSLSPQEVSHITGDLQVQESFYQVRVELDKQSISAYGQEVKLQPGGALEADFVIDK…	FALSE
v1_PLS_78ec94e0528962411f60f6e3408311e03bab777a56e0477fd849ae8a1f755251	AFH37356.1_mcsA_S_ECOLX	30.9	418	273	7	6	414	3	413	7.02E-58	185	MFP.verified	TRUE	FALSE	GCA_000773975.1_ASM77397v1_genomic|JRUQ01000019.1|12911:14173:1	v1_PLS_78ec94e0528962411f60f6e3408311e03bab777a56e0477fd849ae8a1f755251	GCA_000773975.1_ASM77397v1_genomic	JRUQ01000019.1	12911	14173	1	TRUE	ATG	AGGA	0.547	MMSAPLFRQEVLDANKSKSIGSVAIYCPPWRWLVIAVVAAVTLSIATFFVFGSYTKRESASGQLLPAAGILNVVPPVTGTVIHLLAVEGNIVEKGDPLMEISSEVSTPLGATRERVAEQLQMQRERLIKDLAGQSDLNEEALNGLKERIALLEAQSKQMEIQRKQRARQAELAKRQLEKIRQMLSEGYASNSQLEQQETTLLEANSRLQEVLRQRIDLQQQLAQTRQQLREQPINARNQQHDIQRRLSDIDQSLAENESRRSVVLRAAQKSLVGAVLTQRGQMVSAGQSVASLLPVDEPLQARMMVTSRAIGFIQPGQKVVLRYQAYPYQKFGQQYGKVKDVSRTALSPQEVATLTGNNNVQEQLYRVVIQLNKQDIQAYGKTEQLRPGMALEADFLID…	FALSE
v1_PLS_78ec94e0528962411f60f6e3408311e03bab777a56e0477fd849ae8a1f755251	AFH37356.1_mcsA_S_ECOLX	30.9	418	273	7	6	414	3	413	7.02E-58	185	MFP.verified	TRUE	FALSE	GCF_000773975.1_ASM77397v1_genomic|NZ_JRUQ01000019.1|12911:14173:1	v1_PLS_78ec94e0528962411f60f6e3408311e03bab777a56e0477fd849ae8a1f755251	GCF_000773975.1_ASM77397v1_genomic	NZ_JRUQ01000019.1	12911	14173	1	TRUE	ATG	AGGA	0.547	MMSAPLFRQEVLDANKSKSIGSVAIYCPPWRWLVIAVVAAVTLSIATFFVFGSYTKRESASGQLLPAAGILNVVPPVTGTVIHLLAVEGNIVEKGDPLMEISSEVSTPLGATRERVAEQLQMQRERLIKDLAGQSDLNEEALNGLKERIALLEAQSKQMEIQRKQRARQAELAKRQLEKIRQMLSEGYASNSQLEQQETTLLEANSRLQEVLRQRIDLQQQLAQTRQQLREQPINARNQQHDIQRRLSDIDQSLAENESRRSVVLRAAQKSLVGAVLTQRGQMVSAGQSVASLLPVDEPLQARMMVTSRAIGFIQPGQKVVLRYQAYPYQKFGQQYGKVKDVSRTALSPQEVATLTGNNNVQEQLYRVVIQLNKQDIQAYGKTEQLRPGMALEADFLID…	FALSE
v1_PLS_2366cf704ae381a7863f0b827a69fb853b164cfe2beebc6650b67a7def31a132	CAJ44958.1_MchE_H47_ECOLX	69.8	424	128	0	1	424	1	424	9.14E-219	597	MFP.verified	TRUE	FALSE	GCA_001050515.1_ASM105051v1_genomic|CAHS01000022.1|212176:213450:1	v1_PLS_2366cf704ae381a7863f0b827a69fb853b164cfe2beebc6650b67a7def31a132	GCA_001050515.1_ASM105051v1_genomic	CAHS01000022.1	212176	213450	1	TRUE	TTG	AGGAG	0.522	MFRQLALDNQKIKWRGRALLLPGIPFWIVAGLSLFFIIVFLTFVIVGSYNRRVNVTGEISTYPRAAHVYSAVRGVVVKQFVTEGELIKAGSPVYQIDVSTSTRNGVVSDNQRRDINNQLARITQMISRLESSKKDTIEMLEKQKAQYTRAFQHSTDIIHRAQEGTRIIKENMENYRQYQAKGLINKDQLTNQVALYYQQQSSLLGLSGQNEQNALQITALESQIHIKAADYDNQIYQMELQRYERQKELLNIDADGAIVVRALTDGHIDSLSVTVGQMVNTGDSLLQLTPYNVDHYSLILWVPNDAIPYINAGDRVNIRYEAFPAEKFGQFAGTVSVISKTPASPQEMMTWQGAPRDAPTAAIPYYKVIVRPEKQSVAYSGKRLSLENGMKAQSTLFLE…	FALSE
v1_PLS_2366cf704ae381a7863f0b827a69fb853b164cfe2beebc6650b67a7def31a132	CAJ44958.1_MchE_H47_ECOLX	69.8	424	128	0	1	424	1	424	9.14E-219	597	MFP.verified	TRUE	FALSE	GCF_001050515.1_ASM105051v1_genomic|NZ_CAHS01000022.1|212176:213450:1	v1_PLS_2366cf704ae381a7863f0b827a69fb853b164cfe2beebc6650b67a7def31a132	GCF_001050515.1_ASM105051v1_genomic	NZ_CAHS01000022.1	212176	213450	1	TRUE	TTG	AGGAG	0.522	MFRQLALDNQKIKWRGRALLLPGIPFWIVAGLSLFFIIVFLTFVIVGSYNRRVNVTGEISTYPRAAHVYSAVRGVVVKQFVTEGELIKAGSPVYQIDVSTSTRNGVVSDNQRRDINNQLARITQMISRLESSKKDTIEMLEKQKAQYTRAFQHSTDIIHRAQEGTRIIKENMENYRQYQAKGLINKDQLTNQVALYYQQQSSLLGLSGQNEQNALQITALESQIHIKAADYDNQIYQMELQRYERQKELLNIDADGAIVVRALTDGHIDSLSVTVGQMVNTGDSLLQLTPYNVDHYSLILWVPNDAIPYINAGDRVNIRYEAFPAEKFGQFAGTVSVISKTPASPQEMMTWQGAPRDAPTAAIPYYKVIVRPEKQSVAYSGKRLSLENGMKAQSTLFLE…	FALSE
v1_PLS_84afd6be9d7ee57c607f0a93ad4edf327a61938e12930b799ae5403ffb5cf7cf	CAJ44958.1_MchE_H47_ECOLX	48.3	420	217	0	3	422	1	420	4.79E-154	433	MFP.verified	TRUE	FALSE	GCA_001267535.1_ASM126753v1_genomic|JRXE01000017.1|45357:46637:1	v1_PLS_84afd6be9d7ee57c607f0a93ad4edf327a61938e12930b799ae5403ffb5cf7cf	GCA_001267535.1_ASM126753v1_genomic	JRXE01000017.1	45357	46637	1	TRUE	ATG	AGxAGG/AGGxGG	0.479	MSLYRPDALDYRRHAWSGKALLLSGLPVWLVSSVTLLFFSGCIAFLLLGSYTRRINVNGEMVSVPRAVNVMSPQHGFIINRLVEPGDTVKKGQVIYAIDVSRTTTSGVVSQHQRKDIEEQIRTVGSMIIRLQESKQVTLDMLLQQQTRYQAAQANSAEILNKAQEGLSIIKANMENYQRYQQSGLINKDQLTSQIALYYQQQNELQTLRGQHENNALQVLTLEGNIRIQAADFDNQIYRLNMQRNDLKRQLTDAEAAGTLLITSPVEGRVDSLSVTPGQMVNGGDSLAQILPGSVSRFELVLWVPDNAVPFLKIDDRVNIRYDAFSSDKFGQFPGSISGISATPSSWQERATYPAAPHAEQSGPNTWYKITVQPDSSTFSWQGRPLEAENGMKATSTLF…	FALSE
v1_PLS_84afd6be9d7ee57c607f0a93ad4edf327a61938e12930b799ae5403ffb5cf7cf	CAJ44958.1_MchE_H47_ECOLX	48.3	420	217	0	3	422	1	420	4.79E-154	433	MFP.verified	TRUE	FALSE	GCF_001267535.1_ASM126753v1_genomic|NZ_JRXE01000017.1|45357:46637:1	v1_PLS_84afd6be9d7ee57c607f0a93ad4edf327a61938e12930b799ae5403ffb5cf7cf	GCF_001267535.1_ASM126753v1_genomic	NZ_JRXE01000017.1	45357	46637	1	TRUE	ATG	AGxAGG/AGGxGG	0.479	MSLYRPDALDYRRHAWSGKALLLSGLPVWLVSSVTLLFFSGCIAFLLLGSYTRRINVNGEMVSVPRAVNVMSPQHGFIINRLVEPGDTVKKGQVIYAIDVSRTTTSGVVSQHQRKDIEEQIRTVGSMIIRLQESKQVTLDMLLQQQTRYQAAQANSAEILNKAQEGLSIIKANMENYQRYQQSGLINKDQLTSQIALYYQQQNELQTLRGQHENNALQVLTLEGNIRIQAADFDNQIYRLNMQRNDLKRQLTDAEAAGTLLITSPVEGRVDSLSVTPGQMVNGGDSLAQILPGSVSRFELVLWVPDNAVPFLKIDDRVNIRYDAFSSDKFGQFPGSISGISATPSSWQERATYPAAPHAEQSGPNTWYKITVQPDSSTFSWQGRPLEAENGMKATSTLF…	FALSE
v1_PLS_cc84f3c3d1f8c7bbcdb50e2b70807411fda9030b5a4e2bcf0d741e71e4f4467a	CAJ44958.1_MchE_H47_ECOLX	68.6	424	133	0	1	424	1	424	7.09E-216	590	MFP.verified	TRUE	FALSE	GCA_002952315.1_ASM295231v1_genomic|CP023567.1|126156:127430:-1	v1_PLS_cc84f3c3d1f8c7bbcdb50e2b70807411fda9030b5a4e2bcf0d741e71e4f4467a	GCA_002952315.1_ASM295231v1_genomic	CP023567.1	126156	127430	-1	TRUE	TTG	AGGAG	0.512	MFRQEAIDKQKMKWRGRALLLPGIPFWLMAGLCIFFFITFLTFVIAGTYTRRVNVTGEISSYPRAANVYSSVQGVVVKQFVTAGQVIKAGAPVYQIDVSKSTHSGVVSDNQRRDIASQMTRIEQIISRLESNKKNTLDMLGKQKAQYTSAFQRSTDIIHHAREGIRIMKENMENYRQYQTKGLITKDQLTSQVALYYQQQNSLLGLSGQNEQNALQITALESQIHIQAADYDNQIYQMELQRYERQKELLNIDAGGAIIVRALADGRIDSLSVTVGQMVNAGDSLLQIIPNNIDHYSLVLWLPNTAIPYVNVSDRVNIRYEAFPKEKFGQFAGTVSIISKTPASPQEMMTWQGAPKDGPTASIPYYKVIVRPEKQSVEYSGKRLSLENGMKAQSTLFLE…	FALSE
v1_PLS_cc84f3c3d1f8c7bbcdb50e2b70807411fda9030b5a4e2bcf0d741e71e4f4467a	CAJ44958.1_MchE_H47_ECOLX	68.6	424	133	0	1	424	1	424	7.09E-216	590	MFP.verified	TRUE	FALSE	GCF_002952315.1_ASM295231v1_genomic|NZ_CP023567.1|126156:127430:-1	v1_PLS_cc84f3c3d1f8c7bbcdb50e2b70807411fda9030b5a4e2bcf0d741e71e4f4467a	GCF_002952315.1_ASM295231v1_genomic	NZ_CP023567.1	126156	127430	-1	TRUE	TTG	AGGAG	0.512	MFRQEAIDKQKMKWRGRALLLPGIPFWLMAGLCIFFFITFLTFVIAGTYTRRVNVTGEISSYPRAANVYSSVQGVVVKQFVTAGQVIKAGAPVYQIDVSKSTHSGVVSDNQRRDIASQMTRIEQIISRLESNKKNTLDMLGKQKAQYTSAFQRSTDIIHHAREGIRIMKENMENYRQYQTKGLITKDQLTSQVALYYQQQNSLLGLSGQNEQNALQITALESQIHIQAADYDNQIYQMELQRYERQKELLNIDAGGAIIVRALADGRIDSLSVTVGQMVNAGDSLLQIIPNNIDHYSLVLWLPNTAIPYVNVSDRVNIRYEAFPKEKFGQFAGTVSIISKTPASPQEMMTWQGAPKDGPTASIPYYKVIVRPEKQSVEYSGKRLSLENGMKAQSTLFLE…	FALSE
v1_PLS_f626e15327e77fa5179bc067f136c2d550a3f82e598983c518f74bd649b3e3d8	AFH37356.1_mcsA_S_ECOLX	31.2	414	277	5	5	413	3	413	1.18E-52	171	MFP.verified	TRUE	FALSE	GCA_003846135.1_ASM384613v1_genomic|RHHM01000019.1|22138:23397:1	v1_PLS_f626e15327e77fa5179bc067f136c2d550a3f82e598983c518f74bd649b3e3d8	GCA_003846135.1_ASM384613v1_genomic	RHHM01000019.1	22138	23397	1	TRUE	ATG	4Base/6BMM	0.515	MSNKLFRDEALEANRSKAIGKVALYCPPWRWVNILLVVLVTTIVMIFCVFGSYTKRETARGSLRPVEGMMNIMAVNNGTVTDINMAEGQPVKKGEILATISSEIATQLGLTRVMIAQQLDQQLAGLESERKNLEILNQETIRGLEEKKVLLRQQVDQLKRMKTQRTLQIDLARGQVQKLQLMREKGFASTTQVEQQQSTLLDAEARLLEVERQRVDVQQQLTQTEQQLREQPVNFQSKKNETERQLASIRQSRVENESRRSVRLEAPDDAIVGSVLVKPGQIVSAGQSVASLLPKNAELQARIMLSSRAIGFIKPGQRVVLRYEAYPSQKFGPQFGTVADVSRVSLSPQEVSHLTGDMQVQESFYQVYVKLDRQFVSAYGKDEKLQPGGALEADFITDK…	FALSE
v1_PLS_f626e15327e77fa5179bc067f136c2d550a3f82e598983c518f74bd649b3e3d8	AFH37356.1_mcsA_S_ECOLX	31.2	414	277	5	5	413	3	413	1.18E-52	171	MFP.verified	TRUE	FALSE	GCF_003846135.1_ASM384613v1_genomic|NZ_RHHM01000019.1|22138:23397:1	v1_PLS_f626e15327e77fa5179bc067f136c2d550a3f82e598983c518f74bd649b3e3d8	GCF_003846135.1_ASM384613v1_genomic	NZ_RHHM01000019.1	22138	23397	1	TRUE	ATG	4Base/6BMM	0.515	MSNKLFRDEALEANRSKAIGKVALYCPPWRWVNILLVVLVTTIVMIFCVFGSYTKRETARGSLRPVEGMMNIMAVNNGTVTDINMAEGQPVKKGEILATISSEIATQLGLTRVMIAQQLDQQLAGLESERKNLEILNQETIRGLEEKKVLLRQQVDQLKRMKTQRTLQIDLARGQVQKLQLMREKGFASTTQVEQQQSTLLDAEARLLEVERQRVDVQQQLTQTEQQLREQPVNFQSKKNETERQLASIRQSRVENESRRSVRLEAPDDAIVGSVLVKPGQIVSAGQSVASLLPKNAELQARIMLSSRAIGFIKPGQRVVLRYEAYPSQKFGPQFGTVADVSRVSLSPQEVSHLTGDMQVQESFYQVYVKLDRQFVSAYGKDEKLQPGGALEADFITDK…	FALSE
v1_PLS_e887027eb12f574836001f953113cb8836c75e49cff46cfefbde003913dc73d6	AFH37356.1_mcsA_S_ECOLX	29.1	416	293	2	4	417	2	417	1.41E-56	182	MFP.verified	TRUE	FALSE	GCA_009295515.1_ASM929551v1_genomic|RQVV01000015.1|55120:56379:-1	v1_PLS_e887027eb12f574836001f953113cb8836c75e49cff46cfefbde003913dc73d6	GCA_009295515.1_ASM929551v1_genomic	RQVV01000015.1	55120	56379	-1	TRUE	ATG	GGA/GAG/AGG	0.456	MDNSLFRQEALDANNKGTLGTVTLYCPPWRWLVISLVIFITLSALLFFIFGSYTKYETSTGELIPKEGMLTISAPVSGTATHIFVKEGQTVKQGDKLMVLSSEVSTSLGPTRQVISDRLKEQRTRLLADLQTAKEMSELETAGLTNSILSMKLQKDQLAMQVKHREKQVALARTQLDKLQKMLKDGYASTKQVEDQESNLLETQARWQEYKRQLLDIQQQIVQTEQKLREQPLNTDKKINDIQRQLSDNSQSLAENESRRAIELRAPQDGTVGTIMVKTGQILNAGHTAISILPAGSELVARMMVNTQAIGFIEPNQRVVLRYKAFPYQKFGQQYGRVIEVSRSALSPQEIANLTGNNNVHEQQYRVIVKLDKQNIQVYSRDEYLKPGMALDADFLVDK…	FALSE
v1_PLS_e887027eb12f574836001f953113cb8836c75e49cff46cfefbde003913dc73d6	AFH37356.1_mcsA_S_ECOLX	29.1	416	293	2	4	417	2	417	1.41E-56	182	MFP.verified	TRUE	FALSE	GCF_009295515.1_ASM929551v1_genomic|NZ_RQVV01000015.1|55120:56379:-1	v1_PLS_e887027eb12f574836001f953113cb8836c75e49cff46cfefbde003913dc73d6	GCF_009295515.1_ASM929551v1_genomic	NZ_RQVV01000015.1	55120	56379	-1	TRUE	ATG	GGA/GAG/AGG	0.456	MDNSLFRQEALDANNKGTLGTVTLYCPPWRWLVISLVIFITLSALLFFIFGSYTKYETSTGELIPKEGMLTISAPVSGTATHIFVKEGQTVKQGDKLMVLSSEVSTSLGPTRQVISDRLKEQRTRLLADLQTAKEMSELETAGLTNSILSMKLQKDQLAMQVKHREKQVALARTQLDKLQKMLKDGYASTKQVEDQESNLLETQARWQEYKRQLLDIQQQIVQTEQKLREQPLNTDKKINDIQRQLSDNSQSLAENESRRAIELRAPQDGTVGTIMVKTGQILNAGHTAISILPAGSELVARMMVNTQAIGFIEPNQRVVLRYKAFPYQKFGQQYGRVIEVSRSALSPQEIANLTGNNNVHEQQYRVIVKLDKQNIQVYSRDEYLKPGMALDADFLVDK…	FALSE
v1_PLS_35cd3ed3683d50b5d27f72056fde3f5828325bdb96b0c147b63a46be4ba6ae8f	ACP43451.1_McnA_N_ECOLX	40.9	425	248	1	8	429	1	425	1.23E-110	322	MFP.verified	TRUE	FALSE	GCA_009295515.1_ASM929551v1_genomic|RQVV01000036.1|3616:4905:1	v1_PLS_35cd3ed3683d50b5d27f72056fde3f5828325bdb96b0c147b63a46be4ba6ae8f	GCA_009295515.1_ASM929551v1_genomic	RQVV01000036.1	3616	4905	1	TRUE	ATG	GGA/GAG/AGG	0.398	MDNNKKSIFRNDAIDYQRQKWVGKALLISRIPAPVISGLCLAFIVAIVLSMIFFDYSRRIDVDGEVITLPHSINIYSPQQGYIITSFVKVGDRVKKGDPLYELDVSRTTSSGNVSSTAVESIKIQTDNLHTIIAKLESNKKSTLENLQTQINNYATAHKETLKVLKSAQEGVEKMNQSLRNYEKYLKKGLITQDQLNYQRAQSLSQQSAYQALNNQSIQENIQLSQLHSDKITRAADFDNQIIQNQSQLSDLERQLAEYKANNSIIISAKVDGVIESLSVTPGQMVETSASLAQIKPVDNVEYYLMLWLPDNSLPYVKIGDGINIRYNAFPSDKFGQFPGKITSISSIPASPQEMSGYSSGSRQEKGSYYKVLVSISDTEFSDKGKKLAISGGLQAKVI…	FALSE
v1_PLS_35cd3ed3683d50b5d27f72056fde3f5828325bdb96b0c147b63a46be4ba6ae8f	ACP43451.1_McnA_N_ECOLX	40.9	425	248	1	8	429	1	425	1.23E-110	322	MFP.verified	TRUE	FALSE	GCF_009295515.1_ASM929551v1_genomic|NZ_RQVV01000036.1|3616:4905:1	v1_PLS_35cd3ed3683d50b5d27f72056fde3f5828325bdb96b0c147b63a46be4ba6ae8f	GCF_009295515.1_ASM929551v1_genomic	NZ_RQVV01000036.1	3616	4905	1	TRUE	ATG	GGA/GAG/AGG	0.398	MDNNKKSIFRNDAIDYQRQKWVGKALLISRIPAPVISGLCLAFIVAIVLSMIFFDYSRRIDVDGEVITLPHSINIYSPQQGYIITSFVKVGDRVKKGDPLYELDVSRTTSSGNVSSTAVESIKIQTDNLHTIIAKLESNKKSTLENLQTQINNYATAHKETLKVLKSAQEGVEKMNQSLRNYEKYLKKGLITQDQLNYQRAQSLSQQSAYQALNNQSIQENIQLSQLHSDKITRAADFDNQIIQNQSQLSDLERQLAEYKANNSIIISAKVDGVIESLSVTPGQMVETSASLAQIKPVDNVEYYLMLWLPDNSLPYVKIGDGINIRYNAFPSDKFGQFPGKITSISSIPASPQEMSGYSSGSRQEKGSYYKVLVSISDTEFSDKGKKLAISGGLQAKVI…	FALSE
v1_PLS_865e953d872729688167b413314f03d1a0d3cfeaa97a793dc8b57a75cd1e0b81	CAJ44958.1_MchE_H47_ECOLX	53.1	420	197	0	2	421	1	420	2.05E-165	462	MFP.verified	TRUE	FALSE	GCA_017875465.1_ASM1787546v1_genomic|JAGGMQ010000001.1|4819172:4820452:1	v1_PLS_865e953d872729688167b413314f03d1a0d3cfeaa97a793dc8b57a75cd1e0b81	GCA_017875465.1_ASM1787546v1_genomic	JAGGMQ010000001.1	4819172	4820452	1	TRUE	ATG	GGA/GAG/AGG	0.477	MLYRKEAIEHRKNIWSGKALLLSGVPVSYMTIFTVIFFTCFLCLLIFGSYTRRINVSGEIVSSPRAINVLSAQQGFVVRQMVSAGENVEKGQPIYQIDVSRTTSSGVVSKRISESIQQQISTLNEIAKKIRENKKITLDTLNRQKSHYENALQHSSAILTKAEEGLRIMKANMDNYHNYQVQGLINKDQLANQTALYYQQQNELLNLHSQNQQNALQIVSLQSNIQTQAVDFDNQLHQLEIQKSSLRGQLTTADAESELIITAPVAGRVDSLSVTTGQMVAVGDSLLQIIPGDTTRYSLILWVPDTAAPYLATGDGINIRYDAFPAEKFGQYSGQIIAVGRTPASLQEMATYPSAPARSADNPQTWYKVVVSPDKDRFYYKDHWVDAENGMKATSTLFL…	FALSE
v1_PLS_865e953d872729688167b413314f03d1a0d3cfeaa97a793dc8b57a75cd1e0b81	CAJ44958.1_MchE_H47_ECOLX	53.1	420	197	0	2	421	1	420	2.05E-165	462	MFP.verified	TRUE	FALSE	GCF_017875465.1_ASM1787546v1_genomic|NZ_JAGGMQ010000001.1|4819172:4820452:1	v1_PLS_865e953d872729688167b413314f03d1a0d3cfeaa97a793dc8b57a75cd1e0b81	GCF_017875465.1_ASM1787546v1_genomic	NZ_JAGGMQ010000001.1	4819172	4820452	1	TRUE	ATG	GGA/GAG/AGG	0.477	MLYRKEAIEHRKNIWSGKALLLSGVPVSYMTIFTVIFFTCFLCLLIFGSYTRRINVSGEIVSSPRAINVLSAQQGFVVRQMVSAGENVEKGQPIYQIDVSRTTSSGVVSKRISESIQQQISTLNEIAKKIRENKKITLDTLNRQKSHYENALQHSSAILTKAEEGLRIMKANMDNYHNYQVQGLINKDQLANQTALYYQQQNELLNLHSQNQQNALQIVSLQSNIQTQAVDFDNQLHQLEIQKSSLRGQLTTADAESELIITAPVAGRVDSLSVTTGQMVAVGDSLLQIIPGDTTRYSLILWVPDTAAPYLATGDGINIRYDAFPAEKFGQYSGQIIAVGRTPASLQEMATYPSAPARSADNPQTWYKVVVSPDKDRFYYKDHWVDAENGMKATSTLFL…	FALSE
v1_PLS_036aa0911ad7d5760a547ab7d652890c62796eb50c735a1c976f113fd32a99b8	ACP43451.1_McnA_N_ECOLX	39.4	424	254	1	8	428	1	424	4.52E-102	300	MFP.verified	TRUE	FALSE	GCA_019132875.1_ASM1913287v1_genomic|JAHSPF010000011.1|92339:93628:-1	v1_PLS_036aa0911ad7d5760a547ab7d652890c62796eb50c735a1c976f113fd32a99b8	GCA_019132875.1_ASM1913287v1_genomic	JAHSPF010000011.1	92339	93628	-1	TRUE	ATG	GGA/GAG/AGG	0.481	MENNKKSIFRTDAIDYQRQKWVGKALLLSKIPAVVITGLCFLFVITLALAMIFFDYSRRIDVEGEIITLPHSVNIYSPQQGYIINRFVQVGDKVKKGEALYELDVSRTTSSGNVSNAAIGAVQAQIENLQQVITRLKANKASTLQNLQAQIDEYAAAHKETQKLVTSVREGVRKMNQSLNDYEQHLKKGLITQDQLNYQRAQALSQQSAWQGLNNQSIQESVQLSQLRSDKLTRAADFDNQITQSESQVNDLERQLAEYKASSSIIISSRTDGIVESLSVTPGQMVEASASLAQIKPTENVRYYLQLWLPDNSVPYVKKGDGINIRYNAFPSDKFGQFPGKIDSISLIPATPQEITSYSSGTQLAKGSYYKALVSISATEFSDKGKKLQISSGLQAKAI…	FALSE
v1_PLS_036aa0911ad7d5760a547ab7d652890c62796eb50c735a1c976f113fd32a99b8	ACP43451.1_McnA_N_ECOLX	39.4	424	254	1	8	428	1	424	4.52E-102	300	MFP.verified	TRUE	FALSE	GCF_019132875.1_ASM1913287v1_genomic|NZ_JAHSPF010000011.1|92339:93628:-1	v1_PLS_036aa0911ad7d5760a547ab7d652890c62796eb50c735a1c976f113fd32a99b8	GCF_019132875.1_ASM1913287v1_genomic	NZ_JAHSPF010000011.1	92339	93628	-1	TRUE	ATG	GGA/GAG/AGG	0.481	MENNKKSIFRTDAIDYQRQKWVGKALLLSKIPAVVITGLCFLFVITLALAMIFFDYSRRIDVEGEIITLPHSVNIYSPQQGYIINRFVQVGDKVKKGEALYELDVSRTTSSGNVSNAAIGAVQAQIENLQQVITRLKANKASTLQNLQAQIDEYAAAHKETQKLVTSVREGVRKMNQSLNDYEQHLKKGLITQDQLNYQRAQALSQQSAWQGLNNQSIQESVQLSQLRSDKLTRAADFDNQITQSESQVNDLERQLAEYKASSSIIISSRTDGIVESLSVTPGQMVEASASLAQIKPTENVRYYLQLWLPDNSVPYVKKGDGINIRYNAFPSDKFGQFPGKIDSISLIPATPQEITSYSSGTQLAKGSYYKALVSISATEFSDKGKKLQISSGLQAKAI…	FALSE
v1_PLS_879aa92be5991c689ada131feb623e0d95311f365e37937e5b0f3b2361ab2dba	ACP43451.1_McnA_N_ECOLX	46.7	424	225	1	6	428	1	424	7.69E-136	387	MFP.verified	TRUE	FALSE	GCA_019132875.1_ASM1913287v1_genomic|JAHSPF010000006.1|234155:235441:-1	v1_PLS_879aa92be5991c689ada131feb623e0d95311f365e37937e5b0f3b2361ab2dba	GCA_019132875.1_ASM1913287v1_genomic	JAHSPF010000006.1	234155	235441	-1	TRUE	ATG	None	0.512	MERKPLFRMEAVQHLKTKWLGKALLTSGYPAWAVAVVSVLFFILLLLFILGGSFTRRINVTGEVISLPHAITIFAPQQGFITKKWPEAGDLIKKGERLYQIDVSRTTSSGNVSERSVEAINHQIALTENIIERLAENKATTLKNLQNQLEKYRIAHEKSQRLITDSGNGVKDMRKSMTNYSDYLRKGLITQEQFANQRYLFYQQQNAWQGLNTQAIQEALQISALESELLTKGIEYDNQISQYQYQRSDLKRQLAEVNASGSLFITAPSDGKIESMSVTEGQMVAQGDSLAQLMPASSTRYYLMLWIPDTSVPYLHPGDGINLRYEAFPFEKYGQFPGRILSISNVSASFQEMGKYNSIPRTDGVIAPYYKVIVALEQGRFSYQGKPLTLASGMKAQAT…	FALSE
v1_PLS_879aa92be5991c689ada131feb623e0d95311f365e37937e5b0f3b2361ab2dba	ACP43451.1_McnA_N_ECOLX	46.7	424	225	1	6	428	1	424	7.69E-136	387	MFP.verified	TRUE	FALSE	GCF_019132875.1_ASM1913287v1_genomic|NZ_JAHSPF010000006.1|234155:235441:-1	v1_PLS_879aa92be5991c689ada131feb623e0d95311f365e37937e5b0f3b2361ab2dba	GCF_019132875.1_ASM1913287v1_genomic	NZ_JAHSPF010000006.1	234155	235441	-1	TRUE	ATG	None	0.512	MERKPLFRMEAVQHLKTKWLGKALLTSGYPAWAVAVVSVLFFILLLLFILGGSFTRRINVTGEVISLPHAITIFAPQQGFITKKWPEAGDLIKKGERLYQIDVSRTTSSGNVSERSVEAINHQIALTENIIERLAENKATTLKNLQNQLEKYRIAHEKSQRLITDSGNGVKDMRKSMTNYSDYLRKGLITQEQFANQRYLFYQQQNAWQGLNTQAIQEALQISALESELLTKGIEYDNQISQYQYQRSDLKRQLAEVNASGSLFITAPSDGKIESMSVTEGQMVAQGDSLAQLMPASSTRYYLMLWIPDTSVPYLHPGDGINLRYEAFPFEKYGQFPGRILSISNVSASFQEMGKYNSIPRTDGVIAPYYKVIVALEQGRFSYQGKPLTLASGMKAQAT…	FALSE
v1_PLS_584a7afc1558b35d75cfc0a388add32e3e1510e9b65cafc4848ee853c9d880e3	AFN88379.1_HlyD_PDI_ECOLX	28.4	412	293	2	4	413	2	413	1.21E-51	169	MFP.verified	TRUE	FALSE	GCA_019844095.1_ASM1984409v1_genomic|CP082141.1|1016091:1017350:-1	v1_PLS_584a7afc1558b35d75cfc0a388add32e3e1510e9b65cafc4848ee853c9d880e3	GCA_019844095.1_ASM1984409v1_genomic	CP082141.1	1016091	1017350	-1	TRUE	ATG	GGA/GAG/AGG	0.533	MNNDLFRQEALEAKKTKVLGSVALYCPPFRWLIITLVCALVAVLITFCIFGSYTKRETAKGVLVPENGMMTITAMTAGTVITLPAHEGDRLEKGAQVASISSEISTRFGQTREAIARQLDLQQEGLKQQLSNLEQLNAETLKSLQEKASLLQQQSVELDTIYRQRTEQIGLAKKQLDKARAMRAEGYASNTEVEKQQNDMLDASVRLQDVARQRIDVRQQLSQARQQLREQPITYSQQKNDIQQKLSEIAQSMMENESRRSVDLRTPERGTVSAVLVKQGQIVSAGQTLAIILPDNAHLQARIMLSSRAVGFIRPGQRVVLRYQSFPWQTFGQQYGTVKDISTSALSPQEISTITGDSQVQESMYQVKVAVDNQAVQAYGKEVSLRAGSGLEADFIVDK…	FALSE
v1_PLS_584a7afc1558b35d75cfc0a388add32e3e1510e9b65cafc4848ee853c9d880e3	AFN88379.1_HlyD_PDI_ECOLX	28.4	412	293	2	4	413	2	413	1.21E-51	169	MFP.verified	TRUE	FALSE	GCF_019844095.1_ASM1984409v1_genomic|NZ_CP082141.1|1016091:1017350:-1	v1_PLS_584a7afc1558b35d75cfc0a388add32e3e1510e9b65cafc4848ee853c9d880e3	GCF_019844095.1_ASM1984409v1_genomic	NZ_CP082141.1	1016091	1017350	-1	TRUE	ATG	GGA/GAG/AGG	0.533	MNNDLFRQEALEAKKTKVLGSVALYCPPFRWLIITLVCALVAVLITFCIFGSYTKRETAKGVLVPENGMMTITAMTAGTVITLPAHEGDRLEKGAQVASISSEISTRFGQTREAIARQLDLQQEGLKQQLSNLEQLNAETLKSLQEKASLLQQQSVELDTIYRQRTEQIGLAKKQLDKARAMRAEGYASNTEVEKQQNDMLDASVRLQDVARQRIDVRQQLSQARQQLREQPITYSQQKNDIQQKLSEIAQSMMENESRRSVDLRTPERGTVSAVLVKQGQIVSAGQTLAIILPDNAHLQARIMLSSRAVGFIRPGQRVVLRYQSFPWQTFGQQYGTVKDISTSALSPQEISTITGDSQVQESMYQVKVAVDNQAVQAYGKEVSLRAGSGLEADFIVDK…	FALSE
v1_PLS_3e2191335692fd8c1d7bdc9fedc521d0d04da42ba16a8fc006e953adc66a5ae7	CAJ44958.1_MchE_H47_ECOLX	49.9	421	211	0	2	422	1	421	1.46E-150	424	MFP.verified	TRUE	FALSE	GCA_021365465.1_ASM2136546v1_genomic|CP089932.1|1620003:1621283:1	v1_PLS_3e2191335692fd8c1d7bdc9fedc521d0d04da42ba16a8fc006e953adc66a5ae7	GCA_021365465.1_ASM2136546v1_genomic	CP089932.1	1620003	1621283	1	TRUE	ATG	AGGAG	0.525	MLFRQEALVHRKRRWAGKAVLIPPLSPLLVSGFTILFFLCLLILLISGTYTRRVAVRGELVSVPRAITLFSEARGVIVSQRVWPGERVKKGQPLMDIDISRTTLSGGVSIRQRETIRGQINTVESIISRLRENRKITLETLTAQKARYEEALRRSSDILHQSQQGIAIMKANMENYRDYHRRGLINQDQLSSQTALYYQQQNDLLTLVTQNEQNALQVMSLEGNIHTQATDFDNRIYQLEIQRSDLNRQLTDAEAAGTLVVTSPTDGRVDSVNTATGQVARASDALMQIIPGNVSRYQLVLWVPDNAAPFLRVGDKVNIRYDAFPSEKFGLYPGHIVAVAGVPATFQEMATYPSAPGSDALAPQTWYRVTVEPDSSRFVWQGRQLPAENGMKASVTLFL…	FALSE
v1_PLS_3e2191335692fd8c1d7bdc9fedc521d0d04da42ba16a8fc006e953adc66a5ae7	CAJ44958.1_MchE_H47_ECOLX	49.9	421	211	0	2	422	1	421	1.46E-150	424	MFP.verified	TRUE	FALSE	GCF_021365465.1_ASM2136546v1_genomic|NZ_CP089932.1|1620003:1621283:1	v1_PLS_3e2191335692fd8c1d7bdc9fedc521d0d04da42ba16a8fc006e953adc66a5ae7	GCF_021365465.1_ASM2136546v1_genomic	NZ_CP089932.1	1620003	1621283	1	TRUE	ATG	AGGAG	0.525	MLFRQEALVHRKRRWAGKAVLIPPLSPLLVSGFTILFFLCLLILLISGTYTRRVAVRGELVSVPRAITLFSEARGVIVSQRVWPGERVKKGQPLMDIDISRTTLSGGVSIRQRETIRGQINTVESIISRLRENRKITLETLTAQKARYEEALRRSSDILHQSQQGIAIMKANMENYRDYHRRGLINQDQLSSQTALYYQQQNDLLTLVTQNEQNALQVMSLEGNIHTQATDFDNRIYQLEIQRSDLNRQLTDAEAAGTLVVTSPTDGRVDSVNTATGQVARASDALMQIIPGNVSRYQLVLWVPDNAAPFLRVGDKVNIRYDAFPSEKFGLYPGHIVAVAGVPATFQEMATYPSAPGSDALAPQTWYRVTVEPDSSRFVWQGRQLPAENGMKASVTLFL…	FALSE
v1_PLS_3720852d02424272da29d012bb40043626505e690415246bd1ff73ec1dea52de	CAJ44958.1_MchE_H47_ECOLX	63.7	424	154	0	1	424	1	424	4.35E-198	545	MFP.verified	TRUE	FALSE	GCA_022647505.1_ASM2264750v1_genomic|CP071409.1|1207473:1208747:1	v1_PLS_3720852d02424272da29d012bb40043626505e690415246bd1ff73ec1dea52de	GCA_022647505.1_ASM2264750v1_genomic	CP071409.1	1207473	1208747	1	TRUE	ATG	GGA/GAG/AGG	0.476	MYRREALDSRKLKWRGSAMLLRGIPSWLVMTLSLVFIIAFMLFITVGSYTRRVNVTGEITTWPRPVNVYSQVQGFIVSRFVTEGQSIHKGDALYQIDTSKSTRSGIVSDNQRQRTEDQLKRIASIISRLEDNKRATLQTLSAQKQQYTSALTRGNAIISQAEEGIRIMRKNMENYSRYQAKGLINKDQLTNQVALYYQQQSNLLSLSGQNEQNALQVIALTSQLETQAADFDNQIYQMELQREELQKQLVSNEAEQEMLVRAQSEGKVDSLSVTIGQMVAPGDSLLQILPGKQAVYYLVLWVPNDAIPYLSVGDRVNIRYEAFPAEKFGQFTGSIHLIARSPATPQEMAMYQGAPKPVLATAIPWYKVIVKPVKQHIAWSGKIMNLENGMKAQSTLFLE…	FALSE
v1_PLS_3720852d02424272da29d012bb40043626505e690415246bd1ff73ec1dea52de	CAJ44958.1_MchE_H47_ECOLX	63.7	424	154	0	1	424	1	424	4.35E-198	545	MFP.verified	TRUE	FALSE	GCF_022647505.1_ASM2264750v1_genomic|NZ_CP071409.1|1207473:1208747:1	v1_PLS_3720852d02424272da29d012bb40043626505e690415246bd1ff73ec1dea52de	GCF_022647505.1_ASM2264750v1_genomic	NZ_CP071409.1	1207473	1208747	1	TRUE	ATG	GGA/GAG/AGG	0.476	MYRREALDSRKLKWRGSAMLLRGIPSWLVMTLSLVFIIAFMLFITVGSYTRRVNVTGEITTWPRPVNVYSQVQGFIVSRFVTEGQSIHKGDALYQIDTSKSTRSGIVSDNQRQRTEDQLKRIASIISRLEDNKRATLQTLSAQKQQYTSALTRGNAIISQAEEGIRIMRKNMENYSRYQAKGLINKDQLTNQVALYYQQQSNLLSLSGQNEQNALQVIALTSQLETQAADFDNQIYQMELQREELQKQLVSNEAEQEMLVRAQSEGKVDSLSVTIGQMVAPGDSLLQILPGKQAVYYLVLWVPNDAIPYLSVGDRVNIRYEAFPAEKFGQFTGSIHLIARSPATPQEMAMYQGAPKPVLATAIPWYKVIVKPVKQHIAWSGKIMNLENGMKAQSTLFLE…	FALSE
