# Supplementary material for: Refactored genetic parts for modular assembly of the E. coli MccV type I secretion system used to screen class II microcin candidates from plant-associated bacteria
Source: BMC Biotechnol. 2026 Apr 3;26:66. doi: 10.1186/s12896-026-01148-8 (PMC13174018; doi:10.1186/s12896-026-01148-8)
Supplement: Supplementary file 3 — Supplementary Material 3 [file 12896_2026_1148_MOESM3_ESM.zip › Data S3 Microcin Candidates/Microcin_candidate_alignment_Xanthomonas.fasta]

>Xanthomonas_3
---------DDDDGGHCPKKNRTKVTTGTGG-----------GGTGETLCDY----
>Xanthomonas_13
---ED----DDGDDGDGKKKNRTKVTVGTPS-----------NGTGNSRSDR----
>Xanthomonas_8
---------DDDDGGDKQKKNGTKITVGTGGSGGGS------NGTGSQRSDR----
>Xanthomonas_MccX09
--MSDGQT-SAVYAGVASAYAGAAAIPSPLSPVLGLIAGASGVAAAYYAYKAAN--
>Xanthomonas_10
ISGYEGSGAILTVLGTGAAVATAPISAPVIGLALGAAAG---LAIAQYLTE-----
>Xanthomonas_15
ISGYDGAGAILGVLGTGAAIATAPISAPVIGLALGAAAG---LAIAQYLAE-----
>Xanthomonas_MccX11
ISGYDGAGAVLGVLGTGAAIATAPISAPVIGLAIGAAAG---LAIAQYLASNN---
>Xanthomonas_9
LGFADFTGAAGGFLGGEAGAEGAMIGLGIGGPIGGAIGAAIGLGIGYYIGKSIVEG
>Xanthomonas_MccX03
LGLADFTGAAGGYLGGEAGAEGAMIGLGIGGHIGGAIGAAIGFGVGYYIGKSVVEG
>Xanthomonas_12
LGVGDFTGAAGAYLGGEAGAEGAMIGLGIGGPIGGAIGAAIGFGIGYYIGRSAVEG
>Xanthomonas_11
SPASQFNGYADLLIAGGSLAVGTGVLVGAGAFALSLGGS---MKLALVLTNSI---
>Xanthomonas_MccX07
--MSDFT--TGGIAVISIGFAGGPATAAFGLLVGGAM-----LVVGHYQQ------
>Xanthomonas_14
--LSDFT--EGGMAVIGLGFAGGPATAAFGLLVGGSM-----LVVGYYQSQAQ---
>Xanthomonas_MccX01
--LSDFT--EGGMAVIAIGFAGGPATAAFGLLVGGAM-----MFVGHYQAQ-----
>Xanthomonas_MccX10
SLAADLGKALGTLFGAGAATQKSIDNSGNEM-----------LSALQYGA------
>Xanthomonas_7
------------------ASEVNPALSEVPASVSGTQ-----EVIS----------
