# Supplementary material for: Refactored genetic parts for modular assembly of the E. coli MccV type I secretion system used to screen class II microcin candidates from plant-associated bacteria
Source: BMC Biotechnol. 2026 Apr 3;26:66. doi: 10.1186/s12896-026-01148-8 (PMC13174018; doi:10.1186/s12896-026-01148-8)
Supplement: Supplementary file 3 — Supplementary Material 3 [file 12896_2026_1148_MOESM3_ESM.zip › Data S3 Microcin Candidates/Microcin_candidate_alignment_tested_and_reference.fasta]

>Pantoea_MccP02
-----------------NANSGYEGPHARTNPKTGPQNTLSRNAPTHIY--SAPSTVACANSAFGALASLP--------NIGRASAKMVGA--ATQCLNTNSSGRGQAAGSAHCSGNSASGTCNR-
>Reference_MccI47
-------------------------MNLNGLPASTNVIDLRGKDMGTYI--DANGA--CWAPDTPSIIM----------YPGGSGPSYSMS-----------SSTSSANSGS--------------
>Reference_MccM
-------------------------DGNDGQAELIAIGSLAGTFISPGF--GSIAGAYIGDKVHSWATTATVSPSMSPSGIGLSSQFGSGR--------GTSSASSSAGSGS--------------
>Reference_MccL
------------------------GDVNWVDVGKTVATNGAGVIGGAFG-AGLCGPVCAGAFAVGSSAAVAALYDAA--GNSNSAKQKPEG----LPPEAWNYAEGRMCNWSPNNLSDVCL-----
>Reference_MccV
--------------------------ASGRDIAMAIGTLSGQFVAGGIG--AAAGG-VAGGAIYDYASTHKPNPAMSPSGLGGTIKQKPEG--IP--SEAWNYAAGRLCNWSPNNLSDVCL-----
>Pantoea_MccP03
------------------------------TLVASLGDAAEGAMWGLLE--GLATGVTVGGSASRSAVFGPIAQ-----GVGAILGGIIGPVVGAVMGALWGKDTVSAYAADFRQNYGTNGSAAIV
>Erwinia_MccE15
------------------------------GIFADLGSTIGGAIGRILDRGTAAGGLTTDAKTAGSILGS---------GIGSIFELDIVS-----AVRNISSGISAIVNFGISAISQIRAKKASV
>Pantoea_MccP10
-------------------------------AVSLPGVADVSGVVGNLT--STVTG--LLGSVLSTVGGVVS-------GLGSALSGLTNN-----------SGI---------------------
>Pantoea_MccP01
------------------------------GFIATVSGNVAGFIGNSLY--TMIPEMGIKLPIIGTIDIKDYFPDLGQ-QLGEAVGWQIGS-WLEGGISNIPLIGGLLNKLLGN------------
>Erwinia_MccE03
------------------------------GVIQDTLSSVGGKIGNSLY--GLISNITIEVPVLGSVSLGSILPDAGA-SLGSSIGSQIGG-TVENLLASIPVIGSWLNSLLGN------------
>Xanthomonas_MccX09
-------------------------------MSDGQTSAVYAGVASAYA--GAAAIPSPLSPVLGLIAGASG-------VAAAYYAYKAAN-----------------------------------
>Pantoea_MccP09
-----------------------------GKIQDGAANFFGSLFTNIFK--SASSALTDLGYTEDQASAAGQ-------DLGSRIGGLIET--------QINKVIDALGSLVK-------------
>Xanthomonas_MccX03
------------------------------LGLADFTGAAGGYLGGEAGAEGAMIGLGIGGHIGGAIGA----------AIGFGVGYYIGK----------SVVEG--------------------
>Reference_MccE492
--------------------------GETDPNTQLLNDLGNNMAWGAAL--GAPGG--LGSAALGAAGGALQT------VGQGLIDHGPVNVPIPVLIGPSWNGSGSGYNSATSSSGSGS------
>Reference_MccN
------------------------GDPLADPNSQIVRQIMSNAAWGAAF--GARGG--LGGMAVGAAGGVTQT------VLQGAAAHMPVN----VPIPKVPMGPSWNGSKG--------------
>Pantoea_MccP11
-----------------------GTDNPYDNPILLMNQIAENAAWGAAL--GAYGG--PEGVILGAGGGVVQT------VVQGAAAQMPVN----VPIPQVPLGPTWNGSGSN-------------
>Reference_MccPDI
NANSNFEGGPRNDRSSGARNSLGRNAPTHIYSDPSTVKCANAVFSGMIG--GAIKG-GPIGMARGTIGGA---------VVGQCLSDHGSG-----------NGSGNRGSSSSCSGNNVGGTCNR-
>Reference_MccS
NANSNYEGGGSRSRNTGARNSLGRNAPTHIYSDPSTVKCANAVFSGMVG--GAIKG-GPVGMTRGTIGGA---------VIGQCLSGGGNG-----------NGGGNRAGSSNCSGSNVGGTCSR-
>Erwinia_MccE18
---------------------GFFSSIGAAFIGAIAGITEFGLKWAMSG--GSTGGILGAGIIAGGVGL----------IVGAVVGLIDGA--LYGLINDWDTTVAWFNEIVENNLDPTAAVVTA-
>Pantoea_MccP06
---------------------GFFDFIGSVVVGAAAGITAFGLKWAMSG--GSAGGVLGVGIISGGVGL----------IVGAVVGLVDGA--LYGAMNGWETTAGWFNNIVENQLDLGTGVITA-
>Pantoea_MccP05
----------------------DFWSGLGAMVIGGMTGFMAGILKGATI--GGNAGGILGVGIIGALGGV---------VIVGLAGMLEGG--LYGLVNDWDKTLEWFNNTAEQFFDLVSPLPK--
>Erwinia_MccE19
---------------------GFLDTVGAITLGALVGLSVGTVKGGVAG--GSVGGILGFGLISAGVTM----------VIGMVYGTVIGG--IFGMVNGWNTTAEYFNEVVAQWFDLSLPVPKV-
>Erwinia_MccE13
-GNYADKHGPGSGNSSGGGRSGSRSNGNPHYSQPGTSNCNNGIIGGMIT--GALGG--APGLALGVVGGA---------IAGGCFERGNGS--------RSKQSSSSCNGGNNRGGGSIGGQCSW-
>Pantoea_MccE13
-GNYADKHGPGSGNSSGGGRSGSRSNGNPHYSQPGTSNCNNGIIGGMIT--GALGG--APGLALGVVGGA---------IAGGCFERGNGS--------RSKQSSSSCNGGNNRGGGSIGGQCSW-
>Xanthomonas_MccX01
-----------------------------------LSDFTEGGMAVIAI--GFAGG--PATAAFGLLVG----------GAMMFVGHYQAQ-----------------------------------
>Xanthomonas_MccX07
-----------------------------------MSDFTTGGIAVISI--GFAGG--PATAAFGLLVG----------GAMLVVGHYQQ------------------------------------
>Xanthomonas_MccX10
-----------------------------------SLAADLGKALGTLF------------------------------GAGAATQKSIDN-SGNEMLSALQYGA---------------------
>Xanthomonas_MccX11
----------------------------------ISGYDGAGAVLGVLG----TGAAIATAPISAPVIGL---------AIGAAAGLAIAQ----------YLASNN-------------------
>Reference_MccG492
----------------------------DRGDAAVAGAVAGGTAGAAAG--GWAGA--QMGATVGSLAGPVGT------VVGFVAGAAAGR-----------YGGAFIYDSFSSPSNSSSSGS---
>Erwinia_MccE17
-------------------------NANSGYEGGCSDAVTKGATDGAVA--GAAGG--AVSGALGTAASGPGT------LAGAAAGAAVGG-----------------------------------
>Erwinia_MccP04
------------NANSGYEGPNCTNAAIKGGVTGATGGAVAGAIRGGVT--GLAGG--PAGVAAGAGAGAAEGAVYG--GVSGAVGGYVGC----QNSGSANNGGNNGNLGGDSNANSANGQCHW-
>Pantoea_MccP04
------------NANSGYEGPNCTNAAIKGGVTGATGGAVAGAIRGGVT--GLAGG--PAGVAAGAGAGAAEGAVYG--GVSGAVGGYVGC----QNSGSANNGGNNGNLGGDSNANSANGQCHW-
>Pantoea_MccP08
------------NANSGYEGPNCTNAAIKGGVTGATGGAVAGAIRGGVT--GLAGG--PAGVVAGAGTGAAEGAVYG--GVSGAVGGYVGC----QNSGSANNGGNNGNLGGDSNANSANGQCHW-
>Erwinia_MccE14
------GANTSHDISIGSHHGAAALNGGGGAPHSCNNSAGAGAIIGALA--GLPMG--AGGVIAGAVAG----------AAQASLSCPSNS------PYSSNSGNHSGSLGGDADSNSVNGQCHP-
>Pantoea_MccP12
--------------NANSGYEGGSSNHRGSAPATCANRAGVSAIIGGMR--GALGG-TPASVVVGAVVA----------GVGTAIACAPDR----------GSQNGGGNFGGDHNANSVNGQCHW-
>Reference_MccH47
----------------------------GGAPATSANAAGAAAIVGALA--GIPGG--PLGVVVGAVSA----------GLTTAIGSTVGS------------GSASSSAGGGS------------
>Pantoea_MccP13
----------------------------GGAPVTTANNAGEMAIIGAIA--GIPGG--PWGVVAGAVVG----------GLGASLPTPPVP-APPPRVCHIERGYQVCI-----------------
>Erwinia_MccE07
---------------------------DGGAPATVANAAGEMAIIGAIA--GIPGG--PYGVVAGALLG----------GLGVAIGSMPAP--LPPRVCHIERGYQVCF-----------------
>Erwinia_MccE10
---------------------------DGGAPATVANAASEMVILGIIA--GIPGG--PYGMVAGGIIG----------GLGVAISSMPAP--PPPHFCRIERGYQVCF-----------------
