# Supplementary material for: Refactored genetic parts for modular assembly of the E. coli MccV type I secretion system used to screen class II microcin candidates from plant-associated bacteria
Source: BMC Biotechnol. 2026 Apr 3;26:66. doi: 10.1186/s12896-026-01148-8 (PMC13174018; doi:10.1186/s12896-026-01148-8)
Supplement: Supplementary file 3 — Supplementary Material 3 [file 12896_2026_1148_MOESM3_ESM.zip › Data S3 Microcin Candidates/MIcrocin_candidate_tree_Erwinia.tre]

((Erwinia_17:0.782413940,(Erwinia_MccE07:0.214594397,Erwinia_MccE10:0.008324350)0.965:0.895089623)0.957:0.764828965,((((Erwinia_11:0.231836640,Erwinia_MccE17:0.312924232)0.937:0.392724213,(Erwinia_22:1.431223439,Erwinia_MccE13:1.182901164)0.367:0.040637405)0.727:0.138661480,(Erwinia_MccE14:1.192130327,Erwinia_MccP04:0.350260175)0.791:0.148414182)0.953:0.553663795,(Erwinia_29:1.118023384,(Erwinia_21:0.630196983,Erwinia_4:0.389995113)0.889:0.439926468)0.892:0.415798701)0.458:0.071861817,((((((Erwinia_14:0.658256004,Erwinia_8:1.787083430)0.292:0.239920311,Erwinia_9:0.654172014)0.871:0.324601429,Erwinia_12:0.812077129)0.641:0.259236745,Erwinia_28:0.629854973)0.802:0.208962173,(Erwinia_MccE18:0.476462354,(Erwinia_10:0.403169390,Erwinia_MccE19:0.529544841)0.868:0.233803095)0.839:0.151957561)0.707:0.198167114,((Erwinia_3:1.368233341,((Erwinia_32:0.394511592,Erwinia_5:0.000000005)0.997:1.988460042,(Erwinia_19:0.198928547,Erwinia_30:1.455079499)0.860:0.972837619)0.469:0.181615957)0.655:0.498976154,(((((Erwinia_6:0.196336486,Erwinia_24:0.136820331)0.849:0.086124905,(Erwinia_MccE15:0.125669779,Erwinia_26:1.074207209)0.583:0.045019350)0.921:0.109297567,Erwinia_27:0.256271691)0.658:0.089138812,Erwinia_33:0.120822470)0.839:0.226567124,(Erwinia_15:0.434173074,(Erwinia_16:0.744829144,(Erwinia_MccE03:0.935194483,Erwinia_20:1.004622831)0.000:0.000000005)0.992:1.132306222)0.561:0.162573612)0.934:0.585795595)0.715:0.298810971)0.842:0.336118308);
