# Supplementary material for: Refactored genetic parts for modular assembly of the E. coli MccV type I secretion system used to screen class II microcin candidates from plant-associated bacteria
Source: BMC Biotechnol. 2026 Apr 3;26:66. doi: 10.1186/s12896-026-01148-8 (PMC13174018; doi:10.1186/s12896-026-01148-8)
Supplement: Supplementary file 3 — Supplementary Material 3 [file 12896_2026_1148_MOESM3_ESM.zip › Data S3 Microcin Candidates/Microcin_candidate_alignment_Erwinia.fasta]

>Erwinia_16
-------------GKLQDNIAASIGDFFTGIFNKV-----------------STVIDLGY----TKDDANNLGTDVGQRVGGIIE------------SHVNKLINYLSSWSK------------
>Erwinia_20
------------GK-IQDTFSSWYGTIFSNLYSLT--------------SSFSSVFGSS------EEEAISNGEELGSEIGARIE------------TFLSALIEPINQLIK------------
>Erwinia_19
---------------GTSDVISSLNTVMETISASL--------------ASAAESLSSATSGREISQIFHTVVGL--TSLYTRLT------------FITALLSAYTESTTSETTTTSA-----
>Erwinia_30
----------------------------------------------------SSSLSSKLNNSKVKDIINRFIAMLEVS---------------------------------------------
>Erwinia_21
---------------GAIRDTTGQIGSMAGSFIGK---------------SIGSMITIPVLSTLISNITGRVGEQLGQFIGDSLG------------SLIENLLGITDSSSDEATA--------
>Erwinia_4
-------------GVIRDTTNWVGGVAGDFIARS-----------------IGSLVTIPVISTIVSGIAGPVGKQIGSLIGDAVG------------ALIETIFGITDSSTDSSETAA------
>Erwinia_32
---------------------MNLQGLPQSNNVIN---------------LQGTNMVSWIDAANTCWMPGTSSIIMYPGGFYIPN------------FRF------------------------
>Erwinia_5
---------------------MNLDGLRESLNVTD---------------FRGTDMGSWIDAANACWMSGTSSGVMYPGGFYIPD------------FSF------------------------
>Erwinia_MccE03
--------GVIQD--TLSSVGGKIGNSLYGLISNI--------------TIEVPVLGSVSLGSILPDAGASLGSSIGSQIGGTVE-------------NLLASIPVIGSWLNSLLGN-------
>Erwinia_15
----------LVFDKIGEKIGQIIGGAVSANVAGA-----------------AGQLGKGI-GSIFELNISGAISNISAGIHGIVD------------------------WFREGKTAE------
>Erwinia_26
------LFGILIAP-IGAAIGWAVGQLVDEVLANF--------GFDTDYAGAGESLGAGI-GALIGLSPVMTMVFMSQGIEALVD------------NGISIGQQVKANNTASA----------
>Erwinia_27
--------GLF-AI-LGEAIGSAIGSIVDAGTAAG--------GLSTDAVSGAAKLGNGI-GSILDLDIISAITNMGTGIAGIVA------------FGIDAISQIKANSTTVDA---------
>Erwinia_33
--------GFF-AD-LGKSIGTAIGNIVDAGTAAG--------GLTTDAATPAGKLGSGI-GSILELDVVNAISNIGTGIVGIVN------------FGISAVSQLFNKTPASS----------
>Erwinia_MccE15
--------GIF-AD-LGSTIGGAIGRILDRGTAAG--------GLTTDAKTAGSILGSGI-GSIFELDIVSAVRNISSGISAIVN------------FGISAISQIRAKKASV-----------
>Erwinia_24
--------GAL-AD-LVSTIGAAIGSIVDQGTALG--------GLDTDAETAGKTLGSGI-GSLLEMDFVSAINNIGSGVIGIVS------------FGISAISQLRAKKAS------------
>Erwinia_6
--------GTF-AD-VGAAIGSAIGNIVDQGTALG--------GLVTDATTAAKTLGSGI-GSLLELDIVSAITNIGSGVIGIVN------------FGLSIFSQQNKS---------------
>Erwinia_29
-------------GTDSDTSDWVIGGVIISSLIVI---------------PVIGTVVSNLISSVGETISSAFGNTIGAFVDALFN------------SDSSSSSSSSSSSSSNSGSGCKGSKTH
>Erwinia_14
-------------G-LQEMYEGAVIGATTFAFIGG-----------KWGGL--SILNFGI-GQLIGVGLGLLVGGTGGALYGAT-------------HTSDQVEQFFNNIMDYTG---------
>Erwinia_8
------------GDPLADPDSEIVKRIMSGAAWGA---------------------TFGVYGELPGM--GAVAGIMQKSFKGLYH------------KCQ------------------------
>Erwinia_22
-----------NANSNYEGIGGNNGRTKSSNKTGR-----SGGGYYASLGEDVNACNDGIIGGMVAGSPGGFWGLAAGLVGGAIA-----------GGCFRDHGDGNGGGSGSDTNCSDNSCSW
>Erwinia_MccE13
--------GNYADK-HGPGSGNSSGGGRSGSRSNGNPHYSQPGTSNCNNGIIGGMITGAL-GGAPGLALGVVGGAIAGGCFERGN-----------GSRSKQSSSSCNGGNNRGGGSIGGQCSW
>Erwinia_MccP04
NANSGYEGPNCTNAAIKGGVTGATGGAVAGAIRGG------------VTGLAGGPAGVAA-GAGAGAAEGAVYGGVSGAVGGYVG--------CQNSGSANNGGNNGNLGGDSNANSANGQCHW
>Erwinia_11
-------------N-ANSGYEGGCSSAVTNGATDG---------------------------AIAGAVGGAVTGALGTVASG------------------------------------------
>Erwinia_MccE17
--------------NANSGYEGGCSDAVTKGATDG-----------AVAGAAGGAVSGAL-GTAASGPGTLAGAAAGAAVGG------------------------------------------
>Erwinia_MccE14
--------GANTSHDISIGSHHGAAALNGGGGAPH---------------SCNNSAGAGAIIGALAGLPMGAGGVIAGAVAGAAQ--ASLSCPSNSPYSSNSGNHSGSLGGDADSNSVNGQCHP
>Erwinia_17
------------DGGAPATPANAVGEAVIIGAMST--------------IALGAATGSPV--GPVGMIIGGVTAGILTAVGSHIG-------------GGGRQCRIHAGYQFCD----------
>Erwinia_MccE07
----------------DGGAPATVANAAGEMAIIG--------------------AIAGIPGGPYGVVAGALLGGLGVAIGSMPA------------PLPPRVCHIERGYQVCF----------
>Erwinia_MccE10
----------------DGGAPATVANAASEMVILG--------------------IIAGIPGGPYGMVAGGIIGGLGVAISSMPA------------PPPPHFCRIERGYQVCF----------
>Erwinia_9
---YGDDFFLNIEEAIGASIMGGVSAMWAGAILGG-----------RYGGSHAGIVGMGIFGNLVGFIGGAVLGSVGGALYGAVI-------------GADAAGKFASDVMSSILSGDLFKNY-
>Erwinia_3
------------GEDGGSLIATGALGLLVSIPVIV----------------VGAILGIPTLGLGFVAMAAGIVGTALSGVAIISG--------------------IVQSSSS------------
>Erwinia_MccE18
--------GFF-SS-IGAAFIGAIAGITEFGLKWA-----------MSGGSTGGILGAGIIAGGVGLIVGAVVGLIDGALYGLIN--DWD-------TTVAWFNEIVENNLDPTAAVVTA----
>Erwinia_10
--------SFF-SS-VGAMILGGLAGATTGMMKVG-----------IAGGNTGGILGVGVIGALVGVVLGLSFGAIQGGMYGLVN--DWD-------KTLELFNNLTEQWMDLLNNNPK-----
>Erwinia_MccE19
--------GFL-DT-VGAITLGALVGLSVGTVKGG-----------VAGGSVGGILGFGLISAGVTMVIGMVYGTVIGGIFGMVN--GWN-------TTAEYFNEVVAQWFDLSLPVPKV----
>Erwinia_28
--------DLL-SG-LQSMVLGATAAGTAGAIIGG-----------VNGGNGGGILGIGSIGQLVGMIGGGLIGLVSGGISGLIV--GWDDPDTITSMCLSFYNSVIDGTFYVGQTSSSLL---
>Erwinia_12
---AGPLDFIL-DR-AASSILSGVAAAVTGGAIGY-----------LRGGDATGVLGLNFIGQLVGAFGGAIIGGIGGVVGGAMVPFEWSYP-----LVIDAFETVINGGIK------------
