# Supplementary material for: Refactored genetic parts for modular assembly of the E. coli MccV type I secretion system used to screen class II microcin candidates from plant-associated bacteria
Source: BMC Biotechnol. 2026 Apr 3;26:66. doi: 10.1186/s12896-026-01148-8 (PMC13174018; doi:10.1186/s12896-026-01148-8)
Supplement: Supplementary file 3 — Supplementary Material 3 [file 12896_2026_1148_MOESM3_ESM.zip › Data S3 Microcin Candidates/README.txt]

Cinful_output_*.csv
  Unprocessed output of cinful when run on genomes from each respective genus.

Microcin_candidate_alignment_*.fasta
  FASTA format alignments of sets of microcin candidates (each genus or experimentally tested ones).

Microcin_candidate_tree_*.tre
  Newick format tree files showing relationships between the sequences of sets of microcin candidates.

Microcin_candidates.csv
  Compiled table of data for all microcin candidates.
