# Supplementary material for: Refactored genetic parts for modular assembly of the E. coli MccV type I secretion system used to screen class II microcin candidates from plant-associated bacteria
Source: BMC Biotechnol. 2026 Apr 3;26:66. doi: 10.1186/s12896-026-01148-8 (PMC13174018; doi:10.1186/s12896-026-01148-8)
Supplement: Supplementary file 4 — Supplementary Material 4 [file 12896_2026_1148_MOESM4_ESM.zip]

Archive with 174 entries (160 files):
- Data S4 Self-inhibition assays/
- __MACOSX/._Data S4 Self-inhibition assays
- Data S4 Self-inhibition assays/2025.01.25 Self Inhibition (MccV, E18, E18, P09, P09)/
- __MACOSX/Data S4 Self-inhibition assays/._2025.01.25 Self Inhibition (MccV, E18, E18, P09, P09)
- Data S4 Self-inhibition assays/analysis_commands.sh
- __MACOSX/Data S4 Self-inhibition assays/._analysis_commands.sh
- Data S4 Self-inhibition assays/2024.12.11 Self Inhibition (MccE08, P03, P05, P06, P10) Files/
- __MACOSX/Data S4 Self-inhibition assays/._2024.12.11 Self Inhibition (MccE08, P03, P05, P06, P10) Files
- Data S4 Self-inhibition assays/2024.11.23 Self Inhibition (G3P2, MccV, E13, P12, P13) Files/
- __MACOSX/Data S4 Self-inhibition assays/._2024.11.23 Self Inhibition (G3P2, MccV, E13, P12, P13) Files
- Data S4 Self-inhibition assays/.DS_Store
- __MACOSX/Data S4 Self-inhibition assays/._.DS_Store
- Data S4 Self-inhibition assays/Final-processed-data-and-pvals.xlsx
- __MACOSX/Data S4 Self-inhibition assays/._Final-processed-data-and-pvals.xlsx
- Data S4 Self-inhibition assays/2024.11.27 Self Inhibition (G3P2, MccV, E14, E15, E16) Files/
- __MACOSX/Data S4 Self-inhibition assays/._2024.11.27 Self Inhibition (G3P2, MccV, E14, E15, E16) Files
- Data S4 Self-inhibition assays/2024.12.13 Self Inhibition (MccE10, E13, E16, P13, X01) Files/
- __MACOSX/Data S4 Self-inhibition assays/._2024.12.13 Self Inhibition (MccE10, E13, E16, P13, X01) Files
- Data S4 Self-inhibition assays/~$Adjusted-p-values.xlsx
- __MACOSX/Data S4 Self-inhibition assays/._~$Adjusted-p-values.xlsx
- Data S4 Self-inhibition assays/2024.12.01 Self Inhibition (MccP01, P02, P03, P05, P06) Files/
- __MACOSX/Data S4 Self-inhibition assays/._2024.12.01 Self Inhibition (MccP01, P02, P03, P05, P06) Files
- Data S4 Self-inhibition assays/2024.11.04 Self Inhibition (G3P2, MccV. P04, P08 CO, P08 OG) Files/
- __MACOSX/Data S4 Self-inhibition assays/._2024.11.04 Self Inhibition (G3P2, MccV. P04, P08 CO, P08 OG) Files
- Data S4 Self-inhibition assays/2024.12.15 Self Inhibition (MccV, X09, X10, X11, X07)/
- __MACOSX/Data S4 Self-inhibition assays/._2024.12.15 Self Inhibition (MccV, X09, X10, X11, X07)
- Data S4 Self-inhibition assays/growth_curve_analysis.R
- __MACOSX/Data S4 Self-inhibition assays/._growth_curve_analysis.R
- Data S4 Self-inhibition assays/2024.12.12 Self Inhibition (MccP11, P12, E03, E14, E15) Files/
- __MACOSX/Data S4 Self-inhibition assays/._2024.12.12 Self Inhibition (MccP11, P12, E03, E14, E15) Files
- Data S4 Self-inhibition assays/adjust_p_values.R
- __MACOSX/Data S4 Self-inhibition assays/._adjust_p_values.R
- Data S4 Self-inhibition assays/2024.12.09 Self Inhibition (MccE03, E07, X09, X10, X11) Files/
- __MACOSX/Data S4 Self-inhibition assays/._2024.12.09 Self Inhibition (MccE03, E07, X09, X10, X11) Files
- Data S4 Self-inhibition assays/README.txt
- __MACOSX/Data S4 Self-inhibition assays/._README.txt
- Data S4 Self-inhibition assays/2024.12.14 Self Inhibition (MccP10, P11, E17, E19, X03) Files/
- __MACOSX/Data S4 Self-inhibition assays/._2024.12.14 Self Inhibition (MccP10, P11, E17, E19, X03) Files
- Data S4 Self-inhibition assays/2024.12.10 Self Inhibition (MccE07, E08, E10, P01, P02) Files/
- __MACOSX/Data S4 Self-inhibition assays/._2024.12.10 Self Inhibition (MccE07, E08, E10, P01, P02) Files
- Data S4 Self-inhibition assays/2024.12.08 Self Inhibition (MccX01, X03, X07, E17, E19) Files/
- __MACOSX/Data S4 Self-inhibition assays/._2024.12.08 Self Inhibition (MccX01, X03, X07, E17, E19) Files
- Data S4 Self-inhibition assays/2025.01.25 Self Inhibition (MccV, E18, E18, P09, P09)/01.25.2025_self-inhibition.xlsx
- __MACOSX/Data S4 Self-inhibition assays/2025.01.25 Self Inhibition (MccV, E18, E18, P09, P09)/._01.25.2025_self-inhibition.xlsx
- Data S4 Self-inhibition assays/2025.01.25 Self Inhibition (MccV, E18, E18, P09, P09)/.DS_Store
- __MACOSX/Data S4 Self-inhibition assays/2025.01.25 Self Inhibition (MccV, E18, E18, P09, P09)/._.DS_Store
- Data S4 Self-inhibition assays/2025.01.25 Self Inhibition (MccV, E18, E18, P09, P09)/01.25.2025_self-inhibition.metadata.csv
- __MACOSX/Data S4 Self-inhibition assays/2025.01.25 Self Inhibition (MccV, E18, E18, P09, P09)/._01.25.2025_self-inhibition.metadata.csv
- Data S4 Self-inhibition assays/2025.01.25 Self Inhibition (MccV, E18, E18, P09, P09)/01.25.2025_self-inhibition.readings.csv
- __MACOSX/Data S4 Self-inhibition assays/2025.01.25 Self Inhibition (MccV, E18, E18, P09, P09)/._01.25.2025_self-inhibition.readings.csv
- Data S4 Self-inhibition assays/2025.01.25 Self Inhibition (MccV, E18, E18, P09, P09)/01.25.2025_self-inhibition.stats.csv
- __MACOSX/Data S4 Self-inhibition assays/2025.01.25 Self Inhibition (MccV, E18, E18, P09, P09)/._01.25.2025_self-inhibition.stats.csv
- Data S4 Self-inhibition assays/2024.12.11 Self Inhibition (MccE08, P03, P05, P06, P10) Files/12.11.2024_self-inhibition.xlsx
- __MACOSX/Data S4 Self-inhibition assays/2024.12.11 Self Inhibition (MccE08, P03, P05, P06, P10) Files/._12.11.2024_self-inhibition.xlsx
- Data S4 Self-inhibition assays/2024.12.11 Self Inhibition (MccE08, P03, P05, P06, P10) Files/.DS_Store
- __MACOSX/Data S4 Self-inhibition assays/2024.12.11 Self Inhibition (MccE08, P03, P05, P06, P10) Files/._.DS_Store
- Data S4 Self-inhibition assays/2024.12.11 Self Inhibition (MccE08, P03, P05, P06, P10) Files/12.11.2024_self-inhibition.readings.csv
- __MACOSX/Data S4 Self-inhibition assays/2024.12.11 Self Inhibition (MccE08, P03, P05, P06, P10) Files/._12.11.2024_self-inhibition.readings.csv
- Data S4 Self-inhibition assays/2024.12.11 Self Inhibition (MccE08, P03, P05, P06, P10) Files/12.11.2024_self-inhibition.metadata.csv
- __MACOSX/Data S4 Self-inhibition assays/2024.12.11 Self Inhibition (MccE08, P03, P05, P06, P10) Files/._12.11.2024_self-inhibition.metadata.csv
- Data S4 Self-inhibition assays/2024.12.11 Self Inhibition (MccE08, P03, P05, P06, P10) Files/12.11.2024_self-inhibition.stats.csv
- __MACOSX/Data S4 Self-inhibition assays/2024.12.11 Self Inhibition (MccE08, P03, P05, P06, P10) Files/._12.11.2024_self-inhibition.stats.csv
- Data S4 Self-inhibition assays/2024.11.23 Self Inhibition (G3P2, MccV, E13, P12, P13) Files/11.23.2024_self-inhibition.stats.csv
- __MACOSX/Data S4 Self-inhibition assays/2024.11.23 Self Inhibition (G3P2, MccV, E13, P12, P13) Files/._11.23.2024_self-inhibition.stats.csv
- Data S4 Self-inhibition assays/2024.11.23 Self Inhibition (G3P2, MccV, E13, P12, P13) Files/.DS_Store
- __MACOSX/Data S4 Self-inhibition assays/2024.11.23 Self Inhibition (G3P2, MccV, E13, P12, P13) Files/._.DS_Store
- Data S4 Self-inhibition assays/2024.11.23 Self Inhibition (G3P2, MccV, E13, P12, P13) Files/11.23.2024_self-inhibition.metadata.csv
- __MACOSX/Data S4 Self-inhibition assays/2024.11.23 Self Inhibition (G3P2, MccV, E13, P12, P13) Files/._11.23.2024_self-inhibition.metadata.csv
- Data S4 Self-inhibition assays/2024.11.23 Self Inhibition (G3P2, MccV, E13, P12, P13) Files/11.23.2024_self-inhibition.readings.csv
- __MACOSX/Data S4 Self-inhibition assays/2024.11.23 Self Inhibition (G3P2, MccV, E13, P12, P13) Files/._11.23.2024_self-inhibition.readings.csv
- Data S4 Self-inhibition assays/2024.11.23 Self Inhibition (G3P2, MccV, E13, P12, P13) Files/11.23.2024_self-inhibition.xlsx
- __MACOSX/Data S4 Self-inhibition assays/2024.11.23 Self Inhibition (G3P2, MccV, E13, P12, P13) Files/._11.23.2024_self-inhibition.xlsx
- Data S4 Self-inhibition assays/2024.11.27 Self Inhibition (G3P2, MccV, E14, E15, E16) Files/.DS_Store
- __MACOSX/Data S4 Self-inhibition assays/2024.11.27 Self Inhibition (G3P2, MccV, E14, E15, E16) Files/._.DS_Store
- Data S4 Self-inhibition assays/2024.11.27 Self Inhibition (G3P2, MccV, E14, E15, E16) Files/11.27.2024_self-inhibition.xlsx
- __MACOSX/Data S4 Self-inhibition assays/2024.11.27 Self Inhibition (G3P2, MccV, E14, E15, E16) Files/._11.27.2024_self-inhibition.xlsx
- Data S4 Self-inhibition assays/2024.11.27 Self Inhibition (G3P2, MccV, E14, E15, E16) Files/11.27.2024_self-inhibition.metadata.csv
- __MACOSX/Data S4 Self-inhibition assays/2024.11.27 Self Inhibition (G3P2, MccV, E14, E15, E16) Files/._11.27.2024_self-inhibition.metadata.csv
- Data S4 Self-inhibition assays/2024.11.27 Self Inhibition (G3P2, MccV, E14, E15, E16) Files/11.27.2024_self-inhibition.readings.csv
- __MACOSX/Data S4 Self-inhibition assays/2024.11.27 Self Inhibition (G3P2, MccV, E14, E15, E16) Files/._11.27.2024_self-inhibition.readings.csv
- Data S4 Self-inhibition assays/2024.11.27 Self Inhibition (G3P2, MccV, E14, E15, E16) Files/11.27.2024_self-inhibition.stats.csv
- __MACOSX/Data S4 Self-inhibition assays/2024.11.27 Self Inhibition (G3P2, MccV, E14, E15, E16) Files/._11.27.2024_self-inhibition.stats.csv
- Data S4 Self-inhibition assays/2024.12.13 Self Inhibition (MccE10, E13, E16, P13, X01) Files/.DS_Store
- __MACOSX/Data S4 Self-inhibition assays/2024.12.13 Self Inhibition (MccE10, E13, E16, P13, X01) Files/._.DS_Store
- Data S4 Self-inhibition assays/2024.12.13 Self Inhibition (MccE10, E13, E16, P13, X01) Files/12.13.2024_self-inhibition.stats.csv
- __MACOSX/Data S4 Self-inhibition assays/2024.12.13 Self Inhibition (MccE10, E13, E16, P13, X01) Files/._12.13.2024_self-inhibition.stats.csv
- Data S4 Self-inhibition assays/2024.12.13 Self Inhibition (MccE10, E13, E16, P13, X01) Files/12.13.2024_self-inhibition.metadata.csv
- __MACOSX/Data S4 Self-inhibition assays/2024.12.13 Self Inhibition (MccE10, E13, E16, P13, X01) Files/._12.13.2024_self-inhibition.metadata.csv
- Data S4 Self-inhibition assays/2024.12.13 Self Inhibition (MccE10, E13, E16, P13, X01) Files/12.13.2024_self-inhibition.xlsx
- __MACOSX/Data S4 Self-inhibition assays/2024.12.13 Self Inhibition (MccE10, E13, E16, P13, X01) Files/._12.13.2024_self-inhibition.xlsx
- Data S4 Self-inhibition assays/2024.12.13 Self Inhibition (MccE10, E13, E16, P13, X01) Files/12.13.2024_self-inhibition.readings.csv
- __MACOSX/Data S4 Self-inhibition assays/2024.12.13 Self Inhibition (MccE10, E13, E16, P13, X01) Files/._12.13.2024_self-inhibition.readings.csv
- Data S4 Self-inhibition assays/2024.12.01 Self Inhibition (MccP01, P02, P03, P05, P06) Files/.DS_Store
- __MACOSX/Data S4 Self-inhibition assays/2024.12.01 Self Inhibition (MccP01, P02, P03, P05, P06) Files/._.DS_Store
- Data S4 Self-inhibition assays/2024.12.01 Self Inhibition (MccP01, P02, P03, P05, P06) Files/12.1.2024_self-inhibition.stats.csv
- __MACOSX/Data S4 Self-inhibition assays/2024.12.01 Self Inhibition (MccP01, P02, P03, P05, P06) Files/._12.1.2024_self-inhibition.stats.csv
- Data S4 Self-inhibition assays/2024.12.01 Self Inhibition (MccP01, P02, P03, P05, P06) Files/12.1.2024_self-inhibition.readings.csv
- __MACOSX/Data S4 Self-inhibition assays/2024.12.01 Self Inhibition (MccP01, P02, P03, P05, P06) Files/._12.1.2024_self-inhibition.readings.csv
- Data S4 Self-inhibition assays/2024.12.01 Self Inhibition (MccP01, P02, P03, P05, P06) Files/12.1.2024_self-inhibition.xlsx
- __MACOSX/Data S4 Self-inhibition assays/2024.12.01 Self Inhibition (MccP01, P02, P03, P05, P06) Files/._12.1.2024_self-inhibition.xlsx
- Data S4 Self-inhibition assays/2024.12.01 Self Inhibition (MccP01, P02, P03, P05, P06) Files/12.1.2024_self-inhibition.metadata.csv
- __MACOSX/Data S4 Self-inhibition assays/2024.12.01 Self Inhibition (MccP01, P02, P03, P05, P06) Files/._12.1.2024_self-inhibition.metadata.csv
- Data S4 Self-inhibition assays/2024.11.04 Self Inhibition (G3P2, MccV. P04, P08 CO, P08 OG) Files/11.4.2024_self-inhibition.stats.csv
- __MACOSX/Data S4 Self-inhibition assays/2024.11.04 Self Inhibition (G3P2, MccV. P04, P08 CO, P08 OG) Files/._11.4.2024_self-inhibition.stats.csv
- Data S4 Self-inhibition assays/2024.11.04 Self Inhibition (G3P2, MccV. P04, P08 CO, P08 OG) Files/.DS_Store
- __MACOSX/Data S4 Self-inhibition assays/2024.11.04 Self Inhibition (G3P2, MccV. P04, P08 CO, P08 OG) Files/._.DS_Store
- Data S4 Self-inhibition assays/2024.11.04 Self Inhibition (G3P2, MccV. P04, P08 CO, P08 OG) Files/11.4.2024_self-inhibition.metadata.csv
- __MACOSX/Data S4 Self-inhibition assays/2024.11.04 Self Inhibition (G3P2, MccV. P04, P08 CO, P08 OG) Files/._11.4.2024_self-inhibition.metadata.csv
- Data S4 Self-inhibition assays/2024.11.04 Self Inhibition (G3P2, MccV. P04, P08 CO, P08 OG) Files/11.4.2024_self-inhibition.readings.csv
- __MACOSX/Data S4 Self-inhibition assays/2024.11.04 Self Inhibition (G3P2, MccV. P04, P08 CO, P08 OG) Files/._11.4.2024_self-inhibition.readings.csv
- Data S4 Self-inhibition assays/2024.11.04 Self Inhibition (G3P2, MccV. P04, P08 CO, P08 OG) Files/11.4.2024_self-inhibition.xlsx
- __MACOSX/Data S4 Self-inhibition assays/2024.11.04 Self Inhibition (G3P2, MccV. P04, P08 CO, P08 OG) Files/._11.4.2024_self-inhibition.xlsx
- Data S4 Self-inhibition assays/2024.12.15 Self Inhibition (MccV, X09, X10, X11, X07)/.DS_Store
- __MACOSX/Data S4 Self-inhibition assays/2024.12.15 Self Inhibition (MccV, X09, X10, X11, X07)/._.DS_Store
- Data S4 Self-inhibition assays/2024.12.15 Self Inhibition (MccV, X09, X10, X11, X07)/12.15.2024_self-inhibition.stats.csv
- __MACOSX/Data S4 Self-inhibition assays/2024.12.15 Self Inhibition (MccV, X09, X10, X11, X07)/._12.15.2024_self-inhibition.stats.csv
- Data S4 Self-inhibition assays/2024.12.15 Self Inhibition (MccV, X09, X10, X11, X07)/12.15.2024_self-inhibition.readings.csv
- __MACOSX/Data S4 Self-inhibition assays/2024.12.15 Self Inhibition (MccV, X09, X10, X11, X07)/._12.15.2024_self-inhibition.readings.csv
- Data S4 Self-inhibition assays/2024.12.15 Self Inhibition (MccV, X09, X10, X11, X07)/12.15.2024_self-inhibition.xlsx
- __MACOSX/Data S4 Self-inhibition assays/2024.12.15 Self Inhibition (MccV, X09, X10, X11, X07)/._12.15.2024_self-inhibition.xlsx
- Data S4 Self-inhibition assays/2024.12.15 Self Inhibition (MccV, X09, X10, X11, X07)/12.15.2024_self-inhibition.metadata.csv
- __MACOSX/Data S4 Self-inhibition assays/2024.12.15 Self Inhibition (MccV, X09, X10, X11, X07)/._12.15.2024_self-inhibition.metadata.csv
- Data S4 Self-inhibition assays/2024.12.12 Self Inhibition (MccP11, P12, E03, E14, E15) Files/.Rhistory
- __MACOSX/Data S4 Self-inhibition assays/2024.12.12 Self Inhibition (MccP11, P12, E03, E14, E15) Files/._.Rhistory
- Data S4 Self-inhibition assays/2024.12.12 Self Inhibition (MccP11, P12, E03, E14, E15) Files/12.12.2024_self-inhibition.metadata.csv
- __MACOSX/Data S4 Self-inhibition assays/2024.12.12 Self Inhibition (MccP11, P12, E03, E14, E15) Files/._12.12.2024_self-inhibition.metadata.csv
- Data S4 Self-inhibition assays/2024.12.12 Self Inhibition (MccP11, P12, E03, E14, E15) Files/.DS_Store
- __MACOSX/Data S4 Self-inhibition assays/2024.12.12 Self Inhibition (MccP11, P12, E03, E14, E15) Files/._.DS_Store
- Data S4 Self-inhibition assays/2024.12.12 Self Inhibition (MccP11, P12, E03, E14, E15) Files/12.12.2024_self-inhibition.readings.csv
- __MACOSX/Data S4 Self-inhibition assays/2024.12.12 Self Inhibition (MccP11, P12, E03, E14, E15) Files/._12.12.2024_self-inhibition.readings.csv
- Data S4 Self-inhibition assays/2024.12.12 Self Inhibition (MccP11, P12, E03, E14, E15) Files/12.12.2024_self-inhibition.stats.csv
- __MACOSX/Data S4 Self-inhibition assays/2024.12.12 Self Inhibition (MccP11, P12, E03, E14, E15) Files/._12.12.2024_self-inhibition.stats.csv
- Data S4 Self-inhibition assays/2024.12.12 Self Inhibition (MccP11, P12, E03, E14, E15) Files/12.12.2024_self-inhibition.xlsx
- __MACOSX/Data S4 Self-inhibition assays/2024.12.12 Self Inhibition (MccP11, P12, E03, E14, E15) Files/._12.12.2024_self-inhibition.xlsx
- Data S4 Self-inhibition assays/2024.12.09 Self Inhibition (MccE03, E07, X09, X10, X11) Files/.DS_Store
- __MACOSX/Data S4 Self-inhibition assays/2024.12.09 Self Inhibition (MccE03, E07, X09, X10, X11) Files/._.DS_Store
- Data S4 Self-inhibition assays/2024.12.09 Self Inhibition (MccE03, E07, X09, X10, X11) Files/12.9.2024_self-inhibition.stats.csv
- __MACOSX/Data S4 Self-inhibition assays/2024.12.09 Self Inhibition (MccE03, E07, X09, X10, X11) Files/._12.9.2024_self-inhibition.stats.csv
- Data S4 Self-inhibition assays/2024.12.09 Self Inhibition (MccE03, E07, X09, X10, X11) Files/12.9.2024_self-inhibition.readings.csv
- __MACOSX/Data S4 Self-inhibition assays/2024.12.09 Self Inhibition (MccE03, E07, X09, X10, X11) Files/._12.9.2024_self-inhibition.readings.csv
- Data S4 Self-inhibition assays/2024.12.09 Self Inhibition (MccE03, E07, X09, X10, X11) Files/12.9.2024_self-inhibition.metadata.csv
- __MACOSX/Data S4 Self-inhibition assays/2024.12.09 Self Inhibition (MccE03, E07, X09, X10, X11) Files/._12.9.2024_self-inhibition.metadata.csv
- Data S4 Self-inhibition assays/2024.12.09 Self Inhibition (MccE03, E07, X09, X10, X11) Files/12.9.2024_self-inhibition.xlsx
- __MACOSX/Data S4 Self-inhibition assays/2024.12.09 Self Inhibition (MccE03, E07, X09, X10, X11) Files/._12.9.2024_self-inhibition.xlsx
- Data S4 Self-inhibition assays/2024.12.14 Self Inhibition (MccP10, P11, E17, E19, X03) Files/.DS_Store
- __MACOSX/Data S4 Self-inhibition assays/2024.12.14 Self Inhibition (MccP10, P11, E17, E19, X03) Files/._.DS_Store
- Data S4 Self-inhibition assays/2024.12.14 Self Inhibition (MccP10, P11, E17, E19, X03) Files/12.14.2024_self-inhibition.xlsx
- __MACOSX/Data S4 Self-inhibition assays/2024.12.14 Self Inhibition (MccP10, P11, E17, E19, X03) Files/._12.14.2024_self-inhibition.xlsx
- Data S4 Self-inhibition assays/2024.12.14 Self Inhibition (MccP10, P11, E17, E19, X03) Files/12.14.2024_self-inhibition.stats.csv
- __MACOSX/Data S4 Self-inhibition assays/2024.12.14 Self Inhibition (MccP10, P11, E17, E19, X03) Files/._12.14.2024_self-inhibition.stats.csv
- Data S4 Self-inhibition assays/2024.12.14 Self Inhibition (MccP10, P11, E17, E19, X03) Files/12.14.2024_self-inhibition.readings.csv
- __MACOSX/Data S4 Self-inhibition assays/2024.12.14 Self Inhibition (MccP10, P11, E17, E19, X03) Files/._12.14.2024_self-inhibition.readings.csv
- Data S4 Self-inhibition assays/2024.12.14 Self Inhibition (MccP10, P11, E17, E19, X03) Files/12.14.2024_self-inhibition.metadata.csv
- __MACOSX/Data S4 Self-inhibition assays/2024.12.14 Self Inhibition (MccP10, P11, E17, E19, X03) Files/._12.14.2024_self-inhibition.metadata.csv
- Data S4 Self-inhibition assays/2024.12.10 Self Inhibition (MccE07, E08, E10, P01, P02) Files/12.10.2024_self-inhibition.readings.csv
- __MACOSX/Data S4 Self-inhibition assays/2024.12.10 Self Inhibition (MccE07, E08, E10, P01, P02) Files/._12.10.2024_self-inhibition.readings.csv
- Data S4 Self-inhibition assays/2024.12.10 Self Inhibition (MccE07, E08, E10, P01, P02) Files/.DS_Store
- __MACOSX/Data S4 Self-inhibition assays/2024.12.10 Self Inhibition (MccE07, E08, E10, P01, P02) Files/._.DS_Store
- Data S4 Self-inhibition assays/2024.12.10 Self Inhibition (MccE07, E08, E10, P01, P02) Files/12.10.2024_self-inhibition.metadata.csv
- __MACOSX/Data S4 Self-inhibition assays/2024.12.10 Self Inhibition (MccE07, E08, E10, P01, P02) Files/._12.10.2024_self-inhibition.metadata.csv
- Data S4 Self-inhibition assays/2024.12.10 Self Inhibition (MccE07, E08, E10, P01, P02) Files/12.10.2024_self-inhibition.stats.csv
- __MACOSX/Data S4 Self-inhibition assays/2024.12.10 Self Inhibition (MccE07, E08, E10, P01, P02) Files/._12.10.2024_self-inhibition.stats.csv
- Data S4 Self-inhibition assays/2024.12.10 Self Inhibition (MccE07, E08, E10, P01, P02) Files/12.10.2024_self-inhibition.xlsx
- __MACOSX/Data S4 Self-inhibition assays/2024.12.10 Self Inhibition (MccE07, E08, E10, P01, P02) Files/._12.10.2024_self-inhibition.xlsx
- Data S4 Self-inhibition assays/2024.12.08 Self Inhibition (MccX01, X03, X07, E17, E19) Files/12.8.2024_self-inhibition.xlsx
- __MACOSX/Data S4 Self-inhibition assays/2024.12.08 Self Inhibition (MccX01, X03, X07, E17, E19) Files/._12.8.2024_self-inhibition.xlsx
- Data S4 Self-inhibition assays/2024.12.08 Self Inhibition (MccX01, X03, X07, E17, E19) Files/12.8.2024_self-inhibition.readings.csv
- __MACOSX/Data S4 Self-inhibition assays/2024.12.08 Self Inhibition (MccX01, X03, X07, E17, E19) Files/._12.8.2024_self-inhibition.readings.csv
- Data S4 Self-inhibition assays/2024.12.08 Self Inhibition (MccX01, X03, X07, E17, E19) Files/.DS_Store
- __MACOSX/Data S4 Self-inhibition assays/2024.12.08 Self Inhibition (MccX01, X03, X07, E17, E19) Files/._.DS_Store
- Data S4 Self-inhibition assays/2024.12.08 Self Inhibition (MccX01, X03, X07, E17, E19) Files/12.8.2024_self-inhibition.metadata.csv
- __MACOSX/Data S4 Self-inhibition assays/2024.12.08 Self Inhibition (MccX01, X03, X07, E17, E19) Files/._12.8.2024_self-inhibition.metadata.csv
- Data S4 Self-inhibition assays/2024.12.08 Self Inhibition (MccX01, X03, X07, E17, E19) Files/12.8.2024_self-inhibition.stats.csv
- __MACOSX/Data S4 Self-inhibition assays/2024.12.08 Self Inhibition (MccX01, X03, X07, E17, E19) Files/._12.8.2024_self-inhibition.stats.csv
