# Supplementary material for: Refactored genetic parts for modular assembly of the E. coli MccV type I secretion system used to screen class II microcin candidates from plant-associated bacteria
Source: BMC Biotechnol. 2026 Apr 3;26:66. doi: 10.1186/s12896-026-01148-8 (PMC13174018; doi:10.1186/s12896-026-01148-8)
Supplement: Supplementary file 4 — Supplementary Material 4 [file 12896_2026_1148_MOESM4_ESM.zip › Data S4 Self-inhibition assays/analysis_commands.sh]

Rscript growth_curve_analysis.R -p "2024.11.04 Self Inhibition (G3P2, MccV. P04, P08 CO, P08 OG) Files/11.4.2024_self-inhibition"
Rscript growth_curve_analysis.R -p "2024.11.23 Self Inhibition (G3P2, MccV, E13, P12, P13) Files/11.23.2024_self-inhibition"
Rscript growth_curve_analysis.R -p "2024.11.27 Self Inhibition (G3P2, MccV, E14, E15, E16) Files/11.27.2024_self-inhibition"
Rscript growth_curve_analysis.R -p "2024.12.01 Self Inhibition (MccP01, P02, P03, P05, P06) Files/12.1.2024_self-inhibition"
Rscript growth_curve_analysis.R -p "2024.12.08 Self Inhibition (MccX01, X03, X07, E17, E19) Files/12.8.2024_self-inhibition"
Rscript growth_curve_analysis.R -p "2024.12.09 Self Inhibition (MccE03, E07, X09, X10, X11) Files/12.9.2024_self-inhibition"
Rscript growth_curve_analysis.R -p "2024.12.10 Self Inhibition (MccE07, E08, E10, P01, P02) Files/12.10.2024_self-inhibition"
Rscript growth_curve_analysis.R -p "2024.12.11 Self Inhibition (MccE08, P03, P05, P06, P10) Files/12.11.2024_self-inhibition"
Rscript growth_curve_analysis.R -p "2024.12.12 Self Inhibition (MccP11, P12, E03, E14, E15) Files/12.12.2024_self-inhibition"
Rscript growth_curve_analysis.R -p "2024.12.13 Self Inhibition (MccE10, E13, E16, P13, X01) Files/12.13.2024_self-inhibition"
Rscript growth_curve_analysis.R -p "2024.12.14 Self Inhibition (MccP10, P11, E17, E19, X03) Files/12.14.2024_self-inhibition"
Rscript growth_curve_analysis.R -p "2024.12.15 Self Inhibition (MccV, X09, X10, X11, X07)/12.15.2024_self-inhibition"
Rscript growth_curve_analysis.R -p "2025.01.25 Self Inhibition Assay (MccV, E18, E18, P09, P09)/01.25.2025_self-inhibition"
