# Supplementary material for: Refactored genetic parts for modular assembly of the E. coli MccV type I secretion system used to screen class II microcin candidates from plant-associated bacteria
Source: BMC Biotechnol. 2026 Apr 3;26:66. doi: 10.1186/s12896-026-01148-8 (PMC13174018; doi:10.1186/s12896-026-01148-8)
Supplement: Supplementary file 4 — Supplementary Material 4 [file 12896_2026_1148_MOESM4_ESM.zip › Data S4 Self-inhibition assays/Final-processed-data-and-pvals.xlsx]

## Sheet: Sheet1
microcin	date	replicate	figure	4h_p-value	12h_p-value	4h_mean_induced_OD	4h_mean_uninduced_OD	4h_induced_to_uninduced_Fr	12h_mean_induced_OD	12h_mean_uninduced_OD	12h_induced_to_uninduced_Fr	4h_adj_p-value	12h_adj_p-value	4h_adj_significance_level	12h_adj_significance_level	4h_mean_OD_ratio	4h_mean_effect_size	12h_mean_OD_ratio	12h_mean_effect_size
G3P2	2024-11-27	1	main	0.379762	0.0717211	0.275539	0.277989	0.991187	0.698026	0.737039	0.947069	0.61252	0.105472			0.979026	-0.0209738	0.940678	-0.0593218
MccE03	2024-12-12	1	main	0.155422	0.00477158	0.390651	0.404038	0.966866	0.770076	0.824238	0.934288	0.298889	0.0108445			0.735878	-0.264122	0.85025	-0.14975
MccE07	2024-12-09	1	main	5.14731e-08	6.06168e-07	0.186551	0.369488	0.50489	0.602876	0.786826	0.766213	6.4375e-07	1.515e-05	***	***	0.767436	-0.232564	0.875534	-0.124466
MccE10	2024-12-13	1	main	0.718757	0.26051	0.343531	0.333531	1.02998	0.694219	0.704894	0.984856	0.876533	0.296034			1.0707	0.0706985	0.978815	-0.0211853
MccE13	2024-12-13	1	main	0.975605	0.159308	0.353131	0.317731	1.11141	0.722169	0.742381	0.972773	0.995515	0.204241			0.82018	-0.17982	0.880856	-0.119144
MccE14	2024-12-12	1	main	4.35817e-08	9.25588e-06	0.213351	0.403351	0.528946	0.647788	0.821088	0.788939	6.4375e-07	5.55e-05	***	***	0.767139	-0.232861	0.8708	-0.1292
MccE15	2024-12-12	1	main	0.569693	0.0609089	0.393626	0.391538	1.00533	0.772763	0.811163	0.952661	0.769856	0.0939755			0.96966	-0.03034	0.95492	-0.0450805
MccE17	2024-12-14	1	main	0.00653988	0.000642839	0.384142	0.411292	0.933988	0.792404	0.827854	0.957178	0.0192349	0.0018907			0.951751	-0.0482494	0.972922	-0.0270782
MccE19	2024-12-14	1	main	0.0816672	0.210934	0.385979	0.398117	0.969513	0.781742	0.790704	0.988665	0.194446	0.251111			0.968184	-0.0318157	0.979898	-0.0201025
MccP01	2024-12-10	1	main	0.140332	0.12468	0.417149	0.431449	0.966856	0.829174	0.853824	0.97113	0.280665	0.164052			0.96231	-0.0376901	0.9763	-0.0236997
MccP02	2024-12-10	1	main	0.0108254	0.0782073	0.411012	0.429137	0.957764	0.829624	0.845287	0.981471	0.0300705	0.111725			0.959175	-0.0408249	0.93347	-0.0665301
MccP03	2024-12-01	1	main	0.122487	0.0255515	0.357047	0.371697	0.960586	0.698809	0.789197	0.885469	0.266277	0.0491374		*	0.968712	-0.0312879	0.780553	-0.219447
MccP04	2024-11-04	1	main	0.264986	2.29773e-06	0.37957	0.38857	0.976838	0.571933	0.846508	0.675638	0.456872	2.3e-05		***	0.96114	-0.0388604	0.795652	-0.204348
MccP05	2024-12-01	1	main	0.116334	0.0847991	0.346359	0.366347	0.945441	0.701809	0.766447	0.915666	0.264395	0.117777			0.93399	-0.0660099	0.905463	-0.0945374
MccP06	2024-12-01	1	main	0.000669678	0.000215596	0.346872	0.375997	0.922539	0.718834	0.802934	0.895259	0.00257568	0.000718653		***	0.96342	-0.0365795	0.891497	-0.108503
MccP10	2024-12-14	1	main	0.565657	5.04665e-05	0.376454	0.374842	1.0043	0.681329	0.767492	0.887735	0.769856	0.000180357		***	0.873558	-0.126442	0.87271	-0.12729
MccP11	2024-12-14	1	main	2.34738e-05	2.68165e-07	0.296804	0.399567	0.742815	0.703617	0.820367	0.857686	0.0001175	1.34e-05	***	***	0.757325	-0.242675	0.855943	-0.144057
MccP12	2024-12-12	1	main	0.000785812	9.99321e-06	0.293963	0.380863	0.771834	0.693751	0.812163	0.854201	0.00280647	5.55e-05	**	***	0.673512	-0.326488	0.846613	-0.153387
MccP13	2024-12-13	1	main	1.34391e-06	1.11216e-06	0.175731	0.305519	0.57519	0.577444	0.688231	0.839026	9.57143e-06	1.675e-05	***	***	0.395042	-0.604958	0.519311	-0.480689
MccV	2024-12-15	1	main	2.78599e-08	1.34093e-06	0.0673542	0.313429	0.214895	0.0847167	0.424442	0.199596	6.4375e-07	1.675e-05	***	***	0.620241	-0.379759	0.579648	-0.420352
MccX01	2024-12-08	1	main	0.79697	0.0583932	0.385278	0.375665	1.02559	0.77219	0.804615	0.959701	0.948774	0.0939755			1.02079	0.020794	0.97297	-0.0270299
MccX03	2024-12-08	1	main	0.660773	0.272242	0.392903	0.386715	1.016	0.800003	0.811165	0.986239	0.862039	0.302491			0.979075	-0.0209249	0.972073	-0.0279267
MccX07	2024-12-15	1	main	0.128514	0.183998	0.333254	0.353717	0.94215	0.738192	0.770629	0.957908	0.267738	0.229997			0.966415	-0.0335851	0.929164	-0.0708363
MccX09	2024-12-09	1	main	0.432886	0.00367101	0.380001	0.383576	0.99068	0.710826	0.789438	0.90042	0.676385	0.00874049		**	0.97914	-0.0208597	0.910639	-0.089361
MccX11	2024-12-09	1	main	0.239474	0.0315201	0.370326	0.382726	0.967601	0.735076	0.798251	0.920858	0.427632	0.0583705			0.995416	-0.00458417	0.962182	-0.0378177
G3P2	2024-11-23	2	supp	0.689631	0.532497	0.315482	0.308319	1.02323	0.726232	0.723694	1.00351	0.862039	0.554685			0.995416	-0.00458417	0.962182	-0.0378177
MccE03	2024-12-09	2	supp	0.999457	0.0546854	0.393251	0.328551	1.19693	0.706476	0.746051	0.946954	0.999457	0.0911424			1.11008	0.110078	0.97523	-0.0247698
MccE07	2024-12-10	2	supp	9.74026e-08	1.11413e-05	0.184437	0.431762	0.427172	0.612924	0.834662	0.734338	9.74e-07	5.55e-05	***	***	0.812049	-0.187951	0.840646	-0.159354
MccE10	2024-12-10	2	supp	0.00291467	0.0620239	0.379387	0.427312	0.887845	0.783362	0.826399	0.947922	0.00910834	0.0939755	**		0.657509	-0.342491	0.84113	-0.15887
MccE13	2024-11-23	2	supp	7.22178e-06	2.38279e-05	0.136094	0.339232	0.401183	0.543632	0.771732	0.704431	4.01111e-05	0.000108182	***	***	0.644514	-0.355486	0.826176	-0.173824
MccE14	2024-11-27	2	supp	0.000157553	0.00792413	0.106914	0.246301	0.434077	0.503164	0.696089	0.722844	0.00071615	0.0165086	***	*	0.41763	-0.58237	0.713638	-0.286362
MccE15	2024-11-27	2	supp	0.502182	0.00184395	0.275989	0.275926	1.00023	0.677976	0.768901	0.881747	0.738503	0.00485251		**	0.717152	-0.282848	0.802296	-0.197704
MccE17	2024-12-08	2	supp	0.858311	0.728838	0.39254	0.379603	1.03408	0.807878	0.789265	1.02358	0.975354	0.743712			1.01715	0.0171541	0.952664	-0.0473355
MccE19	2024-12-08	2	supp	0.923071	0.829665	0.40259	0.385928	1.04318	0.817128	0.798703	1.02307	0.98199	0.829665			1.03863	0.0386284	1.02333	0.0233254
MccP01	2024-12-01	2	supp	0.196162	0.0457805	0.352309	0.365709	0.963359	0.721909	0.771309	0.935953	0.363263	0.078932			1.00327	0.00326702	0.979511	-0.0204892
MccP02	2024-12-01	2	supp	0.00192048	0.00125066	0.363409	0.391872	0.927368	0.746584	0.823497	0.906603	0.00640159	0.00347407			0.945363	-0.0546367	0.921278	-0.0787222
MccP03	2024-12-11	2	supp	0.0322573	0.0404877	0.320393	0.342381	0.935781	0.729218	0.759831	0.959711	0.0848876	0.0722995			0.931574	-0.0684258	0.933157	-0.066843
MccP04	2024-12-13	2	supp	0.954635	3.79866e-06	0.354844	0.330406	1.07396	0.551656	0.771369	0.715165	0.994411	2.71429e-05		***	1.00487	0.00487125	0.837438	-0.162562
MccP05	2024-12-11	2	supp	0.909052	0.207934	0.342568	0.323356	1.05942	0.723718	0.748206	0.967272	0.98199	0.251111			1.06669	0.066689	0.841219	-0.158781
MccP06	2024-12-11	2	supp	0.462808	0.217358	0.349593	0.351056	0.995834	0.737481	0.753018	0.979366	0.701225	0.252742			1.02762	0.027625	0.973319	-0.026681
MccP10	2024-12-11	2	supp	0.902663	0.111171	0.374543	0.353156	1.06056	0.742556	0.755606	0.982729	0.98199	0.150231			1.0282	0.0281975	0.981048	-0.0189523
MccP11	2024-12-12	2	supp	1.27411e-06	3.32778e-05	0.269638	0.393551	0.685142	0.668701	0.805926	0.82973	9.57143e-06	0.00013875	***	***	0.872852	-0.127148	0.90623	-0.0937705
MccP12	2024-11-23	2	supp	5.23613e-06	0.000278446	0.202357	0.321907	0.628619	0.605407	0.746682	0.810796	3.275e-05	0.000870144	***	***	0.656881	-0.343119	0.820263	-0.179737
MccP13	2024-11-23	2	supp	2.49796e-08	5.00984e-05	0.121019	0.311607	0.388371	0.560944	0.728182	0.770335	6.4375e-07	0.000180357	***	***	0.508495	-0.491505	0.790566	-0.209434
MccV	2024-11-27	2	supp	0.000364738	0.00914695	0.0573888	0.219676	0.261243	0.132214	0.271051	0.487781	0.00151974	0.0182939	**	*	0.324807	-0.675193	0.629058	-0.370942
MccX01	2024-12-13	2	supp	0.674411	0.00535974	0.361519	0.355006	1.01834	0.735731	0.775169	0.949124	0.862039	0.0116516			0.639794	-0.360206	0.718453	-0.281547
MccX03	2024-12-14	2	supp	0.534416	0.456337	0.386217	0.383904	1.00602	0.757492	0.763329	0.992353	0.763452	0.485465			1.01218	0.0121842	0.970738	-0.0292617
MccX07	2024-12-08	2	supp	0.838171	0.419107	0.394503	0.38229	1.03195	0.787378	0.794953	0.990471	0.974617	0.455551			1.01898	0.0189846	0.991412	-0.00858813
MccX09	2024-12-15	2	supp	0.0419496	3.73474e-06	0.350342	0.370304	0.946092	0.722329	0.807329	0.894715	0.104874	2.71429e-05		***	0.989019	-0.0109814	0.942593	-0.0574071
MccX11	2024-12-15	2	supp	0.291403	0.00322984	0.341554	0.347542	0.982772	0.724067	0.794392	0.911473	0.485672	0.0080746			0.964432	-0.0355683	0.903094	-0.0969061
