# Supplementary material for: Refactored genetic parts for modular assembly of the E. coli MccV type I secretion system used to screen class II microcin candidates from plant-associated bacteria
Source: BMC Biotechnol. 2026 Apr 3;26:66. doi: 10.1186/s12896-026-01148-8 (PMC13174018; doi:10.1186/s12896-026-01148-8)
Supplement: Supplementary file 4 — Supplementary Material 4 [file 12896_2026_1148_MOESM4_ESM.zip › Data S4 Self-inhibition assays/growth_curve_analysis.R]

# Import libraries
library(readr)
library(tidyverse)
library(dplyr)


library(optparse)

option_list <- list(
  make_option(c("-p", "--base-path"), type="character", help="Base path to inpout and output files. Expect to find *.readings.csv and *.metadata.csv files")
)

opt_parser <- OptionParser(option_list=option_list)
opt <- parse_args(opt_parser)

path = opt$`base-path`

cat("Base path: ", path, "\n")
#path = "2024.11.04 Self Inhibition (G3P2, MccV. P04, P08 CO, P08 OG) Files/11.4.2024_self-inhibition"
#path = "2024.11.23 Self Inhibition (G3P2, MccV, E13, P12, P13) Files/11.23.2024_self-inhibition"
#path="2025.01.25 Self Inhibition Assay (MccV, E18, E18, P09, P09)/01.25.2025_self-inhibition"

# Import and reformat data from raw plate reader file
data <- read_csv(paste0(path, ".readings.csv"))
metadata <- read_csv(paste0(path, ".metadata.csv"))

# Re-format the well labels to represent the strains tested
reformatted <- data |> 
  pivot_longer(cols = c(-`Time [s]`, -`Temp. [°C]`),
               names_to = "Replicate",
               values_to = "OD600") |>
  mutate(Column = case_when(str_detect(Replicate, ".*A.*") ~ "A",
                            str_detect(Replicate, ".*B.*") ~ "B",
                            str_detect(Replicate, ".*C.*") ~ "C",
                            str_detect(Replicate, ".*D.*") ~ "D",
                            str_detect(Replicate, ".*E.*") ~ "E",
                            str_detect(Replicate, ".*F.*") ~ "F",
                            str_detect(Replicate, ".*G.*") ~ "G",
                            str_detect(Replicate, ".*H.*") ~ "H",
                            str_detect(Replicate, ".*I.*") ~ "I",
                            str_detect(Replicate, ".*J.*") ~ "J",
                            str_detect(Replicate, ".*K.*") ~ "K",
                            str_detect(Replicate, ".*L.*") ~ "L"),
         `Time [s]` = as.numeric(`Time [s]`)/3600
  )
         
reformatted = reformatted |> left_join(metadata, by="Column")       
reformatted$Induction = if_else(reformatted$Induced, "+Mcc", "-Mcc")

# Subtract the average of the blanks
blanks = reformatted %>% filter(Strain == "Blank")
mean_blanks = mean(blanks$OD600)

reformatted = reformatted |> filter(!(Strain %in% c("Empty", "Blank")))
reformatted$OD600 = reformatted$OD600 - mean_blanks

# Average replicates for each strain
averaged <- reformatted |>
  group_by(Strain, Induction, `Time [s]`) |>
  summarize(averagedOD600 = mean(OD600), StdOD600 = sd(OD600)) |>
  left_join(reformatted) |>
  select(Strain, `Time [s]`, averagedOD600, Induction, StdOD600)

averaged <- distinct(averaged)

# Calculating the t-value between the difference in growth rates when induced and uninduced at 4 and 12 Hr timepoints
# Get values at 4 and 12 hours for each replicate
timepoint_4 <- filter(reformatted,`Time [s]` > 4 & `Time [s]` < 4.25)
timepoint_12 <- filter(reformatted,`Time [s]` > 12 & `Time [s]` < 12.25)

# Reformat data
timepoint_4 <- timepoint_4 %>% 
  pivot_wider(
    names_from = Induction, 
    values_from = OD600
  ) %>%
  mutate(Strain_Number = substr(Replicate, nchar(Replicate), nchar(Replicate))) %>% 
  select(-Replicate) %>%
  group_by(Strain, Strain_Number) %>%
  mutate(MccID=paste(Strain, Strain_Number, sep = "_")) %>%
  pivot_longer(cols=c('-Mcc', '+Mcc'), names_to = "Induction", values_to = "OD", values_drop_na = TRUE)

timepoint_12 <- timepoint_12 %>% 
  pivot_wider(
    names_from = Induction, 
    values_from = OD600
  ) %>%
  mutate(Strain_Number = substr(Replicate, nchar(Replicate), nchar(Replicate))) %>%
  select(-Replicate)%>%
  group_by(Strain, Strain_Number) %>%
  mutate(MccID=paste(Strain, Strain_Number, sep = "_")) %>%
  pivot_longer(cols=c('-Mcc', '+Mcc'), names_to = "Induction", values_to = "OD", values_drop_na = TRUE)

 
# conduct t-test 
t_test_df4 <- timepoint_4 %>% select('Strain', 'Strain_Number', 'Induction', 'OD')

t_test_df12 <- timepoint_12 %>% select('Strain', 'Strain_Number', 'Induction', 'OD')

results4 <- t_test_df4 %>%
  group_by(Strain) %>%
  summarise(p.value = t.test(OD ~ Induction, alternative="greater")$p.value) %>%
  ungroup()

results12 <- t_test_df12 %>%
  group_by(Strain) %>%
  summarise(p.value = t.test(OD ~ Induction, alternative="greater")$p.value) %>%
  ungroup()

means4 = t_test_df4 %>% pivot_wider(names_from=Induction, values_from = OD) %>%
  group_by(Strain) %>% summarize(`4h_mean_induced_OD`=mean(`+Mcc`), `4h_mean_uninduced_OD`=mean(`-Mcc`)) %>%
  mutate(`4h_induced_to_uninduced_Fr`=`4h_mean_induced_OD`/`4h_mean_uninduced_OD`)

means12 = t_test_df12 %>% pivot_wider(names_from=Induction, values_from = OD) %>%
  group_by(Strain) %>% summarize(`12h_mean_induced_OD`=mean(`+Mcc`), `12h_mean_uninduced_OD`=mean(`-Mcc`)) %>%
  mutate(`12h_induced_to_uninduced_Fr`=`12h_mean_induced_OD`/`12h_mean_uninduced_OD`)


# Merge timepoint 4 and 12 stats
results <- full_join(results4, results12, by='Strain', , suffix = c("_4", "_12")) %>% 
  rename(`4h_p-value` = `p.value_4`, `12h_p-value` = `p.value_12`) %>%
  left_join(means4, by="Strain") %>% left_join(means12, by="Strain")

# Save file as csv
write.csv(results, paste0(path, ".stats.csv"), row.names = FALSE)

# Plot OD600 over time for each strain & its replicates

growth_curve <- ggplot(data = averaged, 
       aes(x = `Time [s]`, y = averagedOD600, group = Induction)) +
  geom_vline(xintercept = 4,
             color = "grey",
             alpha=0.8,
             linewidth = 0.5) +
  geom_vline(xintercept = 11.9,
             color = "grey",
             alpha=0.8,
             linewidth = 0.5) +
  geom_line(data = reformatted,
            aes(x = `Time [s]`, y = OD600, group = Replicate, linetype = Induction, color = Induction),
            alpha = 0.1,
            linewidth = 1) +
  geom_line(linewidth = 1,
            aes(linetype = Induction, color = Induction)) +
  facet_wrap(vars(Strain),
             nrow = 2,
             axes = "all") +
  scale_x_continuous(name = "Time (hr)",
                     limits = c(0, 12),
                     expand = expansion(mult = c(0, 0)),
                     breaks = c(0, 3, 6, 9, 12)) +
  scale_y_continuous(name = "OD600",
                     limits = c(0, 1),
                     expand = expansion(mult = c(0, 0)),
                     breaks = c(0, 0.2, 0.4, 0.6, 0.8, 1)) +
  scale_color_manual(values = c("-Mcc" = "#377eb8",
                                "+Mcc" = "#e41a1c")) +
  scale_linetype_manual(values = c(2, 1, 1, 1)) +
  theme_classic(14) +
  theme(legend.position = "bottom", 
        axis.title.x = element_text(face = "bold", size = 12),
        axis.title.y = element_text(face = "bold", size = 12),
        axis.text.x = element_text(color = "black", size = 11),
        axis.text.y = element_text(color = "black", size = 11),
        legend.title = element_blank(),
        legend.text = element_text(size = 11),
        panel.grid.minor = element_blank(),
        panel.grid.major = element_blank(),
        panel.spacing = unit(1.5, "lines"),
        aspect.ratio = 6/5) 

# Save graph
ggsave(growth_curve, 
       filename = paste0(path, ".plot.svg"),
       device = "svg",
       height = 6, width = 5, units = "in")
