# Supplementary material for: Refactored genetic parts for modular assembly of the E. coli MccV type I secretion system used to screen class II microcin candidates from plant-associated bacteria
Source: BMC Biotechnol. 2026 Apr 3;26:66. doi: 10.1186/s12896-026-01148-8 (PMC13174018; doi:10.1186/s12896-026-01148-8)
Supplement: Supplementary file 4 — Supplementary Material 4 [file 12896_2026_1148_MOESM4_ESM.zip › Data S4 Self-inhibition assays/adjust_p_values.R]

# Import libraries
library(tidyverse)

X = read_csv("for_correction.csv")

#correct separately for 4h and 12h

X$`4h_adj_p-value` = p.adjust(X$`4h_p-value`, method="BH")
X$`12h_adj_p-value` = p.adjust(X$`12h_p-value`, method="BH")

write_csv(X, "adjusted.csv")
