# Supplementary material for: Refactored genetic parts for modular assembly of the E. coli MccV type I secretion system used to screen class II microcin candidates from plant-associated bacteria
Source: BMC Biotechnol. 2026 Apr 3;26:66. doi: 10.1186/s12896-026-01148-8 (PMC13174018; doi:10.1186/s12896-026-01148-8)
Supplement: Supplementary file 4 — Supplementary Material 4 [file 12896_2026_1148_MOESM4_ESM.zip › Data S4 Self-inhibition assays/README.txt]

Folders
  Contain raw data, metadata, and fit stats for each individual experiment

Final-processed-data-and-pvals.xlsx
  Spreadsheet containing final processed data and p-values for all experiments

growth_curve_analysis.R
  Script for analyzing and plotting results for a single experiment

analysis_commands.sh
  Bash script containing commands used to analyze all experiments

adjust_p_values.R
  Script used to adjust p-values after all samples were processed. 
  The input file must be created by combining all individual *.stats.csv output files
