# Supplementary material for: Refactored genetic parts for modular assembly of the E. coli MccV type I secretion system used to screen class II microcin candidates from plant-associated bacteria
Source: BMC Biotechnol. 2026 Apr 3;26:66. doi: 10.1186/s12896-026-01148-8 (PMC13174018; doi:10.1186/s12896-026-01148-8)
Supplement: Supplementary file 4 — Supplementary Material 4 [file 12896_2026_1148_MOESM4_ESM.zip › Data S4 Self-inhibition assays/2025.01.25 Self Inhibition (MccV, E18, E18, P09, P09)/01.25.2025_self-inhibition.xlsx]

## Sheet: Sheet2
Application: Tecan i-control				Tecan i-control , 1.11.1.0
Device: infinite 200Pro				Serial number: 1602000080				Serial number of connected stacker:
Firmware: V_3.40_01/15_Infinite (Dec 23 2014/12.45.11)				MAI, V_3.40_01/15_Infinite (Dec 23 2014/12.45.11)
Date:	2025-01-24
Time:	6:18:28 PM
System				DESKTOP-R891HJ3
User				DESKTOP-R891HJ3\Barrick Lab
Plate				Corning 96 Flat Bottom clear Polystyrene Cat. No.: 3635 [COR96fc UV transparent.pdfx]
Plate-ID (Stacker)
Wait (Plate)				On	Target Temperature: 37 °C
List of actions in this measurement script:
Kinetic
Absorbance
Shaking (Orbital) Duration:				840	s
Shaking (Orbital) Amplitude:				3.5	mm
Label: Label1
Kinetic Measurement
Kinetic duration				17:00:00
Interval Time				00:15:00
Mode				Absorbance
Wavelength				600	nm
Bandwidth				9	nm
Number of Flashes				83
Settle Time				6	ms
Part of Plate				A1-H11
Start Time:	1/24/2025 6:18:29 PM
Warning:	Unable to meet given kinetic interval time for cycle:
	2, 3, 4, 5, 6, 7, 8, 9, 10, 11, 12, 13, 14, 15, 16, 17, 18, 19, 20, 21, 22, 23, 24, 25, 26, 27, 28, 29
	30, 31, 32, 33, 34, 35, 36, 37, 38, 39, 40, 41, 42, 43, 44, 45, 46, 47, 48, 49, 50, 51, 52, 53, 54, 55
	56, 57, 58, 59
Cycle Nr.	1	2	3	4	5	6	7	8	9	10	11	12	13	14	15	16	17	18	19	20	21	22	23	24	25	26	27	28	29	30	31	32	33	34	35	36	37	38	39	40	41	42	43	44	45	46	47	48	49
Time [s]	0	1042.8	2085.6	3128.4	4171.2	5214	6256.8	7299.6	8342.4	9385.2	10428	11470.8	12513.6	13556.3	14599.1	15642	16684.8	17727.6	18770.3	19813.1	20856	21898.8	22941.6	23984.3	25027.1	26069.9	27112.7	28155.5	29198.3	30241	31283.8	32326.6	33369.4	34412.2	35454.9	36497.7	37540.5	38583.3	39626.1	40668.9	41711.6	42754.4	43797.2	44840.9	45883.7	46926.5	47969.3	49012	50054.8
Temp. [°C]	23.6	37.1	37.1	37	37.5	37	37	37.1	37	37.1	37.1	37	37.3	37.1	37.2	37.1	37.2	37	37.2	37.2	37	37.1	37.2	37.2	37	37.3	37.1	37.2	37	37.2	37.2	37.2	37.1	37	37	37.2	37.1	37.1	37.1	37.1	37.2	37	37.1	37	37.1	37.3	37.1	37.2	37.2
A1	0.1332	0.1129	0.1127	0.1124	0.112	0.1117	0.1117	0.1119	0.1123	0.1122	0.1122	0.1123	0.1125	0.1126	0.1125	0.1124	0.1125	0.1122	0.112	0.1124	0.1124	0.1125	0.1122	0.1123	0.1126	0.1125	0.1123	0.1125	0.1126	0.1124	0.1127	0.1122	0.1124	0.1126	0.1125	0.1125	0.1124	0.1125	0.1126	0.1123	0.1124	0.1128	0.1124	0.1124	0.1127	0.1125	0.1124	0.1128	0.1128
A2	0.1849	0.1561	0.1594	0.1664	0.1742	0.1875	0.2052	0.2268	0.2508	0.2742	0.2879	0.2984	0.3098	0.3211	0.3326	0.3449	0.357	0.3689	0.3809	0.3926	0.4042	0.4153	0.426	0.4353	0.4444	0.4523	0.458	0.4628	0.4654	0.4672	0.4675	0.4672	0.4654	0.4633	0.46	0.4566	0.453	0.4493	0.4453	0.4414	0.4378	0.4336	0.4299	0.426	0.4223	0.4193	0.4155	0.4122	0.4097
A3	0.1908	0.1655	0.1687	0.1736	0.1753	0.1756	0.1749	0.1746	0.174	0.1743	0.1747	0.1747	0.1751	0.175	0.175	0.1745	0.1743	0.174	0.174	0.1738	0.1736	0.1736	0.1738	0.1738	0.1737	0.1741	0.1742	0.174	0.174	0.1743	0.1746	0.1751	0.1753	0.175	0.1754	0.176	0.1764	0.1766	0.1769	0.1775	0.1779	0.1784	0.1795	0.1801	0.1813	0.1826	0.1839	0.1854	0.1877
A4	0.199	0.1565	0.1586	0.1622	0.1706	0.1842	0.2013	0.2226	0.2467	0.2691	0.2809	0.2918	0.302	0.3127	0.3244	0.3374	0.3508	0.3644	0.3781	0.3922	0.4061	0.4202	0.4342	0.4475	0.4612	0.4758	0.4865	0.4985	0.5102	0.5215	0.5333	0.5445	0.5556	0.5684	0.5797	0.5892	0.5991	0.6086	0.6184	0.6278	0.6372	0.6461	0.6543	0.6625	0.6703	0.6771	0.6841	0.6903	0.6972
A5	0.2156	0.1595	0.1626	0.1671	0.1779	0.193	0.2118	0.236	0.2639	0.2922	0.3198	0.3464	0.3649	0.3808	0.3961	0.4113	0.4268	0.4423	0.4585	0.4751	0.4908	0.51	0.5286	0.5487	0.5627	0.5843	0.6029	0.621	0.642	0.6587	0.6769	0.6941	0.7084	0.7254	0.7371	0.7498	0.7654	0.7776	0.7905	0.8031	0.8146	0.8274	0.8386	0.851	0.8622	0.8758	0.8853	0.8957	0.9078
A6	0.2133	0.1574	0.1608	0.1645	0.1733	0.1867	0.2041	0.2273	0.2539	0.281	0.3083	0.3345	0.3542	0.3686	0.3815	0.3957	0.4104	0.4261	0.4442	0.4628	0.4793	0.4997	0.5203	0.5402	0.5546	0.5752	0.5929	0.611	0.6297	0.6441	0.6617	0.6842	0.6967	0.7138	0.7271	0.7436	0.7611	0.7773	0.7906	0.8108	0.8242	0.8391	0.856	0.8693	0.8822	0.8953	0.9056	0.9157	0.9272
A7	0.1397	0.0895	0.0893	0.0891	0.0893	0.0891	0.089	0.0892	0.0892	0.0893	0.0893	0.0894	0.0894	0.0897	0.0898	0.0901	0.0902	0.0911	0.091	0.0919	0.0923	0.0936	0.0949	0.0971	0.0995	0.102	0.1056	0.1105	0.1154	0.1224	0.1313	0.1437	0.156	0.17	0.1864	0.2037	0.2235	0.2465	0.2701	0.29	0.3052	0.3175	0.3233	0.3298	0.3367	0.3442	0.3506	0.3575	0.3656
A8	0.2453	0.1612	0.1648	0.1679	0.1779	0.1936	0.2129	0.2394	0.2698	0.3004	0.3308	0.3601	0.3822	0.3986	0.4145	0.4308	0.4468	0.4635	0.4824	0.5001	0.5182	0.5376	0.5578	0.5779	0.596	0.6202	0.6371	0.6519	0.6706	0.6871	0.7054	0.7256	0.7411	0.7597	0.7728	0.786	0.8038	0.8201	0.835	0.8489	0.863	0.8791	0.8945	0.9085	0.9191	0.934	0.945	0.9606	0.9741
A9	0.2083	0.1609	0.1653	0.1686	0.1782	0.1928	0.2126	0.238	0.2685	0.2997	0.3301	0.358	0.38	0.3961	0.4099	0.4255	0.4386	0.453	0.4685	0.4824	0.4951	0.5082	0.5207	0.533	0.5427	0.556	0.5666	0.5772	0.5899	0.601	0.6135	0.6226	0.634	0.6421	0.6524	0.6617	0.6709	0.6809	0.6898	0.7001	0.709	0.7188	0.7321	0.7429	0.7553	0.7768	0.7925	0.81	0.8295
A10	0.2101	0.1612	0.1646	0.1707	0.178	0.1911	0.2092	0.2321	0.2598	0.2899	0.3187	0.3457	0.3694	0.3941	0.4112	0.4271	0.444	0.461	0.4811	0.5007	0.5174	0.5367	0.5563	0.5804	0.5957	0.6194	0.6384	0.6566	0.6793	0.6969	0.7156	0.7404	0.755	0.772	0.7878	0.8015	0.8193	0.835	0.8489	0.8627	0.8757	0.8894	0.904	0.9174	0.9285	0.9401	0.9508	0.9608	0.9717
A11	0.2069	0.1597	0.163	0.1685	0.1747	0.1869	0.2024	0.2227	0.2479	0.2759	0.3025	0.3268	0.3506	0.3687	0.3831	0.3979	0.4093	0.4222	0.4351	0.4489	0.4625	0.4767	0.4909	0.5041	0.5176	0.5298	0.5425	0.5546	0.5665	0.5781	0.5922	0.5998	0.616	0.626	0.6362	0.6453	0.6516	0.6588	0.6724	0.6828	0.6902	0.7017	0.708	0.7165	0.7312	0.7375	0.7431	0.7541	0.7609
B1	0.1272	0.0901	0.0899	0.0891	0.0891	0.089	0.0889	0.089	0.0889	0.0889	0.0889	0.0889	0.0889	0.0889	0.0889	0.089	0.0892	0.0889	0.0888	0.089	0.089	0.089	0.0891	0.0893	0.089	0.089	0.0891	0.089	0.0892	0.0891	0.0889	0.0892	0.0889	0.089	0.089	0.0892	0.089	0.089	0.089	0.089	0.0892	0.0893	0.0892	0.089	0.089	0.0892	0.0889	0.089	0.0891
B2	0.2308	0.1581	0.1616	0.1686	0.1764	0.1898	0.2065	0.228	0.2515	0.2734	0.2899	0.3007	0.3119	0.3228	0.3341	0.3464	0.358	0.37	0.3819	0.3925	0.4019	0.4104	0.4178	0.424	0.4288	0.4324	0.435	0.4359	0.4363	0.4357	0.4339	0.4317	0.4291	0.427	0.4241	0.4216	0.4196	0.417	0.4146	0.4126	0.41	0.4085	0.4067	0.4059	0.4043	0.4026	0.4018	0.4003	0.3989
B3	0.1992	0.1607	0.1651	0.1717	0.1743	0.1745	0.1742	0.1748	0.1749	0.1752	0.1753	0.1746	0.1748	0.1742	0.1735	0.1729	0.172	0.1716	0.1713	0.1711	0.1708	0.1709	0.1709	0.1708	0.1708	0.1709	0.171	0.1709	0.171	0.1711	0.171	0.1711	0.1713	0.1715	0.172	0.1721	0.1727	0.1733	0.174	0.1747	0.1757	0.1771	0.1787	0.1807	0.1827	0.1856	0.1896	0.1941	0.1996
B4	0.2065	0.1545	0.1578	0.1603	0.1683	0.1814	0.199	0.2214	0.2472	0.2732	0.2948	0.3071	0.319	0.3309	0.3423	0.3552	0.3686	0.3823	0.3962	0.4101	0.4246	0.4389	0.4526	0.4663	0.4808	0.4922	0.5041	0.5163	0.5281	0.539	0.5501	0.5601	0.5703	0.5806	0.5899	0.5995	0.6095	0.6199	0.6289	0.6369	0.6452	0.6535	0.6615	0.6689	0.676	0.6831	0.69	0.697	0.7035
B5	0.22	0.1573	0.1617	0.1656	0.175	0.189	0.2075	0.2308	0.2585	0.2887	0.3181	0.3436	0.3686	0.3872	0.4046	0.4228	0.4425	0.4635	0.486	0.5068	0.5263	0.5493	0.5702	0.5933	0.6078	0.6292	0.6449	0.6606	0.679	0.6944	0.7079	0.7236	0.7375	0.7524	0.7632	0.7753	0.7888	0.8024	0.8141	0.826	0.8361	0.847	0.858	0.8655	0.8751	0.8845	0.8943	0.9046	0.913
B6	0.2373	0.162	0.165	0.1703	0.1814	0.1978	0.2171	0.2417	0.2696	0.2974	0.3249	0.3511	0.3749	0.3922	0.4079	0.4267	0.4447	0.4632	0.4838	0.5041	0.523	0.5451	0.5668	0.5904	0.6063	0.628	0.6457	0.6606	0.6797	0.6939	0.7088	0.7264	0.7394	0.7538	0.7677	0.78	0.7961	0.8098	0.8217	0.839	0.8514	0.8668	0.8833	0.8956	0.9053	0.9187	0.9286	0.9402	0.9494
B7	0.2268	0.1578	0.1615	0.1665	0.1768	0.1907	0.2091	0.233	0.2613	0.2904	0.3201	0.3473	0.3719	0.3898	0.4065	0.4257	0.4439	0.4625	0.4826	0.5033	0.5212	0.5436	0.5661	0.5898	0.6039	0.6264	0.6424	0.6568	0.6767	0.6914	0.7058	0.7243	0.7365	0.7527	0.7667	0.7789	0.7967	0.81	0.8213	0.8369	0.8477	0.8613	0.8764	0.8866	0.8935	0.9056	0.9141	0.9247	0.9327
B8	0.2674	0.1618	0.1652	0.1685	0.1755	0.1869	0.2018	0.2215	0.2455	0.2741	0.3035	0.331	0.3565	0.3805	0.3969	0.4122	0.4268	0.4409	0.4558	0.4716	0.488	0.5085	0.5295	0.5537	0.5724	0.5947	0.6118	0.6287	0.646	0.6622	0.6782	0.6949	0.7091	0.7273	0.7416	0.7549	0.7725	0.7869	0.8007	0.8174	0.831	0.8463	0.8628	0.8762	0.8892	0.9046	0.9165	0.9309	0.9442
B9	0.2718	0.1648	0.1686	0.1721	0.1794	0.1915	0.2069	0.2277	0.2525	0.2815	0.3128	0.3415	0.3669	0.3916	0.4084	0.4227	0.4376	0.4527	0.4674	0.4809	0.4935	0.5104	0.5274	0.5461	0.5569	0.5774	0.5928	0.6084	0.6278	0.6428	0.6591	0.6778	0.6911	0.7071	0.7201	0.7332	0.7475	0.7603	0.7716	0.7866	0.7971	0.8117	0.8266	0.839	0.8489	0.8607	0.8716	0.8815	0.8926
B10	0.2298	0.1612	0.1654	0.1695	0.1786	0.1931	0.2141	0.2389	0.2668	0.2976	0.3256	0.3529	0.3795	0.4035	0.4213	0.4395	0.4578	0.4754	0.494	0.5128	0.53	0.5491	0.5683	0.5889	0.6048	0.6234	0.6403	0.655	0.6711	0.6848	0.6987	0.714	0.7278	0.7424	0.7564	0.7691	0.7825	0.7945	0.8057	0.8193	0.8305	0.8466	0.8621	0.8759	0.8868	0.9	0.9094	0.9216	0.9295
B11	0.2031	0.1605	0.1655	0.1693	0.1783	0.193	0.2116	0.2353	0.2633	0.2943	0.3237	0.3501	0.3742	0.395	0.409	0.4227	0.4373	0.4516	0.4657	0.4789	0.4916	0.5054	0.5182	0.5325	0.5435	0.556	0.567	0.5797	0.5908	0.604	0.6115	0.6278	0.6392	0.6502	0.6631	0.6728	0.6866	0.6986	0.7108	0.7242	0.738	0.7466	0.7615	0.7742	0.7875	0.7988	0.816	0.8291	0.843
C1	0.1336	0.0896	0.09	0.0896	0.0896	0.0898	0.09	0.0899	0.0904	0.0902	0.0887	0.0901	0.0889	0.0894	0.0887	0.0887	0.0887	0.0887	0.0886	0.0887	0.0887	0.0887	0.0887	0.0886	0.0887	0.0887	0.0886	0.0887	0.0887	0.0887	0.0895	0.0887	0.0887	0.0887	0.0886	0.0888	0.0887	0.0888	0.0887	0.0887	0.0888	0.0887	0.0887	0.0887	0.0888	0.0888	0.0887	0.0888	0.0887
C2	0.2083	0.1597	0.1632	0.1702	0.1778	0.1918	0.2088	0.2301	0.2562	0.2792	0.301	0.3178	0.33	0.3423	0.3551	0.368	0.3811	0.3942	0.4064	0.4182	0.4289	0.4384	0.4469	0.4535	0.4592	0.4635	0.4668	0.468	0.4687	0.4688	0.4673	0.4654	0.4628	0.461	0.4588	0.4559	0.454	0.4513	0.4493	0.4474	0.4458	0.444	0.4424	0.4416	0.4404	0.4396	0.4385	0.4382	0.4369
C3	0.2216	0.166	0.168	0.173	0.1746	0.1742	0.1741	0.1739	0.1737	0.1736	0.1735	0.1736	0.1736	0.1731	0.1727	0.1727	0.1722	0.1721	0.172	0.1721	0.172	0.1719	0.172	0.1721	0.1721	0.1723	0.1721	0.1721	0.1723	0.1723	0.1723	0.1723	0.1724	0.1727	0.1732	0.1734	0.1741	0.1747	0.1753	0.1763	0.1778	0.1791	0.1811	0.1837	0.1866	0.1906	0.1955	0.2018	0.2096
C4	0.22	0.1543	0.1565	0.1593	0.1679	0.1806	0.198	0.2199	0.2456	0.271	0.2957	0.3161	0.3298	0.3428	0.3559	0.3694	0.3835	0.3985	0.4136	0.4293	0.4448	0.4599	0.4746	0.4884	0.5022	0.5156	0.5283	0.5403	0.5522	0.5632	0.5744	0.5845	0.5949	0.6056	0.6157	0.6247	0.6346	0.6445	0.6547	0.6651	0.6749	0.6851	0.6975	0.7098	0.7212	0.7367	0.7518	0.7708	0.79
C5	0.218	0.1563	0.1597	0.163	0.1723	0.1863	0.2043	0.2271	0.2531	0.2822	0.3075	0.3346	0.3591	0.3786	0.3959	0.4146	0.4347	0.4536	0.4751	0.4974	0.5167	0.5397	0.5614	0.5836	0.5977	0.6186	0.6337	0.6477	0.6665	0.6798	0.6962	0.7137	0.7232	0.7411	0.7532	0.7651	0.7797	0.7909	0.8006	0.815	0.8259	0.8368	0.8509	0.8616	0.8718	0.8826	0.8893	0.8995	0.9082
C6	0.2374	0.1576	0.1605	0.1645	0.1748	0.1891	0.2072	0.2303	0.2571	0.2854	0.3116	0.3389	0.363	0.3792	0.3942	0.4113	0.4284	0.4452	0.4639	0.4839	0.5008	0.5231	0.5446	0.5665	0.5838	0.6063	0.6237	0.6392	0.6591	0.6761	0.6927	0.7129	0.726	0.7433	0.7578	0.7712	0.7884	0.8014	0.8137	0.8295	0.8427	0.8549	0.8716	0.8843	0.896	0.9085	0.9165	0.9264	0.9348
C7	0.227	0.1575	0.1615	0.1659	0.1758	0.1904	0.2087	0.2321	0.2594	0.288	0.3163	0.3445	0.3694	0.3866	0.4025	0.4206	0.4377	0.4561	0.4761	0.4965	0.513	0.536	0.5598	0.5844	0.6006	0.6245	0.6418	0.6584	0.6797	0.695	0.7119	0.7304	0.7432	0.7604	0.7758	0.7869	0.8031	0.8153	0.8279	0.84	0.8527	0.863	0.8749	0.8862	0.8957	0.9057	0.9137	0.9242	0.9327
C8	0.2143	0.1656	0.1697	0.1739	0.1785	0.184	0.193	0.2047	0.22	0.2382	0.2615	0.2879	0.3162	0.3406	0.366	0.3925	0.4172	0.4348	0.4496	0.4651	0.4801	0.496	0.5116	0.5291	0.5448	0.5623	0.5796	0.5966	0.616	0.6311	0.649	0.6687	0.6854	0.7036	0.718	0.7327	0.7477	0.7605	0.7727	0.7857	0.7966	0.8085	0.8206	0.8316	0.8416	0.8527	0.862	0.8739	0.8842
C9	0.2369	0.1727	0.1756	0.1813	0.1863	0.1932	0.2027	0.2146	0.2296	0.2487	0.2728	0.2993	0.3266	0.3516	0.3729	0.3952	0.4156	0.431	0.4414	0.4525	0.4636	0.4751	0.487	0.5	0.5096	0.5232	0.5343	0.5469	0.5612	0.5735	0.5842	0.5951	0.6024	0.6117	0.6202	0.6283	0.6369	0.6447	0.652	0.6584	0.664	0.6696	0.6758	0.6816	0.6885	0.6943	0.6985	0.7054	0.7095
C10	0.2214	0.1653	0.1701	0.1742	0.1832	0.1978	0.2171	0.2428	0.2712	0.3018	0.3301	0.3604	0.3891	0.4097	0.427	0.4448	0.4621	0.4793	0.4964	0.5141	0.531	0.5495	0.5688	0.5896	0.6074	0.6283	0.6466	0.6626	0.6809	0.6989	0.7152	0.7353	0.7482	0.7666	0.7813	0.7939	0.8101	0.8224	0.8336	0.852	0.8642	0.8824	0.899	0.9116	0.9221	0.936	0.9431	0.9551	0.9637
C11	0.1904	0.1617	0.1672	0.1716	0.181	0.1952	0.2149	0.2394	0.2684	0.2995	0.33	0.3611	0.389	0.4103	0.4278	0.4469	0.4635	0.4781	0.495	0.5106	0.5264	0.5483	0.5687	0.5861	0.5988	0.6152	0.6281	0.6435	0.6589	0.6717	0.6861	0.7004	0.7139	0.7279	0.7425	0.7538	0.7684	0.781	0.7932	0.8015	0.8102	0.8156	0.8242	0.8349	0.8438	0.8532	0.8606	0.8697	0.8775
D1	0.1081	0.0896	0.0896	0.0896	0.0896	0.0896	0.0895	0.0896	0.0896	0.0896	0.0896	0.0897	0.0896	0.0896	0.0896	0.0896	0.0896	0.0896	0.0895	0.0896	0.0896	0.0896	0.0897	0.0896	0.0896	0.0896	0.0895	0.0895	0.0895	0.0897	0.0895	0.0896	0.0895	0.0894	0.0895	0.0895	0.0896	0.0895	0.0895	0.0896	0.0895	0.0895	0.0896	0.0895	0.0895	0.0896	0.0895	0.0897	0.0898
D2	0.1849	0.1608	0.1643	0.1714	0.1792	0.1926	0.2099	0.2319	0.2553	0.2782	0.2993	0.3129	0.3249	0.3369	0.3498	0.3627	0.375	0.3879	0.4012	0.4137	0.4247	0.4351	0.4442	0.4527	0.459	0.4649	0.469	0.4713	0.4735	0.4735	0.4731	0.4712	0.4693	0.4673	0.4647	0.4619	0.4591	0.4566	0.4543	0.4522	0.45	0.4477	0.4459	0.4442	0.4426	0.4411	0.4396	0.4389	0.4372
D3	0.1797	0.164	0.1675	0.1737	0.1768	0.1767	0.1764	0.1763	0.1753	0.1752	0.1751	0.1753	0.176	0.1756	0.1755	0.1751	0.174	0.1736	0.1734	0.1731	0.1726	0.1729	0.1735	0.1734	0.1731	0.1736	0.1731	0.1729	0.1739	0.1732	0.1734	0.1735	0.1734	0.1735	0.1734	0.1733	0.1738	0.1743	0.1745	0.1751	0.1754	0.1762	0.1776	0.1787	0.1799	0.1818	0.184	0.1872	0.1908
D4	0.1529	0.1541	0.1563	0.1599	0.1686	0.1814	0.1984	0.2205	0.2439	0.2696	0.2925	0.3057	0.3183	0.3302	0.3432	0.3573	0.3719	0.3875	0.4029	0.4186	0.4343	0.45	0.4652	0.4799	0.4949	0.5084	0.5219	0.5353	0.5479	0.5602	0.5718	0.5829	0.5939	0.6048	0.6146	0.625	0.6353	0.6455	0.6549	0.6636	0.6722	0.6802	0.6885	0.6961	0.703	0.7102	0.717	0.7242	0.7311
D5	0.197	0.1577	0.1611	0.1649	0.1748	0.189	0.2073	0.2304	0.2571	0.2847	0.3131	0.3417	0.3662	0.385	0.4017	0.4196	0.4387	0.4568	0.4769	0.4968	0.5129	0.5345	0.5545	0.5757	0.5887	0.6079	0.6214	0.6334	0.6518	0.6641	0.6755	0.6915	0.7009	0.7142	0.7238	0.7352	0.7479	0.7563	0.7674	0.7819	0.7888	0.8038	0.8193	0.83	0.8399	0.8518	0.8564	0.8676	0.8758
D6	0.2253	0.1547	0.1582	0.1616	0.1688	0.1805	0.1965	0.2169	0.2412	0.2686	0.2938	0.3209	0.3476	0.368	0.384	0.4001	0.415	0.4313	0.4483	0.4653	0.4804	0.5002	0.5209	0.5435	0.5619	0.5845	0.6027	0.6198	0.6395	0.6568	0.6726	0.6926	0.7058	0.723	0.735	0.7474	0.7628	0.7746	0.7875	0.8029	0.814	0.8293	0.8459	0.8589	0.8705	0.8831	0.8924	0.905	0.9124
D7	0.223	0.1554	0.1599	0.164	0.1719	0.185	0.2021	0.2237	0.2486	0.2766	0.304	0.333	0.3599	0.3827	0.4007	0.4203	0.4389	0.4578	0.4785	0.4996	0.5162	0.5395	0.5616	0.5869	0.5993	0.6236	0.639	0.6534	0.676	0.691	0.7065	0.7274	0.7394	0.7564	0.7691	0.7828	0.7984	0.8098	0.8226	0.8368	0.8478	0.8605	0.8733	0.8826	0.8914	0.9005	0.9081	0.9171	0.9257
D8	0.2485	0.1613	0.1657	0.1701	0.1798	0.1949	0.2148	0.24	0.2689	0.2989	0.3306	0.3619	0.3891	0.4105	0.4295	0.4491	0.4684	0.4869	0.5076	0.528	0.5455	0.5692	0.5894	0.6116	0.6265	0.6476	0.662	0.6748	0.6938	0.7082	0.7214	0.7398	0.7491	0.764	0.7761	0.7886	0.8028	0.8136	0.8263	0.8444	0.8543	0.8691	0.8876	0.8998	0.9112	0.9235	0.9295	0.9414	0.9521
D9	0.2183	0.167	0.1713	0.1758	0.1857	0.2009	0.2206	0.2449	0.2741	0.3053	0.3344	0.3639	0.3914	0.412	0.4289	0.4457	0.464	0.4814	0.5007	0.5179	0.5324	0.5503	0.5673	0.5856	0.5978	0.6162	0.6278	0.6423	0.6594	0.6736	0.6857	0.7021	0.7143	0.7278	0.7398	0.7537	0.7681	0.7797	0.7924	0.8067	0.8149	0.8277	0.8455	0.857	0.869	0.8829	0.8916	0.9049	0.9166
D10	0.2226	0.1692	0.1738	0.1777	0.1875	0.2032	0.2222	0.2457	0.2731	0.3037	0.3326	0.3625	0.3909	0.4133	0.4321	0.4524	0.4734	0.4927	0.5147	0.5349	0.5531	0.5755	0.5966	0.6187	0.6328	0.6531	0.6683	0.6819	0.6987	0.7116	0.725	0.7419	0.7521	0.7648	0.7766	0.7883	0.7983	0.8072	0.818	0.8323	0.8393	0.8535	0.87	0.8834	0.8928	0.9038	0.9092	0.9201	0.9275
D11	0.1862	0.1631	0.1674	0.1722	0.1813	0.1976	0.2182	0.2436	0.2724	0.3034	0.334	0.364	0.3907	0.4116	0.4278	0.4445	0.4603	0.478	0.4977	0.515	0.5324	0.5545	0.5759	0.5985	0.6088	0.629	0.6402	0.656	0.6711	0.6847	0.6958	0.7112	0.7244	0.7393	0.7524	0.7652	0.7791	0.7915	0.8032	0.8145	0.8236	0.8328	0.8453	0.8559	0.8645	0.8755	0.8858	0.8946	0.901
E1	0.124	0.1146	0.1139	0.1137	0.1137	0.1134	0.1133	0.1132	0.1132	0.1132	0.1132	0.1132	0.1132	0.1131	0.1131	0.1133	0.1133	0.1132	0.1133	0.1133	0.1133	0.1133	0.1134	0.1134	0.1133	0.1134	0.1134	0.1134	0.1134	0.1135	0.1135	0.1135	0.1135	0.1135	0.1134	0.1135	0.1136	0.1136	0.1136	0.1137	0.1136	0.1136	0.1136	0.1137	0.1137	0.1137	0.1137	0.1136	0.1137
E2	0.1682	0.1614	0.1649	0.1719	0.1796	0.1928	0.2099	0.2315	0.2544	0.2772	0.2992	0.3146	0.3268	0.3392	0.3528	0.3651	0.3787	0.3921	0.4049	0.4177	0.4296	0.4401	0.4499	0.4578	0.4643	0.4702	0.4743	0.4765	0.4788	0.4791	0.4786	0.4767	0.475	0.4736	0.4711	0.4685	0.4665	0.4639	0.4619	0.4593	0.4574	0.4553	0.4535	0.4522	0.4506	0.4492	0.4481	0.4469	0.4457
E3	0.1781	0.1682	0.1702	0.1752	0.1769	0.1767	0.1763	0.1765	0.1762	0.176	0.1758	0.1757	0.1754	0.1751	0.175	0.1747	0.1745	0.1743	0.1741	0.1742	0.1741	0.1741	0.1741	0.1741	0.1742	0.1742	0.1743	0.174	0.1742	0.1745	0.1746	0.1745	0.1749	0.1753	0.1756	0.1758	0.1767	0.1773	0.1783	0.1791	0.1804	0.1822	0.1843	0.187	0.19	0.194	0.1989	0.2052	0.2125
E4	0.1625	0.1558	0.1584	0.1618	0.1709	0.1849	0.2032	0.2264	0.2498	0.2759	0.2951	0.3064	0.3186	0.3297	0.3434	0.3598	0.3727	0.3861	0.4001	0.4155	0.4311	0.4458	0.4612	0.4759	0.4911	0.5052	0.519	0.5315	0.5447	0.5564	0.5687	0.5795	0.5911	0.6039	0.6151	0.6244	0.6354	0.6453	0.6554	0.6641	0.6731	0.6825	0.6906	0.699	0.7063	0.7135	0.7203	0.727	0.7334
E5	0.1703	0.1623	0.1649	0.1685	0.1788	0.1937	0.2129	0.2385	0.2653	0.2929	0.3227	0.3484	0.3659	0.3808	0.3958	0.4114	0.4283	0.4444	0.4624	0.4821	0.4985	0.5194	0.5403	0.5614	0.5765	0.5975	0.6161	0.6325	0.654	0.6716	0.6888	0.7097	0.7227	0.7405	0.7548	0.768	0.7842	0.798	0.8102	0.8242	0.8341	0.8485	0.8634	0.8758	0.886	0.8984	0.9075	0.917	0.9266
E6	0.1602	0.1562	0.1595	0.1632	0.1704	0.1825	0.1983	0.2191	0.2432	0.2691	0.2957	0.3225	0.3466	0.3635	0.3789	0.3942	0.4095	0.4251	0.4403	0.4558	0.4698	0.4861	0.5029	0.5214	0.5378	0.56	0.5781	0.594	0.615	0.632	0.6495	0.6702	0.6852	0.7045	0.7209	0.7367	0.7551	0.7709	0.7853	0.8014	0.8131	0.8283	0.8437	0.8572	0.8682	0.8816	0.8903	0.9006	0.91
E7	0.1622	0.157	0.1601	0.1638	0.1708	0.1826	0.1982	0.2189	0.2421	0.2675	0.2938	0.3203	0.3437	0.3586	0.3733	0.387	0.4014	0.4156	0.4295	0.4456	0.4593	0.4752	0.4917	0.5096	0.5224	0.5396	0.5543	0.5662	0.5846	0.5986	0.6148	0.6337	0.6476	0.6652	0.6784	0.6898	0.707	0.7195	0.7333	0.7482	0.7608	0.7732	0.7877	0.8019	0.8121	0.8252	0.8368	0.8479	0.8571
E8	0.1709	0.1598	0.164	0.168	0.1751	0.186	0.2007	0.2198	0.243	0.2692	0.2976	0.3259	0.3546	0.3798	0.3967	0.4117	0.4269	0.4412	0.455	0.4698	0.4832	0.4988	0.5149	0.5327	0.5464	0.5661	0.5838	0.5991	0.6177	0.6333	0.6489	0.6669	0.6795	0.6977	0.7122	0.7253	0.7408	0.7532	0.7659	0.7804	0.7913	0.8061	0.8207	0.8348	0.8448	0.8573	0.8647	0.8779	0.887
E9	0.1741	0.1708	0.1734	0.176	0.1817	0.1922	0.2051	0.2233	0.245	0.2707	0.2984	0.3239	0.3493	0.3714	0.3848	0.3964	0.4078	0.4193	0.4311	0.4434	0.4556	0.4678	0.4807	0.4927	0.5042	0.5168	0.5292	0.541	0.5524	0.564	0.5738	0.5828	0.5929	0.6033	0.6123	0.6224	0.6299	0.6377	0.6464	0.652	0.6589	0.6672	0.6745	0.6804	0.6888	0.6957	0.702	0.7088	0.7157
E10	0.1681	0.1663	0.1706	0.1737	0.1824	0.1964	0.2132	0.2368	0.263	0.2935	0.3222	0.3507	0.3771	0.3959	0.412	0.4277	0.4434	0.4599	0.4758	0.4929	0.5089	0.5258	0.5431	0.5607	0.576	0.5944	0.6114	0.6245	0.6424	0.6578	0.6716	0.6868	0.7001	0.7143	0.728	0.7414	0.7545	0.7682	0.7827	0.7982	0.8127	0.832	0.8508	0.8693	0.8857	0.9052	0.9177	0.9338	0.9456
E11	0.1629	0.1603	0.1644	0.1677	0.1766	0.1899	0.2067	0.2296	0.2553	0.2843	0.3134	0.3414	0.3645	0.3795	0.3931	0.4057	0.4178	0.4307	0.4451	0.4588	0.4731	0.4876	0.5013	0.5143	0.5272	0.5408	0.5533	0.565	0.5786	0.5898	0.6001	0.6104	0.6216	0.6326	0.6427	0.6517	0.6613	0.6708	0.68	0.6884	0.6976	0.7083	0.7187	0.7284	0.7374	0.7503	0.7629	0.7775	0.7939
F1	0.0874	0.0893	0.0899	0.0891	0.0897	0.0889	0.0889	0.0889	0.0888	0.0889	0.0889	0.0889	0.0889	0.0888	0.0888	0.0888	0.0888	0.0889	0.0888	0.089	0.0888	0.0888	0.0889	0.089	0.0891	0.0888	0.089	0.0889	0.0888	0.089	0.0889	0.089	0.0899	0.0889	0.0888	0.0891	0.089	0.089	0.089	0.0889	0.089	0.0892	0.0891	0.0891	0.0889	0.089	0.089	0.089	0.089
F2	0.1704	0.165	0.169	0.1753	0.1831	0.1969	0.2146	0.2345	0.2559	0.2778	0.2997	0.3149	0.3273	0.3381	0.3503	0.3636	0.3759	0.3887	0.4008	0.4122	0.4217	0.4301	0.4389	0.4441	0.4483	0.4516	0.4538	0.4545	0.4552	0.4536	0.4536	0.4526	0.4518	0.45	0.448	0.4466	0.4451	0.4438	0.4422	0.4411	0.4405	0.4398	0.4388	0.439	0.4387	0.4384	0.4383	0.4386	0.4377
F3	0.1672	0.1692	0.1703	0.1744	0.1758	0.175	0.1741	0.1738	0.173	0.1725	0.1724	0.1723	0.1722	0.1717	0.1714	0.1715	0.1714	0.1712	0.1711	0.1713	0.1711	0.1712	0.1712	0.1712	0.1712	0.1712	0.1712	0.171	0.1712	0.1711	0.1713	0.1714	0.1715	0.1719	0.1721	0.1724	0.1731	0.1738	0.1746	0.1755	0.1768	0.1786	0.1808	0.1835	0.1865	0.1907	0.1958	0.2022	0.2101
F4	0.1611	0.1555	0.1584	0.161	0.1692	0.1817	0.1987	0.2198	0.243	0.2687	0.2935	0.3082	0.3218	0.3342	0.3467	0.3609	0.3752	0.3911	0.4062	0.4224	0.4382	0.4541	0.4701	0.4849	0.5005	0.5153	0.5293	0.5424	0.5557	0.5677	0.5804	0.5921	0.6034	0.6146	0.6257	0.637	0.6479	0.6581	0.6684	0.6776	0.6868	0.6955	0.7043	0.7128	0.7207	0.7289	0.736	0.7434	0.7502
F5	0.1651	0.1622	0.1636	0.1653	0.174	0.1872	0.2048	0.2273	0.252	0.2801	0.3083	0.3361	0.3606	0.3767	0.3929	0.4089	0.4247	0.4398	0.4552	0.4724	0.485	0.5033	0.5231	0.5446	0.5557	0.5776	0.5923	0.6044	0.6247	0.6397	0.652	0.67	0.6788	0.692	0.7018	0.7132	0.7259	0.7355	0.7444	0.7563	0.763	0.7772	0.7909	0.801	0.8102	0.8266	0.8282	0.8407	0.8488
F6	0.1659	0.1632	0.1657	0.1687	0.1786	0.1926	0.2107	0.2335	0.2592	0.2871	0.3163	0.3457	0.3686	0.3844	0.4003	0.4165	0.432	0.4487	0.4659	0.4823	0.4967	0.5156	0.5352	0.5541	0.5677	0.5886	0.6053	0.6193	0.6397	0.6549	0.6683	0.6869	0.6993	0.7138	0.7279	0.742	0.7573	0.7698	0.7828	0.797	0.8077	0.8223	0.8378	0.8503	0.8602	0.8739	0.8814	0.893	0.9027
F7	0.167	0.1628	0.1661	0.1694	0.1785	0.192	0.2093	0.2325	0.2569	0.284	0.3129	0.3414	0.3632	0.3774	0.3917	0.4072	0.4218	0.436	0.4528	0.4695	0.4815	0.5023	0.5226	0.5421	0.5528	0.5757	0.5888	0.6	0.6216	0.6366	0.6499	0.6709	0.6785	0.6936	0.7058	0.7176	0.7322	0.7407	0.7521	0.7646	0.7737	0.7867	0.8021	0.8137	0.8191	0.8332	0.8376	0.8465	0.8543
F8	0.1686	0.1702	0.1753	0.1794	0.1889	0.2039	0.2213	0.2448	0.27	0.2983	0.3277	0.3582	0.3846	0.4015	0.4181	0.4363	0.454	0.4719	0.4918	0.512	0.5292	0.5521	0.5761	0.5983	0.6131	0.6366	0.6521	0.6676	0.6878	0.7038	0.7186	0.7408	0.7512	0.7681	0.7807	0.7968	0.813	0.8261	0.8386	0.8566	0.8674	0.883	0.902	0.9166	0.9267	0.9427	0.9493	0.9604	0.9717
F9	0.1652	0.1656	0.1683	0.1713	0.1793	0.1922	0.2089	0.2314	0.257	0.2863	0.3164	0.3463	0.3722	0.3893	0.4047	0.4207	0.4353	0.4501	0.4671	0.484	0.4985	0.5184	0.5371	0.5565	0.5677	0.5863	0.5983	0.6115	0.6284	0.6405	0.6529	0.6714	0.6825	0.6953	0.7063	0.7192	0.7317	0.7433	0.7554	0.7685	0.7785	0.792	0.8093	0.8207	0.8327	0.8484	0.8584	0.8704	0.8837
F10	0.169	0.166	0.1682	0.1717	0.1805	0.1969	0.2154	0.2363	0.266	0.297	0.3232	0.3599	0.383	0.4033	0.4173	0.4336	0.4561	0.4733	0.4836	0.51	0.5294	0.5374	0.5601	0.5858	0.6001	0.6249	0.6426	0.6557	0.678	0.6948	0.7098	0.7314	0.7443	0.7596	0.7731	0.7883	0.8022	0.8151	0.828	0.8458	0.856	0.8726	0.8916	0.9042	0.9141	0.9292	0.9357	0.9454	0.9542
F11	0.1654	0.1624	0.1658	0.1688	0.1778	0.1918	0.2091	0.2322	0.2577	0.2867	0.3174	0.3484	0.3727	0.39	0.4055	0.4202	0.4342	0.4493	0.4683	0.4853	0.5004	0.5195	0.537	0.5557	0.5665	0.5852	0.5975	0.6097	0.6276	0.6411	0.6526	0.671	0.6828	0.6976	0.7103	0.7247	0.7412	0.7552	0.7681	0.7833	0.7965	0.8108	0.8295	0.8423	0.855	0.8687	0.8791	0.8854	0.8936
G1	0.0866	0.0887	0.0894	0.0898	0.0902	0.0906	0.0909	0.0911	0.0922	0.0935	0.0941	0.095	0.096	0.0969	0.0978	0.0983	0.0989	0.0996	0.1002	0.1009	0.1016	0.1023	0.1028	0.1035	0.1041	0.1046	0.1053	0.106	0.1064	0.1068	0.1072	0.1081	0.108	0.1088	0.1089	0.1092	0.1094	0.1104	0.1106	0.1106	0.1112	0.1116	0.1115	0.1121	0.1117	0.1124	0.1131	0.1137	0.1134
G2	0.1723	0.162	0.1657	0.1723	0.1799	0.1932	0.21	0.2306	0.2535	0.2767	0.2986	0.3155	0.3278	0.34	0.3528	0.3666	0.3802	0.3936	0.4064	0.4186	0.429	0.4379	0.4439	0.4508	0.4551	0.4587	0.4609	0.4616	0.4623	0.4614	0.4596	0.4578	0.4556	0.4537	0.4515	0.4489	0.447	0.4453	0.4431	0.4417	0.44	0.4386	0.4375	0.437	0.4359	0.4355	0.4348	0.4346	0.4337
G3	0.1628	0.1783	0.1759	0.177	0.1788	0.176	0.1754	0.1793	0.1797	0.1746	0.1742	0.1741	0.174	0.1739	0.1736	0.1738	0.1737	0.1734	0.1736	0.1735	0.1733	0.1734	0.1736	0.1735	0.1735	0.1735	0.1735	0.1734	0.1735	0.1739	0.177	0.1742	0.1743	0.174	0.1746	0.1742	0.1747	0.1752	0.1757	0.1762	0.177	0.178	0.1792	0.1805	0.1819	0.1837	0.1863	0.1893	0.1921
G4	0.1687	0.1574	0.1606	0.1628	0.1705	0.1829	0.1995	0.2202	0.243	0.2694	0.2934	0.3074	0.3206	0.3327	0.3452	0.3591	0.3733	0.388	0.4025	0.4177	0.4334	0.4492	0.4649	0.4801	0.4961	0.5114	0.5261	0.5401	0.5532	0.5661	0.579	0.5899	0.6015	0.6127	0.6234	0.6341	0.6449	0.6549	0.6647	0.6737	0.6829	0.6914	0.6996	0.7082	0.7158	0.7236	0.7304	0.7379	0.7451
G5	0.1662	0.1605	0.1627	0.1652	0.1731	0.1859	0.2021	0.2229	0.2462	0.2723	0.2988	0.3246	0.3486	0.3647	0.3804	0.3965	0.4116	0.4272	0.4432	0.4611	0.4758	0.4966	0.5169	0.5373	0.5494	0.5715	0.5853	0.5976	0.6193	0.6342	0.6455	0.664	0.674	0.6889	0.6986	0.7106	0.7267	0.7348	0.7458	0.7603	0.7653	0.7799	0.7959	0.8061	0.8152	0.8303	0.8309	0.8426	0.8501
G6	0.1627	0.1617	0.1643	0.1665	0.1746	0.1874	0.2039	0.2247	0.2483	0.2747	0.3029	0.3308	0.3547	0.3708	0.3864	0.4023	0.4186	0.4344	0.4499	0.4662	0.4815	0.499	0.5166	0.5343	0.5489	0.5692	0.5886	0.6056	0.6253	0.6424	0.6573	0.6762	0.6902	0.7063	0.7202	0.7347	0.7526	0.7651	0.7778	0.7943	0.8028	0.8183	0.8353	0.8502	0.8618	0.8765	0.8832	0.8947	0.9047
G7	0.1664	0.1594	0.1631	0.1658	0.1732	0.1853	0.2013	0.2211	0.2438	0.2704	0.2978	0.3263	0.3522	0.3681	0.3829	0.3977	0.4125	0.4266	0.4422	0.4585	0.4719	0.4904	0.5087	0.5283	0.543	0.5656	0.5826	0.5983	0.619	0.6357	0.6498	0.6706	0.6823	0.6983	0.7125	0.7257	0.7433	0.7549	0.7685	0.7832	0.7907	0.8057	0.8228	0.8356	0.8452	0.8586	0.8651	0.8778	0.8842
G8	0.165	0.1626	0.1668	0.1711	0.179	0.1916	0.2078	0.2289	0.2535	0.2827	0.3133	0.3444	0.3741	0.3959	0.4124	0.4299	0.4463	0.4618	0.4778	0.4944	0.5102	0.5283	0.5479	0.5656	0.5813	0.6018	0.6175	0.6325	0.6527	0.6694	0.6844	0.7029	0.7162	0.7339	0.7492	0.7626	0.78	0.7942	0.8081	0.8249	0.8356	0.8518	0.8696	0.8848	0.8973	0.9116	0.9197	0.9325	0.9422
G9	0.1676	0.1645	0.167	0.171	0.1785	0.1901	0.2058	0.2263	0.25	0.2782	0.3085	0.3375	0.3653	0.3866	0.401	0.4144	0.4271	0.4404	0.454	0.4694	0.482	0.4974	0.5112	0.5246	0.5338	0.5465	0.5575	0.5681	0.579	0.5884	0.5975	0.6063	0.6155	0.6251	0.6324	0.641	0.6483	0.6557	0.6643	0.6716	0.6769	0.6866	0.6929	0.7001	0.7084	0.7141	0.7211	0.7281	0.7343
G10	0.1698	0.1646	0.1651	0.17	0.1743	0.1806	0.1892	0.2009	0.2147	0.2325	0.2541	0.2792	0.3054	0.3309	0.3579	0.3827	0.3993	0.4137	0.4282	0.4436	0.4586	0.4747	0.4901	0.5073	0.5226	0.5394	0.5552	0.5705	0.5843	0.5948	0.6066	0.62	0.632	0.644	0.6549	0.6653	0.6759	0.6865	0.6971	0.7077	0.7174	0.7282	0.7386	0.7493	0.7596	0.7703	0.779	0.7896	0.7982
G11	0.177	0.1755	0.1771	0.1823	0.1871	0.193	0.2014	0.2126	0.2259	0.2438	0.265	0.2912	0.3185	0.3437	0.3691	0.3929	0.4105	0.4213	0.4327	0.4441	0.4553	0.4672	0.4797	0.4913	0.503	0.5137	0.5253	0.5347	0.5437	0.5525	0.5636	0.5741	0.5844	0.5932	0.5997	0.6064	0.6142	0.6228	0.6287	0.6353	0.6423	0.648	0.6535	0.6601	0.6674	0.6736	0.6782	0.6846	0.691
H1	0.1042	0.1059	0.1051	0.1052	0.1052	0.1053	0.1054	0.1056	0.1057	0.1064	0.1063	0.1068	0.1073	0.1077	0.1088	0.1074	0.1078	0.1084	0.1087	0.1087	0.1075	0.1078	0.1081	0.1079	0.1099	0.1097	0.1098	0.1099	0.1141	0.1094	0.1096	0.1128	0.1085	0.1054	0.1053	0.1055	0.1052	0.1055	0.1053	0.1055	0.1056	0.1055	0.1057	0.1057	0.1056	0.1057	0.1055	0.1057	0.1057
H2	0.168	0.1659	0.1706	0.1773	0.1851	0.1989	0.2165	0.2374	0.2622	0.2857	0.3094	0.3261	0.338	0.3505	0.3645	0.3787	0.3929	0.4074	0.4235	0.4365	0.4501	0.4631	0.4743	0.4858	0.4944	0.5021	0.5093	0.5141	0.5193	0.523	0.5231	0.5241	0.5238	0.5232	0.5214	0.519	0.5161	0.5136	0.5106	0.5082	0.5052	0.5022	0.499	0.4964	0.4932	0.4902	0.4866	0.483	0.4806
H3	0.1742	0.1679	0.1701	0.1744	0.1759	0.1753	0.1748	0.1747	0.1743	0.1743	0.1741	0.174	0.1742	0.1736	0.1739	0.1736	0.1731	0.1731	0.1732	0.173	0.1728	0.1729	0.173	0.1731	0.173	0.173	0.1731	0.1728	0.1731	0.1731	0.1732	0.1733	0.1733	0.1737	0.1735	0.1737	0.1742	0.1746	0.175	0.1757	0.1763	0.1771	0.1784	0.1798	0.181	0.1832	0.1859	0.1888	0.1927
H4	0.1613	0.1594	0.163	0.166	0.1737	0.186	0.2028	0.2237	0.2473	0.2737	0.2989	0.3131	0.3258	0.3376	0.3493	0.363	0.3766	0.3924	0.4067	0.4221	0.4379	0.4538	0.4693	0.4847	0.5002	0.5153	0.5295	0.5432	0.5571	0.5702	0.5834	0.5956	0.6079	0.6203	0.6313	0.6433	0.6549	0.6662	0.6764	0.6861	0.6961	0.7052	0.7146	0.7234	0.7312	0.7399	0.7483	0.755	0.763
H5	0.1636	0.1608	0.1624	0.1656	0.1735	0.1854	0.2017	0.2217	0.2457	0.2716	0.2994	0.3261	0.3456	0.3588	0.3725	0.3863	0.3997	0.4139	0.4272	0.4426	0.4568	0.472	0.4878	0.5012	0.5156	0.5294	0.5428	0.5549	0.5677	0.5789	0.5895	0.6006	0.6111	0.6227	0.6315	0.6422	0.652	0.6625	0.671	0.6809	0.6895	0.7007	0.7139	0.7252	0.7352	0.7513	0.7602	0.7719	0.7811
H6	0.1561	0.1604	0.1643	0.1677	0.1769	0.1913	0.209	0.2318	0.2591	0.2889	0.3196	0.3434	0.3688	0.3829	0.3948	0.409	0.4252	0.4432	0.4727	0.4891	0.5137	0.534	0.5495	0.5642	0.5784	0.5941	0.613	0.6301	0.647	0.6576	0.6659	0.6752	0.6828	0.6928	0.703	0.7119	0.7217	0.7312	0.7406	0.7483	0.7565	0.7648	0.7724	0.7808	0.7876	0.7972	0.8045	0.812	0.8216
H7	0.1562	0.1571	0.1611	0.1639	0.1718	0.1836	0.1991	0.2189	0.2426	0.2688	0.2956	0.3227	0.3452	0.3587	0.3727	0.3869	0.4006	0.4132	0.431	0.4454	0.4549	0.4713	0.4868	0.4992	0.5128	0.5277	0.5417	0.5527	0.5677	0.58	0.5883	0.5982	0.6072	0.6194	0.6286	0.6385	0.6517	0.6619	0.6714	0.6812	0.6897	0.7016	0.7155	0.7294	0.7379	0.7498	0.7595	0.7693	0.7834
H8	0.1647	0.1616	0.1659	0.1692	0.1771	0.1895	0.2055	0.2258	0.2503	0.2789	0.3091	0.338	0.3657	0.3824	0.3961	0.4109	0.4272	0.4434	0.46	0.4779	0.4953	0.5127	0.5308	0.5479	0.5649	0.5829	0.5991	0.6167	0.6324	0.6475	0.6604	0.678	0.6889	0.7041	0.7163	0.7289	0.7437	0.7566	0.7696	0.7828	0.7915	0.8018	0.8138	0.8242	0.8319	0.8419	0.8496	0.859	0.8677
H9	0.1613	0.1642	0.1665	0.1692	0.1764	0.1879	0.2036	0.2235	0.2471	0.2752	0.304	0.3322	0.3571	0.3713	0.3845	0.399	0.4121	0.4253	0.4394	0.4547	0.4695	0.4844	0.499	0.5138	0.5282	0.5423	0.5555	0.5694	0.5815	0.5942	0.6047	0.6168	0.6282	0.6387	0.6488	0.6582	0.6686	0.6785	0.688	0.6974	0.7075	0.7184	0.7275	0.7371	0.746	0.755	0.7644	0.7733	0.7826
H10	0.17	0.1624	0.1656	0.1684	0.177	0.1897	0.2051	0.226	0.2489	0.2785	0.3082	0.3384	0.3665	0.3842	0.3955	0.4125	0.427	0.443	0.4587	0.4759	0.4978	0.5123	0.5293	0.5543	0.5675	0.5847	0.6093	0.645	0.6832	0.6828	0.6803	0.6954	0.71	0.7247	0.7383	0.7544	0.7692	0.7838	0.7975	0.8108	0.8231	0.8378	0.8526	0.8676	0.8761	0.8895	0.903	0.9172	0.9282
H11	0.1617	0.1601	0.1642	0.1668	0.1738	0.1848	0.1992	0.2184	0.2424	0.2705	0.2988	0.3279	0.3528	0.3689	0.3852	0.4003	0.4157	0.4323	0.4497	0.4649	0.4807	0.497	0.5134	0.5295	0.5452	0.5601	0.5758	0.5895	0.604	0.6173	0.6293	0.6404	0.6513	0.6632	0.6732	0.6841	0.695	0.7066	0.7187	0.7297	0.7411	0.752	0.7627	0.774	0.7861	0.7978	0.8072	0.8169	0.8261
End Time:	1/25/2025 11:23:54 AM
[truncated: 10 more columns]
