# Supplementary material for: Refactored genetic parts for modular assembly of the E. coli MccV type I secretion system used to screen class II microcin candidates from plant-associated bacteria
Source: BMC Biotechnol. 2026 Apr 3;26:66. doi: 10.1186/s12896-026-01148-8 (PMC13174018; doi:10.1186/s12896-026-01148-8)
Supplement: Supplementary file 4 — Supplementary Material 4 [file 12896_2026_1148_MOESM4_ESM.zip › Data S4 Self-inhibition assays/2025.01.25 Self Inhibition (MccV, E18, E18, P09, P09)/01.25.2025_self-inhibition.metadata.csv]

Column	Strain	Induced
A	Blank	FALSE
B	MccV	FALSE
C	MccV	TRUE
D	MccE18_1	FALSE
E	MccE18_1	TRUE
F	MccE18_2	FALSE
G	MccE18_2	TRUE
H	MccP09_1	FALSE
I	MccP09_1	TRUE
J	MccP09_2	FALSE
K	MccP09_2	TRUE
L	Empty	NA
