# Supplementary material for: Refactored genetic parts for modular assembly of the E. coli MccV type I secretion system used to screen class II microcin candidates from plant-associated bacteria
Source: BMC Biotechnol. 2026 Apr 3;26:66. doi: 10.1186/s12896-026-01148-8 (PMC13174018; doi:10.1186/s12896-026-01148-8)
Supplement: Supplementary file 4 — Supplementary Material 4 [file 12896_2026_1148_MOESM4_ESM.zip › Data S4 Self-inhibition assays/2025.01.25 Self Inhibition (MccV, E18, E18, P09, P09)/01.25.2025_self-inhibition.readings.csv]

Time [s]	Temp. [°C]	A1	B1	C1	D1	E1	F1	G1	H1	I1	J1	K1	A2	B2	C2	D2	E2	F2	G2	H2	I2	J2	K2	A3	B3	C3	D3	E3	F3	G3	H3	I3	J3	K3	A4	B4	C4	D4	E4	F4	G4	H4	I4	J4	K4	A5	B5	C5	D5
0	23.6	0.133200005	0.184900001	0.190799996	0.199000001	0.215599999	0.213300005	0.139699996	0.245299995	0.208299994	0.210099995	0.206900001	0.127200007	0.230800003	0.199200004	0.206499994	0.219999999	0.237299994	0.226799995	0.267399997	0.271800011	0.229800001	0.203099996	0.133599997	0.208299994	0.221599996	0.219999999	0.217999995	0.237399995	0.226999998	0.214300007	0.236900002	0.221399993	0.190400004	0.108099997	0.184900001	0.179700002	0.152899995	0.196999997	0.225299999	0.223000005	0.248500004	0.2183	0.222599998	0.186199993	0.123999998	0.168200001	0.178100005	0.162499994
1042.8	37.1	0.112899996	0.156100005	0.1655	0.156499997	0.159500003	0.157399997	0.089500003	0.161200002	0.160899997	0.161200002	0.159700006	0.090099998	0.158099994	0.160699993	0.154499993	0.157299995	0.162	0.157800004	0.161799997	0.164800003	0.161200002	0.160500005	0.089599997	0.159700006	0.165999994	0.154300004	0.156299993	0.157600001	0.157499999	0.165600002	0.172700003	0.165299997	0.161699995	0.089599997	0.160799995	0.164000005	0.154100001	0.157700002	0.154699996	0.155399993	0.161300004	0.166999996	0.169200003	0.163100004	0.114600003	0.161400005	0.168200001	0.1558
2085.6	37.1	0.1127	0.159400001	0.168699995	0.158600003	0.162599996	0.160799995	0.089299999	0.164800003	0.165299997	0.1646	0.163000003	0.089900002	0.161599994	0.165099993	0.157800004	0.161699995	0.165000007	0.161500007	0.165199995	0.168599993	0.165399998	0.1655	0.090000004	0.163200006	0.167999998	0.156499997	0.159700006	0.160500005	0.161500007	0.169699997	0.175600007	0.170100003	0.167199999	0.089599997	0.164299995	0.167500004	0.156299993	0.1611	0.158199996	0.159899995	0.165700004	0.171299994	0.173800007	0.167400002	0.113899998	0.164900005	0.170200005	0.158399999
3128.4	37	0.112400003	0.1664	0.173600003	0.162200004	0.167099997	0.164499998	0.089100003	0.167899996	0.168599993	0.170699999	0.168500006	0.089100003	0.168599993	0.171700001	0.160300002	0.165600002	0.170300007	0.166500002	0.168500006	0.172099993	0.169499993	0.169300005	0.089599997	0.170200005	0.172999993	0.159299999	0.163000003	0.164499998	0.165900007	0.173899993	0.181299999	0.174199998	0.171599999	0.089599997	0.171399996	0.173700005	0.159899995	0.164900005	0.161599994	0.164000005	0.170100003	0.175799996	0.177699998	0.172199994	0.113700002	0.171900004	0.1752	0.161799997
4171.2	37.5	0.112000003	0.174199998	0.175300002	0.170599997	0.177900001	0.173299998	0.089299999	0.177900001	0.178200006	0.178000003	0.174700007	0.089100003	0.176400006	0.1743	0.168300003	0.174999997	0.181400001	0.176799998	0.175500005	0.179399997	0.178599998	0.178299993	0.089599997	0.1778	0.174600005	0.167899996	0.172299996	0.174799994	0.175799996	0.178499997	0.186299995	0.183200002	0.180999994	0.089599997	0.179199994	0.176799998	0.168599993	0.174799994	0.168799996	0.171900004	0.179800004	0.185699999	0.1875	0.181299999	0.113700002	0.1796	0.176899999	0.170900002
5214	37	0.111699998	0.1875	0.175600007	0.184200004	0.193000004	0.186700001	0.089100003	0.193599999	0.1928	0.191100001	0.186900005	0.089000002	0.189799994	0.174500003	0.181400001	0.188999996	0.197799996	0.190699995	0.186900005	0.191499993	0.193100005	0.193000004	0.0898	0.191799998	0.174199998	0.180600002	0.186299995	0.189099997	0.190400004	0.184	0.193200007	0.197799996	0.195199996	0.089599997	0.192599997	0.176699996	0.181400001	0.188999996	0.180500001	0.185000002	0.194900006	0.200900003	0.203199998	0.197600007	0.113399997	0.1928	0.176699996	0.184900001
6256.8	37	0.111699998	0.205200002	0.174899995	0.201299995	0.211799994	0.204099998	0.089000002	0.212899998	0.212599993	0.209199995	0.202399999	0.0889	0.206499994	0.174199998	0.199000001	0.207499996	0.217099994	0.209099993	0.201800004	0.206900001	0.214100003	0.211600006	0.090000004	0.208800003	0.174099997	0.197999999	0.204300001	0.207200006	0.208700001	0.193000004	0.202700004	0.217099994	0.214900002	0.089500003	0.209900007	0.176400006	0.198400006	0.207300007	0.196500003	0.202099994	0.2148	0.220599994	0.222200006	0.218199998	0.113300003	0.209900007	0.176300004	0.203199998
7299.6	37.1	0.111900002	0.226799995	0.174600005	0.222599998	0.236000001	0.227300003	0.089199997	0.239399999	0.238000005	0.232099995	0.2227	0.089000002	0.228	0.174799994	0.221399993	0.230800003	0.241699994	0.232999995	0.221499994	0.227699995	0.238900006	0.235300004	0.089900002	0.230100006	0.173899993	0.219899997	0.2271	0.230299994	0.232099995	0.204699993	0.214599997	0.242799997	0.239399999	0.089599997	0.231900007	0.176300004	0.220500007	0.230399996	0.216900006	0.223700002	0.239999995	0.244900003	0.245700002	0.243599996	0.113200001	0.2315	0.176499993	0.226400003
8342.4	37	0.112300001	0.250800014	0.173999995	0.246700004	0.263900012	0.253899992	0.089199997	0.269800007	0.2685	0.259799987	0.247899994	0.0889	0.25150001	0.174899995	0.247199997	0.25850001	0.269600004	0.261299998	0.245499998	0.252499998	0.266799986	0.263300002	0.090400003	0.256199986	0.173700005	0.2456	0.253100008	0.257099986	0.25940001	0.219999999	0.229599997	0.271200001	0.268400013	0.089599997	0.255299985	0.175300002	0.243900001	0.257099986	0.2412	0.248600006	0.268900007	0.274100006	0.273099989	0.272399992	0.113200001	0.254400015	0.176200002	0.249799997
9385.2	37.1	0.112199999	0.274199992	0.1743	0.26910001	0.292199999	0.280999988	0.089299999	0.300399989	0.299699992	0.289900005	0.275900006	0.0889	0.273400009	0.1752	0.273200005	0.288700014	0.297399998	0.290399998	0.274100006	0.281500012	0.297600001	0.29429999	0.0902	0.279199988	0.173600003	0.270999998	0.282200009	0.285400003	0.287999988	0.238199994	0.248699993	0.301800013	0.299499989	0.089599997	0.278200001	0.1752	0.269600004	0.284700006	0.268599987	0.276600003	0.298900008	0.305299997	0.3037	0.30340001	0.113200001	0.277200013	0.175999999	0.275900006
10428	37.1	0.112199999	0.287900001	0.174700007	0.280900002	0.319799989	0.308299989	0.089299999	0.330799997	0.3301	0.318699986	0.30250001	0.0889	0.289900005	0.175300002	0.294800013	0.318100005	0.324900001	0.320100009	0.303499997	0.31279999	0.325599998	0.323700011	0.088699996	0.300999999	0.173500001	0.295700014	0.307500005	0.3116	0.316300005	0.261500001	0.272799999	0.3301	0.330000013	0.089599997	0.299299985	0.175099999	0.292499989	0.31310001	0.293799996	0.30399999	0.330599993	0.334399998	0.332599998	0.333999991	0.113200001	0.299199998	0.175799996	0.295100003
11470.8	37	0.112300001	0.298400015	0.174700007	0.291799992	0.346399993	0.334500015	0.089400001	0.360100001	0.35800001	0.345699996	0.326799989	0.0889	0.300700009	0.174600005	0.307099998	0.343600005	0.351099998	0.347299993	0.331	0.341500014	0.352899998	0.350100011	0.090099998	0.317799985	0.173600003	0.316100001	0.334600002	0.3389	0.344500005	0.287900001	0.299299985	0.360399991	0.361099988	0.089699998	0.312900007	0.175300002	0.305700004	0.341699988	0.320899993	0.333000004	0.361900002	0.363900006	0.362500012	0.363999993	0.113200001	0.314599991	0.175699994	0.306400001
12513.6	37.3	0.112499997	0.309799999	0.175099999	0.301999986	0.364899993	0.354200006	0.089400001	0.382200003	0.379999995	0.369399995	0.350600004	0.0889	0.31189999	0.174799994	0.319000006	0.368600011	0.374900013	0.371899992	0.3565	0.366899997	0.379500002	0.374199986	0.0889	0.330000013	0.173600003	0.32980001	0.359100014	0.363000005	0.369399995	0.316199988	0.326599985	0.389099985	0.388999999	0.089599997	0.324900001	0.175999999	0.318300009	0.3662	0.347600013	0.359899998	0.389099985	0.391400009	0.390899986	0.390700012	0.113200001	0.326799989	0.175400004	0.318599999
13556.3	37.1	0.112599999	0.321099997	0.174999997	0.312700003	0.380800009	0.368600011	0.089699998	0.398600012	0.396100014	0.39410001	0.368699998	0.0889	0.32280001	0.174199998	0.330900013	0.387199998	0.392199993	0.389800012	0.380499989	0.391600013	0.403499991	0.395000011	0.089400001	0.342299998	0.173099995	0.342799991	0.378600001	0.379200011	0.386599988	0.340600014	0.351599991	0.409700006	0.410299987	0.089599997	0.336899996	0.175600007	0.330199987	0.38499999	0.368000001	0.382699996	0.41049999	0.412	0.413300008	0.411599994	0.1131	0.33919999	0.175099999	0.329699993
14599.1	37.2	0.112499997	0.332599998	0.174999997	0.324400008	0.396100014	0.381500006	0.0898	0.414499998	0.40990001	0.411199987	0.383100003	0.0889	0.334100008	0.173500001	0.342299998	0.404599994	0.407900006	0.406500012	0.396899998	0.408399999	0.421299994	0.409000009	0.088699996	0.355100006	0.172700003	0.35589999	0.395900011	0.394199997	0.402500004	0.365999997	0.372900009	0.426999986	0.4278	0.089599997	0.349799991	0.175500005	0.343199998	0.40169999	0.384000003	0.400700003	0.429500014	0.428900003	0.432099998	0.4278	0.1131	0.352800012	0.174999997	0.343400002
15642	37.1	0.112400003	0.344900012	0.174500003	0.337399989	0.411300004	0.395700008	0.090099998	0.430799991	0.425500005	0.427100003	0.397899985	0.089000002	0.346399993	0.172900006	0.355199993	0.422800004	0.426699996	0.425700009	0.412200004	0.422699988	0.439500004	0.422699988	0.088699996	0.368000001	0.172700003	0.369399995	0.414600015	0.411300004	0.420599997	0.392500013	0.395200014	0.444799989	0.44690001	0.089599997	0.362699986	0.175099999	0.357300013	0.41960001	0.400099993	0.420300007	0.449099988	0.44569999	0.452399999	0.444499999	0.113300003	0.365099996	0.174700007	0.359800011
16684.8	37.2	0.112499997	0.356999993	0.1743	0.350800008	0.426800013	0.410400003	0.0902	0.446799994	0.438600004	0.444000006	0.409299999	0.089199997	0.35800001	0.172000006	0.368600011	0.442499995	0.444700003	0.443899989	0.426800013	0.437599987	0.457800001	0.437299997	0.088699996	0.381099999	0.172199994	0.38350001	0.434700012	0.42840001	0.437700003	0.417199999	0.415600002	0.462099999	0.463499993	0.089599997	0.375	0.173999995	0.371899992	0.438699991	0.414999992	0.438899994	0.468400002	0.463999987	0.473399997	0.460299999	0.113300003	0.378699988	0.174500003	0.372700006
17727.6	37	0.112199999	0.368900001	0.173999995	0.364399999	0.442299992	0.426099986	0.0911	0.463499993	0.453000009	0.460999995	0.422199994	0.0889	0.370000005	0.171599999	0.382299989	0.463499993	0.463200003	0.462500006	0.440899998	0.452699989	0.475400001	0.451599985	0.088699996	0.394199997	0.172099993	0.398499995	0.453599989	0.445199996	0.456099987	0.434799999	0.430999994	0.479299992	0.478100002	0.089599997	0.387899995	0.173600003	0.387499988	0.456800014	0.431300014	0.457800001	0.486900002	0.481400013	0.492700011	0.477999985	0.113200001	0.392100006	0.1743	0.386099994
18770.3	37.2	0.112000003	0.380899996	0.173999995	0.378100008	0.458499998	0.444200009	0.090999998	0.4824	0.468499988	0.481099993	0.435099989	0.088799998	0.381900012	0.171299994	0.396200001	0.486000001	0.483799994	0.482600003	0.455799997	0.467400014	0.493999988	0.465700001	0.088600002	0.406399995	0.172000006	0.413599998	0.475100011	0.4639	0.476099998	0.449600011	0.441399992	0.496399999	0.495000005	0.089500003	0.401199996	0.1734	0.40290001	0.476900011	0.448300004	0.478500009	0.507600009	0.500699997	0.514699996	0.497700006	0.113300003	0.404900014	0.174099997	0.400099993
19813.1	37.2	0.112400003	0.3926	0.173800007	0.392199993	0.475100011	0.462799996	0.091899998	0.500100017	0.4824	0.500699997	0.448900014	0.089000002	0.392500013	0.171100006	0.410100013	0.506799996	0.504100025	0.503300011	0.471599996	0.48089999	0.512799978	0.478899986	0.088699996	0.418199986	0.172099993	0.42930001	0.497399986	0.483900011	0.496499985	0.46509999	0.452499986	0.514100015	0.510599971	0.089599997	0.413700014	0.173099995	0.418599993	0.496800005	0.465299994	0.499599993	0.527999997	0.51789999	0.53490001	0.514999986	0.113300003	0.417699993	0.174199998	0.415499985
20856	37	0.112400003	0.404199988	0.173600003	0.406100005	0.490799993	0.479299992	0.092299998	0.51819998	0.495099992	0.517400026	0.462500006	0.089000002	0.401899993	0.1708	0.424600005	0.526300013	0.523000002	0.521200001	0.488000005	0.493499994	0.529999971	0.491600007	0.088699996	0.428900003	0.172000006	0.444799989	0.516700029	0.500800014	0.513000011	0.480100006	0.46360001	0.531000018	0.52640003	0.089599997	0.424699992	0.172600001	0.434300005	0.512899995	0.480399996	0.516200006	0.54549998	0.532400012	0.55309999	0.532400012	0.113300003	0.4296	0.174099997	0.431100011
21898.8	37.1	0.112499997	0.415300012	0.173600003	0.42019999	0.50999999	0.49970001	0.093599997	0.537599981	0.50819999	0.53670001	0.476700008	0.089000002	0.410400003	0.170900002	0.438899994	0.549300015	0.545099974	0.543600023	0.50849998	0.510399997	0.549099982	0.505400002	0.088699996	0.4384	0.171900004	0.459899992	0.539699972	0.523100019	0.536000013	0.495999992	0.475100011	0.549499989	0.548300028	0.089599997	0.435099989	0.172900006	0.449999988	0.534500003	0.500199974	0.539499998	0.569199979	0.550300002	0.575500011	0.554499984	0.113300003	0.440100014	0.174099997	0.445800006
22941.6	37.2	0.112199999	0.425999999	0.173800007	0.434199989	0.528599977	0.520299971	0.094899997	0.557799995	0.520699978	0.556299984	0.49090001	0.089100003	0.417800009	0.170900002	0.452600002	0.570200026	0.566799998	0.566100001	0.529500008	0.527400017	0.568300009	0.51819998	0.088699996	0.44690001	0.172000006	0.474599987	0.561399996	0.54460001	0.559800029	0.511600018	0.486999989	0.568799973	0.568700016	0.089699998	0.444200009	0.173500001	0.465200007	0.554499984	0.520900011	0.561600029	0.589399993	0.567300022	0.596599996	0.575900018	0.113399997	0.449900001	0.174099997	0.461199999
23984.3	37.2	0.112300001	0.435299993	0.173800007	0.44749999	0.548699975	0.540199995	0.097099997	0.577899992	0.532999992	0.58039999	0.504100025	0.089299999	0.423999995	0.1708	0.466300011	0.593299985	0.590399981	0.5898	0.55369997	0.54610002	0.58890003	0.532500029	0.088600002	0.453500003	0.172099993	0.488400012	0.583599985	0.566500008	0.584399998	0.529100001	0.5	0.589600027	0.586099982	0.089599997	0.452699989	0.1734	0.479900002	0.575699985	0.543500006	0.586899996	0.611599982	0.585600019	0.618700027	0.598500013	0.113399997	0.457800001	0.174099997	0.475899994
25027.1	37	0.112599999	0.444400012	0.173700005	0.461199999	0.562699974	0.5546	0.0995	0.596000016	0.542699993	0.595700026	0.5176	0.089000002	0.428799987	0.1708	0.480800003	0.607800007	0.606299996	0.603900015	0.572399974	0.556900024	0.604799986	0.543500006	0.088699996	0.459199995	0.172099993	0.502200007	0.5977	0.583800018	0.600600004	0.544799984	0.509599984	0.6074	0.598800004	0.089599997	0.458999991	0.173099995	0.494899988	0.588699996	0.56190002	0.599300027	0.62650001	0.597800016	0.632799983	0.608799994	0.113300003	0.464300007	0.174199998	0.491100013
26069.9	37.3	0.112499997	0.452300012	0.174099997	0.475800008	0.584299982	0.575200021	0.101999998	0.620199978	0.555999994	0.619400024	0.529799998	0.089000002	0.432399988	0.170900002	0.492199987	0.629199982	0.628000021	0.626399994	0.594699979	0.577400029	0.623399973	0.555999994	0.088699996	0.463499993	0.172299996	0.515600026	0.618600011	0.606299996	0.624499977	0.562300026	0.523199975	0.628300011	0.615199983	0.089599997	0.464899987	0.173600003	0.508400023	0.607900023	0.584500015	0.623600006	0.647599995	0.61619997	0.653100014	0.629000008	0.113399997	0.470200002	0.174199998	0.505200028
27112.7	37.1	0.112300001	0.458000004	0.174199998	0.486499995	0.602900028	0.592899978	0.105599999	0.637099981	0.566600025	0.638400018	0.542500019	0.089100003	0.435000002	0.171000004	0.504100025	0.644900024	0.645699978	0.642400026	0.611800015	0.592800021	0.640299976	0.566999972	0.088600002	0.466800004	0.172099993	0.528299987	0.633700013	0.623700023	0.641799986	0.579599977	0.534300029	0.646600008	0.628099978	0.089500003	0.469000012	0.173099995	0.521899998	0.621399999	0.602699995	0.638999999	0.662	0.627799988	0.668299973	0.640200019	0.113399997	0.474299997	0.1743	0.518999994
28155.5	37.2	0.112499997	0.462799996	0.173999995	0.49849999	0.620999992	0.611000001	0.1105	0.651899993	0.577199996	0.656599998	0.5546	0.089000002	0.435900003	0.170900002	0.516300023	0.660600007	0.660600007	0.656799972	0.628700018	0.608399987	0.654999971	0.579699993	0.088699996	0.467999995	0.172099993	0.540300012	0.647700012	0.639199972	0.658399999	0.596599996	0.546899974	0.662599981	0.64349997	0.089500003	0.471300006	0.172900006	0.535300016	0.633400023	0.619799972	0.653400004	0.674799979	0.64230001	0.681900024	0.656000018	0.113399997	0.476500005	0.173999995	0.531499982
29198.3	37	0.112599999	0.46540001	0.173999995	0.510200024	0.64200002	0.629700005	0.115400001	0.670599997	0.589900017	0.67930001	0.566500008	0.089199997	0.436300009	0.171000004	0.528100014	0.67900002	0.679700017	0.676699996	0.646000028	0.627799988	0.67110002	0.590799987	0.088699996	0.468699992	0.172299996	0.552200019	0.666499972	0.659099996	0.679700017	0.615999997	0.561200023	0.680899978	0.658900023	0.089500003	0.473500013	0.173899993	0.547900021	0.651799977	0.639500022	0.675999999	0.693799973	0.659399986	0.698700011	0.67110002	0.113399997	0.478799999	0.174199998	0.544700027
30241	37.2	0.112400003	0.467200011	0.1743	0.521499991	0.658699989	0.64410001	0.122400001	0.687099993	0.601000011	0.69690001	0.578100026	0.089100003	0.435699999	0.171100006	0.538999975	0.694400012	0.693899989	0.691399992	0.662199974	0.642799973	0.684800029	0.603999972	0.088699996	0.468800008	0.172299996	0.563199997	0.679799974	0.676100016	0.694999993	0.631099999	0.573499978	0.698899984	0.671700001	0.089699998	0.473500013	0.173199996	0.560199976	0.664099991	0.656799972	0.690999985	0.708199978	0.673600018	0.711600006	0.684700012	0.113499999	0.479099989	0.174500003	0.556400001
31283.8	37.2	0.1127	0.467500001	0.174600005	0.533299983	0.676900029	0.66170001	0.131300002	0.70539999	0.613499999	0.715600014	0.592199981	0.0889	0.433899999	0.171000004	0.550100029	0.707899988	0.708800018	0.705799997	0.678200006	0.659099996	0.698700011	0.611500025	0.089500003	0.467299998	0.172299996	0.574400008	0.696200013	0.692700028	0.711899996	0.648999989	0.584200025	0.715200007	0.686100006	0.089500003	0.473100007	0.1734	0.571799994	0.675499976	0.672599971	0.706499994	0.721400023	0.685699999	0.725000024	0.695800006	0.113499999	0.478599995	0.174600005	0.568700016
32326.6	37.2	0.112199999	0.467200011	0.175099999	0.544499993	0.694100022	0.684199989	0.143700004	0.725600004	0.622600019	0.740400016	0.599799991	0.089199997	0.431699991	0.171100006	0.560100019	0.72359997	0.726400018	0.724300027	0.694899976	0.6778	0.713999987	0.627799988	0.088699996	0.46540001	0.172299996	0.584500015	0.713699996	0.712899983	0.730400026	0.66869998	0.595099986	0.735300004	0.700399995	0.089599997	0.471199989	0.173500001	0.582899988	0.691500008	0.692600012	0.727400005	0.739799976	0.702099979	0.741900027	0.711199999	0.113499999	0.476700008	0.174500003	0.57950002
33369.4	37.1	0.112400003	0.46540001	0.175300002	0.555599988	0.708400011	0.696699977	0.156000003	0.741100013	0.634000003	0.754999995	0.615999997	0.0889	0.429100007	0.171299994	0.570299983	0.737500012	0.739400029	0.736500025	0.709100008	0.691100001	0.727800012	0.639199972	0.088699996	0.462799996	0.172399998	0.594900012	0.723200023	0.726000011	0.743200004	0.685400009	0.602400005	0.748199999	0.71390003	0.089500003	0.469300002	0.1734	0.593900025	0.700900018	0.705799997	0.739400029	0.749100029	0.714299977	0.752099991	0.724399984	0.113499999	0.474999994	0.174899995	0.591099977
34412.2	37	0.112599999	0.46329999	0.174999997	0.568400025	0.725399971	0.713800013	0.170000002	0.7597	0.642099977	0.772000015	0.625999987	0.089000002	0.426999986	0.171499997	0.580600023	0.752399981	0.753799975	0.752699971	0.727299988	0.707099974	0.742399991	0.650200009	0.088699996	0.460999995	0.172700003	0.605599999	0.741100013	0.743300021	0.760399997	0.703599989	0.611699998	0.766600013	0.727900028	0.089400001	0.467299998	0.173500001	0.604799986	0.71420002	0.72299999	0.756399989	0.763999999	0.727800012	0.764800012	0.739300013	0.113499999	0.4736	0.175300002	0.603900015
35454.9	37	0.112499997	0.460000008	0.175400004	0.579699993	0.737100005	0.727100015	0.186399996	0.772800028	0.652400017	0.787800014	0.636200011	0.089000002	0.424100012	0.172000006	0.589900017	0.763199985	0.767700016	0.766700029	0.741599977	0.720099986	0.756399989	0.663100004	0.088600002	0.458799988	0.173199996	0.615700006	0.753199995	0.757799983	0.77579999	0.717999995	0.620199978	0.781300008	0.742500007	0.089500003	0.464700013	0.1734	0.614600003	0.723800004	0.735000014	0.76910001	0.77609998	0.739799976	0.776600003	0.752399981	0.113399997	0.471100003	0.175600007	0.615100026
36497.7	37.2	0.112499997	0.45660001	0.175999999	0.58920002	0.749800026	0.743600011	0.203700006	0.786000013	0.66170001	0.801500022	0.645299971	0.089199997	0.421600014	0.172099993	0.5995	0.775300026	0.779999971	0.778900027	0.754899979	0.733200014	0.76910001	0.672800004	0.088799998	0.455900013	0.1734	0.62470001	0.765100002	0.771200001	0.786899984	0.73269999	0.628300011	0.793900013	0.753799975	0.089500003	0.461899996	0.173299998	0.625	0.735199988	0.747399986	0.782800019	0.788600028	0.753700018	0.788299978	0.765200019	0.113499999	0.468499988	0.175799996	0.62440002
37540.5	37.1	0.112400003	0.453000009	0.176400006	0.599099994	0.765399992	0.761099994	0.223499998	0.803799987	0.670899987	0.819299996	0.651600003	0.089000002	0.41960001	0.172700003	0.609499991	0.788800001	0.79610002	0.796700001	0.772499979	0.747500002	0.782500029	0.686600029	0.088699996	0.453999996	0.174099997	0.634599984	0.779699981	0.788399994	0.80309999	0.747699976	0.636900008	0.810100019	0.768400013	0.089599997	0.459100008	0.173800007	0.635299981	0.747900009	0.762799978	0.798399985	0.8028	0.768100023	0.798300028	0.779100001	0.113600001	0.466500014	0.176699996	0.635399997
38583.3	37.1	0.112499997	0.449299991	0.176599994	0.60860002	0.77759999	0.7773	0.2465	0.820100009	0.680899978	0.834999979	0.658800006	0.089000002	0.416999996	0.173299998	0.619899988	0.802399993	0.809800029	0.810000002	0.786899984	0.760299981	0.794499993	0.698599994	0.088799998	0.451299995	0.174700007	0.644500017	0.790899992	0.801400006	0.815299988	0.760500014	0.644699991	0.822399974	0.781000018	0.089500003	0.45660001	0.1743	0.645500004	0.756299973	0.774600029	0.809800029	0.813600004	0.779699981	0.807200015	0.791499972	0.113600001	0.4639	0.177300006	0.645299971
39626.1	37.1	0.112599999	0.445300013	0.176899999	0.618399978	0.790499985	0.790600002	0.270099998	0.834999979	0.689800024	0.84890002	0.672399998	0.089000002	0.414600015	0.173999995	0.628899992	0.814100027	0.821699977	0.82130003	0.800700009	0.771600008	0.805700004	0.710799992	0.088699996	0.449299991	0.175300002	0.654699981	0.800599992	0.81370002	0.827899992	0.772700012	0.65200001	0.833599985	0.793200016	0.089500003	0.454299986	0.174500003	0.654900014	0.767400026	0.787500024	0.822600007	0.826300025	0.792400002	0.818000019	0.803200006	0.113600001	0.461899996	0.178299993	0.655399978
40668.9	37.1	0.112300001	0.441399992	0.177499995	0.627799988	0.80309999	0.810800016	0.289999992	0.84890002	0.700100005	0.862699986	0.682799995	0.089000002	0.412600011	0.174700007	0.636900008	0.825999975	0.838999987	0.836899996	0.817399979	0.786599994	0.819299996	0.72420001	0.088699996	0.447400004	0.176300004	0.665099978	0.814999998	0.82950002	0.839999974	0.785700023	0.658399999	0.851999998	0.801500022	0.089599997	0.452199996	0.175099999	0.663600028	0.781899989	0.802900016	0.836799979	0.844399989	0.806699991	0.832300007	0.814499974	0.113700002	0.459300011	0.179100007	0.664099991
41711.6	37.2	0.112400003	0.43779999	0.177900001	0.637199998	0.814599991	0.824199975	0.305200011	0.862999976	0.708999991	0.875699997	0.690199971	0.089199997	0.409999996	0.175699994	0.645200014	0.836099982	0.851400018	0.8477	0.83099997	0.797100008	0.830500007	0.737999976	0.088799998	0.445800006	0.1778	0.674899995	0.825900018	0.842700005	0.852699995	0.796599984	0.663999975	0.864199996	0.810199976	0.089500003	0.449999988	0.175400004	0.672200024	0.788800001	0.81400001	0.847800016	0.854300022	0.814899981	0.839299977	0.823599994	0.113600001	0.457399994	0.180399999	0.673099995
42754.4	37	0.112800002	0.433600008	0.178399995	0.646099985	0.827400029	0.839100003	0.317499995	0.879100025	0.718800008	0.889400005	0.701699972	0.089299999	0.408499986	0.177100003	0.653500021	0.847000003	0.86680001	0.861299992	0.846300006	0.811699986	0.846599996	0.746599972	0.088699996	0.444000006	0.179100007	0.685100019	0.836799979	0.854900002	0.862999976	0.808499992	0.66960001	0.882399976	0.815599978	0.089500003	0.447699994	0.176200002	0.680199981	0.803799987	0.829299986	0.860499978	0.869099975	0.827700019	0.853500009	0.832799971	0.113600001	0.455300003	0.1822	0.682500005
43797.2	37.1	0.112400003	0.429899991	0.179499999	0.654299974	0.83859998	0.856000006	0.323300004	0.894500017	0.73210001	0.903999984	0.708000004	0.089199997	0.406699985	0.1787	0.661499977	0.85799998	0.883300006	0.876399994	0.862800002	0.826600015	0.862100005	0.761500001	0.088699996	0.442400008	0.181099996	0.69749999	0.850899994	0.871599972	0.874899983	0.820599973	0.675800025	0.898999989	0.824199975	0.089599997	0.445899993	0.177599996	0.688499987	0.819299996	0.845899999	0.873300016	0.887600005	0.845499992	0.870000005	0.845300019	0.113600001	0.453500003	0.184300005	0.690599978
44840.9	37	0.112400003	0.425999999	0.180099994	0.662500024	0.851000011	0.869300008	0.32980001	0.908500016	0.742900014	0.917400002	0.716499984	0.089000002	0.405900002	0.180700004	0.668900013	0.865499973	0.895600021	0.886600018	0.87620002	0.838999987	0.875899971	0.774200022	0.088699996	0.441599995	0.183699995	0.709800005	0.861599982	0.884299994	0.886200011	0.83160001	0.681599975	0.911599994	0.834900022	0.089500003	0.444200009	0.1787	0.696099997	0.829999983	0.858900011	0.882600009	0.899800003	0.856999993	0.883400023	0.85589999	0.113700002	0.452199996	0.187000006	0.699000001
45883.7	37.1	0.1127	0.422300011	0.181299999	0.670300007	0.862200022	0.882200003	0.336699992	0.919099987	0.755299985	0.928499997	0.73119998	0.089000002	0.404300004	0.182699993	0.675999999	0.875100017	0.905300021	0.89349997	0.889199972	0.84890002	0.886799991	0.787500024	0.088799998	0.440400004	0.1866	0.721199989	0.871800005	0.896000028	0.895699978	0.841600001	0.688499987	0.922100008	0.843800008	0.089500003	0.442600012	0.179900005	0.703000009	0.839900017	0.870500028	0.89139998	0.911199987	0.869000018	0.892799973	0.864499986	0.113700002	0.450599998	0.189999998	0.70630002
46926.5	37.3	0.112499997	0.41929999	0.182600006	0.677100003	0.875800014	0.895299971	0.344199985	0.934000015	0.776799977	0.940100014	0.737500012	0.089199997	0.40259999	0.185599998	0.683099985	0.884500027	0.91869998	0.905600011	0.904600024	0.860700011	0.899999976	0.798799992	0.088799998	0.439599991	0.190599993	0.736699998	0.882600009	0.908500016	0.905700028	0.852699995	0.694299996	0.93599999	0.853200018	0.089599997	0.441100001	0.181799993	0.710200012	0.851800025	0.883099973	0.9005	0.923500001	0.8829	0.903800011	0.875500023	0.113700002	0.449200004	0.194000006	0.713500023
47969.3	37.1	0.112400003	0.415499985	0.183899999	0.684099972	0.885299981	0.905600011	0.350600004	0.944999993	0.792500019	0.950800002	0.743099988	0.0889	0.401800007	0.189600006	0.689999998	0.894299984	0.928600013	0.914099991	0.916499972	0.871599972	0.909399986	0.815999985	0.088699996	0.438499987	0.195500001	0.751800001	0.889299989	0.916499972	0.913699985	0.861999989	0.698499978	0.943099976	0.860599995	0.089500003	0.439599991	0.184	0.717000008	0.856400013	0.892400026	0.908100009	0.929499984	0.891600013	0.909200013	0.885800004	0.113700002	0.448100001	0.198899999	0.720300019
49012	37.2	0.112800002	0.412200004	0.185399994	0.690299988	0.895699978	0.915700018	0.357499987	0.960600019	0.810000002	0.960799992	0.754100025	0.089000002	0.400299996	0.194100007	0.697000027	0.904600024	0.940199971	0.924700022	0.930899978	0.881500006	0.921599984	0.829100013	0.088799998	0.438199997	0.201800004	0.770799994	0.899500012	0.926400006	0.924199998	0.873899996	0.70539999	0.9551	0.869700015	0.089699998	0.438899994	0.187199995	0.72420001	0.867600024	0.904999971	0.917100012	0.941399992	0.904900014	0.920099974	0.894599974	0.113600001	0.44690001	0.205200002	0.726999998
50054.8	37.2	0.112800002	0.409700006	0.187700003	0.6972	0.907800019	0.927200019	0.36559999	0.974099994	0.82950002	0.971700013	0.760900021	0.089100003	0.398900002	0.199599996	0.703499973	0.912999988	0.949400008	0.932699978	0.944199979	0.8926	0.929499984	0.842999995	0.088699996	0.43689999	0.209600002	0.790000021	0.908200026	0.934800029	0.932699978	0.884199977	0.709500015	0.963699996	0.877499998	0.0898	0.43720001	0.190799996	0.731100023	0.875800014	0.912400007	0.925700009	0.952099979	0.916599989	0.92750001	0.901000023	0.113700002	0.44569999	0.212500006	0.733399987
51097.6	37.1	0.112899996	0.406599998	0.189799994	0.703000009	0.917800009	0.938300014	0.372399986	0.983500004	0.840699971	0.980000019	0.770600021	0.0889	0.397500008	0.206699997	0.709599972	0.918600023	0.953400016	0.935400009	0.953800023	0.901300013	0.935899973	0.854700029	0.088699996	0.4366	0.2192	0.800999999	0.911199987	0.937900007	0.938399971	0.893100023	0.714299977	0.968200028	0.888999999	0.089699998	0.435799986	0.194800004	0.736400008	0.878499985	0.916199982	0.930199981	0.957499981	0.922699988	0.929899991	0.912699997	0.113700002	0.444700003	0.221599996	0.739199996
52140.4	37.2	0.112899996	0.404199988	0.193200007	0.708800018	0.929799974	0.954900026	0.378600001	0.996800005	0.854099989	0.992699981	0.780399978	0.089000002	0.396699995	0.215399995	0.716000021	0.931400001	0.974300027	0.949400008	0.969200015	0.913600028	0.955900013	0.865199983	0.088799998	0.435900003	0.2315	0.825200021	0.927399993	0.953599989	0.951099992	0.907100022	0.719699979	0.991400003	0.899699986	0.089900002	0.435200006	0.201199993	0.743399978	0.897899985	0.938600004	0.942799985	0.976599991	0.936600029	0.949500024	0.918600023	0.113700002	0.443899989	0.233400002	0.745199978
53183.2	37.3	0.112800002	0.401600003	0.196899995	0.713	0.938000023	0.962300003	0.385899991	1.008100033	0.869599998	1.001899958	0.787299991	0.0889	0.394499987	0.225999996	0.721400023	0.93870002	0.980799973	0.95480001	0.979499996	0.924099982	0.969200015	0.877499998	0.088799998	0.434700012	0.245499998	0.837899983	0.934000015	0.957599998	0.957099974	0.915799975	0.723399997	1.002099991	0.908699989	0.090099998	0.433400005	0.207900003	0.748600006	0.905499995	0.94599998	0.948000014	0.985199988	0.94660002	0.959699988	0.929400027	0.113700002	0.442499995	0.246900007	0.750400007
54226	37.3	0.1127	0.399699986	0.2016	0.717400014	0.941399992	0.971099973	0.3935	1.016000032	0.880999982	1.010900021	0.795400023	0.089100003	0.392699987	0.238700002	0.726100028	0.944400012	0.989099979	0.959900022	0.988200009	0.931500018	0.978600025	0.885900021	0.088799998	0.433499992	0.261099994	0.849900007	0.939400017	0.962899983	0.964600027	0.928300023	0.727900028	1.011899948	0.917500019	0.090400003	0.432000011	0.217099994	0.753000021	0.911899984	0.954999983	0.955200016	0.998099983	0.955900013	0.968999982	0.938399971	0.113700002	0.440600008	0.262400001	0.754499972
55268.7	37	0.112800002	0.397599995	0.207300007	0.717000008	0.956399977	0.98269999	0.400700003	1.029099941	0.898299992	1.021299958	0.799600005	0.089000002	0.391299993	0.253600001	0.731400013	0.953599989	0.998199999	0.968900025	1.00150001	0.943400025	0.99059999	0.894800007	0.088799998	0.432099998	0.27790001	0.865499973	0.949800014	0.969099998	0.971800029	0.940400004	0.733799994	1.021800041	0.92809999	0.090800002	0.430400014	0.227899998	0.758000016	0.921800017	0.961799979	0.962199986	1.006999969	0.965200007	0.977599978	0.947099984	0.113700002	0.439900011	0.279900014	0.760299981
56311.5	37.1	0.112899996	0.395500004	0.214699998	0.716799974	0.962199986	0.989700019	0.407400012	1.035899997	0.911899984	1.027999997	0.808799982	0.0889	0.389499992	0.26910001	0.735499978	0.958100021	1.002400041	0.971400023	1.009600043	0.950500011	0.994799972	0.906899989	0.088799998	0.430799991	0.296099991	0.87620002	0.954400003	0.973500013	0.979099989	0.950500011	0.737500012	1.0273	0.942099988	0.091300003	0.429100007	0.241600007	0.762499988	0.926599979	0.967899978	0.968400002	1.012099981	0.974099994	0.982800007	0.957599998	0.113799997	0.438300014	0.297199994	0.76789999
57354.3	36.9	0.112599999	0.393999994	0.224099994	0.718100011	0.967899978	0.998099983	0.415399998	1.042199969	0.924399972	1.037099957	0.8125	0.0889	0.388500005	0.285299987	0.740100026	0.966799974	1.011399984	0.975499988	1.019099951	0.958500028	1.006600022	0.921199977	0.088799998	0.429399997	0.314799994	0.887300014	0.961099982	0.976300001	0.985099971	0.962599993	0.743300021	1.03670001	0.953499973	0.091899998	0.428499997	0.257400006	0.766900003	0.931900024	0.976199985	0.974900007	1.01730001	0.981299996	0.988300025	0.9648	0.113799997	0.437400013	0.316199988	0.769200027
58397.1	37.3	0.112899996	0.39289999	0.235499993	0.715200007	0.969200015	1.005300045	0.423400015	1.047399998	0.939100027	1.051699996	0.817200005	0.089000002	0.386799991	0.301800013	0.745199978	0.974099994	1.01699996	0.980099976	1.030099988	0.969500005	1.016800046	0.932600021	0.088699996	0.42840001	0.333900005	0.897099972	0.967400014	0.979200006	0.992200017	0.972299993	0.748700023	1.040799975	0.963699996	0.092900001	0.427100003	0.274599999	0.771200001	0.935000002	0.980000019	0.978999972	1.022899985	0.987800002	0.988399982	0.971899986	0.113799997	0.43599999	0.337000012	0.76880002
59439.9	37.2	0.112999998	0.3917	0.249599993	0.712100029	0.966899991	1.015300035	0.432900012	1.0546	0.954299986	1.059800029	0.825900018	0.089000002	0.385800004	0.318399996	0.750800014	0.981599987	1.025200009	0.985099971	1.039000034	0.980400026	1.030099988	0.940699995	0.088799998	0.426899999	0.354600012	0.908299983	0.973800004	0.981299996	0.998099983	0.98360002	0.753199995	1.048699975	0.977100015	0.093999997	0.425900012	0.292800009	0.777899981	0.943499982	0.986100018	0.986599982	1.025900006	0.997200012	0.99849999	0.979700029	0.113799997	0.434599996	0.358700007	0.770299971
60482.6	37.2	0.113300003	0.390799999	0.266299993	0.709900022	0.961600006	1.01970005	0.441700011	1.061800003	0.96359998	1.076900005	0.82980001	0.089000002	0.384499997	0.335999995	0.75059998	0.983799994	1.023499966	0.984799981	1.046399951	0.987399995	1.044100046	0.951200008	0.0889	0.425599992	0.3759	0.913100004	0.974600017	0.976100028	1.002500057	0.991900027	0.757000029	1.050899982	0.987100005	0.095600002	0.424800009	0.311199993	0.778500021	0.943400025	0.984700024	0.990499973	1.023800015	1.001600027	1.006999969	0.99000001	0.113799997	0.433299989	0.379700005	0.768999994
[truncated: 40 more columns]
