# Supplementary material for: Refactored genetic parts for modular assembly of the E. coli MccV type I secretion system used to screen class II microcin candidates from plant-associated bacteria
Source: BMC Biotechnol. 2026 Apr 3;26:66. doi: 10.1186/s12896-026-01148-8 (PMC13174018; doi:10.1186/s12896-026-01148-8)
Supplement: Supplementary file 4 — Supplementary Material 4 [file 12896_2026_1148_MOESM4_ESM.zip › Data S4 Self-inhibition assays/2025.01.25 Self Inhibition (MccV, E18, E18, P09, P09)/01.25.2025_self-inhibition.stats.csv]

Strain	4h_p-value	12h_p-value	4h_mean_induced_OD	4h_mean_uninduced_OD	4h_induced_to_uninduced_Fr	12h_mean_induced_OD	12h_mean_uninduced_OD	12h_induced_to_uninduced_Fr
MccE18_1	0.999999922155206	0.999964124239085	0.292904025256356	0.244216526631356	1.199362014097	0.716779018256356	0.589279013131356	1.2163661055015
MccE18_2	0.1720000480682	0.122431432713357	0.252929027006356	0.291416528256356	0.86792958697201	0.659916522506356	0.743666532006356	0.887382306591035
MccP09_1	0.322637800345974	0.00112084435244671	0.299804026756356	0.304191528381356	0.985576516057674	0.648441533006356	0.759366522131356	0.85392430941825
MccP09_2	0.212730408133933	0.00370062139502386	0.300491525381356	0.309704019256356	0.97025387692055	0.663341532256356	0.759004021631356	0.873963132409511
MccV	1.74288841009575e-10	7.02971082858843e-09	0.0742415250063559	0.249416529006356	0.297660805809963	0.0803665245063559	0.344629025631356	0.2331972020033
