# Supplementary material for: Refactored genetic parts for modular assembly of the E. coli MccV type I secretion system used to screen class II microcin candidates from plant-associated bacteria
Source: BMC Biotechnol. 2026 Apr 3;26:66. doi: 10.1186/s12896-026-01148-8 (PMC13174018; doi:10.1186/s12896-026-01148-8)
Supplement: Supplementary file 4 — Supplementary Material 4 [file 12896_2026_1148_MOESM4_ESM.zip › Data S4 Self-inhibition assays/2024.12.11 Self Inhibition (MccE08, P03, P05, P06, P10) Files/12.11.2024_self-inhibition.xlsx]

## Sheet: Sheet2
Application: Tecan i-control				Tecan i-control , 1.11.1.0
Device: infinite 200Pro				Serial number: 1602000080				Serial number of connected stacker:
Firmware: V_3.40_01/15_Infinite (Dec 23 2014/12.45.11)				MAI, V_3.40_01/15_Infinite (Dec 23 2014/12.45.11)
Date:	2024-12-11
Time:	4:20:02 PM
System				DESKTOP-R891HJ3
User				DESKTOP-R891HJ3\Barrick Lab
Plate				Corning 96 Flat Bottom clear Polystyrene Cat. No.: 3635 [COR96fc UV transparent.pdfx]
Plate-ID (Stacker)
Wait (Plate)				On	Target Temperature: 37 °C
List of actions in this measurement script:
Kinetic
Absorbance
Shaking (Orbital) Duration:				840	s
Shaking (Orbital) Amplitude:				3.5	mm
Label: Label1
Kinetic Measurement
Kinetic duration				17:00:00
Interval Time				00:15:00
Mode				Absorbance
Wavelength				600	nm
Bandwidth				9	nm
Number of Flashes				83
Settle Time				6	ms
Part of Plate				A1-H11
Start Time:	12/11/2024 4:20:03 PM
Warning:	Unable to meet given kinetic interval time for cycle:
	2, 3, 4, 5, 6, 7, 8, 9, 10, 11, 12, 13, 14, 15, 16, 17, 18, 19, 20, 21, 22, 23, 24, 25, 26, 27, 28, 29
	30, 31, 32, 33, 34, 35, 36, 37, 38, 39, 40, 41, 42, 43, 44, 45, 46, 47, 48, 49, 50, 51, 52, 53, 54, 55
	56, 57, 58, 59
Cycle Nr.	1	2	3	4	5	6	7	8	9	10	11	12	13	14	15	16	17	18	19	20	21	22	23	24	25	26	27	28	29	30	31	32	33	34	35	36	37	38	39	40	41	42	43	44	45	46	47	48	49
Time [s]	0	1042.7	2085.4	3128.1	4170.8	5213.5	6256.2	7298.9	8341.6	9384.3	10427	11469.7	12512.4	13555.1	14597.8	15640.4	16683.2	17725.9	18768.6	19811.3	20854	21896.7	22939.4	23982.1	25024.7	26067.4	27110.2	28152.9	29195.5	30238.2	31280.9	32323.6	33366.3	34409	35451.7	36494.4	37537.1	38579.8	39622.5	40665.2	41707.9	42750.6	43793.3	44836.9	45879.6	46922.3	47965	49007.7	50050.4
Temp. [°C]	37.2	36.9	37.3	37.2	37	37.2	37	37.1	36.9	37.3	37.1	37.2	36.9	37.1	37.1	36.9	37	37.2	37	37.2	37.1	37	37	37	37	37.2	37.2	37.2	37	37	37	37.1	37	37.3	37	37	37.2	37	37	37	37.2	37.2	37.2	37	37.5	37	37	37.3	36.9
A1	0.0877	0.088	0.088	0.088	0.088	0.0881	0.0881	0.0881	0.0881	0.0882	0.0882	0.0882	0.0882	0.0882	0.0882	0.0882	0.0883	0.0883	0.0883	0.0883	0.0883	0.0883	0.0883	0.0883	0.0884	0.0884	0.0884	0.0884	0.0884	0.0884	0.0884	0.0885	0.0885	0.0885	0.0886	0.0887	0.0888	0.0889	0.0891	0.0894	0.0897	0.0901	0.0906	0.0914	0.0924	0.0937	0.0954	0.0976	0.1006
B1	0.1824	0.1828	0.1886	0.1997	0.2204	0.2464	0.2774	0.3094	0.3411	0.3669	0.3899	0.4054	0.4216	0.436	0.4539	0.4716	0.4911	0.5087	0.5283	0.548	0.5676	0.5867	0.6033	0.6216	0.6396	0.6569	0.6705	0.6883	0.7034	0.7156	0.7275	0.7365	0.7508	0.7604	0.7692	0.7847	0.7971	0.8069	0.8228	0.8395	0.8478	0.855	0.8694	0.8745	0.8878	0.8953	0.9091	0.914	0.9279
C1	0.1648	0.178	0.1872	0.1984	0.2161	0.239	0.267	0.2977	0.3288	0.3552	0.3807	0.3975	0.4147	0.4297	0.4483	0.4669	0.4859	0.5021	0.5189	0.5361	0.5525	0.5692	0.5841	0.6017	0.6195	0.6348	0.6466	0.6632	0.6768	0.6856	0.6987	0.7067	0.7191	0.729	0.739	0.7537	0.7654	0.7739	0.7886	0.8031	0.8124	0.8187	0.8317	0.8351	0.8471	0.8541	0.8641	0.8686	0.8801
D1	0.1646	0.1671	0.17	0.1805	0.1963	0.2168	0.2419	0.2709	0.3013	0.3316	0.356	0.3729	0.3899	0.4024	0.4184	0.4338	0.4485	0.4622	0.4766	0.4912	0.5061	0.5226	0.5375	0.5529	0.5716	0.5875	0.6001	0.6163	0.629	0.6417	0.6542	0.6647	0.6792	0.6896	0.7007	0.7136	0.7233	0.7328	0.7485	0.763	0.7727	0.7804	0.7916	0.7974	0.8082	0.8174	0.8272	0.8299	0.841
E1	0.1608	0.1642	0.1674	0.1773	0.193	0.2127	0.2365	0.2625	0.2921	0.3189	0.342	0.3616	0.378	0.3907	0.4036	0.4176	0.4315	0.4418	0.4541	0.4665	0.4776	0.49	0.5021	0.5144	0.5295	0.5413	0.5506	0.5612	0.5711	0.5804	0.5882	0.5944	0.6045	0.6135	0.6203	0.632	0.6379	0.6427	0.6536	0.6642	0.6701	0.6748	0.6819	0.685	0.6924	0.6972	0.7069	0.7066	0.7169
F1	0.1644	0.1695	0.1817	0.1993	0.2194	0.2417	0.2683	0.2968	0.3297	0.3594	0.3852	0.4066	0.4279	0.4412	0.4557	0.4722	0.4896	0.5011	0.5133	0.527	0.5391	0.5519	0.5637	0.5766	0.5918	0.6049	0.6147	0.627	0.6404	0.6504	0.6602	0.6654	0.6752	0.6818	0.6885	0.6999	0.7073	0.7124	0.7272	0.7412	0.7478	0.7516	0.7613	0.7621	0.7721	0.7777	0.7879	0.7858	0.7958
G1	0.1649	0.1678	0.1843	0.2051	0.2275	0.2508	0.2771	0.3066	0.3403	0.3735	0.405	0.4308	0.4587	0.4754	0.4921	0.5106	0.529	0.5417	0.5568	0.5716	0.5852	0.6007	0.6141	0.6295	0.647	0.6611	0.6722	0.6885	0.7024	0.711	0.7224	0.7308	0.7415	0.7486	0.7571	0.7661	0.7751	0.7811	0.7919	0.8008	0.8077	0.8122	0.8221	0.8245	0.8349	0.8384	0.8476	0.8489	0.8568
H1	0.1645	0.1712	0.1823	0.1969	0.2145	0.2361	0.2601	0.2906	0.3222	0.3539	0.3811	0.4074	0.4278	0.4429	0.4598	0.4774	0.4936	0.5097	0.5243	0.5384	0.5531	0.5678	0.5821	0.5969	0.6123	0.6275	0.6408	0.6581	0.6743	0.6889	0.7026	0.7137	0.7287	0.7416	0.7531	0.7679	0.7796	0.7892	0.8046	0.8165	0.8277	0.8363	0.8457	0.8521	0.8645	0.8723	0.883	0.8863	0.8955
I1	0.1512	0.1781	0.1968	0.2185	0.2421	0.2682	0.2986	0.3312	0.3674	0.3999	0.4301	0.4579	0.4829	0.4996	0.5171	0.5365	0.554	0.5673	0.583	0.5982	0.6123	0.6281	0.6431	0.6585	0.6763	0.6905	0.7027	0.7182	0.7302	0.7403	0.7512	0.7598	0.7717	0.7796	0.7875	0.7985	0.8073	0.814	0.8272	0.8378	0.8462	0.8514	0.8588	0.8642	0.8737	0.8795	0.8879	0.8931	0.8994
J1	0.1382	0.186	0.2034	0.2221	0.2435	0.266	0.29	0.32	0.3507	0.3856	0.416	0.4456	0.4704	0.4916	0.5126	0.5305	0.5478	0.5659	0.5827	0.5989	0.6158	0.632	0.6466	0.6631	0.6804	0.6962	0.712	0.728	0.7417	0.7604	0.771	0.7816	0.7973	0.8088	0.8205	0.8336	0.8431	0.8537	0.8665	0.8752	0.8865	0.897	0.9044	0.914	0.9221	0.9304	0.9384	0.9453	0.9527
K1	0.1551	0.1752	0.1901	0.2098	0.2346	0.262	0.2917	0.3239	0.3583	0.3896	0.4182	0.446	0.4692	0.4881	0.5069	0.524	0.5395	0.556	0.5708	0.5849	0.6012	0.6164	0.6278	0.6407	0.6525	0.6632	0.676	0.6913	0.7051	0.7304	0.7419	0.7535	0.7676	0.7813	0.7951	0.8088	0.8202	0.8303	0.8423	0.8521	0.8612	0.8684	0.8818	0.8903	0.9004	0.9077	0.9147	0.9202	0.9262
A2	0.0879	0.0877	0.0876	0.0876	0.0875	0.0875	0.0876	0.0876	0.0876	0.0876	0.0877	0.0876	0.0876	0.0877	0.0877	0.0877	0.0876	0.0877	0.0877	0.0877	0.0877	0.0877	0.0878	0.0878	0.0878	0.0879	0.0879	0.088	0.0881	0.0881	0.0882	0.0883	0.0885	0.0887	0.0889	0.0894	0.0899	0.0906	0.0915	0.0926	0.0941	0.0966	0.0993	0.1031	0.1083	0.1115	0.1204	0.126	0.1396
B2	0.1716	0.1719	0.1809	0.1956	0.2136	0.2366	0.2639	0.2961	0.3267	0.3572	0.3856	0.4065	0.4294	0.4476	0.4711	0.4924	0.5138	0.5338	0.5566	0.5783	0.5989	0.6208	0.6384	0.6604	0.6824	0.701	0.716	0.7349	0.7503	0.7615	0.7738	0.7853	0.7995	0.8075	0.8175	0.8293	0.8378	0.8478	0.8597	0.8688	0.8775	0.8842	0.8924	0.9003	0.9081	0.9132	0.9205	0.9262	0.932
C2	0.1737	0.1683	0.1753	0.1893	0.2067	0.227	0.2511	0.2796	0.3081	0.3358	0.3632	0.384	0.4055	0.4217	0.4449	0.4663	0.4888	0.5075	0.5283	0.5479	0.5668	0.5874	0.6044	0.6239	0.6425	0.6588	0.6715	0.6883	0.7025	0.7119	0.7249	0.7354	0.7486	0.7576	0.7675	0.7801	0.7903	0.8	0.8155	0.8288	0.8371	0.8437	0.8537	0.86	0.8699	0.8762	0.8843	0.8913	0.8981
D2	0.1594	0.165	0.1707	0.1831	0.2015	0.2237	0.2498	0.2802	0.3085	0.3355	0.3617	0.3814	0.4013	0.4186	0.4419	0.4661	0.4909	0.5106	0.5337	0.556	0.577	0.6012	0.6216	0.6433	0.6654	0.6836	0.6976	0.7165	0.7312	0.7412	0.7554	0.7673	0.7818	0.7915	0.8023	0.8154	0.8252	0.8343	0.8468	0.8582	0.8674	0.8748	0.8846	0.8914	0.9004	0.9076	0.9151	0.9219	0.9282
E2	0.1753	0.1718	0.1813	0.1987	0.2187	0.2427	0.2688	0.2991	0.3312	0.3581	0.3851	0.41	0.4311	0.4471	0.467	0.4868	0.5064	0.5217	0.5402	0.5582	0.5748	0.5941	0.6108	0.6287	0.6458	0.661	0.6742	0.6903	0.7031	0.713	0.7252	0.7361	0.7486	0.759	0.7693	0.7822	0.7931	0.8032	0.8162	0.8267	0.8346	0.8429	0.8531	0.8598	0.8686	0.8749	0.8826	0.8898	0.8953
F2	0.1544	0.1691	0.1827	0.2017	0.2236	0.2469	0.2734	0.3035	0.3361	0.3634	0.3912	0.4175	0.4445	0.4618	0.4805	0.5029	0.5251	0.539	0.5593	0.5782	0.5939	0.6134	0.6325	0.6498	0.6685	0.6839	0.6966	0.7128	0.7257	0.7344	0.7475	0.7562	0.7685	0.7765	0.7855	0.7968	0.8059	0.8139	0.8261	0.8366	0.8433	0.8485	0.8579	0.8623	0.8716	0.8765	0.8836	0.8896	0.8951
G2	0.1754	0.17	0.1812	0.2014	0.2223	0.2438	0.2696	0.2963	0.3274	0.3554	0.3833	0.4068	0.437	0.4565	0.4719	0.4917	0.5122	0.5223	0.5404	0.5575	0.571	0.5914	0.6081	0.6271	0.6471	0.6629	0.6761	0.6923	0.7052	0.7125	0.7254	0.7351	0.749	0.7554	0.7648	0.7757	0.7848	0.7933	0.8051	0.8154	0.8233	0.8282	0.8371	0.8418	0.851	0.8564	0.8642	0.87	0.8764
H2	0.1709	0.1805	0.1856	0.2073	0.2311	0.2561	0.2844	0.3131	0.3456	0.374	0.4001	0.4251	0.454	0.4701	0.4863	0.508	0.5301	0.5419	0.5616	0.579	0.593	0.6127	0.6302	0.6473	0.6671	0.682	0.6925	0.7098	0.723	0.7295	0.7429	0.7508	0.7649	0.772	0.7788	0.7878	0.7959	0.804	0.8162	0.8272	0.8334	0.8375	0.8458	0.85	0.8587	0.8609	0.8689	0.8726	0.876
I2	0.1593	0.1845	0.1997	0.2217	0.2438	0.2684	0.2966	0.3246	0.3592	0.3858	0.4153	0.4397	0.47	0.4861	0.4984	0.5168	0.5354	0.5446	0.5624	0.5776	0.5908	0.6074	0.6252	0.641	0.6574	0.6733	0.6851	0.7031	0.7156	0.7233	0.7359	0.746	0.7593	0.7669	0.775	0.7846	0.7928	0.8008	0.812	0.8219	0.8285	0.8331	0.84	0.8447	0.8526	0.8564	0.863	0.8676	0.8716
J2	0.1823	0.1838	0.2012	0.2211	0.2422	0.2637	0.2886	0.3166	0.3479	0.3763	0.4042	0.4299	0.4586	0.4802	0.496	0.5163	0.5332	0.5495	0.5663	0.5827	0.5968	0.6124	0.63	0.6463	0.6643	0.6797	0.694	0.7093	0.7214	0.7295	0.7425	0.7536	0.7674	0.7765	0.7869	0.7962	0.8049	0.8145	0.8271	0.8374	0.845	0.8511	0.8585	0.8652	0.8726	0.8784	0.8851	0.8917	0.8973
K2	0.1517	0.1808	0.1962	0.2173	0.24	0.2645	0.2907	0.3201	0.3513	0.3792	0.4077	0.4338	0.4608	0.4816	0.4983	0.5163	0.5364	0.5515	0.5706	0.5891	0.6058	0.6233	0.6409	0.6594	0.6782	0.6933	0.7089	0.7226	0.7353	0.7453	0.7564	0.7672	0.7814	0.7885	0.7976	0.8063	0.8146	0.8229	0.8347	0.8448	0.8509	0.8563	0.8639	0.87	0.879	0.8862	0.8942	0.8999	0.9091
A3	0.0873	0.0872	0.087	0.087	0.087	0.087	0.087	0.0871	0.0871	0.087	0.087	0.0871	0.087	0.087	0.0871	0.0871	0.0871	0.0871	0.0871	0.087	0.087	0.0871	0.0872	0.0871	0.0871	0.0871	0.0871	0.0871	0.0871	0.0872	0.0871	0.0871	0.0872	0.0873	0.0874	0.0875	0.0875	0.0877	0.0878	0.0881	0.0884	0.0888	0.0893	0.0902	0.0911	0.0924	0.0942	0.096	0.1005
B3	0.1714	0.1721	0.1817	0.1936	0.2114	0.2346	0.2629	0.2953	0.3266	0.3584	0.3863	0.4068	0.4303	0.4486	0.4716	0.4947	0.5195	0.5405	0.565	0.5879	0.6085	0.6306	0.6484	0.6688	0.6903	0.7072	0.7205	0.7376	0.7519	0.7625	0.773	0.7802	0.7948	0.8044	0.8133	0.8268	0.8321	0.8404	0.8509	0.8597	0.8684	0.8745	0.8813	0.8864	0.8933	0.8986	0.9056	0.907	0.9132
C3	0.176	0.1669	0.1729	0.1835	0.1999	0.2207	0.2463	0.2757	0.3025	0.329	0.3527	0.3695	0.3856	0.4013	0.4177	0.4346	0.4513	0.4673	0.4839	0.5005	0.5162	0.5323	0.5484	0.5646	0.5819	0.5974	0.6112	0.6263	0.6431	0.6583	0.673	0.6854	0.6996	0.7112	0.7222	0.7346	0.7456	0.7568	0.77	0.7809	0.7947	0.804	0.8152	0.8252	0.8355	0.8455	0.8556	0.8619	0.8719
D3	0.1629	0.1648	0.168	0.1798	0.1972	0.2186	0.2446	0.2734	0.3019	0.3285	0.3552	0.3757	0.3934	0.4093	0.4249	0.4417	0.4583	0.4738	0.4909	0.5071	0.5244	0.5407	0.5581	0.5751	0.5935	0.6097	0.6251	0.6436	0.6596	0.6713	0.6851	0.6972	0.7128	0.7228	0.733	0.7467	0.7571	0.7669	0.7813	0.7949	0.8034	0.8094	0.8212	0.8264	0.8365	0.8431	0.8504	0.8549	0.8623
E3	0.1724	0.1816	0.1896	0.2065	0.2289	0.254	0.2809	0.3119	0.3441	0.3733	0.4026	0.4315	0.4568	0.4753	0.498	0.5189	0.54	0.5575	0.5769	0.5954	0.6127	0.631	0.6471	0.665	0.6822	0.6972	0.7114	0.7267	0.74	0.7516	0.7626	0.7735	0.7871	0.7971	0.8078	0.8187	0.8278	0.8372	0.8478	0.8562	0.8655	0.8716	0.8793	0.8864	0.8921	0.8978	0.9036	0.9092	0.9137
F3	0.1672	0.1814	0.1901	0.2059	0.2255	0.2478	0.2731	0.3035	0.3375	0.3671	0.3976	0.4267	0.4537	0.4723	0.4957	0.5176	0.5405	0.5592	0.5793	0.598	0.6154	0.6353	0.6532	0.6724	0.69	0.705	0.7179	0.7325	0.7465	0.7563	0.7688	0.7799	0.7932	0.8021	0.8131	0.8222	0.8317	0.8403	0.8504	0.8592	0.8678	0.8741	0.8816	0.8888	0.8961	0.9012	0.9076	0.9149	0.918
G3	0.1481	0.1831	0.1902	0.2082	0.228	0.2501	0.2771	0.3066	0.3405	0.3684	0.3968	0.424	0.4523	0.4702	0.4887	0.5097	0.528	0.5425	0.5608	0.579	0.5951	0.6128	0.6295	0.6458	0.6617	0.6766	0.6893	0.7047	0.7182	0.728	0.7415	0.7514	0.7644	0.7729	0.7836	0.7936	0.8039	0.8117	0.821	0.8295	0.8389	0.8448	0.8529	0.8595	0.8671	0.8722	0.8791	0.8865	0.891
H3	0.1652	0.174	0.1869	0.207	0.2294	0.2541	0.2801	0.309	0.3413	0.3693	0.397	0.4255	0.4522	0.4721	0.4897	0.5094	0.5304	0.5456	0.5636	0.5809	0.5955	0.6133	0.6298	0.6458	0.6626	0.6768	0.6899	0.7044	0.7166	0.7264	0.7372	0.7489	0.7616	0.7708	0.7801	0.7885	0.7973	0.8067	0.8176	0.8271	0.8352	0.8415	0.8493	0.8555	0.8635	0.8685	0.8753	0.8819	0.8863
I3	0.1767	0.1862	0.2082	0.2301	0.2521	0.2754	0.3011	0.3274	0.3561	0.3805	0.4058	0.43	0.4581	0.4793	0.4939	0.5115	0.5286	0.5392	0.5566	0.5724	0.5845	0.6006	0.6168	0.6301	0.6474	0.6618	0.6734	0.689	0.6999	0.7076	0.7198	0.7308	0.7438	0.7507	0.7615	0.7706	0.7801	0.7891	0.8	0.8103	0.8179	0.8225	0.8317	0.838	0.8486	0.8533	0.8624	0.8701	0.8746
J3	0.1626	0.1845	0.2097	0.2347	0.2567	0.2791	0.3051	0.3281	0.3567	0.3805	0.4072	0.4316	0.4589	0.4785	0.4918	0.5114	0.529	0.5434	0.5602	0.5778	0.5927	0.6087	0.6289	0.6453	0.6647	0.6782	0.6922	0.7084	0.7198	0.7256	0.7401	0.7517	0.766	0.7735	0.7839	0.7938	0.8036	0.8141	0.8232	0.8324	0.8398	0.8463	0.8536	0.8596	0.8674	0.872	0.8778	0.8849	0.8876
K3	0.1552	0.179	0.1929	0.2127	0.2359	0.2615	0.2885	0.3184	0.3515	0.3777	0.4064	0.4327	0.4575	0.4783	0.4963	0.5174	0.5388	0.5536	0.5726	0.5914	0.6077	0.6244	0.6441	0.6622	0.6806	0.6954	0.7093	0.7227	0.7341	0.7396	0.7526	0.7647	0.7805	0.7876	0.7974	0.8081	0.8194	0.8283	0.8397	0.8501	0.8581	0.8626	0.8728	0.8783	0.8887	0.8948	0.903	0.9102	0.9144
A4	0.0872	0.0871	0.087	0.0869	0.087	0.0869	0.087	0.087	0.087	0.087	0.087	0.087	0.087	0.087	0.087	0.0869	0.087	0.087	0.087	0.087	0.087	0.0869	0.087	0.087	0.087	0.087	0.087	0.0871	0.087	0.0871	0.0871	0.0872	0.0872	0.0872	0.0873	0.0874	0.0875	0.0877	0.0879	0.0882	0.0885	0.089	0.0896	0.0904	0.0914	0.0927	0.0954	0.097	0.102
B4	0.1711	0.1676	0.1764	0.1874	0.2041	0.2251	0.2504	0.278	0.3078	0.3381	0.3666	0.3859	0.4067	0.4219	0.4422	0.4629	0.4858	0.5053	0.5279	0.5489	0.5695	0.5932	0.6105	0.6333	0.6574	0.6773	0.6936	0.7116	0.7279	0.742	0.7532	0.7641	0.7772	0.788	0.7971	0.8098	0.8178	0.8272	0.8386	0.8486	0.8567	0.8659	0.8716	0.88	0.8871	0.8938	0.9001	0.9048	0.9099
C4	0.1639	0.1657	0.1731	0.1832	0.1972	0.2149	0.2374	0.2635	0.2904	0.3185	0.3469	0.3685	0.3889	0.4039	0.4247	0.4438	0.4638	0.4825	0.5039	0.5234	0.5423	0.5651	0.5819	0.6035	0.6259	0.6447	0.6595	0.6797	0.6958	0.7075	0.7187	0.7305	0.7456	0.7535	0.7641	0.778	0.7879	0.7976	0.8104	0.8211	0.8298	0.8381	0.8457	0.854	0.8626	0.8687	0.8757	0.8818	0.8884
D4	0.1646	0.1656	0.1699	0.1823	0.2004	0.2222	0.2484	0.2762	0.3049	0.3339	0.361	0.3798	0.4002	0.4181	0.4381	0.459	0.4824	0.4981	0.5189	0.5392	0.5579	0.5771	0.5971	0.6178	0.6427	0.6632	0.6767	0.7018	0.7174	0.7252	0.7406	0.7534	0.7671	0.7757	0.7863	0.8006	0.8114	0.8227	0.8408	0.8548	0.8617	0.865	0.8783	0.8837	0.8938	0.8983	0.9092	0.9157	0.9225
E4	0.1666	0.1721	0.177	0.1888	0.2067	0.2295	0.2557	0.2854	0.3153	0.3455	0.3758	0.4019	0.4235	0.4402	0.4629	0.4834	0.5047	0.5252	0.5453	0.5662	0.5869	0.6105	0.6282	0.6493	0.6729	0.6918	0.7073	0.7259	0.7425	0.7556	0.7685	0.7798	0.7942	0.8047	0.8156	0.8278	0.8367	0.8464	0.8568	0.8669	0.876	0.8851	0.8915	0.8993	0.905	0.913	0.9176	0.9232	0.929
F4	0.1692	0.1828	0.1884	0.1994	0.216	0.2368	0.2619	0.2896	0.3181	0.3488	0.3783	0.405	0.4294	0.4499	0.4761	0.5003	0.524	0.5455	0.567	0.5885	0.6084	0.6298	0.6477	0.6673	0.6879	0.7058	0.7208	0.738	0.753	0.7641	0.7757	0.7869	0.8001	0.8086	0.8176	0.8276	0.8366	0.8457	0.8575	0.8684	0.8765	0.8835	0.8911	0.8976	0.9057	0.9114	0.9172	0.923	0.9277
G4	0.1421	0.1755	0.1791	0.1889	0.2066	0.2285	0.2541	0.2838	0.3143	0.3462	0.3772	0.4049	0.4298	0.4504	0.4776	0.4988	0.5211	0.5407	0.5605	0.5797	0.5978	0.6171	0.634	0.6514	0.6696	0.6843	0.6971	0.7123	0.7249	0.7332	0.7434	0.7549	0.768	0.7751	0.7856	0.7967	0.806	0.815	0.8276	0.8388	0.8468	0.8538	0.8607	0.8677	0.876	0.8817	0.8876	0.8945	0.8993
H4	0.1489	0.1626	0.1698	0.1828	0.2015	0.2247	0.2524	0.2845	0.3184	0.3511	0.3842	0.4144	0.4409	0.4607	0.4867	0.5099	0.5339	0.5518	0.574	0.5936	0.6113	0.6303	0.647	0.6642	0.683	0.697	0.7104	0.725	0.7373	0.7468	0.7574	0.7694	0.7832	0.7914	0.8015	0.8132	0.8214	0.8306	0.8428	0.8536	0.8616	0.8694	0.8757	0.883	0.8901	0.8954	0.9014	0.9079	0.9122
I4	0.1605	0.168	0.1762	0.1947	0.2202	0.2465	0.2757	0.31	0.3461	0.3759	0.4068	0.4343	0.4629	0.4808	0.4995	0.5228	0.5465	0.5589	0.5802	0.5993	0.6136	0.6325	0.6516	0.6684	0.6881	0.702	0.7143	0.73	0.7413	0.7467	0.7584	0.7704	0.7834	0.7875	0.7969	0.8077	0.8171	0.827	0.84	0.8501	0.8585	0.8638	0.8711	0.8771	0.8855	0.8895	0.8966	0.9034	0.9065
J4	0.1398	0.1737	0.2019	0.2308	0.2555	0.2792	0.3073	0.3373	0.3707	0.4006	0.4283	0.4562	0.4875	0.5108	0.5313	0.5528	0.5752	0.5912	0.6123	0.6307	0.6497	0.6667	0.6841	0.7005	0.7151	0.7281	0.7413	0.7531	0.7629	0.7728	0.7825	0.794	0.8046	0.8103	0.8195	0.8259	0.8331	0.8406	0.8495	0.856	0.8631	0.8691	0.8744	0.8804	0.8861	0.8903	0.8949	0.9	0.9031
K4	0.1509	0.1672	0.1871	0.2085	0.2349	0.2613	0.2913	0.3229	0.3562	0.3902	0.4199	0.4503	0.4788	0.5031	0.5275	0.5497	0.5707	0.5936	0.6122	0.6305	0.6493	0.6658	0.6795	0.6932	0.7043	0.7177	0.7297	0.7426	0.7551	0.7689	0.7788	0.7895	0.7987	0.8077	0.8171	0.8237	0.8305	0.8378	0.8485	0.8571	0.8635	0.8678	0.8749	0.88	0.8863	0.8887	0.8951	0.9007	0.9039
A5	0.0879	0.0882	0.0881	0.0881	0.0881	0.0881	0.0881	0.0881	0.088	0.0881	0.0881	0.0881	0.0881	0.0881	0.0881	0.0881	0.0882	0.0881	0.0881	0.0882	0.0882	0.0882	0.0882	0.0882	0.0882	0.0882	0.0882	0.0883	0.0883	0.0883	0.0883	0.0883	0.0884	0.0884	0.0884	0.0886	0.0886	0.0888	0.089	0.0892	0.0895	0.0899	0.0904	0.0911	0.092	0.0931	0.0945	0.0964	0.0989
B5	0.1696	0.1657	0.1726	0.187	0.2037	0.2238	0.2501	0.2797	0.3107	0.342	0.371	0.3923	0.4202	0.4402	0.4642	0.4902	0.5175	0.5401	0.5661	0.59	0.613	0.6368	0.6538	0.6754	0.6985	0.7164	0.7314	0.748	0.7631	0.777	0.7888	0.7983	0.8145	0.8234	0.8324	0.8489	0.856	0.863	0.8748	0.8815	0.8904	0.8987	0.9058	0.9122	0.9188	0.9245	0.9312	0.9329	0.9421
C5	0.1752	0.1653	0.1721	0.1835	0.2001	0.2196	0.2422	0.2677	0.2941	0.3216	0.3476	0.3669	0.3901	0.4092	0.4323	0.4552	0.4784	0.4975	0.5207	0.5419	0.5609	0.5822	0.5974	0.6162	0.6397	0.6584	0.6755	0.6938	0.7123	0.7294	0.742	0.753	0.7711	0.7829	0.7958	0.8133	0.8217	0.8302	0.8438	0.8537	0.8634	0.8735	0.8815	0.8896	0.8965	0.9032	0.9099	0.9143	0.9224
D5	0.1652	0.1637	0.1676	0.1788	0.1951	0.2147	0.2386	0.2654	0.295	0.3256	0.3568	0.3819	0.4055	0.4272	0.4515	0.4735	0.4972	0.5177	0.5409	0.5631	0.5848	0.6077	0.6286	0.651	0.6744	0.6938	0.7116	0.7309	0.7485	0.7626	0.7767	0.7919	0.8084	0.82	0.8326	0.8474	0.8582	0.8701	0.8828	0.8932	0.9032	0.9124	0.9212	0.9295	0.9374	0.9446	0.9516	0.9572	0.9644
E5	0.1607	0.1781	0.1821	0.1933	0.2132	0.2362	0.2612	0.2899	0.3201	0.3516	0.3814	0.4118	0.4396	0.4622	0.4881	0.511	0.5345	0.5545	0.576	0.5958	0.615	0.6355	0.6519	0.671	0.6907	0.7062	0.7199	0.7348	0.7478	0.759	0.7698	0.7793	0.793	0.8016	0.811	0.8235	0.8308	0.8387	0.8488	0.8559	0.864	0.8714	0.8793	0.8858	0.8924	0.8983	0.9028	0.9065	0.915
F5	0.166	0.1791	0.1827	0.1933	0.2109	0.2319	0.2561	0.2839	0.3136	0.3449	0.3741	0.4009	0.4203	0.439	0.4619	0.4802	0.5011	0.5232	0.5441	0.5645	0.5874	0.6076	0.6228	0.6404	0.6594	0.6776	0.6931	0.7083	0.7219	0.7367	0.7468	0.7574	0.7704	0.781	0.7901	0.802	0.8106	0.8196	0.8304	0.8376	0.8461	0.8541	0.8611	0.8687	0.8759	0.8811	0.8875	0.8932	0.8994
G5	0.1496	0.1821	0.1839	0.1941	0.2103	0.2287	0.2514	0.2769	0.3053	0.3354	0.3633	0.3902	0.4098	0.4263	0.4457	0.4622	0.4809	0.501	0.5208	0.5402	0.5607	0.5811	0.5981	0.6157	0.6342	0.6492	0.6637	0.6766	0.6882	0.7016	0.7138	0.7253	0.7382	0.7493	0.7608	0.7721	0.7812	0.7903	0.8006	0.8098	0.8179	0.827	0.8345	0.8436	0.8513	0.8582	0.8646	0.8719	0.8777
H5	0.1735	0.1665	0.1738	0.188	0.2054	0.2273	0.2517	0.279	0.3101	0.3394	0.3671	0.3934	0.4141	0.4324	0.4556	0.4775	0.5018	0.5266	0.5501	0.5728	0.5955	0.6188	0.6376	0.6578	0.6805	0.6984	0.7138	0.7298	0.7449	0.7584	0.7695	0.7803	0.7935	0.8045	0.8151	0.8271	0.8357	0.844	0.8548	0.863	0.871	0.8792	0.8865	0.8933	0.8995	0.9062	0.9104	0.916	0.9215
I5	0.1687	0.1765	0.1847	0.2002	0.2199	0.2437	0.2708	0.3022	0.3355	0.3702	0.4035	0.4335	0.4592	0.4795	0.5057	0.5278	0.5519	0.5692	0.5897	0.6082	0.625	0.6436	0.6585	0.6757	0.6941	0.7064	0.7182	0.7318	0.743	0.7511	0.7611	0.7707	0.7828	0.7909	0.7999	0.8096	0.8175	0.8267	0.8367	0.8438	0.8527	0.8586	0.8674	0.8741	0.8812	0.888	0.8928	0.8989	0.9051
J5	0.1626	0.1668	0.18	0.1978	0.2223	0.2478	0.2764	0.3093	0.3449	0.3805	0.4133	0.444	0.4716	0.4938	0.5167	0.5403	0.5631	0.5804	0.6008	0.6201	0.6383	0.6564	0.674	0.6906	0.7061	0.7201	0.7342	0.7476	0.7598	0.7701	0.7808	0.7917	0.8024	0.8129	0.8199	0.8296	0.8385	0.8477	0.8564	0.8645	0.8718	0.879	0.8865	0.8935	0.8999	0.9056	0.9101	0.9163	0.9209
K5	0.1414	0.165	0.1866	0.2035	0.2258	0.2508	0.2805	0.3113	0.3431	0.38	0.4123	0.4453	0.4674	0.4893	0.5172	0.5378	0.5584	0.5833	0.6022	0.62	0.6416	0.6595	0.6728	0.6874	0.7012	0.7143	0.727	0.7391	0.7515	0.7616	0.7725	0.7813	0.7917	0.7991	0.8057	0.8132	0.8201	0.8275	0.8376	0.8438	0.8497	0.8526	0.8608	0.8649	0.8725	0.8742	0.8787	0.8841	0.8877
A6	0.0886	0.089	0.0889	0.0888	0.0889	0.0889	0.0889	0.0889	0.0888	0.0889	0.0888	0.0889	0.0889	0.0889	0.089	0.0889	0.089	0.0889	0.0889	0.0889	0.089	0.089	0.089	0.089	0.089	0.089	0.089	0.089	0.089	0.089	0.089	0.0891	0.0891	0.0891	0.0891	0.0892	0.0892	0.0893	0.0894	0.0895	0.0897	0.09	0.0903	0.0906	0.0912	0.0918	0.0928	0.0945	0.0952
B6	0.1692	0.1664	0.173	0.1845	0.2045	0.2282	0.2545	0.2834	0.3157	0.3482	0.3802	0.4042	0.4275	0.444	0.4667	0.4878	0.5107	0.5307	0.5535	0.5743	0.5958	0.6172	0.6326	0.653	0.6735	0.6915	0.7076	0.7221	0.737	0.7561	0.765	0.7725	0.7876	0.8009	0.8086	0.823	0.8299	0.8368	0.8479	0.8546	0.8632	0.8729	0.88	0.886	0.8924	0.898	0.904	0.9051	0.9153
C6	0.161	0.1661	0.1713	0.1801	0.1949	0.2134	0.2361	0.2623	0.2918	0.3226	0.3529	0.377	0.397	0.4126	0.4335	0.451	0.4701	0.4874	0.5076	0.5257	0.5457	0.5667	0.5826	0.6044	0.6272	0.6463	0.6631	0.6814	0.6986	0.717	0.729	0.7397	0.7573	0.7694	0.7796	0.7962	0.8045	0.812	0.8249	0.8322	0.8418	0.8519	0.8586	0.8648	0.8718	0.8782	0.8837	0.8858	0.8958
D6	0.1663	0.165	0.1678	0.1784	0.1935	0.2123	0.2338	0.2593	0.2883	0.316	0.3426	0.363	0.3801	0.395	0.4129	0.429	0.4476	0.4658	0.4849	0.5048	0.5254	0.5475	0.5658	0.5879	0.6141	0.6362	0.6541	0.6749	0.6934	0.7108	0.726	0.7372	0.757	0.7697	0.7831	0.8001	0.8125	0.8199	0.8348	0.8447	0.8542	0.8654	0.8764	0.8819	0.8881	0.895	0.9023	0.9038	0.916
E6	0.1647	0.176	0.1815	0.1922	0.2064	0.2236	0.2437	0.2674	0.2943	0.3207	0.3483	0.373	0.3923	0.4071	0.4267	0.4467	0.4669	0.4845	0.5035	0.5209	0.5399	0.5594	0.5752	0.5945	0.6141	0.6317	0.6471	0.6641	0.68	0.6969	0.7087	0.7174	0.7325	0.7453	0.755	0.7719	0.7827	0.7899	0.7999	0.8087	0.8189	0.8292	0.8401	0.8446	0.8513	0.8594	0.8671	0.867	0.8821
F6	0.1702	0.172	0.1764	0.1899	0.2095	0.2322	0.2568	0.284	0.314	0.3427	0.371	0.3929	0.4138	0.4314	0.454	0.4745	0.497	0.5181	0.5405	0.5614	0.5842	0.6077	0.626	0.6493	0.6728	0.6952	0.7141	0.7344	0.7526	0.7729	0.7864	0.7967	0.8125	0.827	0.8394	0.8558	0.866	0.8758	0.8871	0.8961	0.9058	0.9153	0.9238	0.9311	0.938	0.9456	0.9529	0.9572	0.9668
G6	0.1569	0.1727	0.1779	0.191	0.2092	0.2293	0.2524	0.2786	0.3077	0.3359	0.364	0.3872	0.4068	0.4255	0.4483	0.4692	0.4907	0.5103	0.5313	0.5517	0.5726	0.5942	0.611	0.6311	0.6524	0.6724	0.6891	0.7074	0.7248	0.7444	0.7571	0.7669	0.7823	0.7964	0.8086	0.8243	0.8339	0.8422	0.8517	0.8613	0.8692	0.8804	0.8892	0.896	0.9018	0.911	0.9165	0.9203	0.9306
H6	0.1566	0.1686	0.1743	0.1875	0.2062	0.2283	0.2523	0.2793	0.3088	0.3384	0.3675	0.3911	0.4117	0.4303	0.4525	0.4734	0.4945	0.5153	0.5355	0.555	0.5769	0.5981	0.6154	0.6351	0.6565	0.6777	0.695	0.7144	0.7314	0.75	0.7629	0.7731	0.7874	0.799	0.8103	0.8232	0.8333	0.8419	0.8519	0.8607	0.869	0.8785	0.8869	0.8925	0.8987	0.9061	0.9114	0.9161	0.9239
I6	0.1688	0.1865	0.1899	0.2005	0.2189	0.2405	0.2655	0.2937	0.3242	0.3553	0.3858	0.4116	0.4342	0.4529	0.4764	0.4983	0.5222	0.5429	0.565	0.5854	0.6078	0.6298	0.6454	0.6644	0.6823	0.6984	0.7121	0.7262	0.7411	0.7569	0.7676	0.7741	0.7871	0.7959	0.8059	0.8147	0.823	0.8288	0.8358	0.841	0.8475	0.8576	0.8652	0.8707	0.8763	0.8839	0.8877	0.8927	0.9022
J6	0.1607	0.1671	0.1796	0.1908	0.209	0.2313	0.2566	0.2859	0.3177	0.3519	0.3841	0.4146	0.4392	0.4572	0.4823	0.5059	0.5329	0.556	0.5797	0.6007	0.6231	0.6448	0.6615	0.6791	0.6975	0.7146	0.7273	0.7409	0.7543	0.7721	0.7826	0.7937	0.804	0.8153	0.8264	0.8359	0.8456	0.8541	0.8608	0.8685	0.8752	0.8858	0.8929	0.9001	0.9067	0.9133	0.9186	0.9244	0.9318
K6	0.154	0.1544	0.1779	0.1985	0.2199	0.2424	0.269	0.2975	0.3289	0.3601	0.3896	0.4172	0.4411	0.4608	0.485	0.5026	0.522	0.5472	0.5623	0.5771	0.6004	0.6196	0.627	0.6397	0.6497	0.663	0.6738	0.6876	0.7015	0.7261	0.7331	0.7426	0.756	0.7685	0.7801	0.7912	0.8003	0.8079	0.8202	0.8285	0.8346	0.8434	0.8536	0.8612	0.8685	0.8741	0.8777	0.8833	0.8876
A7	0.0875	0.0878	0.0877	0.0876	0.0876	0.0876	0.0876	0.0876	0.0876	0.0877	0.0876	0.0877	0.0877	0.0877	0.0877	0.0878	0.0878	0.0878	0.0879	0.0879	0.088	0.088	0.0882	0.0884	0.0885	0.0888	0.0891	0.0895	0.09	0.0907	0.0916	0.0927	0.0942	0.0961	0.0985	0.1016	0.1052	0.1096	0.1156	0.124	0.133	0.146	0.159	0.1719	0.1922	0.2128	0.2332	0.2553	0.2816
B7	0.1575	0.1702	0.1717	0.181	0.197	0.2166	0.2394	0.2662	0.2959	0.3249	0.3479	0.365	0.3819	0.3951	0.4131	0.4278	0.4469	0.4634	0.4809	0.4984	0.5149	0.5327	0.5466	0.5638	0.5835	0.6012	0.6149	0.6306	0.6457	0.6636	0.6754	0.6853	0.7004	0.7139	0.7262	0.7476	0.7587	0.7668	0.7839	0.7962	0.8055	0.8203	0.8279	0.8371	0.8451	0.8561	0.8675	0.8674	0.8822
C7	0.168	0.1706	0.1718	0.1804	0.1952	0.2143	0.2367	0.2631	0.2919	0.3217	0.3455	0.363	0.3788	0.392	0.4091	0.4235	0.4403	0.4561	0.4734	0.4891	0.5057	0.5239	0.5368	0.5533	0.5713	0.5873	0.6005	0.6171	0.6313	0.6488	0.6615	0.672	0.6871	0.6995	0.7132	0.733	0.7435	0.7517	0.7674	0.777	0.7853	0.8	0.8076	0.8133	0.8189	0.829	0.8383	0.8382	0.8563
D7	0.161	0.1672	0.1702	0.1824	0.2009	0.2222	0.2456	0.273	0.3029	0.3333	0.3599	0.3794	0.3985	0.4146	0.435	0.4533	0.4735	0.4928	0.5126	0.5315	0.5494	0.5691	0.5842	0.6013	0.6213	0.6388	0.6539	0.6714	0.6891	0.7072	0.7208	0.7315	0.7479	0.7607	0.7737	0.7912	0.8032	0.8102	0.8243	0.8336	0.8416	0.8535	0.8621	0.8646	0.8687	0.8769	0.8837	0.8827	0.8958
E7	0.1591	0.1701	0.174	0.1863	0.2037	0.224	0.2465	0.2729	0.3006	0.3297	0.3567	0.3778	0.3956	0.4109	0.4299	0.4459	0.4632	0.4805	0.4968	0.5128	0.5287	0.5451	0.5574	0.572	0.589	0.6046	0.6188	0.6344	0.6502	0.6664	0.6799	0.6907	0.7063	0.7196	0.7318	0.7511	0.7619	0.7695	0.7831	0.7943	0.8035	0.8154	0.8262	0.8297	0.8345	0.845	0.8529	0.8524	0.8678
F7	0.1567	0.1723	0.1733	0.1851	0.204	0.2245	0.2478	0.2734	0.3017	0.3294	0.3558	0.3773	0.3937	0.4094	0.4268	0.4424	0.4613	0.4795	0.4974	0.5159	0.5343	0.5532	0.5694	0.5862	0.6061	0.6255	0.6417	0.6594	0.6768	0.6983	0.7131	0.7239	0.741	0.7556	0.7689	0.7902	0.8018	0.8103	0.825	0.836	0.8455	0.8611	0.8711	0.8775	0.8832	0.8949	0.9037	0.906	0.9195
G7	0.1581	0.1692	0.1718	0.183	0.2005	0.2203	0.2436	0.2692	0.2972	0.3251	0.3519	0.3742	0.3901	0.4048	0.4237	0.4392	0.4565	0.4738	0.4906	0.5077	0.524	0.5409	0.5537	0.5688	0.5857	0.6024	0.6175	0.6351	0.6536	0.6741	0.6895	0.7016	0.7197	0.7348	0.7488	0.7693	0.7788	0.7865	0.8003	0.81	0.8177	0.8318	0.8406	0.8464	0.8519	0.8619	0.869	0.8725	0.8841
H7	0.1572	0.1739	0.1758	0.1847	0.2003	0.2189	0.2404	0.2661	0.2947	0.3235	0.352	0.3777	0.396	0.4121	0.4305	0.4471	0.4656	0.4838	0.5016	0.5195	0.5385	0.5584	0.5753	0.5937	0.6148	0.6339	0.6515	0.6694	0.6884	0.7102	0.7238	0.7352	0.7504	0.7638	0.7771	0.7962	0.807	0.8165	0.8286	0.8383	0.8489	0.8627	0.8726	0.8792	0.8848	0.8954	0.9021	0.9085	0.9176
I7	0.1695	0.1761	0.1783	0.1867	0.2019	0.2203	0.2422	0.2686	0.2974	0.3288	0.3574	0.3814	0.3992	0.4151	0.4341	0.4501	0.4679	0.4865	0.5048	0.5222	0.5406	0.5601	0.5736	0.5899	0.6072	0.6244	0.6395	0.6554	0.6743	0.6952	0.7079	0.7195	0.7355	0.7488	0.7612	0.7753	0.7851	0.7944	0.8064	0.8134	0.8224	0.833	0.8421	0.8478	0.8545	0.8611	0.8668	0.8736	0.8794
J7	0.1545	0.1812	0.1834	0.1943	0.2129	0.2336	0.2576	0.2849	0.3159	0.3491	0.3807	0.4086	0.4309	0.4507	0.4762	0.497	0.52	0.5411	0.5622	0.5817	0.6045	0.6254	0.6383	0.6544	0.6692	0.6855	0.6992	0.7119	0.7252	0.7452	0.7536	0.7618	0.7735	0.7863	0.796	0.8086	0.816	0.8217	0.8314	0.8353	0.8449	0.856	0.8628	0.8679	0.8727	0.8799	0.8857	0.8903	0.8967
K7	0.1531	0.1659	0.1741	0.1895	0.2106	0.2331	0.2604	0.2899	0.3209	0.3562	0.388	0.4145	0.4343	0.4529	0.4774	0.4964	0.5173	0.5421	0.5635	0.5814	0.6058	0.6269	0.6394	0.6557	0.6713	0.6839	0.6976	0.7108	0.7201	0.7282	0.7366	0.7453	0.7537	0.7576	0.7645	0.7707	0.7755	0.7815	0.7904	0.794	0.7992	0.8049	0.8129	0.8163	0.8232	0.8269	0.8323	0.8392	0.8424
A8	0.0886	0.0888	0.0888	0.0884	0.0885	0.0886	0.0884	0.0886	0.0886	0.0886	0.0886	0.0887	0.0886	0.0887	0.0886	0.0886	0.0886	0.0887	0.0886	0.0886	0.0886	0.0888	0.0888	0.0887	0.0888	0.0888	0.0888	0.0889	0.0889	0.0888	0.0888	0.0889	0.0888	0.0889	0.0891	0.089	0.0891	0.0891	0.0893	0.0893	0.0895	0.0897	0.0899	0.0906	0.091	0.0912	0.0928	0.0938	0.0948
B8	0.1691	0.1651	0.1681	0.1761	0.1895	0.2077	0.2303	0.2614	0.2938	0.3232	0.3481	0.3642	0.3776	0.3909	0.4068	0.4204	0.4358	0.4512	0.4663	0.4796	0.4951	0.5098	0.5237	0.5374	0.553	0.5662	0.5801	0.5942	0.6073	0.623	0.6331	0.6442	0.6593	0.6717	0.6831	0.7014	0.7122	0.7238	0.7406	0.7566	0.7692	0.7888	0.8008	0.8128	0.8243	0.8373	0.8508	0.8546	0.8674
C8	0.1544	0.1687	0.1691	0.1759	0.1892	0.2071	0.2312	0.2608	0.2919	0.3217	0.3447	0.3603	0.3734	0.3874	0.4032	0.4162	0.431	0.4465	0.4623	0.4768	0.4933	0.5086	0.5207	0.5343	0.5517	0.5638	0.5771	0.5908	0.6046	0.6204	0.6313	0.6399	0.655	0.6668	0.6796	0.7006	0.7114	0.7205	0.7377	0.7523	0.764	0.781	0.7903	0.7997	0.8095	0.8205	0.8334	0.8367	0.8508
D8	0.1643	0.1662	0.1681	0.1766	0.1917	0.2108	0.233	0.2613	0.2932	0.3259	0.3505	0.3669	0.3818	0.3962	0.4147	0.4306	0.4486	0.4657	0.4851	0.5008	0.5198	0.5378	0.552	0.5663	0.5844	0.5991	0.6145	0.6282	0.6422	0.659	0.6695	0.6787	0.6932	0.7074	0.7188	0.7347	0.7455	0.7512	0.7638	0.7721	0.7828	0.7953	0.8008	0.8073	0.8138	0.8231	0.8343	0.8342	0.8524
E8	0.1603	0.1692	0.1692	0.1776	0.1924	0.2116	0.235	0.2664	0.3014	0.3325	0.3551	0.371	0.3847	0.3986	0.4149	0.4281	0.443	0.4571	0.4715	0.4848	0.5001	0.5133	0.5248	0.5385	0.5521	0.5655	0.5776	0.5907	0.6025	0.6159	0.6271	0.6363	0.65	0.6605	0.6719	0.6901	0.7022	0.7132	0.7285	0.7438	0.7568	0.775	0.7889	0.801	0.8124	0.827	0.8407	0.8461	0.8625
F8	0.1595	0.1632	0.1655	0.1751	0.1903	0.2088	0.2306	0.2555	0.2838	0.3128	0.3394	0.3602	0.3764	0.3912	0.4083	0.4221	0.4377	0.4539	0.4692	0.4842	0.5014	0.5167	0.5293	0.5451	0.5594	0.5735	0.5871	0.6007	0.6129	0.6283	0.6407	0.651	0.6674	0.6803	0.694	0.7167	0.7317	0.7457	0.7642	0.7803	0.7962	0.814	0.8268	0.8374	0.847	0.859	0.8686	0.873	0.8853
G8	0.152	0.1615	0.1626	0.1711	0.1853	0.2023	0.2236	0.2483	0.276	0.3055	0.333	0.354	0.3678	0.3821	0.3993	0.4123	0.4281	0.4439	0.4598	0.4742	0.4919	0.5079	0.5203	0.5361	0.5535	0.569	0.5826	0.5975	0.6127	0.6318	0.6463	0.6571	0.6739	0.6865	0.701	0.7245	0.7371	0.7478	0.7645	0.7782	0.7897	0.8044	0.8133	0.8222	0.8312	0.8407	0.8483	0.8535	0.8638
H8	0.1507	0.1626	0.1655	0.176	0.1923	0.2112	0.2341	0.2608	0.2894	0.3192	0.3458	0.3656	0.3808	0.3959	0.4147	0.4287	0.4464	0.463	0.4797	0.4959	0.5144	0.5302	0.5441	0.5618	0.579	0.5952	0.6112	0.6286	0.6462	0.6664	0.6791	0.6885	0.7086	0.7226	0.7365	0.7568	0.7687	0.7789	0.7923	0.8019	0.8133	0.8248	0.8329	0.8397	0.8468	0.8557	0.8627	0.8673	0.8761
I8	0.156	0.1642	0.1683	0.1791	0.1953	0.2145	0.2362	0.2631	0.2905	0.3207	0.3484	0.3687	0.3865	0.4006	0.4218	0.4381	0.4563	0.472	0.4894	0.5054	0.5259	0.5458	0.5592	0.5785	0.5986	0.6158	0.6321	0.6494	0.6669	0.6867	0.6961	0.7035	0.7191	0.7308	0.7405	0.755	0.7624	0.7693	0.7813	0.7873	0.7983	0.8087	0.8147	0.8218	0.8291	0.8361	0.8401	0.8443	0.8513
J8	0.1647	0.1651	0.1661	0.1759	0.1911	0.2087	0.2294	0.2549	0.2821	0.3113	0.3386	0.3571	0.3745	0.388	0.4084	0.4264	0.4469	0.4633	0.4828	0.4998	0.5195	0.5384	0.5522	0.5688	0.5876	0.6038	0.6197	0.6342	0.6531	0.6787	0.6881	0.6961	0.7114	0.7241	0.7336	0.747	0.7545	0.7636	0.7745	0.7819	0.7948	0.8034	0.8105	0.8184	0.8272	0.8325	0.8407	0.8469	0.8551
K8	0.1418	0.1559	0.1587	0.1678	0.1837	0.2052	0.2314	0.2566	0.2838	0.3188	0.3517	0.3746	0.3908	0.4073	0.4323	0.4469	0.4659	0.4861	0.5035	0.5169	0.5357	0.5519	0.564	0.579	0.5927	0.6035	0.6158	0.6299	0.6379	0.6407	0.6475	0.6572	0.6709	0.6776	0.6833	0.6836	0.6908	0.6947	0.696	0.6965	0.7005	0.6987	0.7044	0.7071	0.7124	0.7191	0.7246	0.7283	0.7361
End Time:	12/12/2024 9:25:22 AM
[truncated: 10 more columns]

## Sheet: Sheet1
Time [s]	Temp. [°C]	A1	B1	C1	D1	E1	F1	G1	H1	I1	J1	K1	A2	B2	C2	D2	E2	F2	G2	H2	I2	J2	K2	A3	B3	C3	D3	E3	F3	G3	H3	I3	J3	K3	A4	B4	C4	D4	E4	F4	G4	H4	I4	J4	K4	A5	B5	C5	D5
0	37.2	0.0877	0.1824	0.1648	0.1646	0.1608	0.1644	0.1649	0.1645	0.1512	0.1382	0.1551	0.0879	0.1716	0.1737	0.1594	0.1753	0.1544	0.1754	0.1709	0.1593	0.1823	0.1517	0.0873	0.1714	0.176	0.1629	0.1724	0.1672	0.1481	0.1652	0.1767	0.1626	0.1552	0.0872	0.1711	0.1639	0.1646	0.1666	0.1692	0.1421	0.1489	0.1605	0.1398	0.1509	0.0879	0.1696	0.1752	0.1652
1042.7	36.9	0.088	0.1828	0.178	0.1671	0.1642	0.1695	0.1678	0.1712	0.1781	0.186	0.1752	0.0877	0.1719	0.1683	0.165	0.1718	0.1691	0.17	0.1805	0.1845	0.1838	0.1808	0.0872	0.1721	0.1669	0.1648	0.1816	0.1814	0.1831	0.174	0.1862	0.1845	0.179	0.0871	0.1676	0.1657	0.1656	0.1721	0.1828	0.1755	0.1626	0.168	0.1737	0.1672	0.0882	0.1657	0.1653	0.1637
2085.4	37.3	0.088	0.1886	0.1872	0.17	0.1674	0.1817	0.1843	0.1823	0.1968	0.2034	0.1901	0.0876	0.1809	0.1753	0.1707	0.1813	0.1827	0.1812	0.1856	0.1997	0.2012	0.1962	0.087	0.1817	0.1729	0.168	0.1896	0.1901	0.1902	0.1869	0.2082	0.2097	0.1929	0.087	0.1764	0.1731	0.1699	0.177	0.1884	0.1791	0.1698	0.1762	0.2019	0.1871	0.0881	0.1726	0.1721	0.1676
3128.1	37.2	0.088	0.1997	0.1984	0.1805	0.1773	0.1993	0.2051	0.1969	0.2185	0.2221	0.2098	0.0876	0.1956	0.1893	0.1831	0.1987	0.2017	0.2014	0.2073	0.2217	0.2211	0.2173	0.087	0.1936	0.1835	0.1798	0.2065	0.2059	0.2082	0.207	0.2301	0.2347	0.2127	0.0869	0.1874	0.1832	0.1823	0.1888	0.1994	0.1889	0.1828	0.1947	0.2308	0.2085	0.0881	0.187	0.1835	0.1788
4170.8	37	0.088	0.2204	0.2161	0.1963	0.193	0.2194	0.2275	0.2145	0.2421	0.2435	0.2346	0.0875	0.2136	0.2067	0.2015	0.2187	0.2236	0.2223	0.2311	0.2438	0.2422	0.24	0.087	0.2114	0.1999	0.1972	0.2289	0.2255	0.228	0.2294	0.2521	0.2567	0.2359	0.087	0.2041	0.1972	0.2004	0.2067	0.216	0.2066	0.2015	0.2202	0.2555	0.2349	0.0881	0.2037	0.2001	0.1951
5213.5	37.2	0.0881	0.2464	0.239	0.2168	0.2127	0.2417	0.2508	0.2361	0.2682	0.266	0.262	0.0875	0.2366	0.227	0.2237	0.2427	0.2469	0.2438	0.2561	0.2684	0.2637	0.2645	0.087	0.2346	0.2207	0.2186	0.254	0.2478	0.2501	0.2541	0.2754	0.2791	0.2615	0.0869	0.2251	0.2149	0.2222	0.2295	0.2368	0.2285	0.2247	0.2465	0.2792	0.2613	0.0881	0.2238	0.2196	0.2147
6256.2	37	0.0881	0.2774	0.267	0.2419	0.2365	0.2683	0.2771	0.2601	0.2986	0.29	0.2917	0.0876	0.2639	0.2511	0.2498	0.2688	0.2734	0.2696	0.2844	0.2966	0.2886	0.2907	0.087	0.2629	0.2463	0.2446	0.2809	0.2731	0.2771	0.2801	0.3011	0.3051	0.2885	0.087	0.2504	0.2374	0.2484	0.2557	0.2619	0.2541	0.2524	0.2757	0.3073	0.2913	0.0881	0.2501	0.2422	0.2386
7298.9	37.1	0.0881	0.3094	0.2977	0.2709	0.2625	0.2968	0.3066	0.2906	0.3312	0.32	0.3239	0.0876	0.2961	0.2796	0.2802	0.2991	0.3035	0.2963	0.3131	0.3246	0.3166	0.3201	0.0871	0.2953	0.2757	0.2734	0.3119	0.3035	0.3066	0.309	0.3274	0.3281	0.3184	0.087	0.278	0.2635	0.2762	0.2854	0.2896	0.2838	0.2845	0.31	0.3373	0.3229	0.0881	0.2797	0.2677	0.2654
8341.6	36.9	0.0881	0.3411	0.3288	0.3013	0.2921	0.3297	0.3403	0.3222	0.3674	0.3507	0.3583	0.0876	0.3267	0.3081	0.3085	0.3312	0.3361	0.3274	0.3456	0.3592	0.3479	0.3513	0.0871	0.3266	0.3025	0.3019	0.3441	0.3375	0.3405	0.3413	0.3561	0.3567	0.3515	0.087	0.3078	0.2904	0.3049	0.3153	0.3181	0.3143	0.3184	0.3461	0.3707	0.3562	0.088	0.3107	0.2941	0.295
9384.3	37.3	0.0882	0.3669	0.3552	0.3316	0.3189	0.3594	0.3735	0.3539	0.3999	0.3856	0.3896	0.0876	0.3572	0.3358	0.3355	0.3581	0.3634	0.3554	0.374	0.3858	0.3763	0.3792	0.087	0.3584	0.329	0.3285	0.3733	0.3671	0.3684	0.3693	0.3805	0.3805	0.3777	0.087	0.3381	0.3185	0.3339	0.3455	0.3488	0.3462	0.3511	0.3759	0.4006	0.3902	0.0881	0.342	0.3216	0.3256
10427	37.1	0.0882	0.3899	0.3807	0.356	0.342	0.3852	0.405	0.3811	0.4301	0.416	0.4182	0.0877	0.3856	0.3632	0.3617	0.3851	0.3912	0.3833	0.4001	0.4153	0.4042	0.4077	0.087	0.3863	0.3527	0.3552	0.4026	0.3976	0.3968	0.397	0.4058	0.4072	0.4064	0.087	0.3666	0.3469	0.361	0.3758	0.3783	0.3772	0.3842	0.4068	0.4283	0.4199	0.0881	0.371	0.3476	0.3568
11469.7	37.2	0.0882	0.4054	0.3975	0.3729	0.3616	0.4066	0.4308	0.4074	0.4579	0.4456	0.446	0.0876	0.4065	0.384	0.3814	0.41	0.4175	0.4068	0.4251	0.4397	0.4299	0.4338	0.0871	0.4068	0.3695	0.3757	0.4315	0.4267	0.424	0.4255	0.43	0.4316	0.4327	0.087	0.3859	0.3685	0.3798	0.4019	0.405	0.4049	0.4144	0.4343	0.4562	0.4503	0.0881	0.3923	0.3669	0.3819
12512.4	36.9	0.0882	0.4216	0.4147	0.3899	0.378	0.4279	0.4587	0.4278	0.4829	0.4704	0.4692	0.0876	0.4294	0.4055	0.4013	0.4311	0.4445	0.437	0.454	0.47	0.4586	0.4608	0.087	0.4303	0.3856	0.3934	0.4568	0.4537	0.4523	0.4522	0.4581	0.4589	0.4575	0.087	0.4067	0.3889	0.4002	0.4235	0.4294	0.4298	0.4409	0.4629	0.4875	0.4788	0.0881	0.4202	0.3901	0.4055
13555.1	37.1	0.0882	0.436	0.4297	0.4024	0.3907	0.4412	0.4754	0.4429	0.4996	0.4916	0.4881	0.0877	0.4476	0.4217	0.4186	0.4471	0.4618	0.4565	0.4701	0.4861	0.4802	0.4816	0.087	0.4486	0.4013	0.4093	0.4753	0.4723	0.4702	0.4721	0.4793	0.4785	0.4783	0.087	0.4219	0.4039	0.4181	0.4402	0.4499	0.4504	0.4607	0.4808	0.5108	0.5031	0.0881	0.4402	0.4092	0.4272
14597.8	37.1	0.0882	0.4539	0.4483	0.4184	0.4036	0.4557	0.4921	0.4598	0.5171	0.5126	0.5069	0.0877	0.4711	0.4449	0.4419	0.467	0.4805	0.4719	0.4863	0.4984	0.496	0.4983	0.0871	0.4716	0.4177	0.4249	0.498	0.4957	0.4887	0.4897	0.4939	0.4918	0.4963	0.087	0.4422	0.4247	0.4381	0.4629	0.4761	0.4776	0.4867	0.4995	0.5313	0.5275	0.0881	0.4642	0.4323	0.4515
15640.4	36.9	0.0882	0.4716	0.4669	0.4338	0.4176	0.4722	0.5106	0.4774	0.5365	0.5305	0.524	0.0877	0.4924	0.4663	0.4661	0.4868	0.5029	0.4917	0.508	0.5168	0.5163	0.5163	0.0871	0.4947	0.4346	0.4417	0.5189	0.5176	0.5097	0.5094	0.5115	0.5114	0.5174	0.0869	0.4629	0.4438	0.459	0.4834	0.5003	0.4988	0.5099	0.5228	0.5528	0.5497	0.0881	0.4902	0.4552	0.4735
16683.2	37	0.0883	0.4911	0.4859	0.4485	0.4315	0.4896	0.529	0.4936	0.554	0.5478	0.5395	0.0876	0.5138	0.4888	0.4909	0.5064	0.5251	0.5122	0.5301	0.5354	0.5332	0.5364	0.0871	0.5195	0.4513	0.4583	0.54	0.5405	0.528	0.5304	0.5286	0.529	0.5388	0.087	0.4858	0.4638	0.4824	0.5047	0.524	0.5211	0.5339	0.5465	0.5752	0.5707	0.0882	0.5175	0.4784	0.4972
17725.9	37.2	0.0883	0.5087	0.5021	0.4622	0.4418	0.5011	0.5417	0.5097	0.5673	0.5659	0.556	0.0877	0.5338	0.5075	0.5106	0.5217	0.539	0.5223	0.5419	0.5446	0.5495	0.5515	0.0871	0.5405	0.4673	0.4738	0.5575	0.5592	0.5425	0.5456	0.5392	0.5434	0.5536	0.087	0.5053	0.4825	0.4981	0.5252	0.5455	0.5407	0.5518	0.5589	0.5912	0.5936	0.0881	0.5401	0.4975	0.5177
18768.6	37	0.0883	0.5283	0.5189	0.4766	0.4541	0.5133	0.5568	0.5243	0.583	0.5827	0.5708	0.0877	0.5566	0.5283	0.5337	0.5402	0.5593	0.5404	0.5616	0.5624	0.5663	0.5706	0.0871	0.565	0.4839	0.4909	0.5769	0.5793	0.5608	0.5636	0.5566	0.5602	0.5726	0.087	0.5279	0.5039	0.5189	0.5453	0.567	0.5605	0.574	0.5802	0.6123	0.6122	0.0881	0.5661	0.5207	0.5409
19811.3	37.2	0.0883	0.548	0.5361	0.4912	0.4665	0.527	0.5716	0.5384	0.5982	0.5989	0.5849	0.0877	0.5783	0.5479	0.556	0.5582	0.5782	0.5575	0.579	0.5776	0.5827	0.5891	0.087	0.5879	0.5005	0.5071	0.5954	0.598	0.579	0.5809	0.5724	0.5778	0.5914	0.087	0.5489	0.5234	0.5392	0.5662	0.5885	0.5797	0.5936	0.5993	0.6307	0.6305	0.0882	0.59	0.5419	0.5631
20854	37.1	0.0883	0.5676	0.5525	0.5061	0.4776	0.5391	0.5852	0.5531	0.6123	0.6158	0.6012	0.0877	0.5989	0.5668	0.577	0.5748	0.5939	0.571	0.593	0.5908	0.5968	0.6058	0.087	0.6085	0.5162	0.5244	0.6127	0.6154	0.5951	0.5955	0.5845	0.5927	0.6077	0.087	0.5695	0.5423	0.5579	0.5869	0.6084	0.5978	0.6113	0.6136	0.6497	0.6493	0.0882	0.613	0.5609	0.5848
21896.7	37	0.0883	0.5867	0.5692	0.5226	0.49	0.5519	0.6007	0.5678	0.6281	0.632	0.6164	0.0877	0.6208	0.5874	0.6012	0.5941	0.6134	0.5914	0.6127	0.6074	0.6124	0.6233	0.0871	0.6306	0.5323	0.5407	0.631	0.6353	0.6128	0.6133	0.6006	0.6087	0.6244	0.0869	0.5932	0.5651	0.5771	0.6105	0.6298	0.6171	0.6303	0.6325	0.6667	0.6658	0.0882	0.6368	0.5822	0.6077
22939.4	37	0.0883	0.6033	0.5841	0.5375	0.5021	0.5637	0.6141	0.5821	0.6431	0.6466	0.6278	0.0878	0.6384	0.6044	0.6216	0.6108	0.6325	0.6081	0.6302	0.6252	0.63	0.6409	0.0872	0.6484	0.5484	0.5581	0.6471	0.6532	0.6295	0.6298	0.6168	0.6289	0.6441	0.087	0.6105	0.5819	0.5971	0.6282	0.6477	0.634	0.647	0.6516	0.6841	0.6795	0.0882	0.6538	0.5974	0.6286
23982.1	37	0.0883	0.6216	0.6017	0.5529	0.5144	0.5766	0.6295	0.5969	0.6585	0.6631	0.6407	0.0878	0.6604	0.6239	0.6433	0.6287	0.6498	0.6271	0.6473	0.641	0.6463	0.6594	0.0871	0.6688	0.5646	0.5751	0.665	0.6724	0.6458	0.6458	0.6301	0.6453	0.6622	0.087	0.6333	0.6035	0.6178	0.6493	0.6673	0.6514	0.6642	0.6684	0.7005	0.6932	0.0882	0.6754	0.6162	0.651
25024.7	37	0.0884	0.6396	0.6195	0.5716	0.5295	0.5918	0.647	0.6123	0.6763	0.6804	0.6525	0.0878	0.6824	0.6425	0.6654	0.6458	0.6685	0.6471	0.6671	0.6574	0.6643	0.6782	0.0871	0.6903	0.5819	0.5935	0.6822	0.69	0.6617	0.6626	0.6474	0.6647	0.6806	0.087	0.6574	0.6259	0.6427	0.6729	0.6879	0.6696	0.683	0.6881	0.7151	0.7043	0.0882	0.6985	0.6397	0.6744
26067.4	37.2	0.0884	0.6569	0.6348	0.5875	0.5413	0.6049	0.6611	0.6275	0.6905	0.6962	0.6632	0.0879	0.701	0.6588	0.6836	0.661	0.6839	0.6629	0.682	0.6733	0.6797	0.6933	0.0871	0.7072	0.5974	0.6097	0.6972	0.705	0.6766	0.6768	0.6618	0.6782	0.6954	0.087	0.6773	0.6447	0.6632	0.6918	0.7058	0.6843	0.697	0.702	0.7281	0.7177	0.0882	0.7164	0.6584	0.6938
27110.2	37.2	0.0884	0.6705	0.6466	0.6001	0.5506	0.6147	0.6722	0.6408	0.7027	0.712	0.676	0.0879	0.716	0.6715	0.6976	0.6742	0.6966	0.6761	0.6925	0.6851	0.694	0.7089	0.0871	0.7205	0.6112	0.6251	0.7114	0.7179	0.6893	0.6899	0.6734	0.6922	0.7093	0.087	0.6936	0.6595	0.6767	0.7073	0.7208	0.6971	0.7104	0.7143	0.7413	0.7297	0.0882	0.7314	0.6755	0.7116
28152.9	37.2	0.0884	0.6883	0.6632	0.6163	0.5612	0.627	0.6885	0.6581	0.7182	0.728	0.6913	0.088	0.7349	0.6883	0.7165	0.6903	0.7128	0.6923	0.7098	0.7031	0.7093	0.7226	0.0871	0.7376	0.6263	0.6436	0.7267	0.7325	0.7047	0.7044	0.689	0.7084	0.7227	0.0871	0.7116	0.6797	0.7018	0.7259	0.738	0.7123	0.725	0.73	0.7531	0.7426	0.0883	0.748	0.6938	0.7309
29195.5	37	0.0884	0.7034	0.6768	0.629	0.5711	0.6404	0.7024	0.6743	0.7302	0.7417	0.7051	0.0881	0.7503	0.7025	0.7312	0.7031	0.7257	0.7052	0.723	0.7156	0.7214	0.7353	0.0871	0.7519	0.6431	0.6596	0.74	0.7465	0.7182	0.7166	0.6999	0.7198	0.7341	0.087	0.7279	0.6958	0.7174	0.7425	0.753	0.7249	0.7373	0.7413	0.7629	0.7551	0.0883	0.7631	0.7123	0.7485
30238.2	37	0.0884	0.7156	0.6856	0.6417	0.5804	0.6504	0.711	0.6889	0.7403	0.7604	0.7304	0.0881	0.7615	0.7119	0.7412	0.713	0.7344	0.7125	0.7295	0.7233	0.7295	0.7453	0.0872	0.7625	0.6583	0.6713	0.7516	0.7563	0.728	0.7264	0.7076	0.7256	0.7396	0.0871	0.742	0.7075	0.7252	0.7556	0.7641	0.7332	0.7468	0.7467	0.7728	0.7689	0.0883	0.777	0.7294	0.7626
31280.9	37	0.0884	0.7275	0.6987	0.6542	0.5882	0.6602	0.7224	0.7026	0.7512	0.771	0.7419	0.0882	0.7738	0.7249	0.7554	0.7252	0.7475	0.7254	0.7429	0.7359	0.7425	0.7564	0.0871	0.773	0.673	0.6851	0.7626	0.7688	0.7415	0.7372	0.7198	0.7401	0.7526	0.0871	0.7532	0.7187	0.7406	0.7685	0.7757	0.7434	0.7574	0.7584	0.7825	0.7788	0.0883	0.7888	0.742	0.7767
32323.6	37.1	0.0885	0.7365	0.7067	0.6647	0.5944	0.6654	0.7308	0.7137	0.7598	0.7816	0.7535	0.0883	0.7853	0.7354	0.7673	0.7361	0.7562	0.7351	0.7508	0.746	0.7536	0.7672	0.0871	0.7802	0.6854	0.6972	0.7735	0.7799	0.7514	0.7489	0.7308	0.7517	0.7647	0.0872	0.7641	0.7305	0.7534	0.7798	0.7869	0.7549	0.7694	0.7704	0.794	0.7895	0.0883	0.7983	0.753	0.7919
33366.3	37	0.0885	0.7508	0.7191	0.6792	0.6045	0.6752	0.7415	0.7287	0.7717	0.7973	0.7676	0.0885	0.7995	0.7486	0.7818	0.7486	0.7685	0.749	0.7649	0.7593	0.7674	0.7814	0.0872	0.7948	0.6996	0.7128	0.7871	0.7932	0.7644	0.7616	0.7438	0.766	0.7805	0.0872	0.7772	0.7456	0.7671	0.7942	0.8001	0.768	0.7832	0.7834	0.8046	0.7987	0.0884	0.8145	0.7711	0.8084
34409	37.3	0.0885	0.7604	0.729	0.6896	0.6135	0.6818	0.7486	0.7416	0.7796	0.8088	0.7813	0.0887	0.8075	0.7576	0.7915	0.759	0.7765	0.7554	0.772	0.7669	0.7765	0.7885	0.0873	0.8044	0.7112	0.7228	0.7971	0.8021	0.7729	0.7708	0.7507	0.7735	0.7876	0.0872	0.788	0.7535	0.7757	0.8047	0.8086	0.7751	0.7914	0.7875	0.8103	0.8077	0.0884	0.8234	0.7829	0.82
35451.7	37	0.0886	0.7692	0.739	0.7007	0.6203	0.6885	0.7571	0.7531	0.7875	0.8205	0.7951	0.0889	0.8175	0.7675	0.8023	0.7693	0.7855	0.7648	0.7788	0.775	0.7869	0.7976	0.0874	0.8133	0.7222	0.733	0.8078	0.8131	0.7836	0.7801	0.7615	0.7839	0.7974	0.0873	0.7971	0.7641	0.7863	0.8156	0.8176	0.7856	0.8015	0.7969	0.8195	0.8171	0.0884	0.8324	0.7958	0.8326
36494.4	37	0.0887	0.7847	0.7537	0.7136	0.632	0.6999	0.7661	0.7679	0.7985	0.8336	0.8088	0.0894	0.8293	0.7801	0.8154	0.7822	0.7968	0.7757	0.7878	0.7846	0.7962	0.8063	0.0875	0.8268	0.7346	0.7467	0.8187	0.8222	0.7936	0.7885	0.7706	0.7938	0.8081	0.0874	0.8098	0.778	0.8006	0.8278	0.8276	0.7967	0.8132	0.8077	0.8259	0.8237	0.0886	0.8489	0.8133	0.8474
37537.1	37.2	0.0888	0.7971	0.7654	0.7233	0.6379	0.7073	0.7751	0.7796	0.8073	0.8431	0.8202	0.0899	0.8378	0.7903	0.8252	0.7931	0.8059	0.7848	0.7959	0.7928	0.8049	0.8146	0.0875	0.8321	0.7456	0.7571	0.8278	0.8317	0.8039	0.7973	0.7801	0.8036	0.8194	0.0875	0.8178	0.7879	0.8114	0.8367	0.8366	0.806	0.8214	0.8171	0.8331	0.8305	0.0886	0.856	0.8217	0.8582
38579.8	37	0.0889	0.8069	0.7739	0.7328	0.6427	0.7124	0.7811	0.7892	0.814	0.8537	0.8303	0.0906	0.8478	0.8	0.8343	0.8032	0.8139	0.7933	0.804	0.8008	0.8145	0.8229	0.0877	0.8404	0.7568	0.7669	0.8372	0.8403	0.8117	0.8067	0.7891	0.8141	0.8283	0.0877	0.8272	0.7976	0.8227	0.8464	0.8457	0.815	0.8306	0.827	0.8406	0.8378	0.0888	0.863	0.8302	0.8701
39622.5	37	0.0891	0.8228	0.7886	0.7485	0.6536	0.7272	0.7919	0.8046	0.8272	0.8665	0.8423	0.0915	0.8597	0.8155	0.8468	0.8162	0.8261	0.8051	0.8162	0.812	0.8271	0.8347	0.0878	0.8509	0.77	0.7813	0.8478	0.8504	0.821	0.8176	0.8	0.8232	0.8397	0.0879	0.8386	0.8104	0.8408	0.8568	0.8575	0.8276	0.8428	0.84	0.8495	0.8485	0.089	0.8748	0.8438	0.8828
40665.2	37	0.0894	0.8395	0.8031	0.763	0.6642	0.7412	0.8008	0.8165	0.8378	0.8752	0.8521	0.0926	0.8688	0.8288	0.8582	0.8267	0.8366	0.8154	0.8272	0.8219	0.8374	0.8448	0.0881	0.8597	0.7809	0.7949	0.8562	0.8592	0.8295	0.8271	0.8103	0.8324	0.8501	0.0882	0.8486	0.8211	0.8548	0.8669	0.8684	0.8388	0.8536	0.8501	0.856	0.8571	0.0892	0.8815	0.8537	0.8932
41707.9	37.2	0.0897	0.8478	0.8124	0.7727	0.6701	0.7478	0.8077	0.8277	0.8462	0.8865	0.8612	0.0941	0.8775	0.8371	0.8674	0.8346	0.8433	0.8233	0.8334	0.8285	0.845	0.8509	0.0884	0.8684	0.7947	0.8034	0.8655	0.8678	0.8389	0.8352	0.8179	0.8398	0.8581	0.0885	0.8567	0.8298	0.8617	0.876	0.8765	0.8468	0.8616	0.8585	0.8631	0.8635	0.0895	0.8904	0.8634	0.9032
42750.6	37.2	0.0901	0.855	0.8187	0.7804	0.6748	0.7516	0.8122	0.8363	0.8514	0.897	0.8684	0.0966	0.8842	0.8437	0.8748	0.8429	0.8485	0.8282	0.8375	0.8331	0.8511	0.8563	0.0888	0.8745	0.804	0.8094	0.8716	0.8741	0.8448	0.8415	0.8225	0.8463	0.8626	0.089	0.8659	0.8381	0.865	0.8851	0.8835	0.8538	0.8694	0.8638	0.8691	0.8678	0.0899	0.8987	0.8735	0.9124
43793.3	37.2	0.0906	0.8694	0.8317	0.7916	0.6819	0.7613	0.8221	0.8457	0.8588	0.9044	0.8818	0.0993	0.8924	0.8537	0.8846	0.8531	0.8579	0.8371	0.8458	0.84	0.8585	0.8639	0.0893	0.8813	0.8152	0.8212	0.8793	0.8816	0.8529	0.8493	0.8317	0.8536	0.8728	0.0896	0.8716	0.8457	0.8783	0.8915	0.8911	0.8607	0.8757	0.8711	0.8744	0.8749	0.0904	0.9058	0.8815	0.9212
44836.9	37	0.0914	0.8745	0.8351	0.7974	0.685	0.7621	0.8245	0.8521	0.8642	0.914	0.8903	0.1031	0.9003	0.86	0.8914	0.8598	0.8623	0.8418	0.85	0.8447	0.8652	0.87	0.0902	0.8864	0.8252	0.8264	0.8864	0.8888	0.8595	0.8555	0.838	0.8596	0.8783	0.0904	0.88	0.854	0.8837	0.8993	0.8976	0.8677	0.883	0.8771	0.8804	0.88	0.0911	0.9122	0.8896	0.9295
45879.6	37.5	0.0924	0.8878	0.8471	0.8082	0.6924	0.7721	0.8349	0.8645	0.8737	0.9221	0.9004	0.1083	0.9081	0.8699	0.9004	0.8686	0.8716	0.851	0.8587	0.8526	0.8726	0.879	0.0911	0.8933	0.8355	0.8365	0.8921	0.8961	0.8671	0.8635	0.8486	0.8674	0.8887	0.0914	0.8871	0.8626	0.8938	0.905	0.9057	0.876	0.8901	0.8855	0.8861	0.8863	0.092	0.9188	0.8965	0.9374
46922.3	37	0.0937	0.8953	0.8541	0.8174	0.6972	0.7777	0.8384	0.8723	0.8795	0.9304	0.9077	0.1115	0.9132	0.8762	0.9076	0.8749	0.8765	0.8564	0.8609	0.8564	0.8784	0.8862	0.0924	0.8986	0.8455	0.8431	0.8978	0.9012	0.8722	0.8685	0.8533	0.872	0.8948	0.0927	0.8938	0.8687	0.8983	0.913	0.9114	0.8817	0.8954	0.8895	0.8903	0.8887	0.0931	0.9245	0.9032	0.9446
47965	37	0.0954	0.9091	0.8641	0.8272	0.7069	0.7879	0.8476	0.883	0.8879	0.9384	0.9147	0.1204	0.9205	0.8843	0.9151	0.8826	0.8836	0.8642	0.8689	0.863	0.8851	0.8942	0.0942	0.9056	0.8556	0.8504	0.9036	0.9076	0.8791	0.8753	0.8624	0.8778	0.903	0.0954	0.9001	0.8757	0.9092	0.9176	0.9172	0.8876	0.9014	0.8966	0.8949	0.8951	0.0945	0.9312	0.9099	0.9516
49007.7	37.3	0.0976	0.914	0.8686	0.8299	0.7066	0.7858	0.8489	0.8863	0.8931	0.9453	0.9202	0.126	0.9262	0.8913	0.9219	0.8898	0.8896	0.87	0.8726	0.8676	0.8917	0.8999	0.096	0.907	0.8619	0.8549	0.9092	0.9149	0.8865	0.8819	0.8701	0.8849	0.9102	0.097	0.9048	0.8818	0.9157	0.9232	0.923	0.8945	0.9079	0.9034	0.9	0.9007	0.0964	0.9329	0.9143	0.9572
50050.4	36.9	0.1006	0.9279	0.8801	0.841	0.7169	0.7958	0.8568	0.8955	0.8994	0.9527	0.9262	0.1396	0.932	0.8981	0.9282	0.8953	0.8951	0.8764	0.876	0.8716	0.8973	0.9091	0.1005	0.9132	0.8719	0.8623	0.9137	0.918	0.891	0.8863	0.8746	0.8876	0.9144	0.102	0.9099	0.8884	0.9225	0.929	0.9277	0.8993	0.9122	0.9065	0.9031	0.9039	0.0989	0.9421	0.9224	0.9644
51093.1	37.2	0.1053	0.9381	0.8887	0.8498	0.7273	0.8046	0.8635	0.904	0.9069	0.9587	0.931	0.1479	0.9386	0.9048	0.9342	0.9014	0.9018	0.8833	0.8819	0.8779	0.9035	0.9185	0.1041	0.9204	0.8833	0.8682	0.9191	0.9244	0.8978	0.8918	0.8819	0.8948	0.9233	0.1058	0.9174	0.8956	0.9306	0.9346	0.9334	0.9057	0.9181	0.9126	0.9082	0.909	0.103	0.9485	0.9296	0.9708
52135.8	37.2	0.1096	0.9498	0.8983	0.8622	0.7366	0.8148	0.8709	0.9142	0.9155	0.9643	0.9356	0.1633	0.9441	0.914	0.9408	0.9086	0.9101	0.8923	0.8897	0.8859	0.9111	0.9294	0.1076	0.9258	0.8923	0.8781	0.9245	0.931	0.9047	0.8995	0.8905	0.9012	0.9298	0.1081	0.9231	0.902	0.9437	0.9386	0.9393	0.9112	0.9237	0.9183	0.9123	0.9151	0.1069	0.9544	0.9365	0.9768
53178.5	37.1	0.1142	0.951	0.8998	0.8611	0.7336	0.8099	0.8702	0.917	0.9184	0.9716	0.9353	0.1753	0.9475	0.9183	0.945	0.9116	0.9114	0.8941	0.8885	0.8876	0.9153	0.931	0.115	0.9245	0.8959	0.8759	0.9276	0.935	0.9087	0.9019	0.8924	0.9047	0.9307	0.1167	0.9268	0.9056	0.9402	0.9434	0.9435	0.9148	0.9297	0.9215	0.9166	0.9202	0.1135	0.9578	0.938	0.9816
54221.2	37.1	0.1202	0.9611	0.9068	0.8709	0.7402	0.8159	0.8782	0.9258	0.9242	0.9767	0.9421	0.1916	0.9535	0.9251	0.9517	0.9176	0.9172	0.9011	0.894	0.8922	0.9211	0.9441	0.1207	0.9317	0.907	0.8845	0.9325	0.9417	0.9153	0.9087	0.8996	0.9112	0.9393	0.1208	0.9332	0.9132	0.9487	0.9478	0.9497	0.9213	0.9348	0.9271	0.9212	0.9256	0.1158	0.9616	0.9425	0.9872
55263.9	37.1	0.1324	0.9716	0.9156	0.88	0.7524	0.8249	0.8841	0.9346	0.9306	0.9829	0.9467	0.2114	0.9587	0.9306	0.9571	0.9235	0.9227	0.9069	0.899	0.8984	0.9266	0.953	0.1317	0.9364	0.9172	0.8918	0.936	0.9456	0.9218	0.9139	0.9044	0.9165	0.9442	0.1287	0.9363	0.918	0.9554	0.9511	0.9538	0.9258	0.9398	0.9323	0.9239	0.9304	0.1229	0.9678	0.949	0.9936
56306.6	37.2	0.144	0.9829	0.9256	0.8892	0.7639	0.8363	0.8912	0.941	0.9374	0.9884	0.9495	0.2332	0.9643	0.9372	0.9615	0.9286	0.9299	0.9143	0.9047	0.9037	0.9327	0.9628	0.1401	0.9396	0.9231	0.8987	0.9399	0.9504	0.9277	0.9193	0.9107	0.9213	0.9488	0.1409	0.9409	0.9225	0.9638	0.955	0.9582	0.9297	0.9443	0.936	0.9276	0.9344	0.1335	0.9716	0.9527	0.9991
57349.3	37	0.1587	0.992	0.9319	0.8961	0.7709	0.8412	0.8954	0.9482	0.9443	0.9939	0.954	0.2572	0.9695	0.9432	0.9657	0.9338	0.9351	0.9207	0.9097	0.9102	0.9396	0.9718	0.1518	0.9464	0.9331	0.9042	0.9452	0.9558	0.9339	0.9247	0.9163	0.9272	0.9552	0.1542	0.9488	0.9306	0.9704	0.9605	0.9638	0.9354	0.9497	0.9422	0.9338	0.9405	0.1463	0.9751	0.9575	1.0041
58392	37.1	0.1728	1.0014	0.9392	0.9022	0.7777	0.848	0.9021	0.9565	0.9501	1.001	0.9553	0.2812	0.9738	0.9495	0.9706	0.939	0.9399	0.9266	0.9138	0.9152	0.9449	0.9777	0.1696	0.9482	0.9376	0.9088	0.9484	0.9608	0.9397	0.9304	0.9221	0.9332	0.96	0.1673	0.9517	0.9342	0.9757	0.9638	0.9676	0.9394	0.9551	0.9461	0.9378	0.9448	0.1581	0.9807	0.9614	1.0105
59434.7	37	0.1994	1.0086	0.9475	0.91	0.7843	0.8539	0.9065	0.962	0.955	1.0072	0.9546	0.3037	0.9781	0.9532	0.9736	0.9419	0.9438	0.93	0.915	0.9185	0.9495	0.9841	0.1948	0.9502	0.9427	0.913	0.9511	0.9642	0.9438	0.9337	0.9247	0.9363	0.9618	0.1826	0.9554	0.9384	0.9776	0.9674	0.9701	0.9421	0.958	0.9491	0.9393	0.9464	0.1719	0.9868	0.9644	1.0141
60477.4	37.2	0.2081	1.0143	0.9502	0.9132	0.7872	0.8547	0.9111	0.9668	0.9605	1.0122	0.954	0.3243	0.9825	0.9582	0.9772	0.9453	0.9469	0.9342	0.9178	0.9225	0.9545	0.9903	0.219	0.9534	0.9494	0.9179	0.9541	0.9695	0.9492	0.9397	0.93	0.9421	0.9658	0.2034	0.96	0.9438	0.9817	0.9712	0.9742	0.9471	0.963	0.9531	0.943	0.9508	0.1922	0.9907	0.9671	1.0196
[truncated: 40 more columns]
