# Supplementary material for: Refactored genetic parts for modular assembly of the E. coli MccV type I secretion system used to screen class II microcin candidates from plant-associated bacteria
Source: BMC Biotechnol. 2026 Apr 3;26:66. doi: 10.1186/s12896-026-01148-8 (PMC13174018; doi:10.1186/s12896-026-01148-8)
Supplement: Supplementary file 4 — Supplementary Material 4 [file 12896_2026_1148_MOESM4_ESM.zip › Data S4 Self-inhibition assays/2024.12.11 Self Inhibition (MccE08, P03, P05, P06, P10) Files/12.11.2024_self-inhibition.readings.csv]

Time [s]	Temp. [°C]	A1	B1	C1	D1	E1	F1	G1	H1	I1	J1	K1	A2	B2	C2	D2	E2	F2	G2	H2	I2	J2	K2	A3	B3	C3	D3	E3	F3	G3	H3	I3	J3	K3	A4	B4	C4	D4	E4	F4	G4	H4	I4	J4	K4	A5	B5	C5	D5
0	37.2	0.087700002	0.182400003	0.164800003	0.1646	0.160799995	0.164399996	0.164900005	0.164499998	0.151199996	0.1382	0.155100003	0.087899998	0.171599999	0.173700005	0.159400001	0.175300002	0.154400006	0.175400004	0.170900002	0.159299999	0.182300001	0.151700005	0.087300003	0.171399996	0.175999999	0.162900001	0.172399998	0.167199999	0.148100004	0.165199995	0.176699996	0.162599996	0.155200005	0.087200001	0.171100006	0.163900003	0.1646	0.166600004	0.169200003	0.142100006	0.148900002	0.160500005	0.139799997	0.150900006	0.087899998	0.169599995	0.1752	0.165199995
1042.7	36.9	0.088	0.182799995	0.178000003	0.167099997	0.164199993	0.169499993	0.167799994	0.171200007	0.178100005	0.186000004	0.1752	0.087700002	0.171900004	0.168300003	0.165000007	0.171800002	0.169100001	0.170000002	0.180500001	0.184499994	0.183799997	0.180800006	0.087200001	0.172099993	0.166899994	0.164800003	0.181600004	0.181400001	0.1831	0.173999995	0.186199993	0.184499994	0.179000005	0.087099999	0.167600006	0.165700004	0.165600002	0.172099993	0.182799995	0.175500005	0.162599996	0.167999998	0.173700005	0.167199999	0.088200003	0.165700004	0.165299997	0.163699999
2085.4	37.3	0.088	0.188600004	0.187199995	0.170000002	0.167400002	0.181700006	0.184300005	0.182300001	0.196799994	0.203400001	0.190099999	0.0876	0.180899993	0.175300002	0.170699999	0.181299999	0.182699993	0.181199998	0.185599998	0.199699998	0.201199993	0.196199998	0.086999997	0.181700006	0.172900006	0.167999998	0.189600006	0.190099999	0.190200001	0.186900005	0.208199993	0.209700003	0.192900002	0.086999997	0.176400006	0.173099995	0.1699	0.177000001	0.1884	0.179100007	0.169799998	0.176200002	0.201900005	0.187099993	0.088100001	0.172600001	0.172099993	0.167600006
3128.1	37.2	0.088	0.199699998	0.198400006	0.180500001	0.177300006	0.199300006	0.2051	0.196899995	0.218500003	0.222100005	0.209800005	0.0876	0.195600003	0.189300001	0.1831	0.198699996	0.201700002	0.201399997	0.207300007	0.221699998	0.221100003	0.217299998	0.086999997	0.193599999	0.183500007	0.179800004	0.206499994	0.205899999	0.208199993	0.207000002	0.230100006	0.234699994	0.212699994	0.086900003	0.187399998	0.183200002	0.182300001	0.188800007	0.199399993	0.188899994	0.182799995	0.194700003	0.230800003	0.208499998	0.088100001	0.187000006	0.183500007	0.178800002
4170.8	37	0.088	0.220400006	0.216100007	0.1963	0.193000004	0.219400004	0.227500007	0.214499995	0.2421	0.243499994	0.234599993	0.087499999	0.213599995	0.206699997	0.201499999	0.218700007	0.2236	0.222299993	0.231099993	0.243799999	0.242200002	0.239999995	0.086999997	0.211400002	0.199900001	0.1972	0.2289	0.225500003	0.228	0.229399994	0.252099991	0.256700009	0.2359	0.086999997	0.204099998	0.1972	0.200399995	0.206699997	0.216000006	0.206599995	0.201499999	0.220200002	0.255499989	0.234899998	0.088100001	0.203700006	0.200100005	0.195099995
5213.5	37.2	0.088100001	0.246399999	0.238999993	0.216800004	0.212699994	0.241699994	0.250800014	0.236100003	0.26820001	0.266000003	0.261999995	0.087499999	0.236599997	0.226999998	0.223700002	0.242699996	0.246900007	0.243799999	0.256099999	0.268400013	0.263700008	0.264499992	0.086999997	0.234599993	0.220699996	0.218600005	0.254000008	0.247799993	0.250099987	0.254099995	0.275400013	0.279100001	0.261500001	0.086900003	0.225099996	0.214900002	0.222200006	0.229499996	0.2368	0.228499994	0.224700004	0.2465	0.279199988	0.261299998	0.088100001	0.223800004	0.219600007	0.214699998
6256.2	37	0.088100001	0.277399987	0.26699999	0.241899997	0.236499995	0.268299997	0.277099997	0.260100007	0.298599988	0.289999992	0.291700006	0.0876	0.263900012	0.251100004	0.249799997	0.26879999	0.273400009	0.269600004	0.284399986	0.296600014	0.288599998	0.290699989	0.086999997	0.262899995	0.246299997	0.244599998	0.280900002	0.273099989	0.277099997	0.280099988	0.301099986	0.305099994	0.288500011	0.086999997	0.250400007	0.237399995	0.248400003	0.255699992	0.261900008	0.254099995	0.252400011	0.275700003	0.307300001	0.291299999	0.088100001	0.250099987	0.242200002	0.238600001
7298.9	37.1	0.088100001	0.309399992	0.297699988	0.270900011	0.262499988	0.296799988	0.306600004	0.290600002	0.331200004	0.319999993	0.323900014	0.0876	0.296099991	0.279599994	0.280200005	0.299100012	0.303499997	0.296299994	0.31310001	0.324600011	0.316599995	0.320100009	0.087099999	0.295300007	0.275700003	0.273400009	0.31189999	0.303499997	0.306600004	0.308999985	0.327399999	0.328099996	0.318399996	0.086999997	0.277999997	0.263500005	0.276199996	0.285400003	0.289600015	0.283800006	0.284500003	0.310000002	0.337300003	0.322899997	0.088100001	0.279700011	0.267699987	0.265399992
8341.6	36.9	0.088100001	0.341100007	0.328799993	0.301299989	0.292100012	0.329699993	0.340299994	0.3222	0.367399991	0.350699991	0.3583	0.0876	0.326700002	0.308099985	0.308499992	0.331200004	0.336100012	0.327399999	0.345600009	0.359200001	0.347900003	0.351300001	0.087099999	0.326599985	0.30250001	0.301899999	0.344099998	0.337500006	0.340499997	0.341300011	0.356099993	0.356700003	0.351500005	0.086999997	0.307799995	0.290399998	0.304899991	0.315299988	0.318100005	0.314300001	0.318399996	0.346100003	0.370700002	0.35620001	0.088	0.310699999	0.294099987	0.294999987
9384.3	37.3	0.088200003	0.366899997	0.355199993	0.33160001	0.318899989	0.359400004	0.37349999	0.353899986	0.399899989	0.385600001	0.389600009	0.0876	0.357199997	0.335799992	0.335500002	0.358099997	0.363400012	0.355399996	0.374000013	0.385800004	0.376300007	0.379200011	0.086999997	0.358399987	0.328999996	0.328500003	0.373299986	0.3671	0.368400007	0.369300008	0.380499989	0.380499989	0.377700001	0.086999997	0.338099986	0.318500012	0.333900005	0.345499992	0.348800004	0.346199989	0.351099998	0.3759	0.400599986	0.390199989	0.088100001	0.342000008	0.32159999	0.325599998
10427	37.1	0.088200003	0.389899999	0.380699992	0.356000006	0.342000008	0.385199994	0.405000001	0.381099999	0.430099994	0.416000009	0.418199986	0.087700002	0.385600001	0.363200009	0.361699998	0.385100007	0.391200006	0.383300006	0.400099993	0.415300012	0.404199988	0.407700002	0.086999997	0.386299998	0.352699995	0.355199993	0.40259999	0.397599995	0.396800011	0.397000015	0.405800015	0.407200009	0.406399995	0.086999997	0.366600007	0.346899986	0.361000001	0.375800014	0.378300011	0.377200007	0.384200007	0.406800002	0.428299993	0.4199	0.088100001	0.370999992	0.347600013	0.35679999
11469.7	37.2	0.088200003	0.405400008	0.397500008	0.372900009	0.361600012	0.406599998	0.430799991	0.407400012	0.457899988	0.445600003	0.44600001	0.0876	0.406500012	0.384000003	0.381399989	0.409999996	0.417499989	0.406800002	0.425099999	0.439700007	0.429899991	0.433800012	0.087099999	0.406800002	0.369500011	0.375699997	0.431499988	0.426699996	0.423999995	0.425500005	0.430000007	0.431600004	0.432700008	0.086999997	0.385899991	0.368499994	0.379799992	0.401899993	0.405000001	0.404900014	0.414400011	0.434300005	0.456200004	0.450300008	0.088100001	0.39230001	0.366899997	0.381900012
12512.4	36.9	0.088200003	0.421600014	0.414700001	0.389899999	0.377999991	0.427899987	0.458700001	0.4278	0.482899994	0.470400006	0.469199985	0.0876	0.429399997	0.405499995	0.401300013	0.431100011	0.444499999	0.437000006	0.453999996	0.469999999	0.458600014	0.460799992	0.086999997	0.430299997	0.385600001	0.393400013	0.456800014	0.453700006	0.452300012	0.452199996	0.458099991	0.458900005	0.457500011	0.086999997	0.406699985	0.388900012	0.400200009	0.423500001	0.429399997	0.429800004	0.440899998	0.462900013	0.487500012	0.478799999	0.088100001	0.42019999	0.390100002	0.405499995
13555.1	37.1	0.088200003	0.43599999	0.429699987	0.402399987	0.390700012	0.441199988	0.475400001	0.442900002	0.499599993	0.491600007	0.488099992	0.087700002	0.447600007	0.421700001	0.418599993	0.447100013	0.461800009	0.456499994	0.470099986	0.486099988	0.480199993	0.481599987	0.086999997	0.448599994	0.401300013	0.409299999	0.475300014	0.472299993	0.470200002	0.47209999	0.479299992	0.478500009	0.478300005	0.086999997	0.421900004	0.403899997	0.418099999	0.440200001	0.449900001	0.450399995	0.460700005	0.480800003	0.510800004	0.503099978	0.088100001	0.440200001	0.409200013	0.42719999
14597.8	37.1	0.088200003	0.453900009	0.448300004	0.41839999	0.403600007	0.45570001	0.4921	0.459800005	0.517099977	0.512600005	0.506900012	0.087700002	0.471100003	0.444900006	0.441900015	0.467000008	0.480500013	0.471899986	0.486299992	0.498400003	0.495999992	0.498299986	0.087099999	0.471599996	0.417699993	0.424899995	0.497999996	0.495700002	0.488700002	0.48969999	0.493900001	0.49180001	0.496300012	0.086999997	0.442200005	0.424699992	0.43810001	0.462900013	0.476099998	0.477600008	0.486699998	0.499500006	0.531300008	0.527499974	0.088100001	0.46419999	0.432300001	0.451499999
15640.4	36.9	0.088200003	0.471599996	0.466899991	0.433800012	0.417600006	0.472200006	0.510599971	0.477400005	0.536499977	0.530499995	0.523999989	0.087700002	0.492399991	0.466300011	0.466100007	0.486799985	0.502900004	0.491699994	0.508000016	0.516799986	0.516300023	0.516300023	0.087099999	0.494700015	0.434599996	0.441700011	0.518899977	0.5176	0.5097	0.50940001	0.511500001	0.511399984	0.517400026	0.086900003	0.462900013	0.443800002	0.458999991	0.483399987	0.50029999	0.498800009	0.509899974	0.522800028	0.5528	0.549700022	0.088100001	0.490200013	0.455199987	0.473500013
16683.2	37	0.088299997	0.491100013	0.485900015	0.448500007	0.431499988	0.489600003	0.528999984	0.493600011	0.55400002	0.547800004	0.539499998	0.0876	0.513800025	0.488799989	0.49090001	0.506399989	0.525099993	0.512199998	0.530099988	0.535399973	0.533200026	0.53640002	0.087099999	0.519500017	0.451299995	0.458299994	0.540000021	0.540499985	0.527999997	0.530399978	0.528599977	0.528999984	0.538800001	0.086999997	0.485799998	0.463800013	0.4824	0.504700005	0.523999989	0.521099985	0.533900023	0.546500027	0.575200021	0.57069999	0.088200003	0.517499983	0.478399992	0.497200012
17725.9	37.2	0.088299997	0.508700013	0.502099991	0.462199986	0.441799998	0.501100004	0.541700006	0.5097	0.567300022	0.565900028	0.555999994	0.087700002	0.533800006	0.507499993	0.510599971	0.521700025	0.538999975	0.522300005	0.541899979	0.54460001	0.549499989	0.551500022	0.087099999	0.540499985	0.467299998	0.473800004	0.557500005	0.559199989	0.542500019	0.545599997	0.539200008	0.54339999	0.553600013	0.086999997	0.505299985	0.482499987	0.498100013	0.525200009	0.54549998	0.540700018	0.551800013	0.558899999	0.591199994	0.593599975	0.088100001	0.540099978	0.497500002	0.517700016
18768.6	37	0.088299997	0.528299987	0.518899977	0.476599991	0.454100013	0.513300002	0.556800008	0.524299979	0.583000004	0.582700014	0.570800006	0.087700002	0.556599975	0.528299987	0.533699989	0.540199995	0.559300005	0.540400028	0.561600029	0.562399983	0.566299975	0.570599973	0.087099999	0.564999998	0.483900011	0.49090001	0.576900005	0.579299986	0.560800016	0.563600004	0.556599975	0.560199976	0.572600007	0.086999997	0.527899981	0.503899992	0.518899977	0.545300007	0.566999972	0.560500026	0.574000001	0.580200016	0.612299979	0.612200022	0.088100001	0.566100001	0.520699978	0.540899992
19811.3	37.2	0.088299997	0.547999978	0.53609997	0.4912	0.466500014	0.52700001	0.57160002	0.538399994	0.598200023	0.59890002	0.584900022	0.087700002	0.578299999	0.547900021	0.555999994	0.558200002	0.578199983	0.557500005	0.578999996	0.577600002	0.582700014	0.589100003	0.086999997	0.587899983	0.500500023	0.507099986	0.595399976	0.59799999	0.578999996	0.580900013	0.572399974	0.577799976	0.591400027	0.086999997	0.548900008	0.523400009	0.539200008	0.566200018	0.588500023	0.579699993	0.593599975	0.599300027	0.630699992	0.630500019	0.088200003	0.589999974	0.541899979	0.56309998
20854	37.1	0.088299997	0.567600012	0.55250001	0.506099999	0.477600008	0.539099991	0.585200012	0.55309999	0.612299979	0.615800023	0.601199985	0.087700002	0.59890002	0.566799998	0.577000022	0.574800014	0.593900025	0.57099998	0.592999995	0.590799987	0.596800029	0.605799973	0.086999997	0.608500004	0.516200006	0.524399996	0.612699986	0.615400016	0.595099986	0.595499992	0.584500015	0.592700005	0.60769999	0.086999997	0.569500029	0.542299986	0.557900012	0.586899996	0.608399987	0.597800016	0.611299992	0.613600016	0.649699986	0.649299979	0.088200003	0.612999976	0.560899973	0.584800005
21896.7	37	0.088299997	0.586700022	0.569199979	0.522599995	0.49000001	0.551900029	0.600700021	0.567799985	0.628099978	0.632000029	0.616400003	0.087700002	0.620800018	0.587400019	0.601199985	0.594099998	0.613399982	0.591400027	0.612699986	0.6074	0.612399995	0.623300016	0.087099999	0.630599976	0.532299995	0.540700018	0.630999982	0.635299981	0.612800002	0.613300025	0.600600004	0.608699977	0.62440002	0.086900003	0.593200028	0.565100014	0.577099979	0.610499978	0.629800022	0.6171	0.630299985	0.632499993	0.666700006	0.665799975	0.088200003	0.636799991	0.582199991	0.60769999
22939.4	37	0.088299997	0.603299975	0.584100008	0.537500024	0.502099991	0.56370002	0.614099979	0.582099974	0.643100023	0.646600008	0.627799988	0.087800004	0.638400018	0.604399979	0.621599972	0.610800028	0.632499993	0.608099997	0.630200028	0.625199974	0.629999995	0.640900016	0.087200001	0.648400009	0.548399985	0.558099985	0.647099972	0.653199971	0.629499972	0.629800022	0.61680001	0.628899992	0.64410001	0.086999997	0.610499978	0.581900001	0.597100019	0.628199995	0.647700012	0.634000003	0.647000015	0.651600003	0.684099972	0.679499984	0.088200003	0.653800011	0.59740001	0.628600001
23982.1	37	0.088299997	0.621599972	0.601700008	0.552900016	0.514400005	0.576600015	0.629499972	0.596899986	0.658500016	0.663100004	0.640699983	0.087800004	0.660399973	0.623899996	0.643299997	0.628700018	0.649800003	0.627099991	0.647300005	0.640999973	0.646300018	0.659399986	0.087099999	0.668799996	0.564599991	0.575100005	0.665000021	0.672399998	0.645799994	0.645799994	0.630100012	0.645299971	0.662199974	0.086999997	0.633300006	0.603500009	0.617799997	0.649299979	0.667299986	0.65140003	0.664200008	0.66839999	0.700500011	0.693199992	0.088200003	0.675400019	0.61619997	0.651000023
25024.7	37	0.088399999	0.639599979	0.619499981	0.57160002	0.529500008	0.591799974	0.647000015	0.612299979	0.676299989	0.680400014	0.652499974	0.087800004	0.682399988	0.642499983	0.665400028	0.645799994	0.668500006	0.647099972	0.667100012	0.657400012	0.664300025	0.678200006	0.087099999	0.690299988	0.581900001	0.593500018	0.682200015	0.689999998	0.66170001	0.662599981	0.647400022	0.664699972	0.680599988	0.086999997	0.657400012	0.625899971	0.642700016	0.672900021	0.687900007	0.66960001	0.683000028	0.68809998	0.71509999	0.704299986	0.088200003	0.698499978	0.639699996	0.674399972
26067.4	37.2	0.088399999	0.656899989	0.634800017	0.587499976	0.541299999	0.604900002	0.66109997	0.627499998	0.690500021	0.696200013	0.663200021	0.087899998	0.700999975	0.658800006	0.683600008	0.661000013	0.683899999	0.662899971	0.681999981	0.673300028	0.679700017	0.693300009	0.087099999	0.707199991	0.59740001	0.609700024	0.6972	0.704999983	0.676599979	0.676800013	0.661800027	0.678200006	0.6954	0.086999997	0.677299976	0.644699991	0.663200021	0.691799998	0.705799997	0.684300005	0.697000027	0.702000022	0.728100002	0.717700005	0.088200003	0.716400027	0.658399999	0.693799973
27110.2	37.2	0.088399999	0.67049998	0.646600008	0.600099981	0.550599992	0.614700019	0.672200024	0.640799999	0.702700019	0.712000012	0.675999999	0.087899998	0.716000021	0.671500027	0.697600007	0.674199998	0.69660002	0.676100016	0.692499995	0.685100019	0.694000006	0.708899975	0.087099999	0.720499992	0.611199975	0.625100017	0.711399972	0.717899978	0.689300001	0.689899981	0.673399985	0.692200005	0.709299982	0.086999997	0.693599999	0.659500003	0.676699996	0.707300007	0.720799983	0.697099984	0.710399985	0.714299977	0.741299987	0.729700029	0.088200003	0.731400013	0.675499976	0.711600006
28152.9	37.2	0.088399999	0.688300014	0.663200021	0.616299987	0.561200023	0.626999974	0.688499987	0.658100009	0.718200028	0.727999985	0.691299975	0.088	0.734899998	0.688300014	0.716499984	0.690299988	0.712800026	0.692300022	0.709800005	0.703100026	0.709299982	0.722599983	0.087099999	0.737600029	0.626299977	0.643599987	0.726700008	0.732500017	0.704699993	0.704400003	0.68900001	0.708400011	0.7227	0.087099999	0.711600006	0.679700017	0.701799989	0.725899994	0.737999976	0.712300003	0.725000024	0.730000019	0.753099978	0.742600024	0.088299997	0.748000026	0.693799973	0.73089999
29195.5	37	0.088399999	0.703400016	0.676800013	0.629000008	0.571099997	0.640399992	0.702400029	0.674300015	0.730199993	0.741699994	0.7051	0.088100001	0.75029999	0.702499986	0.73119998	0.703100026	0.725700021	0.705200016	0.72299999	0.715600014	0.721400023	0.735300004	0.087099999	0.751900017	0.643100023	0.659600019	0.74000001	0.746500015	0.718200028	0.716600001	0.699899971	0.719799995	0.734099984	0.086999997	0.727900028	0.695800006	0.717400014	0.742500007	0.753000021	0.724900007	0.737299979	0.741299987	0.762899995	0.755100012	0.088299997	0.763100028	0.712300003	0.74849999
30238.2	37	0.088399999	0.715600014	0.685599983	0.641700029	0.58039999	0.650399983	0.711000025	0.688899994	0.7403	0.760399997	0.730400026	0.088100001	0.761500001	0.711899996	0.74119997	0.713	0.734399974	0.712499976	0.729499996	0.72329998	0.729499996	0.745299995	0.087200001	0.762499988	0.658299983	0.671299994	0.751600027	0.756299973	0.727999985	0.726400018	0.707599998	0.725600004	0.739600003	0.087099999	0.741999984	0.707499981	0.725199997	0.755599976	0.764100015	0.733200014	0.746800005	0.746699989	0.772800028	0.768899977	0.088299997	0.77700001	0.729399979	0.762600005
31280.9	37	0.088399999	0.727500021	0.698700011	0.654200017	0.588199973	0.6602	0.72240001	0.702600002	0.75120002	0.771000028	0.741900027	0.088200003	0.773800015	0.724900007	0.755400002	0.725199997	0.747500002	0.725399971	0.742900014	0.735899985	0.742500007	0.756399989	0.087099999	0.773000002	0.672999978	0.685100019	0.762600005	0.76880002	0.74150002	0.737200022	0.719799995	0.740100026	0.752600014	0.087099999	0.753199995	0.718699992	0.74059999	0.76849997	0.775699973	0.743399978	0.757399976	0.758400023	0.782500029	0.778800011	0.088299997	0.788800001	0.741999984	0.77670002
32323.6	37.1	0.088500001	0.736500025	0.706700027	0.664699972	0.594399989	0.665400028	0.730799973	0.713699996	0.759800017	0.781599998	0.753499985	0.088299997	0.785300016	0.735400021	0.76730001	0.736100018	0.756200016	0.735099971	0.750800014	0.745999992	0.753600001	0.767199993	0.087099999	0.780200005	0.685400009	0.6972	0.773500025	0.779900014	0.751399994	0.748899996	0.730799973	0.751699984	0.764699996	0.087200001	0.764100015	0.730499983	0.753400028	0.779799998	0.786899984	0.754899979	0.769400001	0.770399988	0.79400003	0.789499998	0.088299997	0.798300028	0.753000021	0.791899979
33366.3	37	0.088500001	0.750800014	0.719099998	0.679199994	0.604499996	0.675199986	0.74150002	0.728699982	0.771700025	0.797299981	0.7676	0.088500001	0.799499989	0.748600006	0.781799972	0.748600006	0.76849997	0.749000013	0.764900029	0.759299994	0.767400026	0.781400025	0.087200001	0.794799984	0.699599981	0.712800026	0.787100017	0.793200016	0.764400005	0.761600018	0.743799984	0.765999973	0.780499995	0.087200001	0.777199984	0.745599985	0.767099977	0.794200003	0.800100029	0.768000007	0.783200026	0.783399999	0.8046	0.798699975	0.088399999	0.814499974	0.771099985	0.808399975
34409	37.3	0.088500001	0.760399997	0.728999972	0.689599991	0.613499999	0.681800008	0.748600006	0.741599977	0.779600024	0.808799982	0.781300008	0.088699996	0.807500005	0.757600009	0.791499972	0.759000003	0.776499987	0.755400002	0.772000015	0.766900003	0.776499987	0.788500011	0.087300003	0.804400027	0.711199999	0.722800016	0.797100008	0.802100003	0.772899985	0.770799994	0.750699997	0.773500025	0.787599981	0.087200001	0.787999988	0.753499985	0.775699973	0.804700017	0.808600008	0.775099993	0.791400015	0.787500024	0.810299993	0.807699978	0.088399999	0.823400021	0.782899976	0.819999993
35451.7	37	0.088600002	0.769200027	0.739000022	0.700699985	0.620299995	0.688499987	0.757099986	0.753099978	0.787500024	0.820500016	0.795099974	0.0889	0.817499995	0.767499983	0.802299976	0.769299984	0.78549999	0.764800012	0.778800011	0.774999976	0.786899984	0.797599971	0.087399997	0.813300014	0.722199976	0.73299998	0.807799995	0.81309998	0.783599973	0.780099988	0.761500001	0.783900023	0.797399998	0.087300003	0.797100008	0.764100015	0.786300004	0.815599978	0.817600012	0.785600007	0.801500022	0.796899974	0.819500029	0.817099988	0.088399999	0.832400024	0.795799971	0.832599998
36494.4	37	0.088699996	0.784699976	0.753700018	0.71359998	0.632000029	0.699899971	0.766099989	0.76789999	0.798500001	0.833599985	0.808799982	0.089400001	0.829299986	0.780099988	0.815400004	0.782199979	0.796800017	0.775699973	0.787800014	0.784600019	0.796199977	0.806299984	0.087499999	0.826799989	0.734600008	0.746699989	0.818700016	0.8222	0.793600023	0.788500011	0.770600021	0.793799996	0.808099985	0.087399997	0.809800029	0.777999997	0.800599992	0.827799976	0.827600002	0.796700001	0.813199997	0.807699978	0.825900018	0.823700011	0.088600002	0.84890002	0.813300014	0.84740001
37537.1	37.2	0.088799998	0.797100008	0.765399992	0.72329998	0.637899995	0.707300007	0.775099993	0.779600024	0.807299972	0.843100011	0.820200026	0.089900002	0.837800026	0.790300012	0.825200021	0.793099999	0.805899978	0.784799993	0.795899987	0.792800009	0.804899991	0.814599991	0.087499999	0.832099974	0.745599985	0.757099986	0.827799976	0.831700027	0.803900003	0.797299981	0.780099988	0.803600013	0.819400012	0.087499999	0.817799985	0.787899971	0.811399996	0.836700022	0.836600006	0.805999994	0.821399987	0.817099988	0.833100021	0.830500007	0.088600002	0.856000006	0.821699977	0.858200014
38579.8	37	0.0889	0.806900024	0.773899972	0.732800007	0.642700016	0.712400019	0.781099975	0.789200008	0.81400001	0.853699982	0.830299973	0.090599999	0.847800016	0.800000012	0.834299982	0.803200006	0.813899994	0.793299973	0.80400002	0.800800025	0.814499974	0.822899997	0.087700002	0.840399981	0.756799996	0.766900003	0.837199986	0.840300024	0.811699986	0.806699991	0.789099991	0.814100027	0.828299999	0.087700002	0.827199996	0.797599971	0.822700024	0.846400023	0.845700026	0.814999998	0.830600023	0.827000022	0.840600014	0.837800026	0.088799998	0.862999976	0.830200016	0.870100021
39622.5	37	0.089100003	0.822799981	0.788600028	0.74849999	0.653599977	0.727199972	0.791899979	0.8046	0.827199996	0.86650002	0.842299998	0.091499999	0.859700024	0.815500021	0.846800029	0.816200018	0.826099992	0.805100024	0.816200018	0.811999977	0.827099979	0.834699988	0.087800004	0.850899994	0.769999981	0.781300008	0.847800016	0.850399971	0.82099998	0.817600012	0.800000012	0.823199987	0.839699984	0.087899998	0.83859998	0.810400009	0.840799987	0.85680002	0.857500017	0.827600002	0.842800021	0.839999974	0.8495	0.848500013	0.089000002	0.874800026	0.843800008	0.882799983
40665.2	37	0.089400001	0.83950001	0.80309999	0.763000011	0.664200008	0.74119997	0.800800025	0.816500008	0.837800026	0.875199974	0.852100015	0.092600003	0.868799984	0.828800023	0.858200014	0.826699972	0.836600006	0.815400004	0.827199996	0.82190001	0.837400019	0.844799995	0.088100001	0.859700024	0.780900002	0.7949	0.85619998	0.859200001	0.82950002	0.827099979	0.810299993	0.832400024	0.850099981	0.088200003	0.84859997	0.821099997	0.854799986	0.866900027	0.868399978	0.838800013	0.853600025	0.850099981	0.856000006	0.85710001	0.089199997	0.881500006	0.853699982	0.89319998
41707.9	37.2	0.089699998	0.847800016	0.812399983	0.772700012	0.670099974	0.747799993	0.807699978	0.827700019	0.846199989	0.886500001	0.861199975	0.094099998	0.877499998	0.837100029	0.867399991	0.834599972	0.843299985	0.823300004	0.833400011	0.828499973	0.845000029	0.850899994	0.088399999	0.868399978	0.794700027	0.80339998	0.865499973	0.867799997	0.83890003	0.835200012	0.817900002	0.8398	0.858099997	0.088500001	0.856700003	0.82980001	0.861699998	0.875999987	0.87650001	0.846800029	0.861599982	0.858500004	0.863099992	0.863499999	0.089500003	0.890399992	0.863399982	0.903199971
42750.6	37.2	0.090099998	0.855000019	0.818700016	0.780399978	0.674799979	0.751600027	0.81220001	0.836300015	0.851400018	0.897000015	0.868399978	0.096600004	0.884199977	0.843699992	0.874800026	0.842899978	0.848500013	0.828199983	0.837499976	0.833100021	0.851100028	0.856299996	0.088799998	0.874499977	0.80400002	0.809400022	0.871599972	0.874100029	0.844799995	0.841499984	0.82249999	0.846300006	0.862600029	0.089000002	0.86589998	0.838100016	0.86500001	0.885100007	0.88349998	0.853799999	0.869400024	0.863799989	0.869099975	0.867799997	0.089900002	0.898699999	0.87349999	0.912400007
43793.3	37.2	0.090599999	0.869400024	0.831700027	0.791599989	0.681900024	0.761300027	0.822099984	0.845700026	0.858799994	0.904399991	0.881799996	0.099299997	0.892400026	0.853699982	0.884599984	0.853100002	0.857900023	0.837100029	0.845799983	0.839999974	0.858500004	0.863900006	0.089299999	0.881299973	0.815199971	0.821200013	0.879299998	0.881600022	0.852900028	0.849300027	0.831700027	0.853600025	0.872799993	0.089599997	0.871599972	0.845700026	0.878300011	0.891499996	0.891099989	0.860700011	0.875699997	0.871100008	0.87440002	0.874899983	0.090400003	0.905799985	0.881500006	0.921199977
44836.9	37	0.091399997	0.874499977	0.835099995	0.797399998	0.685000002	0.762099981	0.824500024	0.852100015	0.864199996	0.913999975	0.890299976	0.103100002	0.900300026	0.860000014	0.89139998	0.859799981	0.862299979	0.841799974	0.850000024	0.844699979	0.865199983	0.870000005	0.0902	0.886399984	0.825200021	0.826399982	0.886399984	0.888800025	0.859499991	0.855499983	0.838	0.859600008	0.878300011	0.090400003	0.879999995	0.853999972	0.883700013	0.899299979	0.897599995	0.867699981	0.883000016	0.877099991	0.880400002	0.879999995	0.0911	0.912199974	0.889599979	0.929499984
45879.6	37.5	0.092399999	0.887799978	0.847100019	0.808200002	0.692399979	0.772099972	0.834900022	0.864499986	0.873700023	0.922100008	0.900399983	0.1083	0.908100009	0.869899988	0.900399983	0.868600011	0.871599972	0.851000011	0.858699977	0.852599978	0.872600019	0.879000008	0.0911	0.893299997	0.835500002	0.836499989	0.892099977	0.896099985	0.8671	0.863499999	0.84859997	0.867399991	0.888700008	0.091399997	0.887099981	0.862600029	0.89380002	0.904999971	0.905700028	0.875999987	0.890100002	0.885500014	0.886099994	0.886300027	0.092	0.918799996	0.896499991	0.937399983
46922.3	37	0.093699999	0.895299971	0.854099989	0.817399979	0.6972	0.777700007	0.838400006	0.872300029	0.879499972	0.930400014	0.907700002	0.111500002	0.913200021	0.87620002	0.907599986	0.874899983	0.87650001	0.856400013	0.860899985	0.856400013	0.878400028	0.886200011	0.092399999	0.898599982	0.845499992	0.843100011	0.897800028	0.901199996	0.872200012	0.868499994	0.853299975	0.871999979	0.894800007	0.092699997	0.89380002	0.868700027	0.898299992	0.912999988	0.91140002	0.881699979	0.895399988	0.889500022	0.890299976	0.888700008	0.093099996	0.924499989	0.903199971	0.944599986
47965	37	0.095399998	0.909099996	0.864099979	0.827199996	0.706900001	0.787899971	0.847599983	0.883000016	0.887899995	0.938399971	0.914699972	0.120399997	0.92049998	0.884299994	0.915099978	0.882600009	0.883599997	0.864199996	0.868900001	0.862999976	0.885100007	0.894200027	0.0942	0.905600011	0.855599999	0.850399971	0.903599977	0.907599986	0.879100025	0.87529999	0.862399995	0.877799988	0.902999997	0.095399998	0.900099993	0.875699997	0.909200013	0.917599976	0.917200029	0.887600005	0.90140003	0.896600008	0.894900024	0.895099998	0.094499998	0.931200027	0.90990001	0.951600015
49007.7	37.3	0.097599998	0.913999975	0.868600011	0.829900026	0.70660001	0.78579998	0.84890002	0.886300027	0.893100023	0.945299983	0.92019999	0.126000002	0.926199973	0.891300023	0.921899974	0.889800012	0.889599979	0.870000005	0.872600019	0.867600024	0.891700029	0.899900019	0.096000001	0.907000005	0.861899972	0.854900002	0.909200013	0.914900005	0.886500001	0.881900012	0.870100021	0.884899974	0.9102	0.097000003	0.904799998	0.881799996	0.915700018	0.923200011	0.922999978	0.894500017	0.907899976	0.903400004	0.899999976	0.900699973	0.0964	0.932900012	0.914300025	0.957199991
50050.4	36.9	0.100599997	0.927900016	0.880100012	0.841000021	0.716899991	0.795799971	0.85680002	0.895500004	0.899399996	0.952700019	0.926199973	0.139599994	0.931999981	0.898100019	0.928200006	0.895299971	0.895099998	0.876399994	0.875999987	0.871599972	0.897300005	0.909099996	0.100500003	0.913200021	0.871900022	0.862299979	0.913699985	0.917999983	0.890999973	0.886300027	0.874599993	0.887600005	0.914399981	0.101999998	0.90990001	0.888400018	0.922500014	0.92900002	0.927699983	0.899299979	0.912199974	0.906499982	0.903100014	0.903900027	0.098899998	0.942099988	0.922399998	0.964399993
51093.1	37.2	0.105300002	0.93809998	0.888700008	0.849799991	0.727299988	0.8046	0.863499999	0.903999984	0.906899989	0.958700001	0.930999994	0.1479	0.938600004	0.904799998	0.934199989	0.90140003	0.901799977	0.883300006	0.881900012	0.877900004	0.903500021	0.918500006	0.104099996	0.920400023	0.883300006	0.868200004	0.919099987	0.924399972	0.897800028	0.891799986	0.881900012	0.894800007	0.923300028	0.105800003	0.917400002	0.895600021	0.930599988	0.934599996	0.933399975	0.905700028	0.918099999	0.912599981	0.908200026	0.908999979	0.103	0.948499978	0.9296	0.970799983
52135.8	37.2	0.1096	0.949800014	0.898299992	0.862200022	0.736599982	0.814800024	0.870899975	0.914200008	0.915499985	0.964299977	0.935599983	0.163299993	0.944100022	0.913999975	0.940800011	0.908599973	0.910099983	0.89230001	0.889699996	0.885900021	0.91109997	0.929400027	0.107600003	0.925800025	0.89230001	0.878099978	0.924499989	0.930999994	0.904699981	0.899500012	0.890500009	0.901199996	0.929799974	0.108099997	0.923099995	0.90200001	0.943700016	0.938600004	0.939300001	0.911199987	0.923699975	0.918299973	0.912299991	0.915099978	0.106899999	0.954400003	0.936500013	0.976800025
53178.5	37.1	0.114200003	0.950999975	0.899800003	0.861100018	0.73360002	0.809899986	0.870199978	0.916999996	0.91839999	0.971599996	0.935299993	0.175300002	0.94749999	0.918299973	0.944999993	0.911599994	0.91140002	0.89410001	0.888499975	0.887600005	0.915300012	0.930999994	0.115000002	0.924499989	0.895900011	0.875899971	0.927600026	0.935000002	0.908699989	0.901899993	0.892400026	0.904699981	0.930700004	0.116700001	0.926800013	0.905600011	0.940199971	0.943400025	0.943499982	0.914799988	0.929700017	0.921500027	0.916599989	0.92019999	0.113499999	0.957799971	0.938000023	0.981599987
54221.2	37.1	0.120200001	0.961099982	0.906799972	0.870899975	0.740199983	0.815900028	0.878199995	0.925800025	0.924199998	0.976700008	0.942099988	0.191599995	0.953499973	0.925100029	0.951699972	0.917599976	0.917200029	0.90109998	0.893999994	0.892199993	0.92110002	0.944100022	0.120700002	0.931699991	0.907000005	0.884500027	0.932500005	0.941699982	0.915300012	0.908699989	0.899600029	0.911199987	0.939300001	0.120800003	0.933200002	0.913200021	0.948700011	0.947799981	0.949699998	0.921299994	0.934800029	0.927100003	0.921199977	0.925599992	0.115800001	0.961600006	0.942499995	0.987200022
55263.9	37.1	0.132400006	0.971599996	0.915600002	0.879999995	0.752399981	0.824899971	0.88410002	0.934599996	0.930599988	0.982900023	0.946699977	0.211400002	0.958700001	0.930599988	0.957099974	0.923500001	0.922699988	0.906899989	0.898999989	0.898400009	0.926599979	0.953000009	0.131699994	0.936399996	0.917200029	0.891799986	0.93599999	0.945599973	0.921800017	0.913900018	0.904399991	0.916499972	0.944199979	0.128700003	0.93629998	0.917999983	0.95539999	0.951099992	0.953800023	0.925800025	0.939800024	0.932299972	0.923900008	0.930400014	0.122900002	0.967800021	0.949000001	0.993600011
56306.6	37.2	0.143999994	0.982900023	0.925599992	0.889199972	0.763899982	0.836300015	0.891200006	0.940999985	0.937399983	0.988399982	0.949500024	0.233199999	0.964299977	0.93720001	0.961499989	0.928600013	0.929899991	0.914300025	0.904699981	0.903699994	0.932699978	0.962800026	0.140100002	0.939599991	0.923099995	0.898699999	0.939899981	0.950399995	0.927699983	0.91930002	0.910700023	0.921299994	0.948800027	0.140900001	0.940900028	0.922500014	0.963800013	0.954999983	0.958199978	0.929700017	0.944299996	0.93599999	0.927600026	0.934400022	0.133499995	0.971599996	0.952700019	0.999100029
57349.3	37	0.158700004	0.991999984	0.931900024	0.896099985	0.770900011	0.841199994	0.895399988	0.948199987	0.944299996	0.993900001	0.953999996	0.257200003	0.969500005	0.943199992	0.965699971	0.933799982	0.935100019	0.920700014	0.909699976	0.9102	0.939599991	0.971800029	0.151800007	0.946399987	0.933099985	0.904200017	0.945200026	0.955799997	0.933899999	0.924700022	0.916299999	0.927200019	0.955200016	0.154200003	0.948800027	0.930599988	0.970399976	0.960500002	0.963800013	0.935400009	0.949699998	0.942200005	0.933799982	0.940500021	0.146300003	0.975099981	0.957499981	1.004099965
58392	37.1	0.172800004	1.001399994	0.939199984	0.902199984	0.777700007	0.84799999	0.902100027	0.956499994	0.950100005	1.001000047	0.955299973	0.281199992	0.973800004	0.949500024	0.970600009	0.93900001	0.939899981	0.926599979	0.913800001	0.915199995	0.944899976	0.977699995	0.169599995	0.948199987	0.937600017	0.908800006	0.948400021	0.960799992	0.939700007	0.930400014	0.922100008	0.933200002	0.959999979	0.167300001	0.951699972	0.934199989	0.975700021	0.963800013	0.967599988	0.939400017	0.9551	0.946099997	0.93779999	0.944800019	0.158099994	0.980700016	0.961399972	1.010499954
59434.7	37	0.199399993	1.008599997	0.94749999	0.910000026	0.784300029	0.853900015	0.906499982	0.962000012	0.954999983	1.007200003	0.954599977	0.3037	0.978100002	0.953199983	0.97359997	0.941900015	0.943799973	0.930000007	0.915000021	0.918500006	0.949500024	0.984099984	0.194800004	0.950200021	0.942700028	0.912999988	0.951099992	0.96420002	0.943799973	0.933700025	0.924700022	0.93629998	0.961799979	0.182600006	0.95539999	0.938399971	0.977599978	0.967400014	0.970099986	0.942099988	0.958000004	0.949100018	0.939300001	0.946399987	0.171900004	0.986800015	0.964399993	1.014099956
60477.4	37.2	0.208100006	1.014299989	0.950200021	0.913200021	0.787199974	0.854700029	0.91109997	0.966799974	0.960500002	1.012199998	0.953999996	0.324299991	0.982500017	0.958199978	0.977199972	0.945299983	0.94690001	0.934199989	0.917800009	0.922500014	0.95450002	0.9903	0.218999997	0.953400016	0.949400008	0.917900026	0.954100013	0.969500005	0.949199975	0.939700007	0.930000007	0.942099988	0.965799987	0.203400001	0.959999979	0.943799973	0.981700003	0.971199989	0.97420001	0.947099984	0.963	0.953100026	0.943000019	0.950800002	0.192200005	0.990700006	0.967100024	1.019600034
[truncated: 40 more columns]
