# Supplementary material for: Refactored genetic parts for modular assembly of the E. coli MccV type I secretion system used to screen class II microcin candidates from plant-associated bacteria
Source: BMC Biotechnol. 2026 Apr 3;26:66. doi: 10.1186/s12896-026-01148-8 (PMC13174018; doi:10.1186/s12896-026-01148-8)
Supplement: Supplementary file 4 — Supplementary Material 4 [file 12896_2026_1148_MOESM4_ESM.zip › Data S4 Self-inhibition assays/2024.11.23 Self Inhibition (G3P2, MccV, E13, P12, P13) Files/11.23.2024_self-inhibition.stats.csv]

Strain	4h_p-value	12h_p-value	4h_mean_induced_OD	4h_mean_uninduced_OD	4h_induced_to_uninduced_Fr	12h_mean_induced_OD	12h_mean_uninduced_OD	12h_induced_to_uninduced_Fr
G3P2	0.689631150629319	0.532497376309589	0.315481543132692	0.308319035507692	1.02323083170394	0.726231544882692	0.723694040757692	1.00350632170792
MccE13	7.22177613012092e-06	2.38279329280797e-05	0.136094038757692	0.339231546382692	0.401183322155312	0.543631523382692	0.771731540132692	0.70443087409544
MccP12	5.23613424047805e-06	0.000278445897754144	0.202356539257692	0.321906536382692	0.62861892004928	0.605406544507692	0.746681525757692	0.810796201089023
MccP13	2.49795887346297e-08	5.0098446561197e-05	0.121019037007692	0.311606540632692	0.388371299145303	0.560944042757692	0.728181533007692	0.770335441549527
MccV	2.1612281242877e-09	0.000653877895347479	0.0644190400076923	0.279606543007692	0.230391747327315	0.171544041007692	0.455506536507692	0.376600613292836
