# Supplementary material for: Refactored genetic parts for modular assembly of the E. coli MccV type I secretion system used to screen class II microcin candidates from plant-associated bacteria
Source: BMC Biotechnol. 2026 Apr 3;26:66. doi: 10.1186/s12896-026-01148-8 (PMC13174018; doi:10.1186/s12896-026-01148-8)
Supplement: Supplementary file 4 — Supplementary Material 4 [file 12896_2026_1148_MOESM4_ESM.zip › Data S4 Self-inhibition assays/2024.11.23 Self Inhibition (G3P2, MccV, E13, P12, P13) Files/11.23.2024_self-inhibition.metadata.csv]

Column	Strain	Induced
A	Blank	FALSE
B	MccV	FALSE
C	MccV	TRUE
D	G3P2	FALSE
E	G3P2	TRUE
F	MccP12	FALSE
G	MccP12	TRUE
H	MccP13	FALSE
I	MccP13	TRUE
J	MccE13	FALSE
K	MccE13	TRUE
L	Empty	NA
