# Supplementary material for: Refactored genetic parts for modular assembly of the E. coli MccV type I secretion system used to screen class II microcin candidates from plant-associated bacteria
Source: BMC Biotechnol. 2026 Apr 3;26:66. doi: 10.1186/s12896-026-01148-8 (PMC13174018; doi:10.1186/s12896-026-01148-8)
Supplement: Supplementary file 4 — Supplementary Material 4 [file 12896_2026_1148_MOESM4_ESM.zip › Data S4 Self-inhibition assays/2024.11.23 Self Inhibition (G3P2, MccV, E13, P12, P13) Files/11.23.2024_self-inhibition.readings.csv]

Time [s]	Temp. [°C]	A1	B1	C1	D1	E1	F1	G1	H1	I1	J1	K1	A2	B2	C2	D2	E2	F2	G2	H2	I2	J2	K2	A3	B3	C3	D3	E3	F3	G3	H3	I3	J3	K3	A4	B4	C4	D4	E4	F4	G4	H4	I4	J4	K4	A5	B5	C5	D5
0	24.1	0.360000014	0.203999996	0.2104	0.207499996	0.198400006	0.185699999	0.207800001	0.200200006	0.251100004	0.358799994	0.35679999	0.117399998	0.213400006	0.205799997	0.2051	0.218700007	0.184799999	0.205500007	0.190799996	0.200399995	0.239199996	0.1822	0.128700003	0.202399999	0.193499997	0.199900001	0.206	0.198899999	0.204899997	0.187399998	0.188199997	0.189799994	0.181600004	0.114500001	0.185299993	0.187299997	0.189600006	0.200200006	0.170699999	0.198899999	0.188700005	0.184900001	0.190400004	0.174199998	0.104099996	0.189600006	0.192100003	0.185599998
942.7	37	0.319700003	0.163800001	0.163000003	0.173800007	0.176699996	0.1655	0.182600006	0.180700004	0.223399997	0.334300011	0.344399989	0.087300003	0.164299995	0.165700004	0.169599995	0.169400007	0.185900003	0.170499995	0.182099998	0.171000004	0.184499994	0.169300005	0.087200001	0.168599993	0.167300001	0.169400007	0.171299994	0.179000005	0.181999996	0.161500007	0.166299999	0.170300007	0.168099999	0.089699998	0.153300002	0.159899995	0.1646	0.177699998	0.177900001	0.184100002	0.165399998	0.167400002	0.174099997	0.168099999	0.086599998	0.162	0.166500002	0.162499994
1885.3	37	0.305999994	0.166800007	0.167999998	0.172000006	0.186100006	0.171299994	0.185699999	0.173099995	0.226999998	0.325800002	0.35620001	0.086999997	0.173500001	0.164199993	0.174999997	0.170499995	0.187900007	0.167999998	0.180999994	0.1752	0.188500002	0.168899998	0.086900003	0.164499998	0.169100001	0.169300005	0.174600005	0.176599994	0.186900005	0.163599998	0.170300007	0.171599999	0.172399998	0.089500003	0.157199994	0.160699993	0.166600004	0.183699995	0.174799994	0.185800001	0.171499997	0.172499999	0.174700007	0.176799998	0.086499996	0.163100004	0.168799996	0.162100002
2827.9	37	0.295899987	0.172999993	0.168099999	0.173800007	0.197500005	0.177900001	0.191799998	0.176200002	0.230199993	0.327300012	0.369899988	0.087200001	0.177499995	0.163100004	0.180800006	0.169200003	0.194000006	0.169100001	0.182600006	0.173999995	0.192300007	0.170100003	0.086999997	0.168300003	0.168799996	0.171800002	0.176899999	0.180899993	0.195500001	0.166099995	0.173099995	0.174799994	0.172499999	0.089500003	0.162499994	0.1611	0.166999996	0.184799999	0.179199994	0.192599997	0.176200002	0.174199998	0.178399995	0.179499999	0.086599998	0.167899996	0.170699999	0.167199999
3770.6	37	0.289900005	0.181199998	0.170599997	0.181299999	0.211500004	0.184499994	0.203099996	0.185499996	0.2324	0.332300007	0.385600001	0.087200001	0.184799999	0.163699999	0.1919	0.177100003	0.202800006	0.1778	0.191	0.173999995	0.202000007	0.173800007	0.086999997	0.173099995	0.167400002	0.180800006	0.183799997	0.191499993	0.201000005	0.171599999	0.177000001	0.179800004	0.175500005	0.089400001	0.167300001	0.163299993	0.173600003	0.190300003	0.187299997	0.202700004	0.183699995	0.176300004	0.187600002	0.185200006	0.086300001	0.172499999	0.170100003	0.172600001
4713.2	37.2	0.285100013	0.188800007	0.171499997	0.194100007	0.228699997	0.195999995	0.218199998	0.199300006	0.235100001	0.342900008	0.404799998	0.087300003	0.198500007	0.165399998	0.207800001	0.189500004	0.215000004	0.192000002	0.205599993	0.176300004	0.217199996	0.178299993	0.087099999	0.182300001	0.166600004	0.193000004	0.194399998	0.205599993	0.214200005	0.1822	0.180800006	0.190799996	0.1796	0.0898	0.1752	0.1646	0.185599998	0.203199998	0.200599998	0.212300003	0.194800004	0.178200006	0.201499999	0.1919	0.086400002	0.180700004	0.167799994	0.182500005
5655.9	37.2	0.281100005	0.199599996	0.170200005	0.209299996	0.247799993	0.210500002	0.2359	0.214399993	0.233799994	0.356000006	0.420700014	0.087099999	0.213400006	0.166800007	0.226899996	0.204400003	0.227599993	0.208299994	0.224399999	0.175799996	0.235499993	0.181700006	0.086999997	0.193000004	0.165199995	0.207300007	0.208499998	0.221100003	0.228699997	0.195600003	0.182500005	0.204699993	0.182400003	0.089500003	0.185499996	0.162100002	0.202000007	0.219899997	0.215100005	0.223199993	0.208000004	0.177900001	0.219500005	0.197899997	0.086400002	0.190500006	0.165600002	0.195800006
6598.6	37.5	0.27790001	0.2148	0.169599995	0.231099993	0.269300014	0.230399996	0.255800009	0.235699996	0.234200001	0.376100004	0.423900008	0.087300003	0.232899994	0.169499993	0.249200001	0.224199995	0.244299993	0.223800004	0.247099996	0.174899995	0.257699996	0.184100002	0.086800002	0.207200006	0.163900003	0.225999996	0.226500005	0.241699994	0.243699998	0.213599995	0.184300005	0.222399995	0.184699997	0.089500003	0.198300004	0.161899999	0.221699998	0.238399997	0.237200007	0.238900006	0.225299999	0.178599998	0.242500007	0.202099994	0.086300001	0.202999994	0.164499998	0.213699996
7541.2	37	0.275599986	0.232700005	0.168699995	0.258300006	0.2949	0.255499989	0.270700008	0.261000007	0.234899998	0.399100006	0.421600014	0.087300003	0.256399989	0.174099997	0.276800007	0.252400011	0.265500009	0.237900004	0.272700012	0.173999995	0.284099996	0.185699999	0.086900003	0.225600004	0.163000003	0.250099987	0.249899998	0.2667	0.257099986	0.236200005	0.187399998	0.244599998	0.187299997	0.089599997	0.213799998	0.161300004	0.246700004	0.261700004	0.262699991	0.251300007	0.247600004	0.1796	0.270599991	0.205300003	0.086199999	0.219500005	0.163299993	0.236499995
8483.8	37	0.273299992	0.252099991	0.167199999	0.287900001	0.32069999	0.284500003	0.280299991	0.288399994	0.234699994	0.424299985	0.417800009	0.087300003	0.284099996	0.178599998	0.306600004	0.281500012	0.290300012	0.246700004	0.301800013	0.174199998	0.312999994	0.1875	0.086900003	0.246999994	0.161599994	0.2773	0.274899989	0.295100003	0.267199993	0.264499992	0.191499993	0.269800007	0.190699995	0.089500003	0.232800007	0.160799995	0.274800003	0.289299995	0.291599989	0.266099989	0.274699986	0.181600004	0.302599996	0.206499994	0.086099997	0.240199998	0.162400007	0.261999995
9426.5	36.9	0.271499991	0.273400009	0.165900007	0.315100014	0.34709999	0.312999994	0.292299986	0.315699995	0.236100003	0.449099988	0.41080001	0.087200001	0.311699986	0.184	0.337700009	0.31189999	0.318800002	0.253699988	0.33070001	0.1743	0.343499988	0.190599993	0.0867	0.271800011	0.1611	0.305099994	0.301899999	0.325500011	0.274199992	0.29429999	0.196799994	0.29519999	0.194700003	0.089599997	0.254799992	0.159199998	0.302300006	0.315800011	0.325800002	0.276899993	0.302399993	0.186199993	0.333200008	0.205599993	0.086099997	0.261999995	0.160899997	0.288399994
10369.1	37.1	0.269600004	0.297100008	0.164399996	0.342900008	0.37349999	0.343300015	0.305299997	0.342799991	0.241799995	0.474599987	0.405299991	0.087200001	0.338699996	0.191300005	0.367300004	0.340600014	0.345600009	0.25819999	0.359899998	0.175300002	0.372299999	0.194100007	0.0867	0.296099991	0.1602	0.334100008	0.331900001	0.355300009	0.283199996	0.323799998	0.203199998	0.319900006	0.198899999	0.089500003	0.279399991	0.159400001	0.327899992	0.343100011	0.357199997	0.288300008	0.329299986	0.192300007	0.361799985	0.205599993	0.086499996	0.287600011	0.160500005	0.314099997
11311.8	36.9	0.268099993	0.319599986	0.163599998	0.366100013	0.400900006	0.373400003	0.318100005	0.368400007	0.247099996	0.496499985	0.402700007	0.087300003	0.368400007	0.200200006	0.397599995	0.365799993	0.372299999	0.259799987	0.387199998	0.177000001	0.398200005	0.199000001	0.086599998	0.319900006	0.1611	0.361299992	0.362500012	0.384299994	0.293300003	0.351399988	0.211400002	0.342700005	0.204799995	0.089500003	0.304800004	0.159600005	0.352699995	0.367599994	0.388399988	0.288700014	0.355399996	0.200100005	0.387699991	0.205799997	0.086199999	0.310799986	0.160500005	0.33950001
12254.4	37.1	0.26699999	0.341500014	0.162499994	0.381399989	0.424400002	0.396800011	0.330599993	0.387199998	0.255100012	0.512099981	0.399699986	0.087099999	0.392199993	0.211099997	0.419499993	0.380800009	0.393099993	0.263500005	0.409399986	0.179000005	0.417600006	0.204799995	0.086599998	0.340299994	0.160699993	0.381099999	0.384299994	0.409099996	0.301999986	0.378600001	0.221399993	0.362899989	0.213499993	0.089400001	0.328099996	0.158899993	0.370599985	0.384000003	0.417899996	0.304699987	0.376100004	0.208499998	0.408699989	0.206499994	0.086199999	0.330799997	0.1602	0.359100014
13197.1	37	0.265599996	0.365200013	0.162	0.395399988	0.442000002	0.414900005	0.344599992	0.404500008	0.265100002	0.52640003	0.400599986	0.086999997	0.408600003	0.224900007	0.438699991	0.396299988	0.408699989	0.265500009	0.427300006	0.181999996	0.435200006	0.212599993	0.0867	0.356400013	0.1602	0.398200005	0.401199996	0.425700009	0.311100006	0.399100006	0.232600003	0.377200007	0.2227	0.089500003	0.349999994	0.158700004	0.388599992	0.398900002	0.437999994	0.317600012	0.39230001	0.217600003	0.426699996	0.207100004	0.086300001	0.348100007	0.160099998	0.375
14139.7	37	0.264299989	0.387400001	0.161799997	0.410400003	0.459600002	0.431199998	0.361400008	0.419800013	0.27669999	0.540600002	0.404199988	0.086999997	0.423799992	0.2412	0.459100008	0.413199991	0.424299985	0.270799994	0.446099997	0.185699999	0.4542	0.223299995	0.0867	0.367500007	0.159899995	0.414299995	0.417699993	0.444099993	0.321700007	0.416599989	0.246700004	0.390500009	0.234999999	0.089500003	0.368000001	0.158899993	0.407099992	0.414600015	0.458099991	0.326599985	0.407000005	0.228499994	0.446500003	0.207900003	0.086400002	0.359800011	0.159999996	0.389699996
15082.3	37	0.263500005	0.405499995	0.161699995	0.424699992	0.476900011	0.447400004	0.379500002	0.434700012	0.290199995	0.556200027	0.410100013	0.086999997	0.439900011	0.259900004	0.479000002	0.430700004	0.439799994	0.276499987	0.464100003	0.191	0.472900003	0.234699994	0.086800002	0.379200011	0.159700006	0.429899991	0.435299993	0.463	0.332199991	0.435400009	0.263399988	0.405200005	0.249300003	0.089599997	0.381900012	0.158600003	0.427599996	0.430700004	0.477999985	0.342299998	0.422500014	0.2412	0.466100007	0.209099993	0.086099997	0.371300012	0.159899995	0.404399991
16025	37.2	0.262499988	0.421900004	0.161200002	0.440699995	0.494199991	0.46360001	0.4005	0.451000005	0.306800008	0.570900023	0.415699989	0.086999997	0.45570001	0.280999988	0.497399986	0.448900014	0.455500007	0.28549999	0.482499987	0.197400004	0.491699994	0.250099987	0.086800002	0.39230001	0.159600005	0.445600003	0.449800014	0.4815	0.344399989	0.454699993	0.280600011	0.420899987	0.265399992	0.089599997	0.394600004	0.158500001	0.447600007	0.4454	0.496499985	0.361699998	0.4375	0.255899996	0.485199988	0.210099995	0.086099997	0.384000003	0.159899995	0.418500006
16967.6	37.2	0.261599988	0.436800003	0.161400005	0.457199991	0.511200011	0.479799986	0.424400002	0.467799991	0.326900005	0.585600019	0.421600014	0.086900003	0.472299993	0.301099986	0.518999994	0.470800012	0.470699996	0.296400011	0.502399981	0.205899999	0.511600018	0.270599991	0.086499996	0.403600007	0.159199998	0.461899996	0.466899991	0.502099991	0.360199988	0.4736	0.303900003	0.4375	0.285899997	0.089299999	0.409200013	0.158700004	0.467999995	0.46419999	0.5176	0.385100007	0.455000013	0.274300009	0.505599976	0.211600006	0.086099997	0.396100014	0.159899995	0.434100002
17910.3	37	0.260899991	0.452300012	0.161300004	0.477400005	0.529299974	0.495099992	0.449099988	0.486499995	0.349700004	0.602199972	0.426099986	0.087099999	0.488000005	0.324200004	0.536499977	0.486999989	0.486299992	0.311300009	0.521099985	0.217099994	0.531499982	0.291599989	0.086800002	0.416000009	0.158500001	0.477699995	0.481900007	0.519999981	0.374599993	0.492199987	0.325700015	0.454699993	0.307999998	0.089299999	0.421700001	0.158399999	0.488999993	0.48210001	0.537100017	0.409500003	0.471300006	0.294800013	0.525300026	0.213499993	0.085900001	0.408199996	0.159899995	0.449000001
18852.9	37.5	0.26030001	0.468699992	0.160999998	0.498100013	0.546800017	0.511699975	0.475899994	0.504100025	0.37470001	0.619400024	0.431800008	0.087200001	0.505200028	0.347499996	0.556699991	0.506900012	0.501699984	0.328799993	0.540199995	0.231099993	0.551100016	0.313899994	0.086800002	0.428200006	0.158600003	0.493900001	0.498600006	0.540600002	0.3926	0.510299981	0.351999998	0.471599996	0.332500011	0.089500003	0.43599999	0.158199996	0.510699987	0.501900017	0.560500026	0.428799987	0.489899993	0.318699986	0.546500027	0.215299994	0.086099997	0.4208	0.159799993	0.46450001
19795.6	37	0.259600013	0.486699998	0.161799997	0.521600008	0.565500021	0.529999971	0.502399981	0.524800003	0.40110001	0.639299989	0.437000006	0.087099999	0.52670002	0.367199987	0.580500007	0.534799993	0.520399988	0.351500005	0.56309998	0.246999994	0.575600028	0.340999991	0.086900003	0.444400012	0.160600007	0.514699996	0.520200014	0.563199997	0.414499998	0.529699981	0.384200007	0.489800006	0.360799998	0.089400001	0.453000009	0.159500003	0.535700023	0.523100019	0.586300015	0.443599999	0.512000024	0.348500013	0.57160002	0.218799993	0.086199999	0.437400013	0.159999996	0.484100014
20738.2	37.1	0.258599997	0.500500023	0.161699995	0.545899987	0.582899988	0.546700001	0.521099985	0.543600023	0.427599996	0.657000005	0.442999989	0.086999997	0.543099999	0.379099995	0.599900007	0.555299997	0.537	0.375499994	0.582400024	0.26699999	0.595799983	0.368000001	0.086800002	0.45539999	0.160600007	0.534399986	0.540400028	0.584800005	0.439200014	0.548699975	0.412699997	0.5079	0.388500005	0.089199997	0.468800008	0.159999996	0.557799995	0.544099987	0.609700024	0.456400007	0.532700002	0.376599997	0.593100011	0.221200004	0.086099997	0.451000005	0.159799993	0.500699997
21680.8	37	0.257999986	0.511500001	0.161400005	0.567399979	0.600199997	0.563499987	0.53640002	0.563000023	0.453000009	0.674799979	0.448199987	0.087099999	0.557900012	0.389600009	0.619099975	0.574000001	0.55339998	0.398000002	0.600799978	0.289400011	0.617299974	0.389800012	0.086999997	0.464899987	0.160799995	0.552999973	0.558000028	0.604499996	0.463800013	0.566900015	0.439799994	0.523999989	0.414600015	0.089299999	0.478799999	0.159799993	0.576600015	0.562399983	0.628499985	0.469999999	0.550100029	0.403299987	0.612200022	0.2245	0.086000003	0.462500006	0.159700006	0.51730001
22623.5	37.5	0.257299989	0.521000028	0.160899997	0.586499989	0.617399991	0.578499973	0.550999999	0.582099974	0.477999985	0.693000019	0.455599993	0.086999997	0.573000014	0.400400013	0.638199985	0.594799995	0.5704	0.416099995	0.620599985	0.314399987	0.636900008	0.403699994	0.086800002	0.473399997	0.1602	0.571699977	0.577000022	0.624100029	0.490500003	0.584800005	0.466699988	0.541299999	0.437000006	0.089599997	0.49000001	0.160699993	0.594200015	0.581399977	0.649800003	0.485199988	0.569800019	0.433899999	0.632799983	0.227899998	0.086199999	0.473399997	0.159400001	0.532400012
23566.1	37.1	0.256500006	0.529399991	0.160799995	0.607900023	0.633300006	0.594799995	0.564300001	0.599600017	0.500199974	0.709699988	0.465299994	0.087200001	0.586600006	0.40990001	0.654500008	0.611199975	0.585099995	0.4278	0.637300014	0.337199986	0.655700028	0.414200008	0.086999997	0.480599999	0.159899995	0.589600027	0.593200028	0.643100023	0.510999978	0.601800025	0.489499986	0.557099998	0.452399999	0.089299999	0.499199986	0.1611	0.612900019	0.597800016	0.67019999	0.497399986	0.586499989	0.456999987	0.649900019	0.2315	0.086199999	0.4833	0.159099996	0.546400011
24508.7	37.2	0.256000012	0.534300029	0.160400003	0.625699997	0.649200022	0.609399974	0.577000022	0.61589998	0.515699983	0.725499988	0.478500009	0.087300003	0.600899994	0.4208	0.672599971	0.631099999	0.602199972	0.443500012	0.655399978	0.363000005	0.675100029	0.424499989	0.086800002	0.487199992	0.1602	0.60769999	0.609200001	0.661199987	0.526799977	0.619199991	0.506699979	0.573199987	0.467900008	0.089299999	0.506600022	0.161200002	0.630299985	0.617399991	0.689400017	0.517700016	0.603200018	0.477200001	0.667200029	0.235400006	0.086199999	0.4921	0.158899993	0.56099999
25451.4	36.9	0.255499989	0.539900005	0.160600007	0.644500017	0.663800001	0.625500023	0.588999987	0.633599997	0.529100001	0.742200017	0.491400003	0.087200001	0.612299979	0.431199998	0.689300001	0.647300005	0.616900027	0.457199991	0.672699988	0.387600005	0.693300009	0.435499996	0.086900003	0.492300004	0.160600007	0.624100029	0.624499977	0.680800021	0.541499972	0.636099994	0.522000015	0.588800013	0.482800007	0.089299999	0.513000011	0.162599996	0.646499991	0.633300006	0.710099995	0.534500003	0.619099975	0.492599994	0.684300005	0.241600007	0.086099997	0.498899996	0.158700004	0.574500024
26394	37.1	0.254700005	0.540099978	0.159999996	0.660000026	0.679700017	0.638000011	0.599699974	0.647899985	0.541100025	0.756799996	0.507399976	0.087200001	0.620599985	0.441700011	0.702700019	0.6602	0.628600001	0.467599988	0.686999977	0.409299999	0.708400011	0.445100009	0.086900003	0.493400007	0.160400003	0.635900021	0.635100007	0.696399987	0.555800021	0.65170002	0.533999979	0.600700021	0.497200012	0.089500003	0.513499975	0.163699999	0.660700023	0.644900024	0.728299975	0.548600018	0.631299973	0.503199995	0.698499978	0.247999996	0.085900001	0.502699971	0.158500001	0.586700022
27336.7	37	0.254400015	0.543600023	0.160300002	0.675899982	0.693599999	0.653699994	0.609499991	0.665499985	0.552900016	0.774699986	0.524699986	0.087300003	0.635800004	0.452399999	0.719099998	0.679499984	0.643700004	0.4824	0.704599977	0.426499993	0.729099989	0.456	0.0867	0.498299986	0.161599994	0.654600024	0.65140003	0.71390003	0.570800006	0.667699993	0.551699996	0.618600011	0.51639998	0.089400001	0.520699978	0.165800005	0.676500022	0.660899997	0.746900022	0.56220001	0.647300005	0.516300023	0.717000008	0.257600009	0.086199999	0.509299994	0.158500001	0.601899981
28279.3	37.5	0.253800005	0.546400011	0.1602	0.691500008	0.705900013	0.668900013	0.618900001	0.683099985	0.566500008	0.792800009	0.542699993	0.087200001	0.648400009	0.461899996	0.734200001	0.695100009	0.658100009	0.498800009	0.720700026	0.438600004	0.747699976	0.469000012	0.086599998	0.501600027	0.162900001	0.670899987	0.666400015	0.730599999	0.584500015	0.682699978	0.568199992	0.635599971	0.533699989	0.089500003	0.523100019	0.167600006	0.691100001	0.675300002	0.764599979	0.575399995	0.663100004	0.528100014	0.734099984	0.2685	0.086300001	0.513300002	0.158199996	0.618600011
29221.9	37.2	0.253600001	0.547500014	0.160300002	0.707400024	0.720300019	0.683000028	0.627600014	0.700299978	0.582700014	0.807699978	0.563899994	0.087200001	0.662800014	0.472000003	0.749800026	0.712800026	0.673099995	0.511399984	0.736800015	0.449800014	0.764199972	0.48089999	0.086599998	0.502799988	0.165000007	0.688799977	0.681500018	0.746200025	0.596199989	0.69749999	0.586899996	0.651199996	0.549899995	0.089599997	0.52670002	0.170599997	0.706399977	0.692700028	0.782500029	0.589600027	0.679099977	0.541999996	0.750699997	0.282099992	0.086199999	0.517400026	0.158099994	0.633899987
30164.6	37.2	0.252999991	0.546599984	0.1602	0.722299993	0.736199975	0.694400012	0.635100007	0.714399993	0.598200023	0.820599973	0.586600006	0.087099999	0.672399998	0.481000006	0.762000024	0.726599991	0.686100006	0.519500017	0.750999987	0.460599989	0.777499974	0.492300004	0.087099999	0.502300024	0.166199997	0.700500011	0.690800011	0.761300027	0.609399974	0.712599993	0.600600004	0.663699985	0.563399971	0.089400001	0.526000023	0.173700005	0.720000029	0.703700006	0.797500014	0.604399979	0.688600004	0.55309999	0.763700008	0.298599988	0.086000003	0.517799973	0.158099994	0.645900011
31107.2	36.9	0.252700001	0.546500027	0.160099998	0.736400008	0.750400007	0.70630002	0.640699983	0.730700016	0.612299979	0.833100021	0.611299992	0.087200001	0.684400022	0.49000001	0.7755	0.741299987	0.700800002	0.530700028	0.765799999	0.470699996	0.790700018	0.504599988	0.086599998	0.502300024	0.168799996	0.715600014	0.70450002	0.77700001	0.622300029	0.726999998	0.61650002	0.677399993	0.577300012	0.089400001	0.528299987	0.177699998	0.734399974	0.717000008	0.813300014	0.617699981	0.702199996	0.570100009	0.778500021	0.318599999	0.086199999	0.519500017	0.157800004	0.660700023
32049.8	37	0.252400011	0.548799992	0.1602	0.75	0.765100002	0.720000029	0.648999989	0.74879998	0.624599993	0.852900028	0.63380003	0.087200001	0.699999988	0.499799997	0.793299973	0.75849998	0.714900017	0.544099987	0.781300008	0.48269999	0.810299993	0.51880002	0.086800002	0.504800022	0.171599999	0.736599982	0.721000016	0.792100012	0.632799983	0.738699973	0.634000003	0.697300017	0.596700013	0.089400001	0.533699989	0.182600006	0.745500028	0.733500004	0.82889998	0.631500006	0.720799983	0.593999982	0.797200024	0.342700005	0.086199999	0.523400009	0.157399997	0.67869997
32992.5	37	0.252099991	0.547599971	0.160500005	0.762700021	0.780200005	0.731599987	0.656700015	0.763300002	0.632499993	0.866699994	0.648299992	0.087200001	0.709800005	0.5097	0.804099977	0.771000028	0.729900002	0.554899991	0.79369998	0.495999992	0.822000027	0.531099975	0.086999997	0.504800022	0.173700005	0.750100017	0.733399987	0.805199981	0.644800007	0.752300024	0.646399975	0.709999979	0.611699998	0.089299999	0.534200013	0.187900007	0.758300006	0.746999979	0.844399989	0.641799986	0.731400013	0.608099997	0.809099972	0.368400007	0.086099997	0.523199975	0.157499999	0.692200005
33935.1	37	0.251800001	0.549099982	0.160400003	0.774900019	0.788100004	0.740999997	0.665499985	0.777499974	0.640999973	0.883599997	0.665899992	0.087200001	0.719900012	0.51849997	0.815800011	0.782500029	0.742699981	0.568400025	0.807099998	0.510900021	0.837100029	0.542999983	0.086800002	0.504199982	0.175799996	0.763100028	0.743600011	0.816100001	0.651300013	0.765500009	0.657500029	0.725899994	0.626999974	0.089500003	0.533599973	0.194399998	0.770600021	0.758899987	0.858200014	0.649699986	0.74089998	0.622600019	0.823000014	0.396699995	0.086300001	0.523699999	0.157399997	0.705900013
34877.8	37.1	0.251300007	0.546299994	0.160400003	0.784699976	0.803799987	0.74970001	0.673600018	0.791000009	0.649299979	0.89349997	0.683000028	0.087200001	0.729099989	0.529100001	0.825299978	0.7949	0.757000029	0.58039999	0.818300009	0.523100019	0.8477	0.555599988	0.086800002	0.503700018	0.178599998	0.774100006	0.753300011	0.827499986	0.660399973	0.77670002	0.665000021	0.736899972	0.640200019	0.089400001	0.532700002	0.201700002	0.781899989	0.770799994	0.871599972	0.668299973	0.750800014	0.632700026	0.832799971	0.423999995	0.086300001	0.522199988	0.157100007	0.718699992
35820.4	37.2	0.251100004	0.545300007	0.160300002	0.792999983	0.8125	0.756399989	0.681699991	0.801800013	0.657500029	0.904900014	0.68720001	0.087200001	0.734799981	0.537699997	0.834699988	0.804700017	0.766700029	0.588	0.830200016	0.532999992	0.858500004	0.564999998	0.086800002	0.498400003	0.181299999	0.779200017	0.756200016	0.837300003	0.671000004	0.787699997	0.674199998	0.745700002	0.650600016	0.0898	0.530099988	0.2104	0.791599989	0.776600003	0.88440001	0.677600026	0.759299994	0.639299989	0.844399989	0.444499999	0.086400002	0.517400026	0.157000005	0.727400005
36763	37.5	0.2509	0.545899987	0.161400005	0.806200027	0.820200026	0.766700029	0.691299975	0.815599978	0.666499972	0.917800009	0.712100029	0.087099999	0.747300029	0.551699996	0.846700013	0.818799973	0.781799972	0.599900007	0.842999995	0.548200011	0.869799972	0.578499973	0.086900003	0.5	0.185499996	0.794200003	0.768899977	0.849600017	0.682399988	0.800800025	0.683399975	0.75999999	0.664499998	0.089199997	0.533699989	0.221300006	0.804099977	0.789499998	0.898800015	0.686800003	0.768700004	0.649500012	0.855599999	0.460099995	0.086099997	0.51819998	0.157199994	0.742600024
37705.7	37	0.25029999	0.548500001	0.162300006	0.821200013	0.834999979	0.780600011	0.702700019	0.831799984	0.682500005	0.936800003	0.714299977	0.087099999	0.758400023	0.564700007	0.858799994	0.83069998	0.795300007	0.614300013	0.855700016	0.560100019	0.882799983	0.592999995	0.086499996	0.503099978	0.190500006	0.810699999	0.783399999	0.861400008	0.692200005	0.812099993	0.694800019	0.77579999	0.680700004	0.089199997	0.537400007	0.232999995	0.814899981	0.805400014	0.910700023	0.692700028	0.784300029	0.665000021	0.869499981	0.474599987	0.086300001	0.523500025	0.157299995	0.761200011
38648.3	36.9	0.250200003	0.54610002	0.163399994	0.830799997	0.847899973	0.786599994	0.711700022	0.843599975	0.688300014	0.944800019	0.721400023	0.087200001	0.764900029	0.576200008	0.86680001	0.838	0.806900024	0.623700023	0.866100013	0.569400012	0.891099989	0.600700021	0.0867	0.500899971	0.193200007	0.816999972	0.78609997	0.870999992	0.703299999	0.824999988	0.701200008	0.782299995	0.689199984	0.089299999	0.534099996	0.246199995	0.825900018	0.808300018	0.923099995	0.702400029	0.789200008	0.66869998	0.877099991	0.484800011	0.086099997	0.518100023	0.157299995	0.771700025
39590.9	36.9	0.250200003	0.542400002	0.164299995	0.8398	0.859799981	0.792900026	0.720499992	0.853900015	0.694100022	0.952099979	0.740400016	0.087099999	0.765500009	0.583400011	0.872900009	0.847599983	0.816699982	0.626800001	0.875199974	0.576300025	0.896899998	0.602999985	0.086599998	0.496899992	0.195500001	0.815900028	0.783500016	0.880100012	0.714999974	0.837100029	0.70450002	0.786499977	0.694800019	0.089199997	0.525900006	0.258300006	0.836600006	0.808300018	0.934499979	0.716600001	0.78670001	0.670300007	0.882799983	0.49000001	0.086199999	0.510999978	0.157499999	0.77579999
40534.5	37.3	0.249799997	0.546899974	0.165999994	0.852999985	0.873099983	0.80339998	0.733299971	0.868700027	0.710099995	0.973200023	0.760500014	0.086999997	0.782899976	0.600600004	0.886600018	0.859700024	0.83069998	0.649600029	0.887199998	0.596499979	0.913800001	0.626100004	0.0867	0.500699997	0.201800004	0.838999987	0.804799974	0.891799986	0.724799991	0.846599996	0.721099973	0.808000028	0.712700009	0.089199997	0.536599994	0.273699999	0.845600009	0.826900005	0.94599998	0.724900007	0.810800016	0.688199997	0.900200009	0.505400002	0.086300001	0.516200006	0.157900006	0.799899995
41477.1	37.2	0.249599993	0.549899995	0.167899996	0.866299987	0.885599971	0.815900028	0.745400012	0.880699992	0.725000024	0.987999976	0.765799999	0.086800002	0.795400023	0.618700027	0.898500025	0.870899975	0.845799983	0.665700018	0.896399975	0.613799989	0.924399972	0.64289999	0.0867	0.506399989	0.208299994	0.8574	0.826699972	0.901600003	0.736000001	0.858399987	0.732599974	0.824400008	0.726700008	0.089299999	0.543299973	0.289700001	0.85650003	0.845200002	0.95599997	0.734300017	0.824599981	0.702400029	0.912	0.520900011	0.086300001	0.523100019	0.158600003	0.818899989
42419.8	37.2	0.249400005	0.550599992	0.170300007	0.879299998	0.899299979	0.826900005	0.757300019	0.893599987	0.735499978	0.99940002	0.768299997	0.086900003	0.80339998	0.630900025	0.907599986	0.879899979	0.857500017	0.679799974	0.906499982	0.625199974	0.933200002	0.652100027	0.0867	0.507799983	0.214100003	0.867799997	0.835500002	0.91109997	0.747399986	0.870400012	0.740499973	0.834500015	0.736800015	0.089400001	0.542400002	0.305200011	0.868099988	0.852199972	0.966499984	0.746100008	0.831499994	0.711199999	0.920099974	0.534200013	0.086300001	0.521000028	0.159400001	0.831799984
43362.4	37	0.249200001	0.549000025	0.173299998	0.887799978	0.907500029	0.832799971	0.767400026	0.903100014	0.740800023	1.007300019	0.772499979	0.086800002	0.809000015	0.638599992	0.913100004	0.887899995	0.870100021	0.690900028	0.914900005	0.633300006	0.939199984	0.659799993	0.086900003	0.505900025	0.217600003	0.870800018	0.838699996	0.920799971	0.758700013	0.882099986	0.744799972	0.839900017	0.745599985	0.089400001	0.541899979	0.319700003	0.878300011	0.855400026	0.977500021	0.757799983	0.836300015	0.714699984	0.92839998	0.544499993	0.086300001	0.516200006	0.1602	0.838100016
44305.1	37.2	0.2491	0.551400006	0.175699994	0.896200001	0.916299999	0.838999987	0.778199971	0.912899971	0.75120002	1.019099951	0.780600011	0.086800002	0.820900023	0.651799977	0.925100029	0.898299992	0.879299998	0.70569998	0.924199998	0.647099972	0.949800014	0.671199977	0.086900003	0.508099973	0.221799999	0.880200028	0.844799995	0.931100011	0.768000007	0.889500022	0.754599988	0.852800012	0.757700026	0.089299999	0.54460001	0.33829999	0.8847	0.864899993	0.986699998	0.768599987	0.84740001	0.726499975	0.939400017	0.556599975	0.086199999	0.518100023	0.1611	0.851899981
45247.7	37	0.248699993	0.555499971	0.179499999	0.908599973	0.925999999	0.84920001	0.789600015	0.923300028	0.759000003	1.030699968	0.793900013	0.086800002	0.832799971	0.666800022	0.932900012	0.906000018	0.893599987	0.718900025	0.933000028	0.65990001	0.958700001	0.68779999	0.086900003	0.512000024	0.228200004	0.896700025	0.864700019	0.940800011	0.779200017	0.900099993	0.7676	0.867399991	0.768599987	0.089299999	0.550800025	0.358399987	0.894800007	0.881600022	0.996200025	0.777800024	0.863499999	0.740199983	0.949199975	0.5704	0.086300001	0.522199988	0.162799999	0.869899988
46190.3	37.1	0.248400003	0.553200006	0.184100002	0.916800022	0.934800029	0.854700029	0.801999986	0.932299972	0.760999978	1.039000034	0.796500027	0.086900003	0.834800005	0.672200024	0.937399983	0.915000021	0.904399991	0.727500021	0.941100001	0.663699985	0.96359998	0.689300001	0.087099999	0.508099973	0.229000002	0.895600021	0.859700024	0.949599981	0.790600002	0.910399973	0.771200001	0.870199978	0.77609998	0.089199997	0.54369998	0.372099996	0.904799998	0.877699971	1.006700039	0.787999988	0.858299971	0.739400029	0.954599977	0.575900018	0.086400002	0.513999999	0.164700001	0.871699989
47133	37.1	0.248300001	0.557699978	0.189500004	0.929499984	0.946099997	0.863200009	0.815299988	0.943499982	0.775699973	1.052399993	0.808099985	0.086900003	0.846599996	0.685199976	0.949500024	0.924000025	0.910300016	0.740100026	0.950100005	0.676500022	0.974300027	0.701099992	0.0867	0.511300027	0.234500006	0.910399973	0.870299995	0.958999991	0.801199973	0.91869998	0.782899976	0.884299994	0.787299991	0.089199997	0.550899982	0.383100003	0.913500011	0.890999973	1.016800046	0.801500022	0.877300024	0.755599976	0.965900004	0.588500023	0.086300001	0.51639998	0.166999996	0.884000003
48075.6	37	0.248300001	0.557799995	0.1963	0.939400017	0.952600002	0.871900022	0.826300025	0.953000009	0.783100009	1.058699965	0.819000006	0.086999997	0.855599999	0.700299978	0.95599997	0.931900024	0.924499989	0.754100025	0.957099974	0.686800003	0.981100023	0.71420002	0.086900003	0.513700008	0.239099994	0.916599989	0.883400023	0.967000008	0.811399996	0.927900016	0.788600028	0.891700029	0.796800017	0.089299999	0.552600026	0.391900003	0.921500027	0.903400004	1.024299979	0.813300014	0.881799996	0.765699983	0.9727	0.600899994	0.086300001	0.518400013	0.170100003	0.894299984
49018.2	37.2	0.247999996	0.559599996	0.2051	0.949400008	0.960699975	0.881699979	0.838400006	0.963100016	0.787599981	1.067199945	0.828000009	0.086800002	0.863099992	0.710900009	0.96390003	0.940400004	0.934199989	0.765500009	0.965200007	0.692799985	0.988499999	0.721499979	0.087099999	0.515500009	0.245499998	0.92930001	0.896099985	0.975499988	0.824100018	0.938199997	0.799799979	0.903100014	0.805800021	0.089199997	0.555700004	0.399199992	0.929899991	0.915499985	1.032699943	0.824899971	0.891900003	0.774600029	0.980599999	0.609899998	0.086400002	0.519500017	0.173800007	0.905799985
49960.9	37.2	0.247999996	0.561399996	0.215499997	0.960099995	0.970099986	0.89230001	0.849900007	0.97299999	0.799799979	1.077100039	0.841700017	0.086900003	0.873099983	0.727500021	0.972100019	0.948499978	0.94569999	0.780200005	0.972899973	0.709299982	0.996299982	0.738399982	0.0867	0.523400009	0.253199995	0.940900028	0.91140002	0.983500004	0.832799971	0.944800019	0.806599975	0.914499998	0.815299988	0.089299999	0.562699974	0.408199996	0.938000023	0.931699991	1.039399981	0.837499976	0.907199979	0.787100017	0.987900019	0.62440002	0.086099997	0.525300026	0.178399995	0.920300007
50903.5	37	0.247799993	0.561999977	0.228499994	0.968800008	0.980099976	0.902400017	0.859700024	0.98299998	0.805400014	1.085299969	0.850000024	0.086999997	0.88380003	0.741699994	0.980700016	0.958000004	0.95599997	0.79460001	0.981000006	0.718699992	1.003399968	0.748600006	0.086900003	0.52700001	0.2588	0.950200021	0.91960001	0.992500007	0.844099998	0.953199983	0.814100027	0.922599971	0.823700011	0.089299999	0.566900015	0.414600015	0.94569999	0.935000002	1.048799992	0.84859997	0.912400007	0.791899979	0.994300008	0.634500027	0.086400002	0.525200009	0.184	0.930299997
51846.1	37	0.247500002	0.56279999	0.244599998	0.979300022	0.988399982	0.910700023	0.869099975	0.990999997	0.814400017	1.093099952	0.859099984	0.086800002	0.890100002	0.752499998	0.987299979	0.965399981	0.965300024	0.807099998	0.988499999	0.726999998	1.009899974	0.757700026	0.086900003	0.529500008	0.265399992	0.956200004	0.928499997	0.999300003	0.854499996	0.961600006	0.821799994	0.929899991	0.831900001	0.089400001	0.570500016	0.421200007	0.95450002	0.944500029	1.055699944	0.861199975	0.920599997	0.800199986	0.999800026	0.644599974	0.086199999	0.525900006	0.191	0.93870002
52788.8	37	0.247299999	0.565599978	0.263300002	0.989099979	0.995800018	0.920400023	0.879599988	0.999599993	0.824400008	1.101999998	0.869099975	0.086800002	0.898199975	0.764999986	0.994300008	0.97359997	0.973500013	0.819500029	0.994799972	0.736899972	1.018100023	0.770799994	0.0867	0.536199987	0.272899985	0.965799987	0.940599978	1.006500006	0.865499973	0.970099986	0.828999996	0.940900028	0.840600014	0.089199997	0.576799989	0.428299993	0.962000012	0.957799971	1.063899994	0.872900009	0.928900003	0.807900012	1.006199956	0.657299995	0.086300001	0.530700028	0.199900001	0.948700011
53731.4	37.2	0.247199997	0.566299975	0.282799989	0.99970001	1.003999949	0.924799979	0.890999973	1.008999944	0.833700001	1.109799981	0.876800001	0.086800002	0.903299987	0.769699991	1.001700044	0.980599999	0.978200018	0.830299973	1.001799941	0.742999971	1.025400043	0.777199984	0.086800002	0.534500003	0.278299987	0.967999995	0.940900028	1.012500048	0.875100017	0.977999985	0.833299994	0.947399974	0.847299993	0.089199997	0.577499986	0.432999998	0.971099973	0.962499976	1.07130003	0.884800017	0.933000028	0.81370002	1.011800051	0.665499985	0.086300001	0.525399983	0.210500002	0.951900005
54674	37.1	0.247099996	0.569599986	0.303600013	1.008999944	1.012099981	0.934099972	0.899699986	1.015100002	0.848800004	1.117300034	0.889599979	0.086900003	0.912299991	0.791000009	1.008000016	0.984799981	0.986299992	0.841799974	1.006899953	0.761099994	1.033400059	0.796999991	0.0867	0.544700027	0.291200012	0.981700003	0.957899988	1.017799973	0.882600009	0.982800007	0.839299977	0.957799971	0.854900002	0.089199997	0.587199986	0.443199992	0.977100015	0.978399992	1.076699972	0.895600021	0.94749999	0.822099984	1.014799953	0.683499992	0.086199999	0.535399973	0.223900005	0.967700005
55616.7	36.9	0.247099996	0.570200026	0.326000005	1.01760006	1.018000007	0.942200005	0.908500016	1.022600055	0.854600012	1.123200059	0.898699999	0.086900003	0.917999983	0.796500027	1.013100028	0.992500007	0.996500015	0.853699982	1.013000011	0.766900003	1.038699985	0.804499984	0.086900003	0.544799984	0.297100008	0.985400021	0.963500023	1.024199963	0.892700016	0.9903	0.844799995	0.96359998	0.862100005	0.089199997	0.589900017	0.448100001	0.984499991	0.985300004	1.083400011	0.899100006	0.950500011	0.825600028	1.018599987	0.692200005	0.086199999	0.53579998	0.238999993	0.969699979
56559.3	37	0.246800005	0.570599973	0.350800008	1.026200056	1.025400043	0.951200008	0.917999983	1.030900002	0.857299984	1.129299998	0.906799972	0.086900003	0.924199998	0.802600026	1.019899964	1.00059998	1.006999969	0.86650002	1.020099998	0.769599974	1.043900013	0.808799982	0.086800002	0.5449	0.305099994	0.9921	0.968400002	1.030200005	0.902700007	0.99879998	0.850499988	0.969099998	0.868700027	0.089199997	0.590499997	0.452399999	0.993399978	0.987800002	1.090399981	0.915700018	0.954699993	0.826600015	1.020099998	0.699500024	0.086199999	0.533699989	0.256900012	0.977400005
57501.9	37.2	0.246600002	0.572700024	0.375499994	1.036200047	1.033800006	0.962199986	0.925599992	1.040300012	0.867399991	1.13499999	0.915799975	0.086800002	0.929199994	0.811600029	1.025400043	1.006700039	1.016100049	0.876699984	1.025699973	0.777100027	1.049700022	0.816999972	0.086800002	0.547900021	0.313600004	0.998700023	0.975799978	1.036900043	0.91140002	1.004299998	0.85619998	0.976400018	0.876600027	0.089199997	0.596700013	0.458099991	1.000499964	0.994899988	1.097300053	0.926999986	0.962700009	0.832499981	1.023399949	0.711000025	0.086300001	0.5352	0.275700003	0.984200001
58444.6	37.2	0.246900007	0.574899971	0.399399996	1.044499993	1.041300058	0.970600009	0.935400009	1.049800038	0.873600006	1.139799953	0.924499989	0.086800002	0.934700012	0.818599999	1.032600045	1.012300014	1.026200056	0.886600018	1.032199979	0.782999992	1.055400014	0.823499978	0.086800002	0.548900008	0.322699994	1.001600027	0.978100002	1.042400002	0.92019999	1.010200024	0.860099971	0.980700016	0.88380003	0.089199997	0.59859997	0.46450001	1.006899953	1	1.104200006	0.936800003	0.967100024	0.836399972	1.023900032	0.717299998	0.086199999	0.536599994	0.297300011	0.989400029
59387.2	37	0.246399999	0.579200029	0.419200003	1.05369997	1.049200058	0.980000019	0.945900023	1.057899952	0.883899987	1.144400001	0.933700025	0.0867	0.939700007	0.828700006	1.037899971	1.016700029	1.032099962	0.893899977	1.037400007	0.790899992	1.061499953	0.834299982	0.086900003	0.554099977	0.335099995	1.008399963	0.986000001	1.048400044	0.92869997	1.014799953	0.86500001	0.988799989	0.890600026	0.089199997	0.605099976	0.4727	1.012799978	1.00940001	1.110200047	0.93690002	0.973399997	0.841899991	1.024099946	0.73119998	0.086199999	0.539200008	0.321399987	0.996500015
60329.8	37	0.246299997	0.58130002	0.434199989	1.056800008	1.052800059	0.98360002	0.956499994	1.06190002	0.890699983	1.148300052	0.943000019	0.0867	0.943199992	0.833100021	1.041599989	1.021000028	1.037999988	0.900099993	1.042299986	0.800700009	1.067399979	0.842199981	0.086599998	0.555499971	0.349000007	1.012400031	0.993399978	1.052800059	0.935500026	1.019199967	0.869300008	0.995500028	0.896499991	0.089100003	0.606000006	0.480500013	1.018100023	1.016600013	1.114099979	0.926299989	0.975799978	0.845099986	1.022099972	0.740400016	0.086300001	0.541100025	0.345800012	1.001700044
[truncated: 40 more columns]
