# Supplementary material for: Refactored genetic parts for modular assembly of the E. coli MccV type I secretion system used to screen class II microcin candidates from plant-associated bacteria
Source: BMC Biotechnol. 2026 Apr 3;26:66. doi: 10.1186/s12896-026-01148-8 (PMC13174018; doi:10.1186/s12896-026-01148-8)
Supplement: Supplementary file 4 — Supplementary Material 4 [file 12896_2026_1148_MOESM4_ESM.zip › Data S4 Self-inhibition assays/2024.11.23 Self Inhibition (G3P2, MccV, E13, P12, P13) Files/11.23.2024_self-inhibition.xlsx]

## Sheet: Sheet2
Application: Tecan i-control				Tecan i-control , 1.11.1.0
Device: infinite 200Pro				Serial number: 1602000080				Serial number of connected stacker:
Firmware: V_3.40_01/15_Infinite (Dec 23 2014/12.45.11)				MAI, V_3.40_01/15_Infinite (Dec 23 2014/12.45.11)
Date:	2024-11-22
Time:	7:22:21 PM
System				DESKTOP-R891HJ3
User				DESKTOP-R891HJ3\Barrick Lab
Plate				Corning 96 Flat Bottom clear Polystyrene Cat. No.: 3635 [COR96fc UV transparent.pdfx]
Plate-ID (Stacker)
Wait (Plate)				On	Target Temperature: 37 °C
List of actions in this measurement script:
Kinetic
Absorbance
Shaking (Orbital) Duration:				840	s
Shaking (Orbital) Amplitude:				3.5	mm
Label: Label1
Kinetic Measurement
Kinetic duration				17:00:00
Interval Time				00:15:00
Mode				Absorbance
Wavelength				600	nm
Bandwidth				9	nm
Number of Flashes				35
Settle Time				6	ms
Start Time:	11/22/2024 7:22:23 PM
Warning:	Unable to meet given kinetic interval time for cycle:
	2, 3, 4, 5, 6, 7, 8, 9, 10, 11, 12, 13, 14, 15, 16, 17, 18, 19, 20, 21, 22, 23, 24, 25, 26, 27, 28, 29
	30, 31, 32, 33, 34, 35, 36, 37, 38, 39, 40, 41, 42, 43, 44, 45, 46, 47, 48, 49, 50, 51, 52, 53, 54, 55
	56, 57, 58, 59, 60, 61, 62, 63, 64, 65
Cycle Nr.	1	2	3	4	5	6	7	8	9	10	11	12	13	14	15	16	17	18	19	20	21	22	23	24	25	26	27	28	29	30	31	32	33	34	35	36	37	38	39	40	41	42	43	44	45	46	47	48	49
Time [s]	0	942.7	1885.3	2827.9	3770.6	4713.2	5655.9	6598.6	7541.2	8483.8	9426.5	10369.1	11311.8	12254.4	13197.1	14139.7	15082.3	16025	16967.6	17910.3	18852.9	19795.6	20738.2	21680.8	22623.5	23566.1	24508.7	25451.4	26394	27336.7	28279.3	29221.9	30164.6	31107.2	32049.8	32992.5	33935.1	34877.8	35820.4	36763	37705.7	38648.3	39590.9	40534.5	41477.1	42419.8	43362.4	44305.1	45247.7
Temp. [°C]	24.1	37	37	37	37	37.2	37.2	37.5	37	37	36.9	37.1	36.9	37.1	37	37	37	37.2	37.2	37	37.5	37	37.1	37	37.5	37.1	37.2	36.9	37.1	37	37.5	37.2	37.2	36.9	37	37	37	37.1	37.2	37.5	37	36.9	36.9	37.3	37.2	37.2	37	37.2	37
A1	0.36	0.3197	0.306	0.2959	0.2899	0.2851	0.2811	0.2779	0.2756	0.2733	0.2715	0.2696	0.2681	0.267	0.2656	0.2643	0.2635	0.2625	0.2616	0.2609	0.2603	0.2596	0.2586	0.258	0.2573	0.2565	0.256	0.2555	0.2547	0.2544	0.2538	0.2536	0.253	0.2527	0.2524	0.2521	0.2518	0.2513	0.2511	0.2509	0.2503	0.2502	0.2502	0.2498	0.2496	0.2494	0.2492	0.2491	0.2487
B1	0.204	0.1638	0.1668	0.173	0.1812	0.1888	0.1996	0.2148	0.2327	0.2521	0.2734	0.2971	0.3196	0.3415	0.3652	0.3874	0.4055	0.4219	0.4368	0.4523	0.4687	0.4867	0.5005	0.5115	0.521	0.5294	0.5343	0.5399	0.5401	0.5436	0.5464	0.5475	0.5466	0.5465	0.5488	0.5476	0.5491	0.5463	0.5453	0.5459	0.5485	0.5461	0.5424	0.5469	0.5499	0.5506	0.549	0.5514	0.5555
C1	0.2104	0.163	0.168	0.1681	0.1706	0.1715	0.1702	0.1696	0.1687	0.1672	0.1659	0.1644	0.1636	0.1625	0.162	0.1618	0.1617	0.1612	0.1614	0.1613	0.161	0.1618	0.1617	0.1614	0.1609	0.1608	0.1604	0.1606	0.16	0.1603	0.1602	0.1603	0.1602	0.1601	0.1602	0.1605	0.1604	0.1604	0.1603	0.1614	0.1623	0.1634	0.1643	0.166	0.1679	0.1703	0.1733	0.1757	0.1795
D1	0.2075	0.1738	0.172	0.1738	0.1813	0.1941	0.2093	0.2311	0.2583	0.2879	0.3151	0.3429	0.3661	0.3814	0.3954	0.4104	0.4247	0.4407	0.4572	0.4774	0.4981	0.5216	0.5459	0.5674	0.5865	0.6079	0.6257	0.6445	0.66	0.6759	0.6915	0.7074	0.7223	0.7364	0.75	0.7627	0.7749	0.7847	0.793	0.8062	0.8212	0.8308	0.8398	0.853	0.8663	0.8793	0.8878	0.8962	0.9086
E1	0.1984	0.1767	0.1861	0.1975	0.2115	0.2287	0.2478	0.2693	0.2949	0.3207	0.3471	0.3735	0.4009	0.4244	0.442	0.4596	0.4769	0.4942	0.5112	0.5293	0.5468	0.5655	0.5829	0.6002	0.6174	0.6333	0.6492	0.6638	0.6797	0.6936	0.7059	0.7203	0.7362	0.7504	0.7651	0.7802	0.7881	0.8038	0.8125	0.8202	0.835	0.8479	0.8598	0.8731	0.8856	0.8993	0.9075	0.9163	0.926
F1	0.1857	0.1655	0.1713	0.1779	0.1845	0.196	0.2105	0.2304	0.2555	0.2845	0.313	0.3433	0.3734	0.3968	0.4149	0.4312	0.4474	0.4636	0.4798	0.4951	0.5117	0.53	0.5467	0.5635	0.5785	0.5948	0.6094	0.6255	0.638	0.6537	0.6689	0.683	0.6944	0.7063	0.72	0.7316	0.741	0.7497	0.7564	0.7667	0.7806	0.7866	0.7929	0.8034	0.8159	0.8269	0.8328	0.839	0.8492
G1	0.2078	0.1826	0.1857	0.1918	0.2031	0.2182	0.2359	0.2558	0.2707	0.2803	0.2923	0.3053	0.3181	0.3306	0.3446	0.3614	0.3795	0.4005	0.4244	0.4491	0.4759	0.5024	0.5211	0.5364	0.551	0.5643	0.577	0.589	0.5997	0.6095	0.6189	0.6276	0.6351	0.6407	0.649	0.6567	0.6655	0.6736	0.6817	0.6913	0.7027	0.7117	0.7205	0.7333	0.7454	0.7573	0.7674	0.7782	0.7896
H1	0.2002	0.1807	0.1731	0.1762	0.1855	0.1993	0.2144	0.2357	0.261	0.2884	0.3157	0.3428	0.3684	0.3872	0.4045	0.4198	0.4347	0.451	0.4678	0.4865	0.5041	0.5248	0.5436	0.563	0.5821	0.5996	0.6159	0.6336	0.6479	0.6655	0.6831	0.7003	0.7144	0.7307	0.7488	0.7633	0.7775	0.791	0.8018	0.8156	0.8318	0.8436	0.8539	0.8687	0.8807	0.8936	0.9031	0.9129	0.9233
I1	0.2511	0.2234	0.227	0.2302	0.2324	0.2351	0.2338	0.2342	0.2349	0.2347	0.2361	0.2418	0.2471	0.2551	0.2651	0.2767	0.2902	0.3068	0.3269	0.3497	0.3747	0.4011	0.4276	0.453	0.478	0.5002	0.5157	0.5291	0.5411	0.5529	0.5665	0.5827	0.5982	0.6123	0.6246	0.6325	0.641	0.6493	0.6575	0.6665	0.6825	0.6883	0.6941	0.7101	0.725	0.7355	0.7408	0.7512	0.759
J1	0.3588	0.3343	0.3258	0.3273	0.3323	0.3429	0.356	0.3761	0.3991	0.4243	0.4491	0.4746	0.4965	0.5121	0.5264	0.5406	0.5562	0.5709	0.5856	0.6022	0.6194	0.6393	0.657	0.6748	0.693	0.7097	0.7255	0.7422	0.7568	0.7747	0.7928	0.8077	0.8206	0.8331	0.8529	0.8667	0.8836	0.8935	0.9049	0.9178	0.9368	0.9448	0.9521	0.9732	0.988	0.9994	1.0073	1.0191	1.0307
K1	0.3568	0.3444	0.3562	0.3699	0.3856	0.4048	0.4207	0.4239	0.4216	0.4178	0.4108	0.4053	0.4027	0.3997	0.4006	0.4042	0.4101	0.4157	0.4216	0.4261	0.4318	0.437	0.443	0.4482	0.4556	0.4653	0.4785	0.4914	0.5074	0.5247	0.5427	0.5639	0.5866	0.6113	0.6338	0.6483	0.6659	0.683	0.6872	0.7121	0.7143	0.7214	0.7404	0.7605	0.7658	0.7683	0.7725	0.7806	0.7939
L1	0.2623	0.2574	0.251	0.2452	0.2402	0.2365	0.2324	0.2296	0.2276	0.2278	0.2275	0.226	0.2251	0.2242	0.2234	0.2221	0.221	0.2204	0.2196	0.2187	0.2181	0.2174	0.2166	0.216	0.2154	0.2149	0.2146	0.2141	0.2136	0.2135	0.2133	0.213	0.2127	0.2127	0.2122	0.2119	0.2117	0.2111	0.2108	0.2105	0.2104	0.2103	0.2098	0.2098	0.2096	0.2096	0.2093	0.209	0.2091
A2	0.1174	0.0873	0.087	0.0872	0.0872	0.0873	0.0871	0.0873	0.0873	0.0873	0.0872	0.0872	0.0873	0.0871	0.087	0.087	0.087	0.087	0.0869	0.0871	0.0872	0.0871	0.087	0.0871	0.087	0.0872	0.0873	0.0872	0.0872	0.0873	0.0872	0.0872	0.0871	0.0872	0.0872	0.0872	0.0872	0.0872	0.0872	0.0871	0.0871	0.0872	0.0871	0.087	0.0868	0.0869	0.0868	0.0868	0.0868
B2	0.2134	0.1643	0.1735	0.1775	0.1848	0.1985	0.2134	0.2329	0.2564	0.2841	0.3117	0.3387	0.3684	0.3922	0.4086	0.4238	0.4399	0.4557	0.4723	0.488	0.5052	0.5267	0.5431	0.5579	0.573	0.5866	0.6009	0.6123	0.6206	0.6358	0.6484	0.6628	0.6724	0.6844	0.7	0.7098	0.7199	0.7291	0.7348	0.7473	0.7584	0.7649	0.7655	0.7829	0.7954	0.8034	0.809	0.8209	0.8328
C2	0.2058	0.1657	0.1642	0.1631	0.1637	0.1654	0.1668	0.1695	0.1741	0.1786	0.184	0.1913	0.2002	0.2111	0.2249	0.2412	0.2599	0.281	0.3011	0.3242	0.3475	0.3672	0.3791	0.3896	0.4004	0.4099	0.4208	0.4312	0.4417	0.4524	0.4619	0.472	0.481	0.49	0.4998	0.5097	0.5185	0.5291	0.5377	0.5517	0.5647	0.5762	0.5834	0.6006	0.6187	0.6309	0.6386	0.6518	0.6668
D2	0.2051	0.1696	0.175	0.1808	0.1919	0.2078	0.2269	0.2492	0.2768	0.3066	0.3377	0.3673	0.3976	0.4195	0.4387	0.4591	0.479	0.4974	0.519	0.5365	0.5567	0.5805	0.5999	0.6191	0.6382	0.6545	0.6726	0.6893	0.7027	0.7191	0.7342	0.7498	0.762	0.7755	0.7933	0.8041	0.8158	0.8253	0.8347	0.8467	0.8588	0.8668	0.8729	0.8866	0.8985	0.9076	0.9131	0.9251	0.9329
E2	0.2187	0.1694	0.1705	0.1692	0.1771	0.1895	0.2044	0.2242	0.2524	0.2815	0.3119	0.3406	0.3658	0.3808	0.3963	0.4132	0.4307	0.4489	0.4708	0.487	0.5069	0.5348	0.5553	0.574	0.5948	0.6112	0.6311	0.6473	0.6602	0.6795	0.6951	0.7128	0.7266	0.7413	0.7585	0.771	0.7825	0.7949	0.8047	0.8188	0.8307	0.838	0.8476	0.8597	0.8709	0.8799	0.8879	0.8983	0.906
F2	0.1848	0.1859	0.1879	0.194	0.2028	0.215	0.2276	0.2443	0.2655	0.2903	0.3188	0.3456	0.3723	0.3931	0.4087	0.4243	0.4398	0.4555	0.4707	0.4863	0.5017	0.5204	0.537	0.5534	0.5704	0.5851	0.6022	0.6169	0.6286	0.6437	0.6581	0.6731	0.6861	0.7008	0.7149	0.7299	0.7427	0.757	0.7667	0.7818	0.7953	0.8069	0.8167	0.8307	0.8458	0.8575	0.8701	0.8793	0.8936
G2	0.2055	0.1705	0.168	0.1691	0.1778	0.192	0.2083	0.2238	0.2379	0.2467	0.2537	0.2582	0.2598	0.2635	0.2655	0.2708	0.2765	0.2855	0.2964	0.3113	0.3288	0.3515	0.3755	0.398	0.4161	0.4278	0.4435	0.4572	0.4676	0.4824	0.4988	0.5114	0.5195	0.5307	0.5441	0.5549	0.5684	0.5804	0.588	0.5999	0.6143	0.6237	0.6268	0.6496	0.6657	0.6798	0.6909	0.7057	0.7189
H2	0.1908	0.1821	0.181	0.1826	0.191	0.2056	0.2244	0.2471	0.2727	0.3018	0.3307	0.3599	0.3872	0.4094	0.4273	0.4461	0.4641	0.4825	0.5024	0.5211	0.5402	0.5631	0.5824	0.6008	0.6206	0.6373	0.6554	0.6727	0.687	0.7046	0.7207	0.7368	0.751	0.7658	0.7813	0.7937	0.8071	0.8183	0.8302	0.843	0.8557	0.8661	0.8752	0.8872	0.8964	0.9065	0.9149	0.9242	0.933
I2	0.2004	0.171	0.1752	0.174	0.174	0.1763	0.1758	0.1749	0.174	0.1742	0.1743	0.1753	0.177	0.179	0.182	0.1857	0.191	0.1974	0.2059	0.2171	0.2311	0.247	0.267	0.2894	0.3144	0.3372	0.363	0.3876	0.4093	0.4265	0.4386	0.4498	0.4606	0.4707	0.4827	0.496	0.5109	0.5231	0.533	0.5482	0.5601	0.5694	0.5763	0.5965	0.6138	0.6252	0.6333	0.6471	0.6599
J2	0.2392	0.1845	0.1885	0.1923	0.202	0.2172	0.2355	0.2577	0.2841	0.313	0.3435	0.3723	0.3982	0.4176	0.4352	0.4542	0.4729	0.4917	0.5116	0.5315	0.5511	0.5756	0.5958	0.6173	0.6369	0.6557	0.6751	0.6933	0.7084	0.7291	0.7477	0.7642	0.7775	0.7907	0.8103	0.822	0.8371	0.8477	0.8585	0.8698	0.8828	0.8911	0.8969	0.9138	0.9244	0.9332	0.9392	0.9498	0.9587
K2	0.1822	0.1693	0.1689	0.1701	0.1738	0.1783	0.1817	0.1841	0.1857	0.1875	0.1906	0.1941	0.199	0.2048	0.2126	0.2233	0.2347	0.2501	0.2706	0.2916	0.3139	0.341	0.368	0.3898	0.4037	0.4142	0.4245	0.4355	0.4451	0.456	0.469	0.4809	0.4923	0.5046	0.5188	0.5311	0.543	0.5556	0.565	0.5785	0.593	0.6007	0.603	0.6261	0.6429	0.6521	0.6598	0.6712	0.6878
L2	0.2546	0.2548	0.2547	0.2542	0.2523	0.2525	0.2524	0.2465	0.24	0.2378	0.2355	0.2332	0.2319	0.231	0.2305	0.2298	0.2292	0.2285	0.2283	0.228	0.2279	0.2283	0.2282	0.2284	0.228	0.2283	0.2287	0.2288	0.2293	0.2292	0.2293	0.2298	0.2299	0.23	0.2297	0.2299	0.2296	0.2298	0.2298	0.2299	0.2299	0.2299	0.2301	0.23	0.2305	0.2302	0.2306	0.2304	0.2309
A3	0.1287	0.0872	0.0869	0.087	0.087	0.0871	0.087	0.0868	0.0869	0.0869	0.0867	0.0867	0.0866	0.0866	0.0867	0.0867	0.0868	0.0868	0.0865	0.0868	0.0868	0.0869	0.0868	0.087	0.0868	0.087	0.0868	0.0869	0.0869	0.0867	0.0866	0.0866	0.0871	0.0866	0.0868	0.087	0.0868	0.0868	0.0868	0.0869	0.0865	0.0867	0.0866	0.0867	0.0867	0.0867	0.0869	0.0869	0.0869
B3	0.2024	0.1686	0.1645	0.1683	0.1731	0.1823	0.193	0.2072	0.2256	0.247	0.2718	0.2961	0.3199	0.3403	0.3564	0.3675	0.3792	0.3923	0.4036	0.416	0.4282	0.4444	0.4554	0.4649	0.4734	0.4806	0.4872	0.4923	0.4934	0.4983	0.5016	0.5028	0.5023	0.5023	0.5048	0.5048	0.5042	0.5037	0.4984	0.5	0.5031	0.5009	0.4969	0.5007	0.5064	0.5078	0.5059	0.5081	0.512
C3	0.1935	0.1673	0.1691	0.1688	0.1674	0.1666	0.1652	0.1639	0.163	0.1616	0.1611	0.1602	0.1611	0.1607	0.1602	0.1599	0.1597	0.1596	0.1592	0.1585	0.1586	0.1606	0.1606	0.1608	0.1602	0.1599	0.1602	0.1606	0.1604	0.1616	0.1629	0.165	0.1662	0.1688	0.1716	0.1737	0.1758	0.1786	0.1813	0.1855	0.1905	0.1932	0.1955	0.2018	0.2083	0.2141	0.2176	0.2218	0.2282
D3	0.1999	0.1694	0.1693	0.1718	0.1808	0.193	0.2073	0.226	0.2501	0.2773	0.3051	0.3341	0.3613	0.3811	0.3982	0.4143	0.4299	0.4456	0.4619	0.4777	0.4939	0.5147	0.5344	0.553	0.5717	0.5896	0.6077	0.6241	0.6359	0.6546	0.6709	0.6888	0.7005	0.7156	0.7366	0.7501	0.7631	0.7741	0.7792	0.7942	0.8107	0.817	0.8159	0.839	0.8574	0.8678	0.8708	0.8802	0.8967
E3	0.206	0.1713	0.1746	0.1769	0.1838	0.1944	0.2085	0.2265	0.2499	0.2749	0.3019	0.3319	0.3625	0.3843	0.4012	0.4177	0.4353	0.4498	0.4669	0.4819	0.4986	0.5202	0.5404	0.558	0.577	0.5932	0.6092	0.6245	0.6351	0.6514	0.6664	0.6815	0.6908	0.7045	0.721	0.7334	0.7436	0.7533	0.7562	0.7689	0.7834	0.7861	0.7835	0.8048	0.8267	0.8355	0.8387	0.8448	0.8647
F3	0.1989	0.179	0.1766	0.1809	0.1915	0.2056	0.2211	0.2417	0.2667	0.2951	0.3255	0.3553	0.3843	0.4091	0.4257	0.4441	0.463	0.4815	0.5021	0.52	0.5406	0.5632	0.5848	0.6045	0.6241	0.6431	0.6612	0.6808	0.6964	0.7139	0.7306	0.7462	0.7613	0.777	0.7921	0.8052	0.8161	0.8275	0.8373	0.8496	0.8614	0.871	0.8801	0.8918	0.9016	0.9111	0.9208	0.9311	0.9408
G3	0.2049	0.182	0.1869	0.1955	0.201	0.2142	0.2287	0.2437	0.2571	0.2672	0.2742	0.2832	0.2933	0.302	0.3111	0.3217	0.3322	0.3444	0.3602	0.3746	0.3926	0.4145	0.4392	0.4638	0.4905	0.511	0.5268	0.5415	0.5558	0.5708	0.5845	0.5962	0.6094	0.6223	0.6328	0.6448	0.6513	0.6604	0.671	0.6824	0.6922	0.7033	0.715	0.7248	0.736	0.7474	0.7587	0.768	0.7792
H3	0.1874	0.1615	0.1636	0.1661	0.1716	0.1822	0.1956	0.2136	0.2362	0.2645	0.2943	0.3238	0.3514	0.3786	0.3991	0.4166	0.4354	0.4547	0.4736	0.4922	0.5103	0.5297	0.5487	0.5669	0.5848	0.6018	0.6192	0.6361	0.6517	0.6677	0.6827	0.6975	0.7126	0.727	0.7387	0.7523	0.7655	0.7767	0.7877	0.8008	0.8121	0.825	0.8371	0.8466	0.8584	0.8704	0.8821	0.8895	0.9001
I3	0.1882	0.1663	0.1703	0.1731	0.177	0.1808	0.1825	0.1843	0.1874	0.1915	0.1968	0.2032	0.2114	0.2214	0.2326	0.2467	0.2634	0.2806	0.3039	0.3257	0.352	0.3842	0.4127	0.4398	0.4667	0.4895	0.5067	0.522	0.534	0.5517	0.5682	0.5869	0.6006	0.6165	0.634	0.6464	0.6575	0.665	0.6742	0.6834	0.6948	0.7012	0.7045	0.7211	0.7326	0.7405	0.7448	0.7546	0.7676
J3	0.1898	0.1703	0.1716	0.1748	0.1798	0.1908	0.2047	0.2224	0.2446	0.2698	0.2952	0.3199	0.3427	0.3629	0.3772	0.3905	0.4052	0.4209	0.4375	0.4547	0.4716	0.4898	0.5079	0.524	0.5413	0.5571	0.5732	0.5888	0.6007	0.6186	0.6356	0.6512	0.6637	0.6774	0.6973	0.71	0.7259	0.7369	0.7457	0.76	0.7758	0.7823	0.7865	0.808	0.8244	0.8345	0.8399	0.8528	0.8674
K3	0.1816	0.1681	0.1724	0.1725	0.1755	0.1796	0.1824	0.1847	0.1873	0.1907	0.1947	0.1989	0.2048	0.2135	0.2227	0.235	0.2493	0.2654	0.2859	0.308	0.3325	0.3608	0.3885	0.4146	0.437	0.4524	0.4679	0.4828	0.4972	0.5164	0.5337	0.5499	0.5634	0.5773	0.5967	0.6117	0.627	0.6402	0.6506	0.6645	0.6807	0.6892	0.6948	0.7127	0.7267	0.7368	0.7456	0.7577	0.7686
L3	0.2273	0.2202	0.2137	0.2085	0.2038	0.2008	0.1983	0.1969	0.1946	0.1938	0.1925	0.1913	0.191	0.1895	0.1889	0.1879	0.188	0.187	0.1867	0.1866	0.1857	0.1857	0.1858	0.1853	0.1852	0.1846	0.1842	0.1845	0.1841	0.1831	0.1833	0.1835	0.1833	0.1824	0.1826	0.1829	0.1827	0.1821	0.1824	0.1822	0.1816	0.1823	0.1817	0.1824	0.1818	0.1819	0.1818	0.1807	0.1816
A4	0.1145	0.0897	0.0895	0.0895	0.0894	0.0898	0.0895	0.0895	0.0896	0.0895	0.0896	0.0895	0.0895	0.0894	0.0895	0.0895	0.0896	0.0896	0.0893	0.0893	0.0895	0.0894	0.0892	0.0893	0.0896	0.0893	0.0893	0.0893	0.0895	0.0894	0.0895	0.0896	0.0894	0.0894	0.0894	0.0893	0.0895	0.0894	0.0898	0.0892	0.0892	0.0893	0.0892	0.0892	0.0893	0.0894	0.0894	0.0893	0.0893
B4	0.1853	0.1533	0.1572	0.1625	0.1673	0.1752	0.1855	0.1983	0.2138	0.2328	0.2548	0.2794	0.3048	0.3281	0.35	0.368	0.3819	0.3946	0.4092	0.4217	0.436	0.453	0.4688	0.4788	0.49	0.4992	0.5066	0.513	0.5135	0.5207	0.5231	0.5267	0.526	0.5283	0.5337	0.5342	0.5336	0.5327	0.5301	0.5337	0.5374	0.5341	0.5259	0.5366	0.5433	0.5424	0.5419	0.5446	0.5508
C4	0.1873	0.1599	0.1607	0.1611	0.1633	0.1646	0.1621	0.1619	0.1613	0.1608	0.1592	0.1594	0.1596	0.1589	0.1587	0.1589	0.1586	0.1585	0.1587	0.1584	0.1582	0.1595	0.16	0.1598	0.1607	0.1611	0.1612	0.1626	0.1637	0.1658	0.1676	0.1706	0.1737	0.1777	0.1826	0.1879	0.1944	0.2017	0.2104	0.2213	0.233	0.2462	0.2583	0.2737	0.2897	0.3052	0.3197	0.3383	0.3584
D4	0.1896	0.1646	0.1666	0.167	0.1736	0.1856	0.202	0.2217	0.2467	0.2748	0.3023	0.3279	0.3527	0.3706	0.3886	0.4071	0.4276	0.4476	0.468	0.489	0.5107	0.5357	0.5578	0.5766	0.5942	0.6129	0.6303	0.6465	0.6607	0.6765	0.6911	0.7064	0.72	0.7344	0.7455	0.7583	0.7706	0.7819	0.7916	0.8041	0.8149	0.8259	0.8366	0.8456	0.8565	0.8681	0.8783	0.8847	0.8948
E4	0.2002	0.1777	0.1837	0.1848	0.1903	0.2032	0.2199	0.2384	0.2617	0.2893	0.3158	0.3431	0.3676	0.384	0.3989	0.4146	0.4307	0.4454	0.4642	0.4821	0.5019	0.5231	0.5441	0.5624	0.5814	0.5978	0.6174	0.6333	0.6449	0.6609	0.6753	0.6927	0.7037	0.717	0.7335	0.747	0.7589	0.7708	0.7766	0.7895	0.8054	0.8083	0.8083	0.8269	0.8452	0.8522	0.8554	0.8649	0.8816
F4	0.1707	0.1779	0.1748	0.1792	0.1873	0.2006	0.2151	0.2372	0.2627	0.2916	0.3258	0.3572	0.3884	0.4179	0.438	0.4581	0.478	0.4965	0.5176	0.5371	0.5605	0.5863	0.6097	0.6285	0.6498	0.6702	0.6894	0.7101	0.7283	0.7469	0.7646	0.7825	0.7975	0.8133	0.8289	0.8444	0.8582	0.8716	0.8844	0.8988	0.9107	0.9231	0.9345	0.946	0.956	0.9665	0.9775	0.9867	0.9962
G4	0.1989	0.1841	0.1858	0.1926	0.2027	0.2123	0.2232	0.2389	0.2513	0.2661	0.2769	0.2883	0.2887	0.3047	0.3176	0.3266	0.3423	0.3617	0.3851	0.4095	0.4288	0.4436	0.4564	0.47	0.4852	0.4974	0.5177	0.5345	0.5486	0.5622	0.5754	0.5896	0.6044	0.6177	0.6315	0.6418	0.6497	0.6683	0.6776	0.6868	0.6927	0.7024	0.7166	0.7249	0.7343	0.7461	0.7578	0.7686	0.7778
H4	0.1887	0.1654	0.1715	0.1762	0.1837	0.1948	0.208	0.2253	0.2476	0.2747	0.3024	0.3293	0.3554	0.3761	0.3923	0.407	0.4225	0.4375	0.455	0.4713	0.4899	0.512	0.5327	0.5501	0.5698	0.5865	0.6032	0.6191	0.6313	0.6473	0.6631	0.6791	0.6886	0.7022	0.7208	0.7314	0.7409	0.7508	0.7593	0.7687	0.7843	0.7892	0.7867	0.8108	0.8246	0.8315	0.8363	0.8474	0.8635
I4	0.1849	0.1674	0.1725	0.1742	0.1763	0.1782	0.1779	0.1786	0.1796	0.1816	0.1862	0.1923	0.2001	0.2085	0.2176	0.2285	0.2412	0.2559	0.2743	0.2948	0.3187	0.3485	0.3766	0.4033	0.4339	0.457	0.4772	0.4926	0.5032	0.5163	0.5281	0.542	0.5531	0.5701	0.594	0.6081	0.6226	0.6327	0.6393	0.6495	0.665	0.6687	0.6703	0.6882	0.7024	0.7112	0.7147	0.7265	0.7402
J4	0.1904	0.1741	0.1747	0.1784	0.1876	0.2015	0.2195	0.2425	0.2706	0.3026	0.3332	0.3618	0.3877	0.4087	0.4267	0.4465	0.4661	0.4852	0.5056	0.5253	0.5465	0.5716	0.5931	0.6122	0.6328	0.6499	0.6672	0.6843	0.6985	0.717	0.7341	0.7507	0.7637	0.7785	0.7972	0.8091	0.823	0.8328	0.8444	0.8556	0.8695	0.8771	0.8828	0.9002	0.912	0.9201	0.9284	0.9394	0.9492
K4	0.1742	0.1681	0.1768	0.1795	0.1852	0.1919	0.1979	0.2021	0.2053	0.2065	0.2056	0.2056	0.2058	0.2065	0.2071	0.2079	0.2091	0.2101	0.2116	0.2135	0.2153	0.2188	0.2212	0.2245	0.2279	0.2315	0.2354	0.2416	0.248	0.2576	0.2685	0.2821	0.2986	0.3186	0.3427	0.3684	0.3967	0.424	0.4445	0.4601	0.4746	0.4848	0.49	0.5054	0.5209	0.5342	0.5445	0.5566	0.5704
L4	0.0867	0.0904	0.0906	0.0897	0.0899	0.0904	0.0905	0.0902	0.0897	0.0903	0.0895	0.0899	0.0907	0.0901	0.0905	0.0903	0.0908	0.0897	0.0906	0.0904	0.0903	0.0905	0.0901	0.0904	0.091	0.0902	0.0901	0.0902	0.0901	0.0905	0.0904	0.0908	0.0912	0.0905	0.0903	0.0909	0.0908	0.0908	0.091	0.0907	0.0908	0.0909	0.0909	0.0906	0.0907	0.0915	0.0911	0.091	0.0914
A5	0.1041	0.0866	0.0865	0.0866	0.0863	0.0864	0.0864	0.0863	0.0862	0.0861	0.0861	0.0865	0.0862	0.0862	0.0863	0.0864	0.0861	0.0861	0.0861	0.0859	0.0861	0.0862	0.0861	0.086	0.0862	0.0862	0.0862	0.0861	0.0859	0.0862	0.0863	0.0862	0.086	0.0862	0.0862	0.0861	0.0863	0.0863	0.0864	0.0861	0.0863	0.0861	0.0862	0.0863	0.0863	0.0863	0.0863	0.0862	0.0863
B5	0.1896	0.162	0.1631	0.1679	0.1725	0.1807	0.1905	0.203	0.2195	0.2402	0.262	0.2876	0.3108	0.3308	0.3481	0.3598	0.3713	0.384	0.3961	0.4082	0.4208	0.4374	0.451	0.4625	0.4734	0.4833	0.4921	0.4989	0.5027	0.5093	0.5133	0.5174	0.5178	0.5195	0.5234	0.5232	0.5237	0.5222	0.5174	0.5182	0.5235	0.5181	0.511	0.5162	0.5231	0.521	0.5162	0.5181	0.5222
C5	0.1921	0.1665	0.1688	0.1707	0.1701	0.1678	0.1656	0.1645	0.1633	0.1624	0.1609	0.1605	0.1605	0.1602	0.1601	0.16	0.1599	0.1599	0.1599	0.1599	0.1598	0.16	0.1598	0.1597	0.1594	0.1591	0.1589	0.1587	0.1585	0.1585	0.1582	0.1581	0.1581	0.1578	0.1574	0.1575	0.1574	0.1571	0.157	0.1572	0.1573	0.1573	0.1575	0.1579	0.1586	0.1594	0.1602	0.1611	0.1628
D5	0.1856	0.1625	0.1621	0.1672	0.1726	0.1825	0.1958	0.2137	0.2365	0.262	0.2884	0.3141	0.3395	0.3591	0.375	0.3897	0.4044	0.4185	0.4341	0.449	0.4645	0.4841	0.5007	0.5173	0.5324	0.5464	0.561	0.5745	0.5867	0.6019	0.6186	0.6339	0.6459	0.6607	0.6787	0.6922	0.7059	0.7187	0.7274	0.7426	0.7612	0.7717	0.7758	0.7999	0.8189	0.8318	0.8381	0.8519	0.8699
E5	0.1875	0.1651	0.1699	0.1736	0.1806	0.1907	0.2044	0.2214	0.2434	0.2703	0.2984	0.3287	0.3582	0.3809	0.3972	0.4151	0.4311	0.446	0.4644	0.4806	0.4989	0.5227	0.5437	0.5602	0.5776	0.5959	0.6133	0.6301	0.6419	0.6618	0.6802	0.6988	0.7094	0.7218	0.7437	0.7572	0.7686	0.7791	0.7831	0.7948	0.813	0.816	0.8136	0.8359	0.8568	0.8703	0.8676	0.8753	0.8924
F5	0.1758	0.1649	0.1727	0.1718	0.1794	0.1918	0.2067	0.2264	0.2501	0.2779	0.3042	0.3294	0.3529	0.3695	0.3834	0.3971	0.4105	0.4259	0.4415	0.4575	0.4731	0.4926	0.5088	0.5259	0.5416	0.5567	0.5736	0.5892	0.6008	0.6184	0.635	0.65	0.6624	0.676	0.6925	0.7042	0.7175	0.728	0.7356	0.7464	0.7609	0.768	0.7683	0.7881	0.8045	0.8137	0.8156	0.8264	0.8444
G5	0.1901	0.187	0.1971	0.2025	0.2141	0.2265	0.2407	0.2582	0.2724	0.2803	0.2802	0.2791	0.2872	0.288	0.2874	0.2885	0.2894	0.2914	0.2969	0.299	0.3037	0.3152	0.3251	0.3398	0.3574	0.3766	0.402	0.4286	0.4522	0.4711	0.4895	0.5077	0.5226	0.5397	0.5615	0.5806	0.6012	0.6207	0.6389	0.6568	0.6722	0.689	0.7034	0.7192	0.7326	0.7474	0.7601	0.7716	0.7836
H5	0.1779	0.166	0.1702	0.1716	0.1798	0.1928	0.2083	0.2271	0.2507	0.2776	0.3046	0.3308	0.3563	0.3726	0.3883	0.4039	0.4178	0.4328	0.4492	0.4667	0.4831	0.5057	0.5254	0.542	0.5594	0.5768	0.5931	0.6107	0.6234	0.6406	0.6588	0.6744	0.6864	0.7002	0.7189	0.7303	0.7437	0.7515	0.7593	0.7707	0.7871	0.7937	0.7932	0.8162	0.8321	0.8424	0.8444	0.8561	0.8753
I5	0.1714	0.1632	0.1668	0.1687	0.1725	0.1789	0.1778	0.1761	0.1759	0.1744	0.1735	0.1746	0.1759	0.1782	0.1811	0.1846	0.1893	0.1959	0.2052	0.2165	0.2304	0.2482	0.2683	0.2916	0.3164	0.3409	0.3656	0.3923	0.4158	0.4326	0.448	0.4621	0.4748	0.4888	0.5033	0.5165	0.5308	0.5448	0.5546	0.5682	0.5834	0.5906	0.5961	0.6152	0.6324	0.6456	0.6522	0.6646	0.6807
J5	0.1862	0.1781	0.1792	0.1814	0.1911	0.2052	0.2197	0.2388	0.2647	0.2937	0.3223	0.349	0.3738	0.392	0.408	0.4249	0.4406	0.4587	0.4774	0.4972	0.5175	0.5394	0.5582	0.5752	0.5924	0.609	0.6255	0.6405	0.6521	0.6672	0.6824	0.6961	0.7053	0.7167	0.7349	0.7446	0.7613	0.7671	0.7754	0.7846	0.7996	0.8048	0.8041	0.8259	0.8437	0.8517	0.8528	0.8635	0.8785
K5	0.1821	0.1669	0.1723	0.1752	0.181	0.1882	0.191	0.1937	0.1961	0.1981	0.1988	0.2002	0.2019	0.2037	0.2066	0.2095	0.2148	0.2222	0.2305	0.2407	0.2534	0.2717	0.2903	0.3135	0.3387	0.3673	0.397	0.4272	0.4446	0.4594	0.4771	0.4936	0.5095	0.524	0.5407	0.5542	0.5788	0.5897	0.6008	0.6139	0.6392	0.6472	0.6546	0.6768	0.6882	0.6975	0.7046	0.7177	0.7325
L5	0.0869	0.0885	0.0884	0.0881	0.0879	0.0878	0.0877	0.0878	0.0878	0.0878	0.0878	0.0878	0.0879	0.0879	0.0879	0.0878	0.088	0.0879	0.0878	0.0878	0.0879	0.088	0.0878	0.0879	0.0879	0.088	0.0879	0.0879	0.0879	0.0879	0.0879	0.088	0.0879	0.088	0.0879	0.088	0.088	0.088	0.0879	0.0879	0.088	0.088	0.088	0.088	0.0881	0.088	0.0881	0.088	0.0881
A6	0.0897	0.087	0.087	0.0869	0.0868	0.0869	0.0868	0.0869	0.0869	0.0869	0.0867	0.0867	0.0867	0.0867	0.0867	0.0866	0.087	0.0867	0.0868	0.0866	0.0867	0.0868	0.0866	0.0867	0.0866	0.0867	0.0867	0.0866	0.0869	0.087	0.0867	0.0868	0.0867	0.0868	0.0867	0.0866	0.0866	0.0867	0.0867	0.0867	0.0867	0.0866	0.0868	0.0867	0.087	0.0866	0.0869	0.0867	0.0867
B6	0.1786	0.1661	0.1702	0.1725	0.1793	0.1882	0.1997	0.2151	0.235	0.2579	0.2839	0.3082	0.3316	0.3529	0.3658	0.3808	0.3903	0.402	0.4135	0.4249	0.437	0.4518	0.4653	0.4775	0.4884	0.4999	0.5106	0.5204	0.525	0.5352	0.5431	0.5499	0.5522	0.5565	0.5617	0.5638	0.5647	0.5629	0.5577	0.5586	0.5622	0.5577	0.5489	0.5534	0.5576	0.5571	0.553	0.5531	0.5557
C6	0.1759	0.1686	0.1724	0.17	0.1686	0.1665	0.1647	0.1648	0.1648	0.1644	0.1633	0.1626	0.1624	0.1625	0.1615	0.1603	0.1597	0.1588	0.1587	0.1585	0.1585	0.1589	0.1599	0.1606	0.1615	0.1627	0.1645	0.1665	0.1688	0.1719	0.1755	0.1798	0.1845	0.1904	0.1978	0.2064	0.2168	0.2285	0.2408	0.2541	0.2663	0.2801	0.2931	0.3102	0.3287	0.3488	0.3679	0.3821	0.3921
D6	0.1732	0.1636	0.1641	0.163	0.1693	0.1802	0.1936	0.2108	0.2333	0.2596	0.2868	0.3128	0.3368	0.3534	0.367	0.381	0.3937	0.4074	0.4219	0.4366	0.4519	0.4732	0.4902	0.5073	0.523	0.5378	0.5538	0.5689	0.5795	0.5973	0.6144	0.6292	0.6403	0.6534	0.6712	0.6851	0.6957	0.7058	0.7137	0.7265	0.7427	0.7502	0.7485	0.7683	0.7856	0.7945	0.7989	0.809	0.8253
E6	0.1755	0.1636	0.1664	0.1683	0.1741	0.1841	0.1962	0.2132	0.2345	0.2597	0.2869	0.3135	0.3394	0.358	0.3729	0.3875	0.3998	0.4129	0.4274	0.4422	0.4586	0.4825	0.5023	0.5201	0.5371	0.5531	0.5694	0.5841	0.5924	0.6105	0.6277	0.6435	0.653	0.6656	0.681	0.694	0.7086	0.7132	0.7245	0.7359	0.7484	0.7495	0.7451	0.766	0.7878	0.7967	0.7991	0.8089	0.8261
F6	0.1817	0.1644	0.1669	0.1695	0.1756	0.1863	0.2004	0.2199	0.2442	0.2718	0.299	0.3238	0.3479	0.3635	0.3781	0.3926	0.4065	0.4218	0.4383	0.4558	0.4733	0.4968	0.5166	0.535	0.5526	0.5709	0.5869	0.6039	0.6151	0.6328	0.6495	0.6651	0.6782	0.6914	0.7114	0.7223	0.7327	0.7413	0.7479	0.7592	0.7732	0.7796	0.7759	0.7968	0.8135	0.8199	0.8243	0.8339	0.8509
G6	0.1902	0.1766	0.1809	0.1813	0.1877	0.1979	0.2128	0.23	0.2454	0.2557	0.2649	0.2712	0.2794	0.2862	0.2913	0.2967	0.3034	0.3118	0.3242	0.336	0.3521	0.3738	0.3965	0.4203	0.4431	0.4585	0.472	0.4856	0.4962	0.5112	0.5251	0.5378	0.546	0.5587	0.5766	0.5883	0.6023	0.6117	0.6209	0.6337	0.6498	0.6584	0.6628	0.6804	0.695	0.705	0.7127	0.7244	0.7383
H6	0.189	0.1721	0.1712	0.1702	0.1759	0.1874	0.2009	0.2177	0.2395	0.2645	0.2908	0.3152	0.3388	0.3567	0.3709	0.3851	0.3974	0.4101	0.4231	0.4366	0.4492	0.4632	0.4767	0.4901	0.5027	0.5148	0.526	0.538	0.5482	0.5592	0.5708	0.5812	0.5904	0.6012	0.6132	0.6232	0.6328	0.6406	0.6462	0.6574	0.6687	0.6751	0.6767	0.6923	0.7032	0.7103	0.7151	0.7238	0.7352
I6	0.1623	0.1577	0.1596	0.1617	0.1641	0.1667	0.1684	0.1699	0.1715	0.174	0.1775	0.1822	0.1884	0.196	0.2056	0.2176	0.2323	0.2499	0.2714	0.2948	0.3192	0.3436	0.3697	0.3956	0.4135	0.4283	0.4423	0.4554	0.4677	0.4794	0.4894	0.4985	0.506	0.5147	0.5224	0.5294	0.5361	0.5418	0.5467	0.5509	0.5569	0.5618	0.5662	0.5734	0.579	0.5845	0.5885	0.5938	0.5994
J6	0.1864	0.1712	0.1772	0.1784	0.1878	0.2038	0.2225	0.2445	0.2715	0.3004	0.33	0.3568	0.3795	0.3959	0.412	0.4295	0.4458	0.4623	0.4798	0.4968	0.5155	0.5368	0.5566	0.5755	0.5937	0.6116	0.6279	0.6438	0.6564	0.6737	0.6911	0.7065	0.7176	0.7325	0.7526	0.7653	0.7812	0.7883	0.7964	0.8085	0.8258	0.8313	0.8302	0.8549	0.8715	0.8795	0.8844	0.8973	0.9111
K6	0.1805	0.1666	0.1704	0.1731	0.1783	0.1841	0.1886	0.1913	0.1938	0.1948	0.1948	0.1959	0.1969	0.198	0.1995	0.2014	0.2034	0.2067	0.2109	0.2161	0.2223	0.2325	0.2417	0.2519	0.2646	0.2797	0.2959	0.3149	0.3346	0.3585	0.384	0.4085	0.4237	0.4346	0.4483	0.4599	0.472	0.4819	0.4896	0.4999	0.513	0.5212	0.5248	0.5415	0.5578	0.5686	0.5735	0.5819	0.5972
L6	0.0881	0.0897	0.0897	0.0897	0.0896	0.0897	0.0896	0.0896	0.0897	0.0896	0.0897	0.0896	0.0898	0.0897	0.0896	0.0897	0.0897	0.0896	0.0897	0.0897	0.0897	0.0898	0.0898	0.0897	0.0897	0.0898	0.0898	0.0898	0.0897	0.0899	0.0898	0.0899	0.09	0.0898	0.0898	0.0899	0.0899	0.0898	0.0898	0.0898	0.0898	0.09	0.0898	0.0899	0.09	0.0899	0.0898	0.0899	0.09
A7	0.086	0.0867	0.0867	0.0865	0.0865	0.0865	0.0865	0.0864	0.0866	0.0864	0.0864	0.0864	0.0864	0.0864	0.0863	0.0866	0.0863	0.0864	0.0864	0.0863	0.0866	0.0865	0.0864	0.0864	0.0868	0.0866	0.0866	0.0867	0.0863	0.0864	0.0865	0.0869	0.0866	0.087	0.0866	0.0863	0.0864	0.0868	0.0868	0.0869	0.0865	0.0869	0.0867	0.0867	0.0869	0.0873	0.0865	0.0867	0.0865
B7	0.1794	0.1627	0.1645	0.1709	0.1758	0.1841	0.1955	0.2096	0.2268	0.2476	0.2697	0.2923	0.3135	0.3329	0.3454	0.3565	0.3681	0.38	0.3919	0.4047	0.417	0.4313	0.444	0.4551	0.4655	0.4765	0.4854	0.4931	0.4967	0.5056	0.5131	0.5168	0.518	0.5197	0.5226	0.5213	0.5203	0.5157	0.508	0.5086	0.5108	0.5047	0.4938	0.5001	0.5053	0.5048	0.4976	0.4965	0.4992
C7	0.1758	0.168	0.1692	0.1709	0.1728	0.1725	0.1697	0.1691	0.1686	0.1686	0.168	0.1683	0.1679	0.1671	0.1664	0.1656	0.1648	0.1643	0.1639	0.1632	0.1633	0.1635	0.1634	0.1636	0.1636	0.1636	0.1636	0.1627	0.1627	0.1629	0.1629	0.163	0.1631	0.1633	0.1633	0.1636	0.164	0.1643	0.1648	0.1656	0.1667	0.1683	0.1694	0.1716	0.1736	0.1765	0.1799	0.1842	0.1903
D7	0.1767	0.1635	0.1643	0.1656	0.1721	0.1835	0.1968	0.214	0.2363	0.2616	0.2862	0.3115	0.3327	0.3465	0.3593	0.3723	0.3839	0.3966	0.4094	0.4231	0.4366	0.4538	0.469	0.4831	0.4972	0.5108	0.524	0.5365	0.5462	0.5594	0.5729	0.5859	0.5965	0.6087	0.6238	0.6355	0.6454	0.6546	0.6605	0.6748	0.6895	0.6983	0.6997	0.7178	0.7346	0.7475	0.7533	0.7662	0.7847
E7	0.1701	0.1687	0.1712	0.1726	0.1784	0.1881	0.2016	0.218	0.2388	0.2645	0.2892	0.3164	0.3401	0.3557	0.3687	0.3815	0.3926	0.4046	0.4169	0.4302	0.4438	0.4591	0.4754	0.4914	0.5056	0.5219	0.5374	0.554	0.5635	0.5793	0.5949	0.612	0.6238	0.6346	0.6503	0.6643	0.677	0.6868	0.6899	0.7035	0.7201	0.7259	0.726	0.7453	0.762	0.7726	0.7754	0.7855	0.8001
F7	0.1674	0.1624	0.1621	0.1643	0.1724	0.1852	0.2015	0.2226	0.2487	0.2764	0.3025	0.3275	0.3448	0.358	0.3724	0.3862	0.3987	0.4124	0.4273	0.4412	0.4553	0.4722	0.4864	0.5005	0.5148	0.5284	0.5403	0.5529	0.5636	0.5773	0.5929	0.6061	0.6173	0.6307	0.6455	0.656	0.6683	0.6792	0.6878	0.7006	0.7164	0.7248	0.7281	0.7492	0.7677	0.7803	0.7897	0.8067	0.8262
G7	0.1827	0.1735	0.1767	0.1746	0.1817	0.1941	0.2099	0.2246	0.2406	0.2533	0.2627	0.2709	0.2795	0.2865	0.2949	0.3045	0.3154	0.3291	0.3455	0.3634	0.3851	0.4068	0.4215	0.4345	0.4468	0.4605	0.4723	0.4842	0.4941	0.5066	0.5201	0.5301	0.5373	0.5494	0.5624	0.5693	0.5795	0.5892	0.5977	0.6107	0.6272	0.6342	0.64	0.6599	0.6783	0.6906	0.6972	0.7118	0.7273
H7	0.1768	0.1648	0.1655	0.1676	0.175	0.1868	0.2009	0.2182	0.2411	0.267	0.2914	0.3171	0.3383	0.3517	0.3642	0.3772	0.3895	0.403	0.4169	0.4311	0.4448	0.4635	0.4795	0.4944	0.5093	0.5235	0.5367	0.5513	0.5602	0.5754	0.5924	0.6063	0.6164	0.6308	0.6469	0.6587	0.6701	0.681	0.6868	0.7015	0.7184	0.7251	0.7252	0.7488	0.768	0.7797	0.7851	0.7998	0.8204
I7	0.1656	0.1605	0.1633	0.1657	0.1677	0.1693	0.1693	0.1694	0.1699	0.1701	0.1698	0.1711	0.1731	0.1762	0.18	0.1851	0.191	0.1993	0.2093	0.2224	0.2383	0.2591	0.2812	0.3049	0.33	0.3562	0.3844	0.4091	0.4245	0.4397	0.4562	0.4703	0.4812	0.494	0.5067	0.5173	0.5272	0.5352	0.5399	0.5513	0.5645	0.569	0.5681	0.59	0.6076	0.6174	0.6183	0.6274	0.6426
J7	0.1772	0.1655	0.1674	0.1699	0.1776	0.1907	0.207	0.2276	0.2532	0.281	0.3064	0.3337	0.3539	0.37	0.384	0.3971	0.4089	0.4226	0.4358	0.4503	0.4651	0.4843	0.5011	0.5171	0.5336	0.5492	0.5641	0.5783	0.5887	0.6051	0.623	0.6374	0.6479	0.6626	0.6826	0.6968	0.7127	0.7227	0.731	0.7467	0.7657	0.7737	0.7748	0.7996	0.8169	0.8278	0.8341	0.8485	0.8655
K7	0.1736	0.1646	0.1666	0.1676	0.1731	0.1783	0.1831	0.1879	0.1896	0.1914	0.1914	0.1934	0.1954	0.1982	0.2006	0.2046	0.2086	0.2129	0.22	0.2277	0.237	0.2516	0.2668	0.2839	0.3038	0.3241	0.3457	0.3701	0.3929	0.4094	0.4237	0.4352	0.448	0.4604	0.474	0.4886	0.5004	0.514	0.5213	0.5317	0.5428	0.5493	0.5521	0.5681	0.5851	0.5964	0.6009	0.6098	0.6257
L7	0.0863	0.0878	0.0878	0.0877	0.0876	0.0876	0.0875	0.0876	0.0876	0.0876	0.0876	0.0876	0.0877	0.0876	0.0876	0.0876	0.0876	0.0876	0.0876	0.0877	0.0877	0.0877	0.0877	0.0878	0.0879	0.0878	0.088	0.0879	0.0877	0.0877	0.088	0.0879	0.088	0.0879	0.088	0.0879	0.0877	0.0878	0.0877	0.0878	0.0877	0.0878	0.0878	0.0878	0.0877	0.0878	0.0878	0.0878	0.0879
A8	0.0942	0.0924	0.0923	0.0925	0.0928	0.0933	0.0931	0.0931	0.0931	0.0929	0.0934	0.0932	0.0931	0.0935	0.0931	0.0928	0.0929	0.0928	0.0931	0.0929	0.0931	0.0929	0.0928	0.093	0.0928	0.0929	0.0929	0.0929	0.0928	0.0928	0.093	0.093	0.0929	0.0929	0.0926	0.0929	0.0929	0.0929	0.0929	0.0929	0.0931	0.093	0.093	0.0928	0.0931	0.0929	0.093	0.093	0.0929
B8	0.1706	0.1607	0.1619	0.1685	0.1737	0.1821	0.1933	0.2063	0.2224	0.2418	0.2627	0.2885	0.3131	0.336	0.3544	0.367	0.3786	0.3895	0.4009	0.4139	0.4273	0.4401	0.4536	0.4654	0.475	0.4862	0.4957	0.5059	0.5109	0.5206	0.53	0.5358	0.5401	0.5445	0.5493	0.5526	0.5537	0.5527	0.5486	0.5515	0.5551	0.5524	0.5438	0.5501	0.5539	0.5537	0.5494	0.5488	0.5521
C8	0.1753	0.16	0.1593	0.1626	0.1665	0.1673	0.1664	0.1662	0.1661	0.1665	0.1666	0.1672	0.1678	0.1681	0.1683	0.1687	0.169	0.1694	0.1701	0.1705	0.171	0.1714	0.172	0.1728	0.1735	0.174	0.1746	0.1754	0.1757	0.1766	0.1772	0.1777	0.1784	0.1793	0.1798	0.1809	0.1814	0.1823	0.1835	0.1845	0.1863	0.1873	0.1882	0.1893	0.1907	0.1916	0.1931	0.1942	0.196
D8	0.1802	0.1719	0.1745	0.1731	0.1812	0.1945	0.2112	0.2281	0.2523	0.279	0.3036	0.3297	0.3483	0.3624	0.3759	0.389	0.4013	0.4138	0.4264	0.4416	0.4547	0.4701	0.4842	0.4994	0.5121	0.525	0.5383	0.5512	0.5626	0.5735	0.5868	0.5973	0.608	0.6186	0.6282	0.639	0.6469	0.6551	0.6616	0.6704	0.6803	0.6875	0.6914	0.7024	0.7117	0.7221	0.7272	0.7322	0.7409
E8	0.1863	0.1726	0.1701	0.1706	0.1784	0.1916	0.2078	0.2272	0.252	0.2805	0.3054	0.3329	0.354	0.3684	0.3809	0.3935	0.4047	0.4151	0.4264	0.4388	0.4509	0.4659	0.4796	0.4946	0.508	0.5215	0.5373	0.552	0.5619	0.5797	0.5972	0.6077	0.618	0.636	0.6481	0.6614	0.6715	0.6802	0.6795	0.6901	0.7067	0.7124	0.7118	0.7263	0.743	0.7506	0.7562	0.7615	0.7738
F8	0.1788	0.163	0.1661	0.1686	0.1744	0.1855	0.2004	0.2188	0.2431	0.2714	0.2985	0.3267	0.3499	0.3662	0.381	0.3965	0.4093	0.4228	0.4377	0.4534	0.4677	0.4834	0.4994	0.5149	0.5285	0.5441	0.5572	0.5704	0.5808	0.5951	0.6115	0.6256	0.6377	0.6517	0.668	0.681	0.6948	0.706	0.713	0.7269	0.7463	0.7566	0.7593	0.7795	0.7996	0.8118	0.8206	0.8316	0.8481
G8	0.1741	0.1693	0.1662	0.1658	0.1733	0.1849	0.1991	0.2139	0.2267	0.2372	0.244	0.2449	0.2486	0.2503	0.2523	0.2547	0.2581	0.2642	0.2708	0.2811	0.2922	0.3077	0.3262	0.3468	0.3695	0.3922	0.4094	0.4231	0.4345	0.4475	0.4601	0.4712	0.4791	0.4881	0.497	0.5041	0.5126	0.5141	0.5194	0.5264	0.5337	0.5403	0.5451	0.5547	0.5639	0.5718	0.5764	0.5829	0.5928
H8	0.1661	0.1622	0.1654	0.1678	0.1745	0.1868	0.202	0.221	0.2457	0.2732	0.3	0.3275	0.3521	0.3668	0.3804	0.3956	0.4094	0.4232	0.4368	0.4521	0.4673	0.4833	0.4996	0.5165	0.5317	0.5447	0.5594	0.5745	0.5863	0.6011	0.6198	0.6356	0.6457	0.6592	0.6776	0.6874	0.7	0.7087	0.7169	0.7307	0.7508	0.7584	0.7578	0.7832	0.8038	0.8165	0.8224	0.8342	0.8514
I8	0.1759	0.1663	0.1659	0.1666	0.1699	0.1731	0.1746	0.1766	0.1795	0.1843	0.1874	0.1935	0.2006	0.2089	0.2196	0.2319	0.2477	0.2691	0.2902	0.3145	0.3421	0.3729	0.3986	0.4165	0.432	0.448	0.4634	0.4795	0.4923	0.5061	0.5205	0.5339	0.5409	0.553	0.5664	0.5773	0.5863	0.5931	0.593	0.6006	0.6125	0.6177	0.6203	0.6366	0.6539	0.6674	0.6729	0.6832	0.7
J8	0.1727	0.1626	0.1643	0.1676	0.1748	0.1865	0.2007	0.2193	0.2429	0.2701	0.2964	0.3217	0.3456	0.3572	0.3699	0.3836	0.3961	0.4093	0.4227	0.4354	0.4506	0.4652	0.4799	0.4938	0.5064	0.5199	0.5336	0.5468	0.5585	0.5712	0.5837	0.5965	0.606	0.6188	0.6331	0.6447	0.6581	0.6664	0.6766	0.6882	0.7051	0.7136	0.7159	0.7363	0.7531	0.7638	0.7657	0.7795	0.7958
K8	0.1679	0.163	0.1625	0.1644	0.1686	0.1735	0.1769	0.1813	0.1846	0.1875	0.1915	0.1949	0.2004	0.2064	0.2145	0.2242	0.2367	0.2527	0.2694	0.2921	0.3135	0.3391	0.3644	0.3799	0.3904	0.4046	0.4173	0.4294	0.4426	0.4557	0.4692	0.4816	0.4939	0.5072	0.5182	0.5289	0.5392	0.5508	0.5597	0.5702	0.5775	0.5862	0.5915	0.6012	0.609	0.6181	0.6256	0.6325	0.6447
L8	0.2673	0.2681	0.2632	0.2571	0.2523	0.2482	0.247	0.2474	0.2461	0.2458	0.244	0.2433	0.2428	0.2419	0.2409	0.2405	0.2431	0.2383	0.2402	0.2382	0.2382	0.2381	0.237	0.2368	0.2366	0.2364	0.2361	0.236	0.235	0.2346	0.2345	0.2341	0.2347	0.2339	0.234	0.2335	0.2325	0.2334	0.2326	0.2325	0.2342	0.2323	0.2318	0.2323	0.233	0.2331	0.2329	0.2307	0.2314
End Time:	11/23/2024 12:23:35 PM
[truncated: 16 more columns]

## Sheet: Sheet1
Time [s]	Temp. [°C]	A1	B1	C1	D1	E1	F1	G1	H1	I1	J1	K1	A2	B2	C2	D2	E2	F2	G2	H2	I2	J2	K2	A3	B3	C3	D3	E3	F3	G3	H3	I3	J3	K3	A4	B4	C4	D4	E4	F4	G4	H4	I4	J4	K4	A5	B5	C5	D5
0	24.1	0.36	0.204	0.2104	0.2075	0.1984	0.1857	0.2078	0.2002	0.2511	0.3588	0.3568	0.1174	0.2134	0.2058	0.2051	0.2187	0.1848	0.2055	0.1908	0.2004	0.2392	0.1822	0.1287	0.2024	0.1935	0.1999	0.206	0.1989	0.2049	0.1874	0.1882	0.1898	0.1816	0.1145	0.1853	0.1873	0.1896	0.2002	0.1707	0.1989	0.1887	0.1849	0.1904	0.1742	0.1041	0.1896	0.1921	0.1856
942.7	37	0.3197	0.1638	0.163	0.1738	0.1767	0.1655	0.1826	0.1807	0.2234	0.3343	0.3444	0.0873	0.1643	0.1657	0.1696	0.1694	0.1859	0.1705	0.1821	0.171	0.1845	0.1693	0.0872	0.1686	0.1673	0.1694	0.1713	0.179	0.182	0.1615	0.1663	0.1703	0.1681	0.0897	0.1533	0.1599	0.1646	0.1777	0.1779	0.1841	0.1654	0.1674	0.1741	0.1681	0.0866	0.162	0.1665	0.1625
1885.3	37	0.306	0.1668	0.168	0.172	0.1861	0.1713	0.1857	0.1731	0.227	0.3258	0.3562	0.087	0.1735	0.1642	0.175	0.1705	0.1879	0.168	0.181	0.1752	0.1885	0.1689	0.0869	0.1645	0.1691	0.1693	0.1746	0.1766	0.1869	0.1636	0.1703	0.1716	0.1724	0.0895	0.1572	0.1607	0.1666	0.1837	0.1748	0.1858	0.1715	0.1725	0.1747	0.1768	0.0865	0.1631	0.1688	0.1621
2827.9	37	0.2959	0.173	0.1681	0.1738	0.1975	0.1779	0.1918	0.1762	0.2302	0.3273	0.3699	0.0872	0.1775	0.1631	0.1808	0.1692	0.194	0.1691	0.1826	0.174	0.1923	0.1701	0.087	0.1683	0.1688	0.1718	0.1769	0.1809	0.1955	0.1661	0.1731	0.1748	0.1725	0.0895	0.1625	0.1611	0.167	0.1848	0.1792	0.1926	0.1762	0.1742	0.1784	0.1795	0.0866	0.1679	0.1707	0.1672
3770.6	37	0.2899	0.1812	0.1706	0.1813	0.2115	0.1845	0.2031	0.1855	0.2324	0.3323	0.3856	0.0872	0.1848	0.1637	0.1919	0.1771	0.2028	0.1778	0.191	0.174	0.202	0.1738	0.087	0.1731	0.1674	0.1808	0.1838	0.1915	0.201	0.1716	0.177	0.1798	0.1755	0.0894	0.1673	0.1633	0.1736	0.1903	0.1873	0.2027	0.1837	0.1763	0.1876	0.1852	0.0863	0.1725	0.1701	0.1726
4713.2	37.2	0.2851	0.1888	0.1715	0.1941	0.2287	0.196	0.2182	0.1993	0.2351	0.3429	0.4048	0.0873	0.1985	0.1654	0.2078	0.1895	0.215	0.192	0.2056	0.1763	0.2172	0.1783	0.0871	0.1823	0.1666	0.193	0.1944	0.2056	0.2142	0.1822	0.1808	0.1908	0.1796	0.0898	0.1752	0.1646	0.1856	0.2032	0.2006	0.2123	0.1948	0.1782	0.2015	0.1919	0.0864	0.1807	0.1678	0.1825
5655.9	37.2	0.2811	0.1996	0.1702	0.2093	0.2478	0.2105	0.2359	0.2144	0.2338	0.356	0.4207	0.0871	0.2134	0.1668	0.2269	0.2044	0.2276	0.2083	0.2244	0.1758	0.2355	0.1817	0.087	0.193	0.1652	0.2073	0.2085	0.2211	0.2287	0.1956	0.1825	0.2047	0.1824	0.0895	0.1855	0.1621	0.202	0.2199	0.2151	0.2232	0.208	0.1779	0.2195	0.1979	0.0864	0.1905	0.1656	0.1958
6598.6	37.5	0.2779	0.2148	0.1696	0.2311	0.2693	0.2304	0.2558	0.2357	0.2342	0.3761	0.4239	0.0873	0.2329	0.1695	0.2492	0.2242	0.2443	0.2238	0.2471	0.1749	0.2577	0.1841	0.0868	0.2072	0.1639	0.226	0.2265	0.2417	0.2437	0.2136	0.1843	0.2224	0.1847	0.0895	0.1983	0.1619	0.2217	0.2384	0.2372	0.2389	0.2253	0.1786	0.2425	0.2021	0.0863	0.203	0.1645	0.2137
7541.2	37	0.2756	0.2327	0.1687	0.2583	0.2949	0.2555	0.2707	0.261	0.2349	0.3991	0.4216	0.0873	0.2564	0.1741	0.2768	0.2524	0.2655	0.2379	0.2727	0.174	0.2841	0.1857	0.0869	0.2256	0.163	0.2501	0.2499	0.2667	0.2571	0.2362	0.1874	0.2446	0.1873	0.0896	0.2138	0.1613	0.2467	0.2617	0.2627	0.2513	0.2476	0.1796	0.2706	0.2053	0.0862	0.2195	0.1633	0.2365
8483.8	37	0.2733	0.2521	0.1672	0.2879	0.3207	0.2845	0.2803	0.2884	0.2347	0.4243	0.4178	0.0873	0.2841	0.1786	0.3066	0.2815	0.2903	0.2467	0.3018	0.1742	0.313	0.1875	0.0869	0.247	0.1616	0.2773	0.2749	0.2951	0.2672	0.2645	0.1915	0.2698	0.1907	0.0895	0.2328	0.1608	0.2748	0.2893	0.2916	0.2661	0.2747	0.1816	0.3026	0.2065	0.0861	0.2402	0.1624	0.262
9426.5	36.9	0.2715	0.2734	0.1659	0.3151	0.3471	0.313	0.2923	0.3157	0.2361	0.4491	0.4108	0.0872	0.3117	0.184	0.3377	0.3119	0.3188	0.2537	0.3307	0.1743	0.3435	0.1906	0.0867	0.2718	0.1611	0.3051	0.3019	0.3255	0.2742	0.2943	0.1968	0.2952	0.1947	0.0896	0.2548	0.1592	0.3023	0.3158	0.3258	0.2769	0.3024	0.1862	0.3332	0.2056	0.0861	0.262	0.1609	0.2884
10369.1	37.1	0.2696	0.2971	0.1644	0.3429	0.3735	0.3433	0.3053	0.3428	0.2418	0.4746	0.4053	0.0872	0.3387	0.1913	0.3673	0.3406	0.3456	0.2582	0.3599	0.1753	0.3723	0.1941	0.0867	0.2961	0.1602	0.3341	0.3319	0.3553	0.2832	0.3238	0.2032	0.3199	0.1989	0.0895	0.2794	0.1594	0.3279	0.3431	0.3572	0.2883	0.3293	0.1923	0.3618	0.2056	0.0865	0.2876	0.1605	0.3141
11311.8	36.9	0.2681	0.3196	0.1636	0.3661	0.4009	0.3734	0.3181	0.3684	0.2471	0.4965	0.4027	0.0873	0.3684	0.2002	0.3976	0.3658	0.3723	0.2598	0.3872	0.177	0.3982	0.199	0.0866	0.3199	0.1611	0.3613	0.3625	0.3843	0.2933	0.3514	0.2114	0.3427	0.2048	0.0895	0.3048	0.1596	0.3527	0.3676	0.3884	0.2887	0.3554	0.2001	0.3877	0.2058	0.0862	0.3108	0.1605	0.3395
12254.4	37.1	0.267	0.3415	0.1625	0.3814	0.4244	0.3968	0.3306	0.3872	0.2551	0.5121	0.3997	0.0871	0.3922	0.2111	0.4195	0.3808	0.3931	0.2635	0.4094	0.179	0.4176	0.2048	0.0866	0.3403	0.1607	0.3811	0.3843	0.4091	0.302	0.3786	0.2214	0.3629	0.2135	0.0894	0.3281	0.1589	0.3706	0.384	0.4179	0.3047	0.3761	0.2085	0.4087	0.2065	0.0862	0.3308	0.1602	0.3591
13197.1	37	0.2656	0.3652	0.162	0.3954	0.442	0.4149	0.3446	0.4045	0.2651	0.5264	0.4006	0.087	0.4086	0.2249	0.4387	0.3963	0.4087	0.2655	0.4273	0.182	0.4352	0.2126	0.0867	0.3564	0.1602	0.3982	0.4012	0.4257	0.3111	0.3991	0.2326	0.3772	0.2227	0.0895	0.35	0.1587	0.3886	0.3989	0.438	0.3176	0.3923	0.2176	0.4267	0.2071	0.0863	0.3481	0.1601	0.375
14139.7	37	0.2643	0.3874	0.1618	0.4104	0.4596	0.4312	0.3614	0.4198	0.2767	0.5406	0.4042	0.087	0.4238	0.2412	0.4591	0.4132	0.4243	0.2708	0.4461	0.1857	0.4542	0.2233	0.0867	0.3675	0.1599	0.4143	0.4177	0.4441	0.3217	0.4166	0.2467	0.3905	0.235	0.0895	0.368	0.1589	0.4071	0.4146	0.4581	0.3266	0.407	0.2285	0.4465	0.2079	0.0864	0.3598	0.16	0.3897
15082.3	37	0.2635	0.4055	0.1617	0.4247	0.4769	0.4474	0.3795	0.4347	0.2902	0.5562	0.4101	0.087	0.4399	0.2599	0.479	0.4307	0.4398	0.2765	0.4641	0.191	0.4729	0.2347	0.0868	0.3792	0.1597	0.4299	0.4353	0.463	0.3322	0.4354	0.2634	0.4052	0.2493	0.0896	0.3819	0.1586	0.4276	0.4307	0.478	0.3423	0.4225	0.2412	0.4661	0.2091	0.0861	0.3713	0.1599	0.4044
16025	37.2	0.2625	0.4219	0.1612	0.4407	0.4942	0.4636	0.4005	0.451	0.3068	0.5709	0.4157	0.087	0.4557	0.281	0.4974	0.4489	0.4555	0.2855	0.4825	0.1974	0.4917	0.2501	0.0868	0.3923	0.1596	0.4456	0.4498	0.4815	0.3444	0.4547	0.2806	0.4209	0.2654	0.0896	0.3946	0.1585	0.4476	0.4454	0.4965	0.3617	0.4375	0.2559	0.4852	0.2101	0.0861	0.384	0.1599	0.4185
16967.6	37.2	0.2616	0.4368	0.1614	0.4572	0.5112	0.4798	0.4244	0.4678	0.3269	0.5856	0.4216	0.0869	0.4723	0.3011	0.519	0.4708	0.4707	0.2964	0.5024	0.2059	0.5116	0.2706	0.0865	0.4036	0.1592	0.4619	0.4669	0.5021	0.3602	0.4736	0.3039	0.4375	0.2859	0.0893	0.4092	0.1587	0.468	0.4642	0.5176	0.3851	0.455	0.2743	0.5056	0.2116	0.0861	0.3961	0.1599	0.4341
17910.3	37	0.2609	0.4523	0.1613	0.4774	0.5293	0.4951	0.4491	0.4865	0.3497	0.6022	0.4261	0.0871	0.488	0.3242	0.5365	0.487	0.4863	0.3113	0.5211	0.2171	0.5315	0.2916	0.0868	0.416	0.1585	0.4777	0.4819	0.52	0.3746	0.4922	0.3257	0.4547	0.308	0.0893	0.4217	0.1584	0.489	0.4821	0.5371	0.4095	0.4713	0.2948	0.5253	0.2135	0.0859	0.4082	0.1599	0.449
18852.9	37.5	0.2603	0.4687	0.161	0.4981	0.5468	0.5117	0.4759	0.5041	0.3747	0.6194	0.4318	0.0872	0.5052	0.3475	0.5567	0.5069	0.5017	0.3288	0.5402	0.2311	0.5511	0.3139	0.0868	0.4282	0.1586	0.4939	0.4986	0.5406	0.3926	0.5103	0.352	0.4716	0.3325	0.0895	0.436	0.1582	0.5107	0.5019	0.5605	0.4288	0.4899	0.3187	0.5465	0.2153	0.0861	0.4208	0.1598	0.4645
19795.6	37	0.2596	0.4867	0.1618	0.5216	0.5655	0.53	0.5024	0.5248	0.4011	0.6393	0.437	0.0871	0.5267	0.3672	0.5805	0.5348	0.5204	0.3515	0.5631	0.247	0.5756	0.341	0.0869	0.4444	0.1606	0.5147	0.5202	0.5632	0.4145	0.5297	0.3842	0.4898	0.3608	0.0894	0.453	0.1595	0.5357	0.5231	0.5863	0.4436	0.512	0.3485	0.5716	0.2188	0.0862	0.4374	0.16	0.4841
20738.2	37.1	0.2586	0.5005	0.1617	0.5459	0.5829	0.5467	0.5211	0.5436	0.4276	0.657	0.443	0.087	0.5431	0.3791	0.5999	0.5553	0.537	0.3755	0.5824	0.267	0.5958	0.368	0.0868	0.4554	0.1606	0.5344	0.5404	0.5848	0.4392	0.5487	0.4127	0.5079	0.3885	0.0892	0.4688	0.16	0.5578	0.5441	0.6097	0.4564	0.5327	0.3766	0.5931	0.2212	0.0861	0.451	0.1598	0.5007
21680.8	37	0.258	0.5115	0.1614	0.5674	0.6002	0.5635	0.5364	0.563	0.453	0.6748	0.4482	0.0871	0.5579	0.3896	0.6191	0.574	0.5534	0.398	0.6008	0.2894	0.6173	0.3898	0.087	0.4649	0.1608	0.553	0.558	0.6045	0.4638	0.5669	0.4398	0.524	0.4146	0.0893	0.4788	0.1598	0.5766	0.5624	0.6285	0.47	0.5501	0.4033	0.6122	0.2245	0.086	0.4625	0.1597	0.5173
22623.5	37.5	0.2573	0.521	0.1609	0.5865	0.6174	0.5785	0.551	0.5821	0.478	0.693	0.4556	0.087	0.573	0.4004	0.6382	0.5948	0.5704	0.4161	0.6206	0.3144	0.6369	0.4037	0.0868	0.4734	0.1602	0.5717	0.577	0.6241	0.4905	0.5848	0.4667	0.5413	0.437	0.0896	0.49	0.1607	0.5942	0.5814	0.6498	0.4852	0.5698	0.4339	0.6328	0.2279	0.0862	0.4734	0.1594	0.5324
23566.1	37.1	0.2565	0.5294	0.1608	0.6079	0.6333	0.5948	0.5643	0.5996	0.5002	0.7097	0.4653	0.0872	0.5866	0.4099	0.6545	0.6112	0.5851	0.4278	0.6373	0.3372	0.6557	0.4142	0.087	0.4806	0.1599	0.5896	0.5932	0.6431	0.511	0.6018	0.4895	0.5571	0.4524	0.0893	0.4992	0.1611	0.6129	0.5978	0.6702	0.4974	0.5865	0.457	0.6499	0.2315	0.0862	0.4833	0.1591	0.5464
24508.7	37.2	0.256	0.5343	0.1604	0.6257	0.6492	0.6094	0.577	0.6159	0.5157	0.7255	0.4785	0.0873	0.6009	0.4208	0.6726	0.6311	0.6022	0.4435	0.6554	0.363	0.6751	0.4245	0.0868	0.4872	0.1602	0.6077	0.6092	0.6612	0.5268	0.6192	0.5067	0.5732	0.4679	0.0893	0.5066	0.1612	0.6303	0.6174	0.6894	0.5177	0.6032	0.4772	0.6672	0.2354	0.0862	0.4921	0.1589	0.561
25451.4	36.9	0.2555	0.5399	0.1606	0.6445	0.6638	0.6255	0.589	0.6336	0.5291	0.7422	0.4914	0.0872	0.6123	0.4312	0.6893	0.6473	0.6169	0.4572	0.6727	0.3876	0.6933	0.4355	0.0869	0.4923	0.1606	0.6241	0.6245	0.6808	0.5415	0.6361	0.522	0.5888	0.4828	0.0893	0.513	0.1626	0.6465	0.6333	0.7101	0.5345	0.6191	0.4926	0.6843	0.2416	0.0861	0.4989	0.1587	0.5745
26394	37.1	0.2547	0.5401	0.16	0.66	0.6797	0.638	0.5997	0.6479	0.5411	0.7568	0.5074	0.0872	0.6206	0.4417	0.7027	0.6602	0.6286	0.4676	0.687	0.4093	0.7084	0.4451	0.0869	0.4934	0.1604	0.6359	0.6351	0.6964	0.5558	0.6517	0.534	0.6007	0.4972	0.0895	0.5135	0.1637	0.6607	0.6449	0.7283	0.5486	0.6313	0.5032	0.6985	0.248	0.0859	0.5027	0.1585	0.5867
27336.7	37	0.2544	0.5436	0.1603	0.6759	0.6936	0.6537	0.6095	0.6655	0.5529	0.7747	0.5247	0.0873	0.6358	0.4524	0.7191	0.6795	0.6437	0.4824	0.7046	0.4265	0.7291	0.456	0.0867	0.4983	0.1616	0.6546	0.6514	0.7139	0.5708	0.6677	0.5517	0.6186	0.5164	0.0894	0.5207	0.1658	0.6765	0.6609	0.7469	0.5622	0.6473	0.5163	0.717	0.2576	0.0862	0.5093	0.1585	0.6019
28279.3	37.5	0.2538	0.5464	0.1602	0.6915	0.7059	0.6689	0.6189	0.6831	0.5665	0.7928	0.5427	0.0872	0.6484	0.4619	0.7342	0.6951	0.6581	0.4988	0.7207	0.4386	0.7477	0.469	0.0866	0.5016	0.1629	0.6709	0.6664	0.7306	0.5845	0.6827	0.5682	0.6356	0.5337	0.0895	0.5231	0.1676	0.6911	0.6753	0.7646	0.5754	0.6631	0.5281	0.7341	0.2685	0.0863	0.5133	0.1582	0.6186
29221.9	37.2	0.2536	0.5475	0.1603	0.7074	0.7203	0.683	0.6276	0.7003	0.5827	0.8077	0.5639	0.0872	0.6628	0.472	0.7498	0.7128	0.6731	0.5114	0.7368	0.4498	0.7642	0.4809	0.0866	0.5028	0.165	0.6888	0.6815	0.7462	0.5962	0.6975	0.5869	0.6512	0.5499	0.0896	0.5267	0.1706	0.7064	0.6927	0.7825	0.5896	0.6791	0.542	0.7507	0.2821	0.0862	0.5174	0.1581	0.6339
30164.6	37.2	0.253	0.5466	0.1602	0.7223	0.7362	0.6944	0.6351	0.7144	0.5982	0.8206	0.5866	0.0871	0.6724	0.481	0.762	0.7266	0.6861	0.5195	0.751	0.4606	0.7775	0.4923	0.0871	0.5023	0.1662	0.7005	0.6908	0.7613	0.6094	0.7126	0.6006	0.6637	0.5634	0.0894	0.526	0.1737	0.72	0.7037	0.7975	0.6044	0.6886	0.5531	0.7637	0.2986	0.086	0.5178	0.1581	0.6459
31107.2	36.9	0.2527	0.5465	0.1601	0.7364	0.7504	0.7063	0.6407	0.7307	0.6123	0.8331	0.6113	0.0872	0.6844	0.49	0.7755	0.7413	0.7008	0.5307	0.7658	0.4707	0.7907	0.5046	0.0866	0.5023	0.1688	0.7156	0.7045	0.777	0.6223	0.727	0.6165	0.6774	0.5773	0.0894	0.5283	0.1777	0.7344	0.717	0.8133	0.6177	0.7022	0.5701	0.7785	0.3186	0.0862	0.5195	0.1578	0.6607
32049.8	37	0.2524	0.5488	0.1602	0.75	0.7651	0.72	0.649	0.7488	0.6246	0.8529	0.6338	0.0872	0.7	0.4998	0.7933	0.7585	0.7149	0.5441	0.7813	0.4827	0.8103	0.5188	0.0868	0.5048	0.1716	0.7366	0.721	0.7921	0.6328	0.7387	0.634	0.6973	0.5967	0.0894	0.5337	0.1826	0.7455	0.7335	0.8289	0.6315	0.7208	0.594	0.7972	0.3427	0.0862	0.5234	0.1574	0.6787
32992.5	37	0.2521	0.5476	0.1605	0.7627	0.7802	0.7316	0.6567	0.7633	0.6325	0.8667	0.6483	0.0872	0.7098	0.5097	0.8041	0.771	0.7299	0.5549	0.7937	0.496	0.822	0.5311	0.087	0.5048	0.1737	0.7501	0.7334	0.8052	0.6448	0.7523	0.6464	0.71	0.6117	0.0893	0.5342	0.1879	0.7583	0.747	0.8444	0.6418	0.7314	0.6081	0.8091	0.3684	0.0861	0.5232	0.1575	0.6922
33935.1	37	0.2518	0.5491	0.1604	0.7749	0.7881	0.741	0.6655	0.7775	0.641	0.8836	0.6659	0.0872	0.7199	0.5185	0.8158	0.7825	0.7427	0.5684	0.8071	0.5109	0.8371	0.543	0.0868	0.5042	0.1758	0.7631	0.7436	0.8161	0.6513	0.7655	0.6575	0.7259	0.627	0.0895	0.5336	0.1944	0.7706	0.7589	0.8582	0.6497	0.7409	0.6226	0.823	0.3967	0.0863	0.5237	0.1574	0.7059
34877.8	37.1	0.2513	0.5463	0.1604	0.7847	0.8038	0.7497	0.6736	0.791	0.6493	0.8935	0.683	0.0872	0.7291	0.5291	0.8253	0.7949	0.757	0.5804	0.8183	0.5231	0.8477	0.5556	0.0868	0.5037	0.1786	0.7741	0.7533	0.8275	0.6604	0.7767	0.665	0.7369	0.6402	0.0894	0.5327	0.2017	0.7819	0.7708	0.8716	0.6683	0.7508	0.6327	0.8328	0.424	0.0863	0.5222	0.1571	0.7187
35820.4	37.2	0.2511	0.5453	0.1603	0.793	0.8125	0.7564	0.6817	0.8018	0.6575	0.9049	0.6872	0.0872	0.7348	0.5377	0.8347	0.8047	0.7667	0.588	0.8302	0.533	0.8585	0.565	0.0868	0.4984	0.1813	0.7792	0.7562	0.8373	0.671	0.7877	0.6742	0.7457	0.6506	0.0898	0.5301	0.2104	0.7916	0.7766	0.8844	0.6776	0.7593	0.6393	0.8444	0.4445	0.0864	0.5174	0.157	0.7274
36763	37.5	0.2509	0.5459	0.1614	0.8062	0.8202	0.7667	0.6913	0.8156	0.6665	0.9178	0.7121	0.0871	0.7473	0.5517	0.8467	0.8188	0.7818	0.5999	0.843	0.5482	0.8698	0.5785	0.0869	0.5	0.1855	0.7942	0.7689	0.8496	0.6824	0.8008	0.6834	0.76	0.6645	0.0892	0.5337	0.2213	0.8041	0.7895	0.8988	0.6868	0.7687	0.6495	0.8556	0.4601	0.0861	0.5182	0.1572	0.7426
37705.7	37	0.2503	0.5485	0.1623	0.8212	0.835	0.7806	0.7027	0.8318	0.6825	0.9368	0.7143	0.0871	0.7584	0.5647	0.8588	0.8307	0.7953	0.6143	0.8557	0.5601	0.8828	0.593	0.0865	0.5031	0.1905	0.8107	0.7834	0.8614	0.6922	0.8121	0.6948	0.7758	0.6807	0.0892	0.5374	0.233	0.8149	0.8054	0.9107	0.6927	0.7843	0.665	0.8695	0.4746	0.0863	0.5235	0.1573	0.7612
38648.3	36.9	0.2502	0.5461	0.1634	0.8308	0.8479	0.7866	0.7117	0.8436	0.6883	0.9448	0.7214	0.0872	0.7649	0.5762	0.8668	0.838	0.8069	0.6237	0.8661	0.5694	0.8911	0.6007	0.0867	0.5009	0.1932	0.817	0.7861	0.871	0.7033	0.825	0.7012	0.7823	0.6892	0.0893	0.5341	0.2462	0.8259	0.8083	0.9231	0.7024	0.7892	0.6687	0.8771	0.4848	0.0861	0.5181	0.1573	0.7717
39590.9	36.9	0.2502	0.5424	0.1643	0.8398	0.8598	0.7929	0.7205	0.8539	0.6941	0.9521	0.7404	0.0871	0.7655	0.5834	0.8729	0.8476	0.8167	0.6268	0.8752	0.5763	0.8969	0.603	0.0866	0.4969	0.1955	0.8159	0.7835	0.8801	0.715	0.8371	0.7045	0.7865	0.6948	0.0892	0.5259	0.2583	0.8366	0.8083	0.9345	0.7166	0.7867	0.6703	0.8828	0.49	0.0862	0.511	0.1575	0.7758
40534.5	37.3	0.2498	0.5469	0.166	0.853	0.8731	0.8034	0.7333	0.8687	0.7101	0.9732	0.7605	0.087	0.7829	0.6006	0.8866	0.8597	0.8307	0.6496	0.8872	0.5965	0.9138	0.6261	0.0867	0.5007	0.2018	0.839	0.8048	0.8918	0.7248	0.8466	0.7211	0.808	0.7127	0.0892	0.5366	0.2737	0.8456	0.8269	0.946	0.7249	0.8108	0.6882	0.9002	0.5054	0.0863	0.5162	0.1579	0.7999
41477.1	37.2	0.2496	0.5499	0.1679	0.8663	0.8856	0.8159	0.7454	0.8807	0.725	0.988	0.7658	0.0868	0.7954	0.6187	0.8985	0.8709	0.8458	0.6657	0.8964	0.6138	0.9244	0.6429	0.0867	0.5064	0.2083	0.8574	0.8267	0.9016	0.736	0.8584	0.7326	0.8244	0.7267	0.0893	0.5433	0.2897	0.8565	0.8452	0.956	0.7343	0.8246	0.7024	0.912	0.5209	0.0863	0.5231	0.1586	0.8189
42419.8	37.2	0.2494	0.5506	0.1703	0.8793	0.8993	0.8269	0.7573	0.8936	0.7355	0.9994	0.7683	0.0869	0.8034	0.6309	0.9076	0.8799	0.8575	0.6798	0.9065	0.6252	0.9332	0.6521	0.0867	0.5078	0.2141	0.8678	0.8355	0.9111	0.7474	0.8704	0.7405	0.8345	0.7368	0.0894	0.5424	0.3052	0.8681	0.8522	0.9665	0.7461	0.8315	0.7112	0.9201	0.5342	0.0863	0.521	0.1594	0.8318
43362.4	37	0.2492	0.549	0.1733	0.8878	0.9075	0.8328	0.7674	0.9031	0.7408	1.0073	0.7725	0.0868	0.809	0.6386	0.9131	0.8879	0.8701	0.6909	0.9149	0.6333	0.9392	0.6598	0.0869	0.5059	0.2176	0.8708	0.8387	0.9208	0.7587	0.8821	0.7448	0.8399	0.7456	0.0894	0.5419	0.3197	0.8783	0.8554	0.9775	0.7578	0.8363	0.7147	0.9284	0.5445	0.0863	0.5162	0.1602	0.8381
44305.1	37.2	0.2491	0.5514	0.1757	0.8962	0.9163	0.839	0.7782	0.9129	0.7512	1.0191	0.7806	0.0868	0.8209	0.6518	0.9251	0.8983	0.8793	0.7057	0.9242	0.6471	0.9498	0.6712	0.0869	0.5081	0.2218	0.8802	0.8448	0.9311	0.768	0.8895	0.7546	0.8528	0.7577	0.0893	0.5446	0.3383	0.8847	0.8649	0.9867	0.7686	0.8474	0.7265	0.9394	0.5566	0.0862	0.5181	0.1611	0.8519
45247.7	37	0.2487	0.5555	0.1795	0.9086	0.926	0.8492	0.7896	0.9233	0.759	1.0307	0.7939	0.0868	0.8328	0.6668	0.9329	0.906	0.8936	0.7189	0.933	0.6599	0.9587	0.6878	0.0869	0.512	0.2282	0.8967	0.8647	0.9408	0.7792	0.9001	0.7676	0.8674	0.7686	0.0893	0.5508	0.3584	0.8948	0.8816	0.9962	0.7778	0.8635	0.7402	0.9492	0.5704	0.0863	0.5222	0.1628	0.8699
46190.3	37.1	0.2484	0.5532	0.1841	0.9168	0.9348	0.8547	0.802	0.9323	0.761	1.039	0.7965	0.0869	0.8348	0.6722	0.9374	0.915	0.9044	0.7275	0.9411	0.6637	0.9636	0.6893	0.0871	0.5081	0.229	0.8956	0.8597	0.9496	0.7906	0.9104	0.7712	0.8702	0.7761	0.0892	0.5437	0.3721	0.9048	0.8777	1.0067	0.788	0.8583	0.7394	0.9546	0.5759	0.0864	0.514	0.1647	0.8717
47133	37.1	0.2483	0.5577	0.1895	0.9295	0.9461	0.8632	0.8153	0.9435	0.7757	1.0524	0.8081	0.0869	0.8466	0.6852	0.9495	0.924	0.9103	0.7401	0.9501	0.6765	0.9743	0.7011	0.0867	0.5113	0.2345	0.9104	0.8703	0.959	0.8012	0.9187	0.7829	0.8843	0.7873	0.0892	0.5509	0.3831	0.9135	0.891	1.0168	0.8015	0.8773	0.7556	0.9659	0.5885	0.0863	0.5164	0.167	0.884
48075.6	37	0.2483	0.5578	0.1963	0.9394	0.9526	0.8719	0.8263	0.953	0.7831	1.0587	0.819	0.087	0.8556	0.7003	0.956	0.9319	0.9245	0.7541	0.9571	0.6868	0.9811	0.7142	0.0869	0.5137	0.2391	0.9166	0.8834	0.967	0.8114	0.9279	0.7886	0.8917	0.7968	0.0893	0.5526	0.3919	0.9215	0.9034	1.0243	0.8133	0.8818	0.7657	0.9727	0.6009	0.0863	0.5184	0.1701	0.8943
49018.2	37.2	0.248	0.5596	0.2051	0.9494	0.9607	0.8817	0.8384	0.9631	0.7876	1.0672	0.828	0.0868	0.8631	0.7109	0.9639	0.9404	0.9342	0.7655	0.9652	0.6928	0.9885	0.7215	0.0871	0.5155	0.2455	0.9293	0.8961	0.9755	0.8241	0.9382	0.7998	0.9031	0.8058	0.0892	0.5557	0.3992	0.9299	0.9155	1.0327	0.8249	0.8919	0.7746	0.9806	0.6099	0.0864	0.5195	0.1738	0.9058
49960.9	37.2	0.248	0.5614	0.2155	0.9601	0.9701	0.8923	0.8499	0.973	0.7998	1.0771	0.8417	0.0869	0.8731	0.7275	0.9721	0.9485	0.9457	0.7802	0.9729	0.7093	0.9963	0.7384	0.0867	0.5234	0.2532	0.9409	0.9114	0.9835	0.8328	0.9448	0.8066	0.9145	0.8153	0.0893	0.5627	0.4082	0.938	0.9317	1.0394	0.8375	0.9072	0.7871	0.9879	0.6244	0.0861	0.5253	0.1784	0.9203
50903.5	37	0.2478	0.562	0.2285	0.9688	0.9801	0.9024	0.8597	0.983	0.8054	1.0853	0.85	0.087	0.8838	0.7417	0.9807	0.958	0.956	0.7946	0.981	0.7187	1.0034	0.7486	0.0869	0.527	0.2588	0.9502	0.9196	0.9925	0.8441	0.9532	0.8141	0.9226	0.8237	0.0893	0.5669	0.4146	0.9457	0.935	1.0488	0.8486	0.9124	0.7919	0.9943	0.6345	0.0864	0.5252	0.184	0.9303
51846.1	37	0.2475	0.5628	0.2446	0.9793	0.9884	0.9107	0.8691	0.991	0.8144	1.0931	0.8591	0.0868	0.8901	0.7525	0.9873	0.9654	0.9653	0.8071	0.9885	0.727	1.0099	0.7577	0.0869	0.5295	0.2654	0.9562	0.9285	0.9993	0.8545	0.9616	0.8218	0.9299	0.8319	0.0894	0.5705	0.4212	0.9545	0.9445	1.0557	0.8612	0.9206	0.8002	0.9998	0.6446	0.0862	0.5259	0.191	0.9387
52788.8	37	0.2473	0.5656	0.2633	0.9891	0.9958	0.9204	0.8796	0.9996	0.8244	1.102	0.8691	0.0868	0.8982	0.765	0.9943	0.9736	0.9735	0.8195	0.9948	0.7369	1.0181	0.7708	0.0867	0.5362	0.2729	0.9658	0.9406	1.0065	0.8655	0.9701	0.829	0.9409	0.8406	0.0892	0.5768	0.4283	0.962	0.9578	1.0639	0.8729	0.9289	0.8079	1.0062	0.6573	0.0863	0.5307	0.1999	0.9487
53731.4	37.2	0.2472	0.5663	0.2828	0.9997	1.004	0.9248	0.891	1.009	0.8337	1.1098	0.8768	0.0868	0.9033	0.7697	1.0017	0.9806	0.9782	0.8303	1.0018	0.743	1.0254	0.7772	0.0868	0.5345	0.2783	0.968	0.9409	1.0125	0.8751	0.978	0.8333	0.9474	0.8473	0.0892	0.5775	0.433	0.9711	0.9625	1.0713	0.8848	0.933	0.8137	1.0118	0.6655	0.0863	0.5254	0.2105	0.9519
54674	37.1	0.2471	0.5696	0.3036	1.009	1.0121	0.9341	0.8997	1.0151	0.8488	1.1173	0.8896	0.0869	0.9123	0.791	1.008	0.9848	0.9863	0.8418	1.0069	0.7611	1.0334	0.797	0.0867	0.5447	0.2912	0.9817	0.9579	1.0178	0.8826	0.9828	0.8393	0.9578	0.8549	0.0892	0.5872	0.4432	0.9771	0.9784	1.0767	0.8956	0.9475	0.8221	1.0148	0.6835	0.0862	0.5354	0.2239	0.9677
55616.7	36.9	0.2471	0.5702	0.326	1.0176	1.018	0.9422	0.9085	1.0226	0.8546	1.1232	0.8987	0.0869	0.918	0.7965	1.0131	0.9925	0.9965	0.8537	1.013	0.7669	1.0387	0.8045	0.0869	0.5448	0.2971	0.9854	0.9635	1.0242	0.8927	0.9903	0.8448	0.9636	0.8621	0.0892	0.5899	0.4481	0.9845	0.9853	1.0834	0.8991	0.9505	0.8256	1.0186	0.6922	0.0862	0.5358	0.239	0.9697
56559.3	37	0.2468	0.5706	0.3508	1.0262	1.0254	0.9512	0.918	1.0309	0.8573	1.1293	0.9068	0.0869	0.9242	0.8026	1.0199	1.0006	1.007	0.8665	1.0201	0.7696	1.0439	0.8088	0.0868	0.5449	0.3051	0.9921	0.9684	1.0302	0.9027	0.9988	0.8505	0.9691	0.8687	0.0892	0.5905	0.4524	0.9934	0.9878	1.0904	0.9157	0.9547	0.8266	1.0201	0.6995	0.0862	0.5337	0.2569	0.9774
57501.9	37.2	0.2466	0.5727	0.3755	1.0362	1.0338	0.9622	0.9256	1.0403	0.8674	1.135	0.9158	0.0868	0.9292	0.8116	1.0254	1.0067	1.0161	0.8767	1.0257	0.7771	1.0497	0.817	0.0868	0.5479	0.3136	0.9987	0.9758	1.0369	0.9114	1.0043	0.8562	0.9764	0.8766	0.0892	0.5967	0.4581	1.0005	0.9949	1.0973	0.927	0.9627	0.8325	1.0234	0.711	0.0863	0.5352	0.2757	0.9842
58444.6	37.2	0.2469	0.5749	0.3994	1.0445	1.0413	0.9706	0.9354	1.0498	0.8736	1.1398	0.9245	0.0868	0.9347	0.8186	1.0326	1.0123	1.0262	0.8866	1.0322	0.783	1.0554	0.8235	0.0868	0.5489	0.3227	1.0016	0.9781	1.0424	0.9202	1.0102	0.8601	0.9807	0.8838	0.0892	0.5986	0.4645	1.0069	1	1.1042	0.9368	0.9671	0.8364	1.0239	0.7173	0.0862	0.5366	0.2973	0.9894
59387.2	37	0.2464	0.5792	0.4192	1.0537	1.0492	0.98	0.9459	1.0579	0.8839	1.1444	0.9337	0.0867	0.9397	0.8287	1.0379	1.0167	1.0321	0.8939	1.0374	0.7909	1.0615	0.8343	0.0869	0.5541	0.3351	1.0084	0.986	1.0484	0.9287	1.0148	0.865	0.9888	0.8906	0.0892	0.6051	0.4727	1.0128	1.0094	1.1102	0.9369	0.9734	0.8419	1.0241	0.7312	0.0862	0.5392	0.3214	0.9965
60329.8	37	0.2463	0.5813	0.4342	1.0568	1.0528	0.9836	0.9565	1.0619	0.8907	1.1483	0.943	0.0867	0.9432	0.8331	1.0416	1.021	1.038	0.9001	1.0423	0.8007	1.0674	0.8422	0.0866	0.5555	0.349	1.0124	0.9934	1.0528	0.9355	1.0192	0.8693	0.9955	0.8965	0.0891	0.606	0.4805	1.0181	1.0166	1.1141	0.9263	0.9758	0.8451	1.0221	0.7404	0.0863	0.5411	0.3458	1.0017
[truncated: 41 more columns]
