# Supplementary material for: Refactored genetic parts for modular assembly of the E. coli MccV type I secretion system used to screen class II microcin candidates from plant-associated bacteria
Source: BMC Biotechnol. 2026 Apr 3;26:66. doi: 10.1186/s12896-026-01148-8 (PMC13174018; doi:10.1186/s12896-026-01148-8)
Supplement: Supplementary file 4 — Supplementary Material 4 [file 12896_2026_1148_MOESM4_ESM.zip › Data S4 Self-inhibition assays/2024.11.27 Self Inhibition (G3P2, MccV, E14, E15, E16) Files/11.27.2024_self-inhibition.xlsx]

## Sheet: Sheet3
Application: Tecan i-control				Tecan i-control , 1.11.1.0
Device: infinite 200Pro				Serial number: 1602000080				Serial number of connected stacker:
Firmware: V_3.40_01/15_Infinite (Dec 23 2014/12.45.11)				MAI, V_3.40_01/15_Infinite (Dec 23 2014/12.45.11)
Date:	2024-11-27
Time:	7:20:52 PM
System				DESKTOP-R891HJ3
User				DESKTOP-R891HJ3\Barrick Lab
Plate				Corning 96 Flat Bottom clear Polystyrene Cat. No.: 3635 [COR96fc UV transparent.pdfx]
Plate-ID (Stacker)
Wait (Plate)				On	Target Temperature: 37 °C
List of actions in this measurement script:
Kinetic
Absorbance
Shaking (Orbital) Duration:				840	s
Shaking (Orbital) Amplitude:				3.5	mm
Label: Label1
Kinetic Measurement
Kinetic duration				15:00:00
Interval Time				00:15:00
Mode				Absorbance
Wavelength				600	nm
Bandwidth				9	nm
Number of Flashes				35
Settle Time				6	ms
Start Time:	11/27/2024 7:20:53 PM
Warning:	Unable to meet given kinetic interval time for cycle:
	2, 3, 4, 5, 6, 7, 8, 9, 10, 11, 12, 13, 14, 15, 16, 17, 18, 19, 20, 21, 22, 23, 24, 25, 26, 27, 28, 29
	30, 31, 32, 33, 34, 35, 36, 37, 38, 39, 40, 41, 42, 43, 44, 45, 46, 47, 48, 49, 50, 51, 52, 53, 54, 55
	56, 57, 58
Cycle Nr.	1	2	3	4	5	6	7	8	9	10	11	12	13	14	15	16	17	18	19	20	21	22	23	24	25	26	27	28	29	30	31	32	33	34	35	36	37	38	39	40	41	42	43	44	45	46	47	48	49
Time [s]	0	942.7	1885.4	2828	3770.7	4713.4	5656	6598.7	7541.3	8484	9426.7	10369.4	11312	12254.7	13197.3	14140	15082.6	16025.3	16968	17910.6	18853.3	19795.9	20738.6	21681.2	22623.9	23566.6	24509.2	25451.9	26394.5	27337.2	28279.8	29222.5	30165.2	31107.8	32050.5	32993.1	33935.8	34878.4	35821.1	36763.7	37706.4	38649.1	39591.7	40535.3	41478	42420.6	43363.3	44305.9	45248.6
Temp. [°C]	23	37.1	37	37	37	37.2	37	37	37	37.2	37.1	37.2	37.2	37	37	37.1	37.1	37.2	37.3	37.2	37.2	37.2	37.2	37.3	37.5	37.2	37	37.1	37.1	37.5	37	37	36.8	37.2	37.2	37	37.2	37.1	37.1	37	37.1	37.2	37.2	37.1	37.2	37	37.1	37	37
A1	0.1677	0.1561	0.1567	0.1537	0.156	0.1548	0.1542	0.157	0.1636	0.1629	0.1633	0.1635	0.1637	0.163	0.1637	0.1631	0.1654	0.1624	0.1583	0.157	0.1552	0.1558	0.1531	0.1549	0.1571	0.1559	0.1539	0.1579	0.1568	0.1539	0.1552	0.1575	0.1554	0.1548	0.1531	0.1553	0.1539	0.1529	0.1546	0.1561	0.1543	0.1549	0.1549	0.1562	0.1551	0.1545	0.153	0.1557	0.1554
B1	0.1877	0.1776	0.1773	0.1806	0.1831	0.1895	0.2021	0.2181	0.2369	0.2612	0.2854	0.3137	0.3417	0.3678	0.3852	0.3975	0.412	0.4263	0.4414	0.4549	0.4697	0.4853	0.5021	0.5193	0.5373	0.5541	0.5714	0.5882	0.6028	0.6195	0.6348	0.6498	0.6664	0.6804	0.6926	0.7083	0.7221	0.7362	0.7511	0.763	0.7782	0.7911	0.8058	0.813	0.8278	0.838	0.8561	0.8724	0.8836
C1	0.195	0.1584	0.1613	0.1657	0.1688	0.1765	0.1906	0.2034	0.2198	0.2438	0.2697	0.2974	0.3235	0.3495	0.3681	0.3823	0.3979	0.4159	0.4327	0.4494	0.4653	0.482	0.4996	0.518	0.5345	0.5505	0.566	0.5843	0.603	0.6232	0.6424	0.6638	0.6835	0.7027	0.7206	0.7406	0.7588	0.7768	0.7962	0.8111	0.8285	0.8421	0.8557	0.8688	0.8824	0.8958	0.9108	0.9218	0.935
D1	0.1955	0.1642	0.1667	0.1708	0.1794	0.1869	0.1976	0.2122	0.2264	0.2446	0.263	0.2851	0.3053	0.3242	0.3427	0.362	0.3798	0.3919	0.4053	0.4164	0.4261	0.4345	0.4421	0.4515	0.4583	0.4624	0.465	0.4693	0.4698	0.4718	0.4741	0.475	0.4761	0.4803	0.4798	0.4797	0.4812	0.4828	0.4856	0.4877	0.4904	0.4924	0.4979	0.5016	0.505	0.5057	0.5147	0.5182	0.5203
E1	0.1971	0.1596	0.1624	0.165	0.1701	0.1749	0.1753	0.1757	0.1746	0.1743	0.1737	0.173	0.1721	0.1713	0.1701	0.1693	0.1686	0.1687	0.1688	0.1679	0.1678	0.1676	0.1677	0.1682	0.1689	0.1699	0.174	0.1753	0.1772	0.1793	0.1829	0.1877	0.1936	0.1991	0.2055	0.2131	0.2222	0.2319	0.2432	0.2539	0.2654	0.2767	0.2893	0.3017	0.3136	0.3271	0.3404	0.3532	0.3642
F1	0.2095	0.19	0.1929	0.1946	0.201	0.2118	0.2212	0.235	0.2497	0.2659	0.2847	0.3058	0.3288	0.3506	0.3722	0.3943	0.4142	0.4267	0.4404	0.4523	0.4618	0.4729	0.4867	0.4989	0.5114	0.5243	0.5368	0.5495	0.562	0.5741	0.586	0.5978	0.6083	0.6195	0.6306	0.6413	0.6508	0.6603	0.671	0.6809	0.6915	0.701	0.7104	0.7188	0.7306	0.7419	0.7568	0.7691	0.7814
G1	0.2007	0.1723	0.1737	0.1749	0.1832	0.1883	0.1922	0.1955	0.1919	0.1924	0.1917	0.1929	0.1947	0.1977	0.2013	0.2056	0.2123	0.2198	0.2295	0.2401	0.2524	0.2683	0.2849	0.3035	0.3237	0.3469	0.3705	0.3946	0.413	0.4261	0.4373	0.4479	0.4593	0.4691	0.4788	0.488	0.497	0.5071	0.5166	0.5237	0.5334	0.5408	0.5496	0.5571	0.5659	0.5737	0.5813	0.5894	0.5963
H1	0.1894	0.1797	0.1805	0.1843	0.1865	0.1949	0.2091	0.2248	0.2427	0.2654	0.2897	0.3189	0.3442	0.3705	0.3939	0.4127	0.4302	0.4441	0.4591	0.4744	0.491	0.5062	0.5199	0.5367	0.5527	0.5694	0.5856	0.602	0.6202	0.6389	0.6554	0.6675	0.6829	0.7021	0.7186	0.7379	0.755	0.7652	0.7805	0.7944	0.8074	0.8189	0.8315	0.8468	0.8593	0.8697	0.8833	0.8962	0.9048
I1	0.2008	0.1662	0.1706	0.1761	0.182	0.1889	0.2035	0.2196	0.2417	0.2642	0.2891	0.3166	0.3412	0.3651	0.3887	0.4085	0.425	0.4406	0.4582	0.4726	0.4867	0.5036	0.5171	0.5327	0.5488	0.5645	0.5789	0.5949	0.6086	0.6287	0.6535	0.6673	0.6807	0.6982	0.7123	0.7201	0.7345	0.7485	0.771	0.7852	0.7962	0.8077	0.8244	0.8458	0.852	0.8712	0.8859	0.898	0.909
J1	0.2048	0.1683	0.1653	0.1683	0.1729	0.1785	0.19	0.2046	0.2198	0.2401	0.263	0.2864	0.31	0.332	0.346	0.3591	0.3734	0.3866	0.4004	0.4133	0.4264	0.4394	0.4529	0.4663	0.4802	0.4932	0.5061	0.5193	0.5317	0.5431	0.5552	0.5666	0.5781	0.5907	0.6014	0.6121	0.6239	0.6345	0.6456	0.6562	0.6666	0.6762	0.688	0.6994	0.7097	0.7199	0.7295	0.7385	0.7458
K1	0.2063	0.1608	0.1613	0.1656	0.1709	0.1765	0.1876	0.201	0.2164	0.2354	0.259	0.2832	0.3058	0.3289	0.3483	0.3625	0.3758	0.3863	0.3981	0.4069	0.4144	0.4211	0.4277	0.4334	0.4384	0.4438	0.4476	0.4517	0.4547	0.4585	0.4616	0.4637	0.4662	0.4692	0.4714	0.4742	0.4766	0.4798	0.483	0.4847	0.4881	0.4915	0.4959	0.5011	0.5062	0.5115	0.5174	0.5236	0.5293
A2	0.1353	0.088	0.0878	0.0877	0.0877	0.0878	0.0883	0.0875	0.0877	0.0877	0.0883	0.0878	0.0878	0.0878	0.0877	0.0882	0.0879	0.0886	0.0879	0.0882	0.0881	0.0876	0.0882	0.0876	0.0876	0.0877	0.0877	0.0877	0.0877	0.0877	0.0877	0.0877	0.0877	0.0877	0.0876	0.0876	0.088	0.0876	0.0876	0.0876	0.0877	0.0877	0.0877	0.0876	0.0876	0.0876	0.0877	0.0876	0.0877
B2	0.2031	0.1737	0.1656	0.166	0.1706	0.1762	0.1866	0.199	0.2142	0.2341	0.2561	0.2804	0.3048	0.3293	0.3482	0.3629	0.3797	0.3951	0.4098	0.4241	0.4383	0.4534	0.4691	0.4838	0.4999	0.5157	0.5313	0.5468	0.5636	0.5792	0.5927	0.6077	0.6232	0.6393	0.6525	0.6681	0.6835	0.6993	0.7129	0.7288	0.7418	0.7608	0.7809	0.8	0.8216	0.8395	0.8602	0.8754	0.8876
C2	0.1949	0.1602	0.1583	0.1624	0.1665	0.1709	0.1802	0.1917	0.2054	0.2235	0.2455	0.2696	0.293	0.317	0.3384	0.3531	0.37	0.3851	0.3986	0.4122	0.4258	0.4412	0.4563	0.4711	0.4865	0.5028	0.5176	0.5316	0.5456	0.5608	0.5716	0.5846	0.5962	0.6086	0.6201	0.632	0.6437	0.6546	0.6649	0.6756	0.688	0.6966	0.707	0.7169	0.7287	0.7383	0.7486	0.7576	0.7668
D2	0.1983	0.1639	0.1589	0.1606	0.168	0.1737	0.1825	0.1951	0.2093	0.2263	0.2454	0.2659	0.2854	0.304	0.3235	0.3404	0.3536	0.3658	0.3759	0.3858	0.3948	0.4024	0.4094	0.4137	0.4181	0.4202	0.4216	0.4213	0.4207	0.4202	0.4196	0.4182	0.417	0.4157	0.4133	0.4124	0.4111	0.4098	0.4085	0.4074	0.4067	0.4054	0.4049	0.4033	0.4031	0.4031	0.4031	0.4037	0.404
E2	0.1875	0.1564	0.1544	0.1568	0.1616	0.1654	0.1661	0.1659	0.1652	0.1647	0.1636	0.1623	0.1611	0.1607	0.1597	0.1592	0.1589	0.1586	0.1578	0.157	0.1565	0.1564	0.1564	0.1562	0.1566	0.1572	0.158	0.1592	0.1608	0.1628	0.1651	0.1676	0.1712	0.1757	0.181	0.187	0.1937	0.2012	0.2101	0.22	0.2309	0.2423	0.2533	0.265	0.2766	0.2892	0.3009	0.3135	0.3264
F2	0.2106	0.1899	0.1885	0.1911	0.1953	0.1991	0.2024	0.2106	0.2159	0.2318	0.2517	0.2722	0.2951	0.3181	0.3418	0.3598	0.376	0.3912	0.4054	0.4198	0.4335	0.4481	0.4624	0.4767	0.4922	0.5088	0.5232	0.5373	0.5534	0.5722	0.5956	0.6161	0.636	0.6578	0.6795	0.7019	0.7238	0.7446	0.765	0.7853	0.8073	0.825	0.8457	0.8598	0.8807	0.8977	0.9167	0.9325	0.9483
G2	0.2124	0.1892	0.1823	0.1713	0.17	0.1731	0.1753	0.1765	0.1766	0.1772	0.1779	0.179	0.1799	0.1804	0.1815	0.1827	0.1848	0.1867	0.1885	0.1905	0.1929	0.1964	0.2003	0.2053	0.2113	0.2187	0.2279	0.2385	0.252	0.2688	0.2866	0.307	0.3296	0.3544	0.378	0.3937	0.4058	0.4171	0.4281	0.4387	0.4489	0.459	0.4711	0.4803	0.4904	0.5003	0.5104	0.5213	0.5313
H2	0.2074	0.1784	0.1654	0.1638	0.1689	0.1745	0.1869	0.202	0.2196	0.2429	0.2664	0.2904	0.3137	0.3346	0.3487	0.3613	0.3769	0.3912	0.4049	0.4182	0.4324	0.4468	0.462	0.4778	0.4926	0.5085	0.523	0.5376	0.5507	0.5656	0.581	0.5943	0.6083	0.6238	0.6378	0.653	0.6693	0.6884	0.7065	0.7231	0.742	0.7608	0.7802	0.7978	0.817	0.8364	0.8562	0.8747	0.8921
I2	0.2161	0.1681	0.1636	0.1666	0.1733	0.1783	0.19	0.2053	0.223	0.2471	0.2723	0.2971	0.3211	0.3383	0.3525	0.3655	0.3799	0.3922	0.4043	0.4157	0.4295	0.4425	0.4561	0.4699	0.4833	0.4971	0.5104	0.5229	0.5354	0.5492	0.5599	0.5707	0.5819	0.593	0.6025	0.6134	0.6239	0.6339	0.6434	0.6537	0.6639	0.673	0.6853	0.6952	0.7025	0.7145	0.7258	0.7365	0.7455
J2	0.2117	0.1652	0.1627	0.1651	0.1709	0.1761	0.187	0.1999	0.2153	0.2358	0.2596	0.2824	0.306	0.326	0.3408	0.355	0.371	0.3858	0.3986	0.4119	0.4264	0.4405	0.4559	0.4706	0.4849	0.5003	0.5153	0.529	0.5425	0.5576	0.5694	0.5808	0.5931	0.6063	0.6187	0.6307	0.6424	0.6535	0.6658	0.6784	0.6923	0.7042	0.7155	0.7272	0.7393	0.7526	0.7733	0.7841	0.8107
K2	0.2055	0.1603	0.1596	0.163	0.1686	0.1742	0.1848	0.1991	0.2148	0.2364	0.2598	0.2843	0.3072	0.3295	0.3453	0.3581	0.3717	0.3829	0.3921	0.3991	0.4053	0.4111	0.4171	0.4209	0.4242	0.4274	0.4304	0.4323	0.4332	0.435	0.4354	0.4354	0.4354	0.4359	0.4357	0.4358	0.4353	0.435	0.4349	0.4344	0.4341	0.4334	0.4329	0.4324	0.4322	0.4316	0.4321	0.4318	0.4308
A3	0.1381	0.0926	0.0922	0.0921	0.092	0.0918	0.0918	0.0918	0.0921	0.092	0.092	0.0921	0.0921	0.092	0.092	0.092	0.092	0.092	0.0919	0.0916	0.0915	0.0915	0.0916	0.0917	0.0916	0.0916	0.0916	0.0917	0.0916	0.0916	0.0916	0.0916	0.0918	0.0917	0.0917	0.0917	0.0918	0.0916	0.0918	0.0919	0.0916	0.0917	0.0916	0.0916	0.0916	0.092	0.0921	0.0917	0.0917
B3	0.202	0.1635	0.1604	0.1618	0.1654	0.1724	0.1837	0.1975	0.2149	0.2368	0.2617	0.2875	0.3125	0.3349	0.3507	0.3659	0.3809	0.3975	0.4123	0.4255	0.4404	0.4558	0.4718	0.487	0.5037	0.5204	0.5378	0.5546	0.5714	0.5884	0.6059	0.6244	0.6395	0.658	0.6739	0.6909	0.7076	0.7225	0.7375	0.7504	0.7659	0.7795	0.7938	0.803	0.8169	0.8278	0.8453	0.8588	0.8696
C3	0.1904	0.1603	0.1582	0.1597	0.1624	0.1688	0.1798	0.1932	0.2116	0.2324	0.2561	0.2826	0.3066	0.3293	0.3468	0.3592	0.3738	0.3894	0.4033	0.4159	0.4298	0.4449	0.4601	0.4753	0.4911	0.507	0.5224	0.5378	0.5523	0.5679	0.5821	0.5967	0.6076	0.6223	0.6372	0.6546	0.673	0.6915	0.7101	0.7323	0.756	0.7738	0.7897	0.8043	0.8255	0.8431	0.8622	0.8796	0.8964
D3	0.1987	0.165	0.164	0.1673	0.1724	0.1797	0.191	0.2042	0.2203	0.2405	0.2614	0.2857	0.3064	0.3262	0.3435	0.357	0.3696	0.383	0.3952	0.4059	0.4157	0.4248	0.4326	0.4386	0.4442	0.4471	0.4475	0.4474	0.446	0.4444	0.4425	0.4395	0.4377	0.436	0.4333	0.4323	0.4305	0.429	0.4282	0.4268	0.4269	0.4265	0.4263	0.4276	0.4285	0.4294	0.4352	0.4395	0.4423
E3	0.1976	0.1575	0.1567	0.1594	0.163	0.1641	0.1631	0.1616	0.161	0.1603	0.1597	0.1591	0.1583	0.1573	0.1568	0.1563	0.156	0.1562	0.1567	0.1566	0.1571	0.1579	0.1591	0.1608	0.1632	0.1663	0.1707	0.1758	0.1816	0.1887	0.1977	0.2086	0.2214	0.2354	0.2509	0.2665	0.2832	0.3018	0.3186	0.3353	0.3514	0.3649	0.3756	0.3828	0.3877	0.3912	0.3948	0.3975	0.3996
F3	0.2219	0.1937	0.1935	0.1921	0.1871	0.1853	0.1924	0.2022	0.2178	0.2352	0.257	0.2803	0.3046	0.3291	0.3518	0.3689	0.3836	0.4002	0.4151	0.4297	0.4445	0.4591	0.4738	0.4893	0.5058	0.5247	0.5411	0.5537	0.5688	0.589	0.6106	0.6335	0.6584	0.6819	0.704	0.7259	0.7483	0.7687	0.7895	0.8083	0.8297	0.8454	0.8655	0.8819	0.9007	0.9191	0.9379	0.9551	0.9712
G3	0.2136	0.1888	0.174	0.1703	0.1732	0.1771	0.1797	0.1805	0.1824	0.1831	0.1833	0.1846	0.185	0.1863	0.1885	0.1905	0.1935	0.1981	0.2034	0.2089	0.2164	0.2261	0.2385	0.2527	0.27	0.29	0.3114	0.3352	0.3614	0.3866	0.4043	0.4179	0.4302	0.4418	0.4535	0.4642	0.4745	0.4848	0.4933	0.5009	0.5105	0.5198	0.5294	0.539	0.5491	0.5591	0.5717	0.5825	0.5928
H3	0.2149	0.1848	0.1816	0.1747	0.171	0.1763	0.1877	0.2005	0.2176	0.2389	0.263	0.2891	0.3135	0.3371	0.3556	0.3697	0.3833	0.4001	0.4157	0.429	0.4435	0.4587	0.4748	0.4914	0.5095	0.5274	0.5476	0.5652	0.5862	0.608	0.6327	0.6577	0.6792	0.7014	0.7232	0.7442	0.7654	0.7843	0.8038	0.8246	0.8464	0.8644	0.8846	0.9068	0.9244	0.9426	0.9588	0.9751	0.9892
I3	0.2237	0.1839	0.1763	0.1765	0.1787	0.1839	0.1949	0.2076	0.2248	0.2462	0.2697	0.2966	0.3195	0.3419	0.3592	0.3715	0.3844	0.3993	0.4128	0.4243	0.4368	0.4489	0.4618	0.475	0.4883	0.502	0.5156	0.5247	0.5359	0.5471	0.5589	0.57	0.5815	0.594	0.6061	0.6168	0.6285	0.6415	0.6514	0.6664	0.6795	0.6936	0.7102	0.7327	0.7554	0.7733	0.7927	0.81	0.8259
J3	0.2178	0.1711	0.1698	0.1725	0.1751	0.1809	0.1919	0.2043	0.221	0.2416	0.265	0.2898	0.3122	0.3343	0.3498	0.3631	0.375	0.3906	0.4052	0.4177	0.4316	0.4465	0.4613	0.476	0.4927	0.5084	0.5225	0.5362	0.5505	0.5646	0.5806	0.5944	0.6123	0.6329	0.6592	0.6852	0.7098	0.7313	0.7529	0.7742	0.7958	0.8115	0.8308	0.8508	0.8671	0.8838	0.9011	0.9134	0.9306
K3	0.2054	0.1601	0.1597	0.1638	0.167	0.1731	0.1837	0.1969	0.2136	0.2345	0.258	0.2831	0.3061	0.3291	0.3452	0.3581	0.3698	0.3834	0.3954	0.4064	0.4138	0.4221	0.4286	0.4328	0.4382	0.4441	0.4474	0.4487	0.4522	0.4552	0.4594	0.4633	0.4665	0.4693	0.4729	0.4763	0.4817	0.4879	0.4943	0.4986	0.5059	0.5112	0.5171	0.521	0.5277	0.5315	0.5382	0.5446	0.5481
A4	0.1008	0.0875	0.0871	0.087	0.0869	0.0869	0.087	0.0864	0.0869	0.0869	0.087	0.087	0.0871	0.087	0.087	0.087	0.087	0.087	0.087	0.0869	0.087	0.087	0.0871	0.087	0.087	0.0872	0.0871	0.087	0.087	0.0871	0.087	0.087	0.087	0.087	0.0871	0.0871	0.0869	0.087	0.087	0.0871	0.0871	0.0871	0.0871	0.0869	0.087	0.087	0.0871	0.0871	0.087
B4	0.1709	0.1648	0.163	0.1647	0.1677	0.1748	0.1868	0.2001	0.2189	0.2409	0.2664	0.2924	0.3183	0.3392	0.3542	0.3676	0.382	0.3954	0.41	0.4257	0.4408	0.4565	0.4728	0.4895	0.5065	0.5232	0.541	0.5552	0.5713	0.5872	0.6024	0.6165	0.6318	0.6471	0.661	0.675	0.6896	0.705	0.7208	0.7366	0.7525	0.7664	0.7803	0.7926	0.8082	0.8212	0.8388	0.85	0.8592
C4	0.1874	0.1581	0.1564	0.1602	0.1631	0.1707	0.1825	0.1959	0.2152	0.2374	0.2637	0.2911	0.3173	0.3416	0.3578	0.373	0.3882	0.4027	0.4179	0.4338	0.4492	0.4654	0.4818	0.4986	0.5155	0.5329	0.5494	0.5638	0.5786	0.5928	0.6067	0.6207	0.6334	0.6465	0.6581	0.6689	0.6808	0.6929	0.7048	0.717	0.7312	0.7436	0.7571	0.7697	0.7869	0.7993	0.8127	0.8269	0.8371
D4	0.1931	0.1614	0.1597	0.1631	0.1679	0.1742	0.185	0.1956	0.2108	0.2294	0.2506	0.2737	0.2956	0.3156	0.3336	0.346	0.3576	0.37	0.383	0.3955	0.4068	0.4173	0.4265	0.4337	0.4405	0.4451	0.4483	0.4501	0.4502	0.45	0.4486	0.4459	0.4435	0.441	0.4375	0.4355	0.4321	0.4297	0.4259	0.4232	0.42	0.4179	0.4155	0.4119	0.4095	0.4067	0.4045	0.4025	0.3998
E4	0.1869	0.1581	0.1554	0.158	0.1616	0.1627	0.1624	0.161	0.1615	0.1617	0.1618	0.1614	0.1607	0.1602	0.1595	0.1587	0.1581	0.1576	0.1572	0.1569	0.1565	0.156	0.1556	0.1552	0.1551	0.1548	0.1547	0.1543	0.1543	0.154	0.1538	0.1536	0.1537	0.154	0.1539	0.154	0.1546	0.1548	0.155	0.1554	0.1559	0.1567	0.1577	0.1587	0.1603	0.1621	0.1641	0.1662	0.1692
F4	0.2246	0.1898	0.1952	0.1834	0.1752	0.1805	0.1861	0.1927	0.2047	0.2192	0.2368	0.2559	0.2797	0.3032	0.3283	0.3545	0.3753	0.3902	0.4051	0.4206	0.4357	0.4509	0.4664	0.4829	0.4995	0.5163	0.5338	0.5518	0.5686	0.5869	0.6054	0.624	0.6433	0.6621	0.6806	0.6989	0.7146	0.7328	0.752	0.7736	0.7988	0.8213	0.8425	0.8596	0.8822	0.903	0.9241	0.945	0.961
G4	0.2154	0.1785	0.168	0.1635	0.1668	0.1716	0.1746	0.1755	0.179	0.1824	0.1873	0.1921	0.1969	0.2033	0.2122	0.2229	0.2361	0.2524	0.2723	0.2943	0.3171	0.3425	0.3695	0.3953	0.4129	0.4275	0.4409	0.4537	0.4666	0.4783	0.4902	0.5019	0.5113	0.5219	0.5322	0.5422	0.5519	0.562	0.571	0.5803	0.5904	0.5996	0.6088	0.617	0.6266	0.6369	0.6462	0.6562	0.6633
H4	0.2028	0.1751	0.1606	0.1592	0.162	0.1673	0.1767	0.1878	0.2043	0.2245	0.249	0.2743	0.2984	0.3234	0.3415	0.3554	0.3689	0.3834	0.3985	0.412	0.426	0.4404	0.456	0.4705	0.4871	0.5028	0.5181	0.5341	0.5493	0.5637	0.5809	0.5948	0.6114	0.6296	0.6509	0.6736	0.6971	0.7159	0.733	0.7501	0.769	0.7866	0.8035	0.8192	0.838	0.854	0.8721	0.8903	0.9036
I4	0.2049	0.1665	0.1607	0.1607	0.1632	0.1687	0.1784	0.19	0.2069	0.2269	0.2509	0.2757	0.2994	0.3231	0.3413	0.3551	0.3677	0.3817	0.396	0.4082	0.4209	0.4336	0.4469	0.4606	0.4748	0.4886	0.5017	0.5146	0.5278	0.5403	0.5528	0.5653	0.5787	0.5914	0.6045	0.6155	0.6271	0.6405	0.6536	0.6669	0.6818	0.6955	0.7105	0.7255	0.7444	0.7596	0.7764	0.7899	0.7991
J4	0.2135	0.1643	0.1657	0.1685	0.1737	0.1803	0.1925	0.2063	0.2248	0.2472	0.2724	0.2981	0.322	0.3456	0.3664	0.3823	0.3979	0.4114	0.4282	0.4453	0.4637	0.4841	0.506	0.5275	0.5502	0.5735	0.598	0.6198	0.642	0.6626	0.6831	0.7016	0.7219	0.7419	0.7632	0.7808	0.8014	0.8216	0.8395	0.8596	0.8778	0.895	0.9104	0.9289	0.944	0.9589	0.9721	0.9854	0.9975
K4	0.2107	0.158	0.1579	0.1614	0.166	0.1706	0.1805	0.1924	0.2102	0.2296	0.2532	0.2777	0.3011	0.3228	0.3402	0.3534	0.3657	0.3778	0.3888	0.3971	0.4044	0.4112	0.4174	0.4235	0.4282	0.4329	0.4361	0.4387	0.4419	0.4434	0.445	0.4465	0.4467	0.4483	0.4487	0.4487	0.4485	0.4478	0.4476	0.4473	0.4475	0.447	0.4469	0.4485	0.4534	0.4588	0.4666	0.4725	0.4757
A5	0.0995	0.0878	0.0876	0.0874	0.0873	0.0875	0.0872	0.0867	0.0873	0.0873	0.0872	0.0873	0.0874	0.0874	0.0873	0.0874	0.0873	0.0874	0.0874	0.0872	0.0871	0.0871	0.0873	0.0872	0.0872	0.0872	0.0874	0.0872	0.0872	0.0875	0.0873	0.0872	0.0874	0.0875	0.0875	0.0872	0.0873	0.0872	0.0874	0.0874	0.0873	0.0872	0.0875	0.0873	0.0873	0.0878	0.0877	0.0876	0.0877
B5	0.1819	0.1674	0.1652	0.167	0.1689	0.1758	0.187	0.1984	0.216	0.2368	0.2609	0.2868	0.312	0.3351	0.3507	0.3644	0.3777	0.3914	0.4054	0.4206	0.435	0.4508	0.4658	0.4821	0.4984	0.5151	0.5314	0.5474	0.5625	0.5769	0.5908	0.6055	0.6222	0.6375	0.6519	0.6664	0.68	0.6925	0.7046	0.7186	0.7329	0.7496	0.7666	0.7836	0.8054	0.8201	0.8387	0.8544	0.8661
C5	0.1986	0.1647	0.1619	0.1644	0.1671	0.174	0.1842	0.1958	0.2129	0.234	0.2586	0.2851	0.3107	0.3347	0.351	0.3645	0.379	0.3932	0.4074	0.423	0.4377	0.454	0.4692	0.4852	0.5015	0.5178	0.5334	0.5483	0.5628	0.5761	0.5884	0.5995	0.6121	0.6235	0.6348	0.6454	0.6571	0.6677	0.6773	0.6883	0.6989	0.7102	0.7206	0.7289	0.7417	0.7522	0.7668	0.7809	0.7938
D5	0.1952	0.1647	0.1633	0.1653	0.1723	0.1776	0.1871	0.1973	0.2127	0.2288	0.2489	0.2705	0.2928	0.3129	0.3318	0.3449	0.3565	0.3689	0.3811	0.3934	0.404	0.4148	0.4228	0.4298	0.4357	0.4398	0.4429	0.4443	0.4442	0.4436	0.4415	0.4388	0.4364	0.4339	0.4309	0.4276	0.4255	0.4227	0.4198	0.4175	0.4147	0.4121	0.4092	0.4066	0.4047	0.4026	0.4015	0.4001	0.398
E5	0.1864	0.1593	0.1562	0.1579	0.1624	0.165	0.1649	0.163	0.1639	0.1638	0.1639	0.1638	0.1636	0.1633	0.1628	0.162	0.1614	0.1609	0.1609	0.1607	0.1603	0.1601	0.1596	0.1594	0.1592	0.1591	0.1587	0.1584	0.1582	0.1582	0.1581	0.1579	0.1582	0.1582	0.1585	0.1585	0.1587	0.1592	0.1596	0.1604	0.1609	0.1616	0.1626	0.1638	0.1651	0.1667	0.1684	0.1707	0.1732
F5	0.2186	0.1853	0.1842	0.1743	0.1722	0.1745	0.1812	0.1906	0.2042	0.2207	0.241	0.2644	0.2882	0.3125	0.3371	0.355	0.3685	0.3824	0.3968	0.4123	0.426	0.4407	0.4542	0.4693	0.4843	0.4992	0.5146	0.5294	0.5447	0.5595	0.5753	0.5898	0.6078	0.6262	0.6442	0.6623	0.6831	0.7022	0.7241	0.7447	0.7669	0.7841	0.8016	0.8197	0.8372	0.8548	0.8714	0.8888	0.9025
G5	0.2231	0.172	0.1664	0.1637	0.1678	0.1697	0.1715	0.1724	0.1746	0.1772	0.1791	0.1817	0.185	0.1892	0.195	0.2015	0.2101	0.2209	0.2344	0.2508	0.2699	0.2939	0.3176	0.3451	0.3741	0.3946	0.407	0.4187	0.4316	0.4455	0.4598	0.4736	0.4888	0.503	0.5162	0.5311	0.5479	0.565	0.5823	0.6021	0.6213	0.6413	0.6607	0.6805	0.7016	0.7239	0.7461	0.7665	0.7858
H5	0.2061	0.1709	0.1607	0.162	0.1644	0.1701	0.1806	0.1914	0.208	0.2298	0.2536	0.2786	0.3025	0.3253	0.3417	0.3543	0.3671	0.3816	0.3956	0.4093	0.4229	0.438	0.4521	0.4672	0.4833	0.4994	0.5153	0.5316	0.5484	0.564	0.5767	0.5901	0.6069	0.626	0.6436	0.6599	0.6764	0.6908	0.7051	0.7275	0.75	0.769	0.7858	0.8021	0.822	0.8349	0.8493	0.8659	0.8756
I5	0.2153	0.1668	0.1637	0.166	0.1686	0.1742	0.1847	0.1966	0.2135	0.2352	0.2598	0.2859	0.3091	0.3309	0.3473	0.3601	0.3721	0.3856	0.3991	0.412	0.4247	0.438	0.451	0.4644	0.4793	0.4931	0.5078	0.5206	0.534	0.5478	0.5614	0.5723	0.5845	0.5973	0.6086	0.6215	0.6378	0.6541	0.6714	0.69	0.7058	0.721	0.7362	0.749	0.7654	0.776	0.7894	0.8036	0.8136
J5	0.2122	0.1587	0.1584	0.1609	0.1672	0.174	0.1807	0.1888	0.2016	0.2168	0.2346	0.2561	0.2772	0.2977	0.3195	0.3413	0.3576	0.3728	0.389	0.4044	0.4197	0.4346	0.4483	0.4632	0.4789	0.4936	0.5091	0.5241	0.5387	0.5537	0.5677	0.5804	0.5979	0.6195	0.6399	0.661	0.6835	0.7038	0.7223	0.7438	0.7612	0.7763	0.7935	0.8082	0.8248	0.8399	0.8549	0.87	0.8856
K5	0.1976	0.162	0.1624	0.1659	0.1716	0.1782	0.1852	0.1941	0.2068	0.2223	0.2412	0.2631	0.2866	0.3074	0.3282	0.3498	0.367	0.3812	0.3948	0.4069	0.4167	0.4263	0.4343	0.4411	0.4474	0.4525	0.457	0.4607	0.4646	0.4696	0.4742	0.4767	0.4801	0.4828	0.4846	0.4858	0.4883	0.4908	0.4934	0.4966	0.4985	0.5009	0.5064	0.5148	0.5241	0.531	0.5394	0.5447	0.5491
A6	0.1052	0.0874	0.0872	0.0871	0.0868	0.0867	0.0867	0.0862	0.0867	0.0869	0.0868	0.087	0.0868	0.0867	0.0871	0.0867	0.0867	0.0867	0.0869	0.0868	0.0865	0.0864	0.0868	0.0865	0.0868	0.0867	0.0867	0.0868	0.0868	0.0867	0.0866	0.0866	0.0868	0.0871	0.0867	0.0867	0.0868	0.0868	0.0869	0.0869	0.0868	0.0871	0.087	0.0869	0.0869	0.0872	0.087	0.0871	0.087
B6	0.2033	0.1657	0.1615	0.1643	0.1669	0.1733	0.1841	0.1961	0.2134	0.2336	0.2579	0.2825	0.3083	0.3334	0.3485	0.3622	0.375	0.3886	0.4033	0.4168	0.4302	0.4458	0.4606	0.4761	0.4918	0.5084	0.5246	0.5408	0.5544	0.5689	0.5831	0.596	0.6099	0.6231	0.6352	0.6468	0.6592	0.671	0.6825	0.6952	0.7075	0.7187	0.7298	0.7408	0.7524	0.7616	0.7743	0.787	0.7969
C6	0.1906	0.1659	0.1642	0.1676	0.1705	0.1765	0.1862	0.1977	0.2146	0.2351	0.2595	0.2858	0.3124	0.3383	0.3559	0.3696	0.3833	0.398	0.4138	0.4275	0.4421	0.4587	0.4743	0.4907	0.5075	0.525	0.5415	0.5567	0.5703	0.5839	0.5975	0.609	0.6218	0.6338	0.6447	0.6549	0.6663	0.6773	0.6873	0.6974	0.7081	0.7185	0.7277	0.7372	0.7468	0.7543	0.7652	0.7743	0.7815
D6	0.1983	0.1642	0.1618	0.1657	0.1718	0.1769	0.1874	0.1981	0.2133	0.2318	0.2531	0.2768	0.2997	0.3211	0.3393	0.3514	0.3635	0.3765	0.3908	0.4034	0.4153	0.4268	0.4364	0.4448	0.4519	0.4572	0.4613	0.4629	0.4629	0.4627	0.4604	0.4568	0.4539	0.4503	0.4459	0.4416	0.4387	0.4355	0.4314	0.428	0.4236	0.4204	0.4169	0.4145	0.4116	0.4085	0.4073	0.4061	0.4029
E6	0.2052	0.1557	0.1546	0.1564	0.161	0.163	0.162	0.1602	0.1601	0.1596	0.1594	0.1595	0.1587	0.1592	0.158	0.1574	0.157	0.1563	0.1569	0.156	0.1554	0.1548	0.1544	0.1543	0.1542	0.1539	0.1538	0.1536	0.1537	0.154	0.1539	0.154	0.1541	0.1547	0.1551	0.1547	0.1557	0.1563	0.1577	0.1583	0.16	0.1614	0.1632	0.1652	0.1678	0.1712	0.1748	0.1789	0.1835
F6	0.1998	0.1659	0.1629	0.1642	0.1684	0.1728	0.1812	0.1905	0.2046	0.2212	0.2419	0.2649	0.2886	0.3133	0.3376	0.3541	0.3673	0.3811	0.396	0.4108	0.4249	0.4395	0.4538	0.4691	0.4848	0.501	0.5169	0.5328	0.5491	0.5664	0.5823	0.5987	0.618	0.6394	0.6597	0.6791	0.7	0.7192	0.7384	0.7567	0.7767	0.7974	0.8179	0.8382	0.8559	0.8731	0.8905	0.9078	0.921
G6	0.1983	0.1634	0.16	0.1606	0.1644	0.1664	0.169	0.1708	0.1736	0.1758	0.1777	0.1804	0.1841	0.1883	0.1942	0.2014	0.2106	0.2221	0.2369	0.2536	0.2719	0.2938	0.3162	0.3405	0.3654	0.3823	0.3962	0.4091	0.4216	0.434	0.4467	0.458	0.4701	0.4813	0.4925	0.5004	0.5105	0.5203	0.5304	0.5401	0.5507	0.5619	0.573	0.585	0.598	0.6112	0.6269	0.6444	0.6594
H6	0.1952	0.1643	0.1622	0.1638	0.1686	0.1728	0.1812	0.1912	0.2056	0.2237	0.245	0.2689	0.2921	0.3154	0.3394	0.3562	0.37	0.3848	0.4004	0.4155	0.4293	0.4438	0.4581	0.4723	0.4876	0.5037	0.5197	0.5351	0.5497	0.567	0.5841	0.5987	0.6146	0.6341	0.6516	0.6688	0.6958	0.7191	0.7413	0.7605	0.7826	0.8029	0.8205	0.8402	0.8592	0.8743	0.8927	0.9088	0.9191
I6	0.1982	0.1608	0.1588	0.1609	0.1662	0.1696	0.1779	0.1876	0.2014	0.2185	0.2391	0.2618	0.2843	0.3074	0.3295	0.3446	0.3574	0.3705	0.3841	0.3968	0.4081	0.4203	0.4323	0.4447	0.4574	0.4703	0.4831	0.4956	0.5081	0.5211	0.5333	0.5449	0.5577	0.569	0.5794	0.5893	0.6003	0.6108	0.621	0.6331	0.643	0.6552	0.6668	0.6786	0.6918	0.7028	0.7141	0.7263	0.7369
J6	0.1986	0.1654	0.1656	0.1703	0.176	0.1824	0.1941	0.2077	0.2257	0.2456	0.2709	0.2972	0.3231	0.3479	0.3696	0.386	0.4008	0.416	0.4327	0.449	0.4641	0.4817	0.499	0.5176	0.5361	0.5542	0.5714	0.5868	0.6008	0.6158	0.6308	0.6425	0.6547	0.6671	0.679	0.6888	0.7007	0.7122	0.7216	0.7308	0.7401	0.7486	0.7582	0.7682	0.7765	0.7841	0.7913	0.7976	0.8028
K6	0.1911	0.1618	0.1621	0.1659	0.171	0.1764	0.1873	0.2	0.2171	0.2363	0.2589	0.2838	0.3091	0.332	0.3525	0.3664	0.379	0.3912	0.4038	0.415	0.4232	0.4322	0.4399	0.4469	0.453	0.4583	0.4631	0.4668	0.4727	0.4786	0.4865	0.4944	0.5019	0.5089	0.5161	0.5243	0.5327	0.5392	0.5462	0.5517	0.5605	0.5644	0.5695	0.5724	0.5785	0.5804	0.5837	0.5871	0.5908
A7	0.1059	0.0875	0.0873	0.0873	0.0874	0.0876	0.0871	0.0868	0.087	0.0871	0.0873	0.0875	0.0874	0.0875	0.0875	0.0872	0.0872	0.0872	0.0871	0.0871	0.0874	0.0874	0.0872	0.0872	0.0868	0.0876	0.0873	0.0873	0.0869	0.087	0.0872	0.0873	0.0872	0.0874	0.0875	0.0876	0.0872	0.0876	0.0872	0.0874	0.0878	0.0875	0.0872	0.0872	0.0871	0.0873	0.0873	0.0875	0.0871
B7	0.1951	0.1601	0.1577	0.1615	0.1629	0.1684	0.1782	0.1883	0.2039	0.2226	0.2446	0.2678	0.2923	0.3171	0.3368	0.352	0.3664	0.381	0.3971	0.4107	0.4243	0.4386	0.4531	0.4678	0.4827	0.4988	0.5148	0.5308	0.5474	0.5632	0.5778	0.5919	0.6061	0.6202	0.6337	0.6465	0.6604	0.6738	0.6881	0.7056	0.7245	0.7432	0.7591	0.7763	0.7931	0.8081	0.8264	0.8401	0.8524
C7	0.1931	0.1627	0.1617	0.1652	0.1678	0.1732	0.1827	0.1929	0.2091	0.2281	0.251	0.2764	0.302	0.3278	0.3477	0.362	0.3757	0.3897	0.405	0.4184	0.432	0.4474	0.4623	0.4783	0.4939	0.5107	0.5273	0.5441	0.5613	0.5769	0.5929	0.6081	0.6238	0.6383	0.6518	0.6638	0.678	0.6905	0.7028	0.7157	0.7298	0.743	0.7546	0.7664	0.7821	0.7928	0.8071	0.8199	0.8324
D7	0.2007	0.1578	0.1572	0.1612	0.1674	0.172	0.1774	0.1829	0.1902	0.1976	0.2055	0.2126	0.2171	0.2192	0.2192	0.2185	0.2168	0.2159	0.2164	0.2153	0.2138	0.2136	0.2129	0.2126	0.2123	0.2122	0.2121	0.2122	0.2123	0.2122	0.2127	0.2129	0.2132	0.2143	0.2143	0.2143	0.216	0.2171	0.2179	0.2191	0.2197	0.221	0.2225	0.2236	0.2261	0.2279	0.2313	0.2338	0.2375
E7	0.1904	0.1574	0.1565	0.1601	0.1643	0.1667	0.1671	0.1661	0.1667	0.1661	0.1653	0.1641	0.163	0.1618	0.1607	0.1596	0.1588	0.1581	0.1578	0.1569	0.1563	0.1559	0.1553	0.155	0.1551	0.1543	0.154	0.1535	0.1532	0.1532	0.1531	0.1526	0.1524	0.1525	0.1524	0.1527	0.1522	0.1524	0.1526	0.153	0.1536	0.1548	0.1558	0.1574	0.1596	0.1623	0.165	0.1684	0.1731
F7	0.2201	0.1623	0.1604	0.1642	0.166	0.1702	0.1755	0.1786	0.184	0.1891	0.1942	0.1998	0.2062	0.2144	0.2235	0.234	0.2467	0.2609	0.2786	0.2959	0.3159	0.3357	0.3496	0.3624	0.3747	0.3875	0.3996	0.4119	0.4233	0.4334	0.4412	0.4503	0.4602	0.4702	0.48	0.4887	0.4983	0.5078	0.5175	0.5267	0.5363	0.5472	0.5564	0.5656	0.5754	0.5838	0.5927	0.6011	0.6099
G7	0.2032	0.1598	0.1583	0.1615	0.1631	0.166	0.1694	0.171	0.1745	0.177	0.1805	0.1845	0.1902	0.1968	0.2058	0.2165	0.23	0.2454	0.2653	0.2855	0.3062	0.3296	0.3481	0.3615	0.3732	0.3852	0.3976	0.4104	0.4229	0.4362	0.4497	0.4622	0.4746	0.4848	0.4948	0.5057	0.5167	0.528	0.5384	0.549	0.5599	0.5708	0.582	0.5925	0.6041	0.615	0.6266	0.6372	0.6466
H7	0.2104	0.1611	0.1594	0.162	0.1652	0.1716	0.1822	0.1931	0.2102	0.2306	0.254	0.278	0.3021	0.3263	0.3432	0.3565	0.3691	0.3832	0.3982	0.411	0.4239	0.439	0.454	0.4693	0.4853	0.5007	0.5172	0.5332	0.5498	0.5645	0.5808	0.5966	0.6121	0.6296	0.6475	0.6674	0.6924	0.7148	0.7374	0.7569	0.778	0.7953	0.8123	0.8254	0.8446	0.8595	0.8756	0.8917	0.9054
I7	0.2007	0.159	0.1578	0.1611	0.1637	0.1696	0.1807	0.1914	0.2081	0.2277	0.2507	0.2746	0.2989	0.3228	0.3387	0.3516	0.3646	0.3782	0.393	0.4046	0.4175	0.4307	0.4446	0.4591	0.4732	0.4875	0.5013	0.5145	0.528	0.542	0.5552	0.5671	0.5789	0.5917	0.6037	0.6144	0.6264	0.6388	0.6513	0.6649	0.6807	0.6998	0.7183	0.7381	0.7583	0.7733	0.7881	0.8005	0.8117
J7	0.2027	0.1627	0.1619	0.1657	0.1704	0.176	0.1879	0.1997	0.219	0.2403	0.2647	0.2898	0.3135	0.3374	0.3531	0.3676	0.3805	0.3948	0.4103	0.4229	0.4367	0.4511	0.4657	0.4812	0.4966	0.512	0.5279	0.5431	0.56	0.5776	0.5947	0.6087	0.6239	0.6399	0.6566	0.6785	0.703	0.726	0.7475	0.7665	0.7854	0.8017	0.8192	0.8353	0.8521	0.8658	0.8797	0.894	0.9106
K7	0.2085	0.1754	0.1761	0.1811	0.1871	0.1927	0.2055	0.2199	0.2389	0.2604	0.2853	0.3096	0.3354	0.3605	0.3838	0.402	0.418	0.4303	0.4459	0.4571	0.4697	0.4828	0.4963	0.51	0.5225	0.5348	0.5476	0.5574	0.5693	0.5791	0.5877	0.5963	0.6031	0.6102	0.6155	0.6217	0.6275	0.6335	0.6377	0.6425	0.6472	0.6519	0.6565	0.6579	0.6638	0.6667	0.6712	0.6756	0.6798
A8	0.1087	0.0895	0.09	0.0899	0.0892	0.09	0.0899	0.097	0.1092	0.1172	0.121	0.1224	0.1226	0.1238	0.1237	0.122	0.1239	0.1238	0.1247	0.1226	0.1229	0.1248	0.1239	0.1229	0.1235	0.1232	0.1237	0.1256	0.1245	0.1238	0.1265	0.1232	0.1258	0.1273	0.1259	0.1257	0.1236	0.1239	0.1263	0.1258	0.124	0.1242	0.1268	0.1247	0.1248	0.1244	0.1252	0.1268	0.1271
B8	0.1973	0.1621	0.1625	0.1664	0.1711	0.1761	0.1862	0.195	0.2072	0.2222	0.2384	0.2575	0.279	0.2974	0.3161	0.3375	0.3581	0.3716	0.3878	0.4009	0.4142	0.4298	0.4428	0.4583	0.4738	0.4897	0.5057	0.5217	0.5396	0.5547	0.5726	0.5888	0.6056	0.6238	0.6407	0.6576	0.6762	0.6939	0.713	0.7299	0.7507	0.7688	0.7889	0.8087	0.8296	0.8478	0.8644	0.8806	0.8972
C8	0.1848	0.1478	0.1474	0.1505	0.154	0.1589	0.1674	0.1763	0.1893	0.205	0.2239	0.2457	0.269	0.292	0.3155	0.3301	0.3443	0.3578	0.3731	0.3859	0.3978	0.4135	0.427	0.4417	0.4576	0.4739	0.4915	0.5079	0.5246	0.5385	0.553	0.5664	0.5792	0.5919	0.6036	0.6146	0.6253	0.6368	0.6462	0.6565	0.6685	0.6775	0.6864	0.6945	0.7039	0.7117	0.7187	0.7271	0.7346
D8	0.1931	0.1512	0.1511	0.1551	0.1631	0.1683	0.1713	0.1723	0.1747	0.1757	0.1751	0.1741	0.173	0.1714	0.1703	0.1689	0.1679	0.1669	0.1673	0.1662	0.1655	0.1653	0.1645	0.164	0.1639	0.1635	0.1633	0.1629	0.1631	0.1629	0.163	0.1629	0.1628	0.1632	0.1632	0.1631	0.1636	0.1641	0.1644	0.1653	0.1667	0.1676	0.1691	0.1709	0.1729	0.1752	0.1787	0.1828	0.1873
E8	0.2019	0.1463	0.1467	0.1499	0.1555	0.16	0.1605	0.1582	0.1574	0.1557	0.1543	0.1531	0.1518	0.1508	0.15	0.149	0.1482	0.1476	0.1473	0.1463	0.1459	0.1455	0.1445	0.144	0.1437	0.1434	0.1429	0.142	0.1418	0.1412	0.1412	0.1408	0.1403	0.1403	0.1398	0.1397	0.1396	0.1398	0.1398	0.1404	0.1413	0.1434	0.1454	0.1477	0.1507	0.1536	0.1572	0.1622	0.1692
F8	0.2012	0.159	0.158	0.1602	0.1654	0.1717	0.1773	0.1803	0.1842	0.1883	0.1939	0.2004	0.208	0.216	0.226	0.2361	0.2467	0.258	0.2715	0.2832	0.2956	0.3106	0.3235	0.3358	0.344	0.3515	0.356	0.3623	0.3684	0.3732	0.3788	0.3815	0.3876	0.3947	0.4029	0.4104	0.4187	0.426	0.4335	0.4406	0.4492	0.4552	0.4623	0.4688	0.4741	0.4813	0.4865	0.4937	0.4993
G8	0.1905	0.1581	0.1571	0.1595	0.1636	0.1687	0.1729	0.1733	0.1752	0.1763	0.1771	0.1781	0.1789	0.18	0.1815	0.1832	0.1858	0.189	0.1943	0.1993	0.2056	0.2142	0.2238	0.2355	0.2495	0.2656	0.2841	0.3051	0.33	0.3558	0.375	0.3883	0.4008	0.4129	0.4246	0.4345	0.4441	0.4501	0.4571	0.4657	0.4742	0.4822	0.491	0.499	0.5075	0.5161	0.524	0.5329	0.5422
H8	0.2022	0.1564	0.1553	0.1582	0.1644	0.1692	0.1787	0.1879	0.2034	0.2225	0.2442	0.2682	0.29	0.3081	0.3264	0.3371	0.3498	0.3627	0.3778	0.3887	0.4016	0.4162	0.4296	0.4439	0.4578	0.4727	0.4891	0.5052	0.5239	0.5413	0.5598	0.576	0.5924	0.6084	0.6214	0.6341	0.6493	0.6638	0.6756	0.6889	0.7012	0.7145	0.7266	0.7377	0.7489	0.7603	0.7711	0.7818	0.791
I8	0.1886	0.1595	0.1582	0.1615	0.1686	0.1735	0.1816	0.1928	0.2087	0.229	0.2543	0.2789	0.303	0.3208	0.3392	0.3513	0.3647	0.3775	0.3922	0.404	0.417	0.4317	0.4428	0.4559	0.4698	0.4835	0.497	0.5104	0.5264	0.5422	0.5578	0.5723	0.5887	0.6032	0.6175	0.6292	0.6423	0.6548	0.6673	0.6807	0.6931	0.7048	0.7159	0.7272	0.7373	0.7482	0.7593	0.7697	0.7803
J8	0.1929	0.1577	0.157	0.1603	0.1656	0.1702	0.1795	0.1894	0.2045	0.2226	0.2448	0.2675	0.2906	0.3137	0.3319	0.3458	0.3596	0.3729	0.3883	0.3999	0.4118	0.4243	0.4346	0.4466	0.4572	0.4678	0.4777	0.4867	0.4963	0.5044	0.5126	0.5194	0.5272	0.5342	0.5395	0.5443	0.55	0.5558	0.5619	0.5683	0.5736	0.5792	0.5869	0.5967	0.6083	0.6213	0.6349	0.6438	0.6509
K8	0.1973	0.1617	0.1609	0.1637	0.1693	0.1725	0.1812	0.1916	0.2064	0.2233	0.2442	0.2663	0.2891	0.3111	0.33	0.3428	0.3558	0.3672	0.3801	0.3893	0.3969	0.4051	0.411	0.4172	0.4233	0.4274	0.4318	0.4355	0.4392	0.4419	0.444	0.4448	0.4474	0.4483	0.4487	0.4491	0.4491	0.4495	0.4489	0.4485	0.4482	0.4478	0.4472	0.447	0.4463	0.4464	0.4458	0.4454	0.4442
End Time:	11/28/2024 10:32:05 AM
[truncated: 9 more columns]

## Sheet: Sheet2
Time [s]	Temp. [°C]	A1	B1	C1	D1	E1	F1	G1	H1	I1	J1	K1	A2	B2	C2	D2	E2	F2	G2	H2	I2	J2	K2	A3	B3	C3	D3	E3	F3	G3	H3	I3	J3	K3	A4	B4	C4	D4	E4	F4	G4	H4	I4	J4	K4	A5	B5	C5	D5
0	23	0.1677	0.1877	0.195	0.1955	0.1971	0.2095	0.2007	0.1894	0.2008	0.2048	0.2063	0.1353	0.2031	0.1949	0.1983	0.1875	0.2106	0.2124	0.2074	0.2161	0.2117	0.2055	0.1381	0.202	0.1904	0.1987	0.1976	0.2219	0.2136	0.2149	0.2237	0.2178	0.2054	0.1008	0.1709	0.1874	0.1931	0.1869	0.2246	0.2154	0.2028	0.2049	0.2135	0.2107	0.0995	0.1819	0.1986	0.1952
942.7	37.1	0.1561	0.1776	0.1584	0.1642	0.1596	0.19	0.1723	0.1797	0.1662	0.1683	0.1608	0.088	0.1737	0.1602	0.1639	0.1564	0.1899	0.1892	0.1784	0.1681	0.1652	0.1603	0.0926	0.1635	0.1603	0.165	0.1575	0.1937	0.1888	0.1848	0.1839	0.1711	0.1601	0.0875	0.1648	0.1581	0.1614	0.1581	0.1898	0.1785	0.1751	0.1665	0.1643	0.158	0.0878	0.1674	0.1647	0.1647
1885.4	37	0.1567	0.1773	0.1613	0.1667	0.1624	0.1929	0.1737	0.1805	0.1706	0.1653	0.1613	0.0878	0.1656	0.1583	0.1589	0.1544	0.1885	0.1823	0.1654	0.1636	0.1627	0.1596	0.0922	0.1604	0.1582	0.164	0.1567	0.1935	0.174	0.1816	0.1763	0.1698	0.1597	0.0871	0.163	0.1564	0.1597	0.1554	0.1952	0.168	0.1606	0.1607	0.1657	0.1579	0.0876	0.1652	0.1619	0.1633
2828	37	0.1537	0.1806	0.1657	0.1708	0.165	0.1946	0.1749	0.1843	0.1761	0.1683	0.1656	0.0877	0.166	0.1624	0.1606	0.1568	0.1911	0.1713	0.1638	0.1666	0.1651	0.163	0.0921	0.1618	0.1597	0.1673	0.1594	0.1921	0.1703	0.1747	0.1765	0.1725	0.1638	0.087	0.1647	0.1602	0.1631	0.158	0.1834	0.1635	0.1592	0.1607	0.1685	0.1614	0.0874	0.167	0.1644	0.1653
3770.7	37	0.156	0.1831	0.1688	0.1794	0.1701	0.201	0.1832	0.1865	0.182	0.1729	0.1709	0.0877	0.1706	0.1665	0.168	0.1616	0.1953	0.17	0.1689	0.1733	0.1709	0.1686	0.092	0.1654	0.1624	0.1724	0.163	0.1871	0.1732	0.171	0.1787	0.1751	0.167	0.0869	0.1677	0.1631	0.1679	0.1616	0.1752	0.1668	0.162	0.1632	0.1737	0.166	0.0873	0.1689	0.1671	0.1723
4713.4	37.2	0.1548	0.1895	0.1765	0.1869	0.1749	0.2118	0.1883	0.1949	0.1889	0.1785	0.1765	0.0878	0.1762	0.1709	0.1737	0.1654	0.1991	0.1731	0.1745	0.1783	0.1761	0.1742	0.0918	0.1724	0.1688	0.1797	0.1641	0.1853	0.1771	0.1763	0.1839	0.1809	0.1731	0.0869	0.1748	0.1707	0.1742	0.1627	0.1805	0.1716	0.1673	0.1687	0.1803	0.1706	0.0875	0.1758	0.174	0.1776
5656	37	0.1542	0.2021	0.1906	0.1976	0.1753	0.2212	0.1922	0.2091	0.2035	0.19	0.1876	0.0883	0.1866	0.1802	0.1825	0.1661	0.2024	0.1753	0.1869	0.19	0.187	0.1848	0.0918	0.1837	0.1798	0.191	0.1631	0.1924	0.1797	0.1877	0.1949	0.1919	0.1837	0.087	0.1868	0.1825	0.185	0.1624	0.1861	0.1746	0.1767	0.1784	0.1925	0.1805	0.0872	0.187	0.1842	0.1871
6598.7	37	0.157	0.2181	0.2034	0.2122	0.1757	0.235	0.1955	0.2248	0.2196	0.2046	0.201	0.0875	0.199	0.1917	0.1951	0.1659	0.2106	0.1765	0.202	0.2053	0.1999	0.1991	0.0918	0.1975	0.1932	0.2042	0.1616	0.2022	0.1805	0.2005	0.2076	0.2043	0.1969	0.0864	0.2001	0.1959	0.1956	0.161	0.1927	0.1755	0.1878	0.19	0.2063	0.1924	0.0867	0.1984	0.1958	0.1973
7541.3	37	0.1636	0.2369	0.2198	0.2264	0.1746	0.2497	0.1919	0.2427	0.2417	0.2198	0.2164	0.0877	0.2142	0.2054	0.2093	0.1652	0.2159	0.1766	0.2196	0.223	0.2153	0.2148	0.0921	0.2149	0.2116	0.2203	0.161	0.2178	0.1824	0.2176	0.2248	0.221	0.2136	0.0869	0.2189	0.2152	0.2108	0.1615	0.2047	0.179	0.2043	0.2069	0.2248	0.2102	0.0873	0.216	0.2129	0.2127
8484	37.2	0.1629	0.2612	0.2438	0.2446	0.1743	0.2659	0.1924	0.2654	0.2642	0.2401	0.2354	0.0877	0.2341	0.2235	0.2263	0.1647	0.2318	0.1772	0.2429	0.2471	0.2358	0.2364	0.092	0.2368	0.2324	0.2405	0.1603	0.2352	0.1831	0.2389	0.2462	0.2416	0.2345	0.0869	0.2409	0.2374	0.2294	0.1617	0.2192	0.1824	0.2245	0.2269	0.2472	0.2296	0.0873	0.2368	0.234	0.2288
9426.7	37.1	0.1633	0.2854	0.2697	0.263	0.1737	0.2847	0.1917	0.2897	0.2891	0.263	0.259	0.0883	0.2561	0.2455	0.2454	0.1636	0.2517	0.1779	0.2664	0.2723	0.2596	0.2598	0.092	0.2617	0.2561	0.2614	0.1597	0.257	0.1833	0.263	0.2697	0.265	0.258	0.087	0.2664	0.2637	0.2506	0.1618	0.2368	0.1873	0.249	0.2509	0.2724	0.2532	0.0872	0.2609	0.2586	0.2489
10369.4	37.2	0.1635	0.3137	0.2974	0.2851	0.173	0.3058	0.1929	0.3189	0.3166	0.2864	0.2832	0.0878	0.2804	0.2696	0.2659	0.1623	0.2722	0.179	0.2904	0.2971	0.2824	0.2843	0.0921	0.2875	0.2826	0.2857	0.1591	0.2803	0.1846	0.2891	0.2966	0.2898	0.2831	0.087	0.2924	0.2911	0.2737	0.1614	0.2559	0.1921	0.2743	0.2757	0.2981	0.2777	0.0873	0.2868	0.2851	0.2705
11312	37.2	0.1637	0.3417	0.3235	0.3053	0.1721	0.3288	0.1947	0.3442	0.3412	0.31	0.3058	0.0878	0.3048	0.293	0.2854	0.1611	0.2951	0.1799	0.3137	0.3211	0.306	0.3072	0.0921	0.3125	0.3066	0.3064	0.1583	0.3046	0.185	0.3135	0.3195	0.3122	0.3061	0.0871	0.3183	0.3173	0.2956	0.1607	0.2797	0.1969	0.2984	0.2994	0.322	0.3011	0.0874	0.312	0.3107	0.2928
12254.7	37	0.163	0.3678	0.3495	0.3242	0.1713	0.3506	0.1977	0.3705	0.3651	0.332	0.3289	0.0878	0.3293	0.317	0.304	0.1607	0.3181	0.1804	0.3346	0.3383	0.326	0.3295	0.092	0.3349	0.3293	0.3262	0.1573	0.3291	0.1863	0.3371	0.3419	0.3343	0.3291	0.087	0.3392	0.3416	0.3156	0.1602	0.3032	0.2033	0.3234	0.3231	0.3456	0.3228	0.0874	0.3351	0.3347	0.3129
13197.3	37	0.1637	0.3852	0.3681	0.3427	0.1701	0.3722	0.2013	0.3939	0.3887	0.346	0.3483	0.0877	0.3482	0.3384	0.3235	0.1597	0.3418	0.1815	0.3487	0.3525	0.3408	0.3453	0.092	0.3507	0.3468	0.3435	0.1568	0.3518	0.1885	0.3556	0.3592	0.3498	0.3452	0.087	0.3542	0.3578	0.3336	0.1595	0.3283	0.2122	0.3415	0.3413	0.3664	0.3402	0.0873	0.3507	0.351	0.3318
14140	37.1	0.1631	0.3975	0.3823	0.362	0.1693	0.3943	0.2056	0.4127	0.4085	0.3591	0.3625	0.0882	0.3629	0.3531	0.3404	0.1592	0.3598	0.1827	0.3613	0.3655	0.355	0.3581	0.092	0.3659	0.3592	0.357	0.1563	0.3689	0.1905	0.3697	0.3715	0.3631	0.3581	0.087	0.3676	0.373	0.346	0.1587	0.3545	0.2229	0.3554	0.3551	0.3823	0.3534	0.0874	0.3644	0.3645	0.3449
15082.6	37.1	0.1654	0.412	0.3979	0.3798	0.1686	0.4142	0.2123	0.4302	0.425	0.3734	0.3758	0.0879	0.3797	0.37	0.3536	0.1589	0.376	0.1848	0.3769	0.3799	0.371	0.3717	0.092	0.3809	0.3738	0.3696	0.156	0.3836	0.1935	0.3833	0.3844	0.375	0.3698	0.087	0.382	0.3882	0.3576	0.1581	0.3753	0.2361	0.3689	0.3677	0.3979	0.3657	0.0873	0.3777	0.379	0.3565
16025.3	37.2	0.1624	0.4263	0.4159	0.3919	0.1687	0.4267	0.2198	0.4441	0.4406	0.3866	0.3863	0.0886	0.3951	0.3851	0.3658	0.1586	0.3912	0.1867	0.3912	0.3922	0.3858	0.3829	0.092	0.3975	0.3894	0.383	0.1562	0.4002	0.1981	0.4001	0.3993	0.3906	0.3834	0.087	0.3954	0.4027	0.37	0.1576	0.3902	0.2524	0.3834	0.3817	0.4114	0.3778	0.0874	0.3914	0.3932	0.3689
16968	37.3	0.1583	0.4414	0.4327	0.4053	0.1688	0.4404	0.2295	0.4591	0.4582	0.4004	0.3981	0.0879	0.4098	0.3986	0.3759	0.1578	0.4054	0.1885	0.4049	0.4043	0.3986	0.3921	0.0919	0.4123	0.4033	0.3952	0.1567	0.4151	0.2034	0.4157	0.4128	0.4052	0.3954	0.087	0.41	0.4179	0.383	0.1572	0.4051	0.2723	0.3985	0.396	0.4282	0.3888	0.0874	0.4054	0.4074	0.3811
17910.6	37.2	0.157	0.4549	0.4494	0.4164	0.1679	0.4523	0.2401	0.4744	0.4726	0.4133	0.4069	0.0882	0.4241	0.4122	0.3858	0.157	0.4198	0.1905	0.4182	0.4157	0.4119	0.3991	0.0916	0.4255	0.4159	0.4059	0.1566	0.4297	0.2089	0.429	0.4243	0.4177	0.4064	0.0869	0.4257	0.4338	0.3955	0.1569	0.4206	0.2943	0.412	0.4082	0.4453	0.3971	0.0872	0.4206	0.423	0.3934
18853.3	37.2	0.1552	0.4697	0.4653	0.4261	0.1678	0.4618	0.2524	0.491	0.4867	0.4264	0.4144	0.0881	0.4383	0.4258	0.3948	0.1565	0.4335	0.1929	0.4324	0.4295	0.4264	0.4053	0.0915	0.4404	0.4298	0.4157	0.1571	0.4445	0.2164	0.4435	0.4368	0.4316	0.4138	0.087	0.4408	0.4492	0.4068	0.1565	0.4357	0.3171	0.426	0.4209	0.4637	0.4044	0.0871	0.435	0.4377	0.404
19795.9	37.2	0.1558	0.4853	0.482	0.4345	0.1676	0.4729	0.2683	0.5062	0.5036	0.4394	0.4211	0.0876	0.4534	0.4412	0.4024	0.1564	0.4481	0.1964	0.4468	0.4425	0.4405	0.4111	0.0915	0.4558	0.4449	0.4248	0.1579	0.4591	0.2261	0.4587	0.4489	0.4465	0.4221	0.087	0.4565	0.4654	0.4173	0.156	0.4509	0.3425	0.4404	0.4336	0.4841	0.4112	0.0871	0.4508	0.454	0.4148
20738.6	37.2	0.1531	0.5021	0.4996	0.4421	0.1677	0.4867	0.2849	0.5199	0.5171	0.4529	0.4277	0.0882	0.4691	0.4563	0.4094	0.1564	0.4624	0.2003	0.462	0.4561	0.4559	0.4171	0.0916	0.4718	0.4601	0.4326	0.1591	0.4738	0.2385	0.4748	0.4618	0.4613	0.4286	0.0871	0.4728	0.4818	0.4265	0.1556	0.4664	0.3695	0.456	0.4469	0.506	0.4174	0.0873	0.4658	0.4692	0.4228
21681.2	37.3	0.1549	0.5193	0.518	0.4515	0.1682	0.4989	0.3035	0.5367	0.5327	0.4663	0.4334	0.0876	0.4838	0.4711	0.4137	0.1562	0.4767	0.2053	0.4778	0.4699	0.4706	0.4209	0.0917	0.487	0.4753	0.4386	0.1608	0.4893	0.2527	0.4914	0.475	0.476	0.4328	0.087	0.4895	0.4986	0.4337	0.1552	0.4829	0.3953	0.4705	0.4606	0.5275	0.4235	0.0872	0.4821	0.4852	0.4298
22623.9	37.5	0.1571	0.5373	0.5345	0.4583	0.1689	0.5114	0.3237	0.5527	0.5488	0.4802	0.4384	0.0876	0.4999	0.4865	0.4181	0.1566	0.4922	0.2113	0.4926	0.4833	0.4849	0.4242	0.0916	0.5037	0.4911	0.4442	0.1632	0.5058	0.27	0.5095	0.4883	0.4927	0.4382	0.087	0.5065	0.5155	0.4405	0.1551	0.4995	0.4129	0.4871	0.4748	0.5502	0.4282	0.0872	0.4984	0.5015	0.4357
23566.6	37.2	0.1559	0.5541	0.5505	0.4624	0.1699	0.5243	0.3469	0.5694	0.5645	0.4932	0.4438	0.0877	0.5157	0.5028	0.4202	0.1572	0.5088	0.2187	0.5085	0.4971	0.5003	0.4274	0.0916	0.5204	0.507	0.4471	0.1663	0.5247	0.29	0.5274	0.502	0.5084	0.4441	0.0872	0.5232	0.5329	0.4451	0.1548	0.5163	0.4275	0.5028	0.4886	0.5735	0.4329	0.0872	0.5151	0.5178	0.4398
24509.2	37	0.1539	0.5714	0.566	0.465	0.174	0.5368	0.3705	0.5856	0.5789	0.5061	0.4476	0.0877	0.5313	0.5176	0.4216	0.158	0.5232	0.2279	0.523	0.5104	0.5153	0.4304	0.0916	0.5378	0.5224	0.4475	0.1707	0.5411	0.3114	0.5476	0.5156	0.5225	0.4474	0.0871	0.541	0.5494	0.4483	0.1547	0.5338	0.4409	0.5181	0.5017	0.598	0.4361	0.0874	0.5314	0.5334	0.4429
25451.9	37.1	0.1579	0.5882	0.5843	0.4693	0.1753	0.5495	0.3946	0.602	0.5949	0.5193	0.4517	0.0877	0.5468	0.5316	0.4213	0.1592	0.5373	0.2385	0.5376	0.5229	0.529	0.4323	0.0917	0.5546	0.5378	0.4474	0.1758	0.5537	0.3352	0.5652	0.5247	0.5362	0.4487	0.087	0.5552	0.5638	0.4501	0.1543	0.5518	0.4537	0.5341	0.5146	0.6198	0.4387	0.0872	0.5474	0.5483	0.4443
26394.5	37.1	0.1568	0.6028	0.603	0.4698	0.1772	0.562	0.413	0.6202	0.6086	0.5317	0.4547	0.0877	0.5636	0.5456	0.4207	0.1608	0.5534	0.252	0.5507	0.5354	0.5425	0.4332	0.0916	0.5714	0.5523	0.446	0.1816	0.5688	0.3614	0.5862	0.5359	0.5505	0.4522	0.087	0.5713	0.5786	0.4502	0.1543	0.5686	0.4666	0.5493	0.5278	0.642	0.4419	0.0872	0.5625	0.5628	0.4442
27337.2	37.5	0.1539	0.6195	0.6232	0.4718	0.1793	0.5741	0.4261	0.6389	0.6287	0.5431	0.4585	0.0877	0.5792	0.5608	0.4202	0.1628	0.5722	0.2688	0.5656	0.5492	0.5576	0.435	0.0916	0.5884	0.5679	0.4444	0.1887	0.589	0.3866	0.608	0.5471	0.5646	0.4552	0.0871	0.5872	0.5928	0.45	0.154	0.5869	0.4783	0.5637	0.5403	0.6626	0.4434	0.0875	0.5769	0.5761	0.4436
28279.8	37	0.1552	0.6348	0.6424	0.4741	0.1829	0.586	0.4373	0.6554	0.6535	0.5552	0.4616	0.0877	0.5927	0.5716	0.4196	0.1651	0.5956	0.2866	0.581	0.5599	0.5694	0.4354	0.0916	0.6059	0.5821	0.4425	0.1977	0.6106	0.4043	0.6327	0.5589	0.5806	0.4594	0.087	0.6024	0.6067	0.4486	0.1538	0.6054	0.4902	0.5809	0.5528	0.6831	0.445	0.0873	0.5908	0.5884	0.4415
29222.5	37	0.1575	0.6498	0.6638	0.475	0.1877	0.5978	0.4479	0.6675	0.6673	0.5666	0.4637	0.0877	0.6077	0.5846	0.4182	0.1676	0.6161	0.307	0.5943	0.5707	0.5808	0.4354	0.0916	0.6244	0.5967	0.4395	0.2086	0.6335	0.4179	0.6577	0.57	0.5944	0.4633	0.087	0.6165	0.6207	0.4459	0.1536	0.624	0.5019	0.5948	0.5653	0.7016	0.4465	0.0872	0.6055	0.5995	0.4388
30165.2	36.8	0.1554	0.6664	0.6835	0.4761	0.1936	0.6083	0.4593	0.6829	0.6807	0.5781	0.4662	0.0877	0.6232	0.5962	0.417	0.1712	0.636	0.3296	0.6083	0.5819	0.5931	0.4354	0.0918	0.6395	0.6076	0.4377	0.2214	0.6584	0.4302	0.6792	0.5815	0.6123	0.4665	0.087	0.6318	0.6334	0.4435	0.1537	0.6433	0.5113	0.6114	0.5787	0.7219	0.4467	0.0874	0.6222	0.6121	0.4364
31107.8	37.2	0.1548	0.6804	0.7027	0.4803	0.1991	0.6195	0.4691	0.7021	0.6982	0.5907	0.4692	0.0877	0.6393	0.6086	0.4157	0.1757	0.6578	0.3544	0.6238	0.593	0.6063	0.4359	0.0917	0.658	0.6223	0.436	0.2354	0.6819	0.4418	0.7014	0.594	0.6329	0.4693	0.087	0.6471	0.6465	0.441	0.154	0.6621	0.5219	0.6296	0.5914	0.7419	0.4483	0.0875	0.6375	0.6235	0.4339
32050.5	37.2	0.1531	0.6926	0.7206	0.4798	0.2055	0.6306	0.4788	0.7186	0.7123	0.6014	0.4714	0.0876	0.6525	0.6201	0.4133	0.181	0.6795	0.378	0.6378	0.6025	0.6187	0.4357	0.0917	0.6739	0.6372	0.4333	0.2509	0.704	0.4535	0.7232	0.6061	0.6592	0.4729	0.0871	0.661	0.6581	0.4375	0.1539	0.6806	0.5322	0.6509	0.6045	0.7632	0.4487	0.0875	0.6519	0.6348	0.4309
32993.1	37	0.1553	0.7083	0.7406	0.4797	0.2131	0.6413	0.488	0.7379	0.7201	0.6121	0.4742	0.0876	0.6681	0.632	0.4124	0.187	0.7019	0.3937	0.653	0.6134	0.6307	0.4358	0.0917	0.6909	0.6546	0.4323	0.2665	0.7259	0.4642	0.7442	0.6168	0.6852	0.4763	0.0871	0.675	0.6689	0.4355	0.154	0.6989	0.5422	0.6736	0.6155	0.7808	0.4487	0.0872	0.6664	0.6454	0.4276
33935.8	37.2	0.1539	0.7221	0.7588	0.4812	0.2222	0.6508	0.497	0.755	0.7345	0.6239	0.4766	0.088	0.6835	0.6437	0.4111	0.1937	0.7238	0.4058	0.6693	0.6239	0.6424	0.4353	0.0918	0.7076	0.673	0.4305	0.2832	0.7483	0.4745	0.7654	0.6285	0.7098	0.4817	0.0869	0.6896	0.6808	0.4321	0.1546	0.7146	0.5519	0.6971	0.6271	0.8014	0.4485	0.0873	0.68	0.6571	0.4255
34878.4	37.1	0.1529	0.7362	0.7768	0.4828	0.2319	0.6603	0.5071	0.7652	0.7485	0.6345	0.4798	0.0876	0.6993	0.6546	0.4098	0.2012	0.7446	0.4171	0.6884	0.6339	0.6535	0.435	0.0916	0.7225	0.6915	0.429	0.3018	0.7687	0.4848	0.7843	0.6415	0.7313	0.4879	0.087	0.705	0.6929	0.4297	0.1548	0.7328	0.562	0.7159	0.6405	0.8216	0.4478	0.0872	0.6925	0.6677	0.4227
35821.1	37.1	0.1546	0.7511	0.7962	0.4856	0.2432	0.671	0.5166	0.7805	0.771	0.6456	0.483	0.0876	0.7129	0.6649	0.4085	0.2101	0.765	0.4281	0.7065	0.6434	0.6658	0.4349	0.0918	0.7375	0.7101	0.4282	0.3186	0.7895	0.4933	0.8038	0.6514	0.7529	0.4943	0.087	0.7208	0.7048	0.4259	0.155	0.752	0.571	0.733	0.6536	0.8395	0.4476	0.0874	0.7046	0.6773	0.4198
36763.7	37	0.1561	0.763	0.8111	0.4877	0.2539	0.6809	0.5237	0.7944	0.7852	0.6562	0.4847	0.0876	0.7288	0.6756	0.4074	0.22	0.7853	0.4387	0.7231	0.6537	0.6784	0.4344	0.0919	0.7504	0.7323	0.4268	0.3353	0.8083	0.5009	0.8246	0.6664	0.7742	0.4986	0.0871	0.7366	0.717	0.4232	0.1554	0.7736	0.5803	0.7501	0.6669	0.8596	0.4473	0.0874	0.7186	0.6883	0.4175
37706.4	37.1	0.1543	0.7782	0.8285	0.4904	0.2654	0.6915	0.5334	0.8074	0.7962	0.6666	0.4881	0.0877	0.7418	0.688	0.4067	0.2309	0.8073	0.4489	0.742	0.6639	0.6923	0.4341	0.0916	0.7659	0.756	0.4269	0.3514	0.8297	0.5105	0.8464	0.6795	0.7958	0.5059	0.0871	0.7525	0.7312	0.42	0.1559	0.7988	0.5904	0.769	0.6818	0.8778	0.4475	0.0873	0.7329	0.6989	0.4147
38649.1	37.2	0.1549	0.7911	0.8421	0.4924	0.2767	0.701	0.5408	0.8189	0.8077	0.6762	0.4915	0.0877	0.7608	0.6966	0.4054	0.2423	0.825	0.459	0.7608	0.673	0.7042	0.4334	0.0917	0.7795	0.7738	0.4265	0.3649	0.8454	0.5198	0.8644	0.6936	0.8115	0.5112	0.0871	0.7664	0.7436	0.4179	0.1567	0.8213	0.5996	0.7866	0.6955	0.895	0.447	0.0872	0.7496	0.7102	0.4121
39591.7	37.2	0.1549	0.8058	0.8557	0.4979	0.2893	0.7104	0.5496	0.8315	0.8244	0.688	0.4959	0.0877	0.7809	0.707	0.4049	0.2533	0.8457	0.4711	0.7802	0.6853	0.7155	0.4329	0.0916	0.7938	0.7897	0.4263	0.3756	0.8655	0.5294	0.8846	0.7102	0.8308	0.5171	0.0871	0.7803	0.7571	0.4155	0.1577	0.8425	0.6088	0.8035	0.7105	0.9104	0.4469	0.0875	0.7666	0.7206	0.4092
40535.3	37.1	0.1562	0.813	0.8688	0.5016	0.3017	0.7188	0.5571	0.8468	0.8458	0.6994	0.5011	0.0876	0.8	0.7169	0.4033	0.265	0.8598	0.4803	0.7978	0.6952	0.7272	0.4324	0.0916	0.803	0.8043	0.4276	0.3828	0.8819	0.539	0.9068	0.7327	0.8508	0.521	0.0869	0.7926	0.7697	0.4119	0.1587	0.8596	0.617	0.8192	0.7255	0.9289	0.4485	0.0873	0.7836	0.7289	0.4066
41478	37.2	0.1551	0.8278	0.8824	0.505	0.3136	0.7306	0.5659	0.8593	0.852	0.7097	0.5062	0.0876	0.8216	0.7287	0.4031	0.2766	0.8807	0.4904	0.817	0.7025	0.7393	0.4322	0.0916	0.8169	0.8255	0.4285	0.3877	0.9007	0.5491	0.9244	0.7554	0.8671	0.5277	0.087	0.8082	0.7869	0.4095	0.1603	0.8822	0.6266	0.838	0.7444	0.944	0.4534	0.0873	0.8054	0.7417	0.4047
42420.6	37	0.1545	0.838	0.8958	0.5057	0.3271	0.7419	0.5737	0.8697	0.8712	0.7199	0.5115	0.0876	0.8395	0.7383	0.4031	0.2892	0.8977	0.5003	0.8364	0.7145	0.7526	0.4316	0.092	0.8278	0.8431	0.4294	0.3912	0.9191	0.5591	0.9426	0.7733	0.8838	0.5315	0.087	0.8212	0.7993	0.4067	0.1621	0.903	0.6369	0.854	0.7596	0.9589	0.4588	0.0878	0.8201	0.7522	0.4026
43363.3	37.1	0.153	0.8561	0.9108	0.5147	0.3404	0.7568	0.5813	0.8833	0.8859	0.7295	0.5174	0.0877	0.8602	0.7486	0.4031	0.3009	0.9167	0.5104	0.8562	0.7258	0.7733	0.4321	0.0921	0.8453	0.8622	0.4352	0.3948	0.9379	0.5717	0.9588	0.7927	0.9011	0.5382	0.0871	0.8388	0.8127	0.4045	0.1641	0.9241	0.6462	0.8721	0.7764	0.9721	0.4666	0.0877	0.8387	0.7668	0.4015
44305.9	37	0.1557	0.8724	0.9218	0.5182	0.3532	0.7691	0.5894	0.8962	0.898	0.7385	0.5236	0.0876	0.8754	0.7576	0.4037	0.3135	0.9325	0.5213	0.8747	0.7365	0.7841	0.4318	0.0917	0.8588	0.8796	0.4395	0.3975	0.9551	0.5825	0.9751	0.81	0.9134	0.5446	0.0871	0.85	0.8269	0.4025	0.1662	0.945	0.6562	0.8903	0.7899	0.9854	0.4725	0.0876	0.8544	0.7809	0.4001
45248.6	37	0.1554	0.8836	0.935	0.5203	0.3642	0.7814	0.5963	0.9048	0.909	0.7458	0.5293	0.0877	0.8876	0.7668	0.404	0.3264	0.9483	0.5313	0.8921	0.7455	0.8107	0.4308	0.0917	0.8696	0.8964	0.4423	0.3996	0.9712	0.5928	0.9892	0.8259	0.9306	0.5481	0.087	0.8592	0.8371	0.3998	0.1692	0.961	0.6633	0.9036	0.7991	0.9975	0.4757	0.0877	0.8661	0.7938	0.398
46191.2	37.1	0.1545	0.9005	0.9435	0.5279	0.3742	0.7899	0.5998	0.918	0.9228	0.7502	0.5362	0.0876	0.9022	0.7756	0.4047	0.3391	0.9651	0.5418	0.9112	0.7526	0.8383	0.431	0.092	0.8829	0.9144	0.4478	0.4023	0.9848	0.6028	1.0028	0.8444	0.9431	0.5547	0.0872	0.8718	0.8517	0.3978	0.1729	0.978	0.6726	0.9196	0.8122	1.0092	0.4805	0.0877	0.8781	0.8104	0.3964
47133.9	37	0.156	0.9132	0.9591	0.536	0.3829	0.7949	0.6054	0.929	0.9345	0.7646	0.5424	0.0876	0.9207	0.7837	0.4059	0.3506	0.9812	0.5532	0.9281	0.7623	0.8636	0.4315	0.092	0.8978	0.9354	0.4537	0.4051	1.0002	0.6149	1.0197	0.8597	0.9588	0.5598	0.087	0.8822	0.8668	0.3961	0.1775	0.9981	0.6807	0.9373	0.8241	1.0186	0.4846	0.088	0.8916	0.8286	0.3951
48076.5	37	0.1546	0.9257	0.9652	0.5421	0.3892	0.7886	0.6121	0.9397	0.9478	0.7772	0.5494	0.0876	0.9357	0.7924	0.4067	0.3607	0.994	0.5638	0.9439	0.7685	0.8827	0.4321	0.092	0.9099	0.9461	0.4585	0.4072	1.0113	0.6285	1.0322	0.8738	0.9688	0.5678	0.087	0.8908	0.8815	0.3942	0.1827	1.0173	0.6885	0.9493	0.8361	1.0265	0.4887	0.0878	0.9051	0.8431	0.3939
49019.2	37	0.1573	0.9322	0.978	0.5447	0.3936	0.7934	0.6185	0.9459	0.9635	0.7924	0.5555	0.0877	0.9486	0.7984	0.4073	0.369	1.005	0.574	0.9581	0.7765	0.8998	0.4319	0.0918	0.9188	0.9532	0.4623	0.4108	1.0235	0.6411	1.0458	0.8885	0.9819	0.5729	0.0872	0.8995	0.8924	0.3923	0.189	1.0328	0.6964	0.9628	0.8486	1.0362	0.4918	0.088	0.9165	0.8551	0.3921
49961.8	37.2	0.156	0.9463	0.9885	0.5514	0.3967	0.7974	0.625	0.9549	0.9772	0.8077	0.562	0.0876	0.9632	0.8064	0.4096	0.3755	1.0178	0.5836	0.9721	0.7856	0.9193	0.4331	0.0918	0.9328	0.962	0.4691	0.4143	1.0342	0.6554	1.0577	0.9014	0.9908	0.5803	0.0872	0.9134	0.9023	0.3911	0.1968	1.0492	0.7037	0.9794	0.8646	1.0431	0.4971	0.0882	0.9292	0.8702	0.3918
50904.5	37	0.156	0.9542	0.9979	0.5525	0.4002	0.8033	0.6312	0.965	0.9883	0.8204	0.5685	0.0877	0.9773	0.8141	0.4105	0.3791	1.0296	0.5937	0.9837	0.7933	0.9342	0.4337	0.0918	0.9408	0.9704	0.473	0.4184	1.0449	0.671	1.0685	0.9126	1.0013	0.586	0.0869	0.9209	0.9076	0.3892	0.2059	1.0631	0.7109	0.99	0.876	1.056	0.5003	0.0886	0.9426	0.8817	0.3903
51847.1	36.9	0.1559	0.9522	1.0066	0.5556	0.4029	0.8094	0.6357	0.9695	1.0011	0.8311	0.5744	0.0877	0.9843	0.8208	0.412	0.3822	1.0377	0.6043	0.9957	0.7987	0.943	0.434	0.0918	0.9474	0.9814	0.4769	0.4233	1.0538	0.6871	1.0819	0.9253	1.0105	0.5891	0.0871	0.9223	0.913	0.3882	0.2173	1.0752	0.7179	1.0032	0.8856	1.0669	0.501	0.0885	0.9533	0.8929	0.3895
52789.8	37.3	0.1576	0.9684	1.0137	0.56	0.4061	0.8153	0.6411	0.9731	1.0039	0.8397	0.5806	0.0876	0.9971	0.8272	0.4139	0.3855	1.0437	0.6162	1.0036	0.8047	0.9494	0.4355	0.0918	0.9603	0.989	0.4821	0.4285	1.0601	0.7031	1.089	0.936	1.0171	0.5965	0.087	0.9291	0.922	0.3877	0.2299	1.0892	0.726	1.0166	0.8932	1.0722	0.5047	0.0889	0.9621	0.9033	0.3879
53732.4	37.2	0.1575	0.982	1.0231	0.5689	0.4102	0.8218	0.6469	0.9803	1.0161	0.854	0.587	0.0876	1.0102	0.8338	0.4153	0.3895	1.055	0.6267	1.0172	0.8138	0.9714	0.4372	0.092	0.9642	0.9968	0.4891	0.4349	1.0676	0.719	1.0985	0.9538	1.026	0.6048	0.0871	0.9398	0.9327	0.387	0.2438	1.1022	0.7335	1.0291	0.9125	1.0747	0.5101	0.0895	0.9732	0.9209	0.3875
[truncated: 40 more columns]
