# Supplementary material for: Refactored genetic parts for modular assembly of the E. coli MccV type I secretion system used to screen class II microcin candidates from plant-associated bacteria
Source: BMC Biotechnol. 2026 Apr 3;26:66. doi: 10.1186/s12896-026-01148-8 (PMC13174018; doi:10.1186/s12896-026-01148-8)
Supplement: Supplementary file 4 — Supplementary Material 4 [file 12896_2026_1148_MOESM4_ESM.zip › Data S4 Self-inhibition assays/2024.11.27 Self Inhibition (G3P2, MccV, E14, E15, E16) Files/11.27.2024_self-inhibition.readings.csv]

Time [s]	Temp. [°C]	A1	B1	C1	D1	E1	F1	G1	H1	I1	J1	K1	A2	B2	C2	D2	E2	F2	G2	H2	I2	J2	K2	A3	B3	C3	D3	E3	F3	G3	H3	I3	J3	K3	A4	B4	C4	D4	E4	F4	G4	H4	I4	J4	K4	A5	B5	C5	D5
0	23	0.167699993	0.187700003	0.194999993	0.195500001	0.197099999	0.2095	0.2007	0.189400002	0.200800002	0.204799995	0.206300005	0.135299996	0.203099996	0.194900006	0.198300004	0.1875	0.210600004	0.212400004	0.207399994	0.216100007	0.211700007	0.205500007	0.138099998	0.202000007	0.190400004	0.198699996	0.197600007	0.221900001	0.213599995	0.214900002	0.223700002	0.217800006	0.205400005	0.1008	0.170900002	0.187399998	0.193100005	0.186900005	0.224600002	0.215399995	0.202800006	0.204899997	0.213499993	0.210700005	0.0995	0.181899995	0.198599994	0.195199996
942.7	37.1	0.156100005	0.177599996	0.158399999	0.164199993	0.159600005	0.189999998	0.172299996	0.179700002	0.166199997	0.168300003	0.160799995	0.088	0.173700005	0.1602	0.163900003	0.156399995	0.189899996	0.189199999	0.178399995	0.168099999	0.165199995	0.160300002	0.092600003	0.163499996	0.160300002	0.165000007	0.157499999	0.193700001	0.188800007	0.184799999	0.183899999	0.171100006	0.160099998	0.087499999	0.164800003	0.158099994	0.161400005	0.158099994	0.189799994	0.178499997	0.175099999	0.166500002	0.164299995	0.158000007	0.087800004	0.167400002	0.164700001	0.164700001
1885.4	37	0.1567	0.177300006	0.161300004	0.166700006	0.162400007	0.192900002	0.173700005	0.180500001	0.170599997	0.165299997	0.161300004	0.087800004	0.165600002	0.158299997	0.158899993	0.154400006	0.188500002	0.182300001	0.165399998	0.163599998	0.162699997	0.159600005	0.092200004	0.160400003	0.158199996	0.164000005	0.1567	0.193499997	0.173999995	0.181600004	0.176300004	0.169799998	0.159700006	0.087099999	0.163000003	0.156399995	0.159700006	0.155399993	0.195199996	0.167999998	0.160600007	0.160699993	0.165700004	0.157900006	0.0876	0.165199995	0.161899999	0.163299993
2828	37	0.153699994	0.180600002	0.165700004	0.1708	0.165000007	0.194600001	0.174899995	0.184300005	0.176100001	0.168300003	0.165600002	0.087700002	0.165999994	0.162400007	0.160600007	0.156800002	0.191100001	0.171299994	0.163800001	0.166600004	0.165099993	0.163000003	0.092100002	0.161799997	0.159700006	0.167300001	0.159400001	0.192100003	0.170300007	0.174700007	0.176499993	0.172499999	0.163800001	0.086999997	0.164700001	0.1602	0.163100004	0.158000007	0.183400005	0.163499996	0.159199998	0.160699993	0.168500006	0.161400005	0.087399997	0.166999996	0.164399996	0.165299997
3770.7	37	0.156000003	0.1831	0.168799996	0.179399997	0.170100003	0.201000005	0.183200002	0.186499998	0.181999996	0.172900006	0.170900002	0.087700002	0.170599997	0.166500002	0.167999998	0.161599994	0.195299998	0.170000002	0.168899998	0.173299998	0.170900002	0.168599993	0.092	0.165399998	0.162400007	0.172399998	0.163000003	0.187099993	0.173199996	0.171000004	0.1787	0.175099999	0.166999996	0.086900003	0.167699993	0.163100004	0.167899996	0.161599994	0.1752	0.166800007	0.162	0.163200006	0.173700005	0.165999994	0.087300003	0.168899998	0.167099997	0.172299996
4713.4	37.2	0.154799998	0.189500004	0.176499993	0.186900005	0.174899995	0.211799994	0.188299999	0.194900006	0.188899994	0.178499997	0.176499993	0.087800004	0.176200002	0.170900002	0.173700005	0.165399998	0.199100003	0.173099995	0.174500003	0.178299993	0.176100001	0.174199998	0.091799997	0.172399998	0.168799996	0.179700002	0.164100006	0.185299993	0.177100003	0.176300004	0.183899999	0.180899993	0.173099995	0.086900003	0.174799994	0.170699999	0.174199998	0.162699997	0.180500001	0.171599999	0.167300001	0.168699995	0.180299997	0.170599997	0.087499999	0.175799996	0.173999995	0.177599996
5656	37	0.154200003	0.202099994	0.190599993	0.197600007	0.175300002	0.221200004	0.192200005	0.209099993	0.203500003	0.189999998	0.187600002	0.088299997	0.1866	0.180199996	0.182500005	0.166099995	0.202399999	0.175300002	0.186900005	0.189999998	0.187000006	0.184799999	0.091799997	0.183699995	0.179800004	0.191	0.163100004	0.192399994	0.179700002	0.187700003	0.194900006	0.1919	0.183699995	0.086999997	0.186800003	0.182500005	0.185000002	0.162400007	0.186100006	0.174600005	0.176699996	0.178399995	0.192499995	0.180500001	0.087200001	0.187000006	0.184200004	0.187099993
6598.7	37	0.157000005	0.218099996	0.203400001	0.212200001	0.175699994	0.234999999	0.195500001	0.224800006	0.219600007	0.204600006	0.201000005	0.087499999	0.199000001	0.191699997	0.195099995	0.165900007	0.210600004	0.176499993	0.202000007	0.205300003	0.199900001	0.199100003	0.091799997	0.197500005	0.193200007	0.2042	0.161599994	0.202199996	0.180500001	0.200499997	0.207599998	0.204300001	0.196899995	0.086400002	0.200100005	0.195899993	0.195600003	0.160999998	0.192699999	0.175500005	0.187800005	0.189999998	0.206300005	0.192399994	0.0867	0.198400006	0.195800006	0.197300002
7541.3	37	0.163599998	0.236900002	0.219799995	0.226400003	0.174600005	0.249699995	0.1919	0.242699996	0.241699994	0.219799995	0.216399997	0.087700002	0.214200005	0.205400005	0.209299996	0.165199995	0.215900004	0.176599994	0.219600007	0.223000005	0.215299994	0.2148	0.092100002	0.214900002	0.211600006	0.220300004	0.160999998	0.217800006	0.182400003	0.217600003	0.224800006	0.221000001	0.213599995	0.086900003	0.218899995	0.215200007	0.210800007	0.161500007	0.204699993	0.179000005	0.204300001	0.206900001	0.224800006	0.210199997	0.087300003	0.216000006	0.212899998	0.212699994
8484	37.2	0.162900001	0.261200011	0.243799999	0.244599998	0.1743	0.265899986	0.192399994	0.265399992	0.264200002	0.240099996	0.235400006	0.087700002	0.234099999	0.223499998	0.226300001	0.164700001	0.231800005	0.177200004	0.242899999	0.247099996	0.235799998	0.236399993	0.092	0.2368	0.2324	0.240500003	0.160300002	0.235200003	0.1831	0.238900006	0.246199995	0.241600007	0.234500006	0.086900003	0.240899995	0.237399995	0.229399994	0.161699995	0.2192	0.182400003	0.2245	0.226899996	0.247199997	0.229599997	0.087300003	0.2368	0.233999997	0.228799999
9426.7	37.1	0.163299993	0.285400003	0.269699991	0.263000011	0.173700005	0.284700006	0.191699997	0.289700001	0.289099991	0.263000011	0.259000003	0.088299997	0.256099999	0.245499998	0.245399997	0.163599998	0.251700014	0.177900001	0.266400009	0.272300005	0.259600013	0.259799987	0.092	0.261700004	0.256099999	0.261400014	0.159700006	0.256999999	0.183300003	0.263000011	0.269699991	0.264999986	0.257999986	0.086999997	0.266400009	0.263700008	0.25060001	0.161799997	0.2368	0.187299997	0.248999998	0.2509	0.272399992	0.253199995	0.087200001	0.260899991	0.258599997	0.248899996
10369.4	37.2	0.163499996	0.313699991	0.297399998	0.285100013	0.172999993	0.305799991	0.192900002	0.318899989	0.316599995	0.28639999	0.283199996	0.087800004	0.280400008	0.269600004	0.265899986	0.162300006	0.272199988	0.179000005	0.290399998	0.297100008	0.282400012	0.284299999	0.092100002	0.287499994	0.282599986	0.285699993	0.159099996	0.280299991	0.184599996	0.289099991	0.296600014	0.289799988	0.283100009	0.086999997	0.292400002	0.291099995	0.273699999	0.161400005	0.255899996	0.192100003	0.274300009	0.275700003	0.298099995	0.277700007	0.087300003	0.286799997	0.285100013	0.270500004
11312	37.2	0.163699999	0.341699988	0.323500007	0.305299997	0.172099993	0.328799993	0.194700003	0.344199985	0.341199994	0.310000002	0.305799991	0.087800004	0.304800004	0.293000013	0.285400003	0.1611	0.295100003	0.179900005	0.313699991	0.321099997	0.305999994	0.307200015	0.092100002	0.3125	0.306600004	0.306400001	0.158299997	0.3046	0.185000002	0.313499987	0.319499999	0.31220001	0.306100011	0.087099999	0.318300009	0.317299992	0.295599997	0.160699993	0.279700011	0.196899995	0.298400015	0.299400002	0.321999997	0.301099986	0.087399997	0.312000006	0.310699999	0.292800009
12254.7	37	0.163000003	0.367799997	0.3495	0.324200004	0.171299994	0.350600004	0.197699994	0.370499998	0.365099996	0.331999987	0.328900009	0.087800004	0.329299986	0.317000002	0.30399999	0.160699993	0.318100005	0.180399999	0.334600002	0.33829999	0.326000005	0.32949999	0.092	0.334899992	0.329299986	0.326200008	0.157299995	0.329100013	0.186299995	0.337099999	0.341899991	0.334300011	0.329100013	0.086999997	0.33919999	0.341600001	0.315600008	0.1602	0.303200006	0.203299999	0.323399991	0.323100001	0.345600009	0.32280001	0.087399997	0.335099995	0.334699988	0.312900007
13197.3	37	0.163699999	0.385199994	0.368099988	0.342700005	0.170100003	0.372200012	0.201299995	0.393900007	0.388700008	0.345999986	0.34830001	0.087700002	0.348199993	0.338400006	0.323500007	0.159700006	0.341800004	0.181500003	0.348699987	0.352499992	0.340799987	0.345299989	0.092	0.350699991	0.346799999	0.343499988	0.156800002	0.351799995	0.188500002	0.355599999	0.359200001	0.349799991	0.345200002	0.086999997	0.354200006	0.357800007	0.333600014	0.159500003	0.328299999	0.212200001	0.341500014	0.341300011	0.366400003	0.340200007	0.087300003	0.350699991	0.351000011	0.331800014
14140	37.1	0.163100004	0.397500008	0.382299989	0.361999989	0.169300005	0.394300014	0.205599993	0.412699997	0.408499986	0.359100014	0.362500012	0.088200003	0.362899989	0.353100002	0.34040001	0.159199998	0.359800011	0.182699993	0.361299992	0.365500003	0.354999989	0.358099997	0.092	0.36590001	0.359200001	0.356999993	0.156299993	0.368900001	0.190500006	0.369700015	0.371499985	0.363099992	0.358099997	0.086999997	0.367599994	0.372999996	0.345999986	0.158700004	0.354499996	0.222900003	0.355399996	0.355100006	0.382299989	0.353399992	0.087399997	0.364399999	0.364499986	0.344900012
15082.6	37.1	0.165399998	0.412	0.397899985	0.379799992	0.168599993	0.414200008	0.212300003	0.430200011	0.425000012	0.373400003	0.375800014	0.087899998	0.379700005	0.370000005	0.353599995	0.158899993	0.375999987	0.184799999	0.376899987	0.379900008	0.370999992	0.371699989	0.092	0.380899996	0.373800009	0.369599998	0.156000003	0.383599997	0.193499997	0.383300006	0.38440001	0.375	0.369800001	0.086999997	0.381999999	0.388200015	0.357600003	0.158099994	0.37529999	0.236100003	0.368900001	0.367700011	0.397899985	0.365700006	0.087300003	0.377700001	0.379000008	0.3565
16025.3	37.2	0.162400007	0.426299989	0.415899992	0.391900003	0.168699995	0.426699996	0.219799995	0.444099993	0.440600008	0.386599988	0.386299998	0.088600002	0.395099998	0.385100007	0.365799993	0.158600003	0.391200006	0.186700001	0.391200006	0.392199993	0.385800004	0.3829	0.092	0.397500008	0.389400005	0.382999986	0.156200007	0.400200009	0.198100001	0.400099993	0.399300009	0.390599996	0.383399993	0.086999997	0.395399988	0.402700007	0.370000005	0.157600001	0.390199989	0.252400011	0.383399993	0.381700009	0.41139999	0.377799988	0.087399997	0.391400009	0.39320001	0.368900001
16968	37.3	0.158299997	0.441399992	0.432700008	0.405299991	0.168799996	0.440400004	0.229499996	0.459100008	0.458200008	0.400400013	0.398099989	0.087899998	0.409799993	0.398600012	0.3759	0.157800004	0.405400008	0.188500002	0.404900014	0.404300004	0.398600012	0.392100006	0.091899998	0.412299991	0.403299987	0.395200014	0.1567	0.415100008	0.203400001	0.415699989	0.412800014	0.405200005	0.395399988	0.086999997	0.409999996	0.417899996	0.382999986	0.157199994	0.405099988	0.272300005	0.398499995	0.395999998	0.428200006	0.388799995	0.087399997	0.405400008	0.407400012	0.381099999
17910.6	37.2	0.157000005	0.454899997	0.449400008	0.416399986	0.167899996	0.452300012	0.240099996	0.474400014	0.472600013	0.413300008	0.406899989	0.088200003	0.424100012	0.412200004	0.385800004	0.157000005	0.419800013	0.190500006	0.418199986	0.415699989	0.411900014	0.399100006	0.091600001	0.425500005	0.415899992	0.405900002	0.156599998	0.429699987	0.208900005	0.42899999	0.424299985	0.417699993	0.406399995	0.086900003	0.425700009	0.433800012	0.395500004	0.156900004	0.420599997	0.29429999	0.412	0.408199996	0.445300013	0.397100002	0.087200001	0.420599997	0.423000008	0.393400013
18853.3	37.2	0.155200005	0.469700009	0.465299994	0.426099986	0.167799994	0.461800009	0.252400011	0.490999997	0.486699998	0.426400006	0.414400011	0.088100001	0.438300014	0.425799996	0.394800007	0.156499997	0.433499992	0.192900002	0.432399988	0.429500014	0.426400006	0.405299991	0.091499999	0.440400004	0.429800004	0.415699989	0.157100007	0.444499999	0.216399997	0.443500012	0.436800003	0.431600004	0.413800001	0.086999997	0.440800011	0.449200004	0.406800002	0.156499997	0.435699999	0.317099988	0.425999999	0.420899987	0.463699996	0.404399991	0.087099999	0.435000002	0.437700003	0.404000014
19795.9	37.2	0.1558	0.485300004	0.481999993	0.434500009	0.167600006	0.472900003	0.268299997	0.506200016	0.503600001	0.439399987	0.421099991	0.0876	0.453399986	0.441199988	0.402399987	0.156399995	0.448100001	0.196400002	0.446799994	0.442499995	0.440499991	0.4111	0.091499999	0.455799997	0.444900006	0.424800009	0.157900006	0.459100008	0.226099998	0.458700001	0.448900014	0.446500003	0.422100008	0.086999997	0.456499994	0.46540001	0.417299986	0.156000003	0.450899988	0.342500001	0.440400004	0.433600008	0.484100014	0.411199987	0.087099999	0.450800002	0.453999996	0.414799988
20738.6	37.2	0.153099999	0.502099991	0.499599993	0.442099988	0.167699993	0.486699998	0.28490001	0.519900024	0.517099977	0.452899992	0.427700013	0.088200003	0.469099998	0.45629999	0.409399986	0.156399995	0.462399989	0.200299993	0.462000012	0.456099987	0.455900013	0.417100012	0.091600001	0.471799999	0.460099995	0.432599992	0.159099996	0.473800004	0.238499999	0.474799991	0.461800009	0.461299986	0.428600013	0.087099999	0.472799987	0.48179999	0.426499993	0.155599996	0.466399997	0.369500011	0.456	0.44690001	0.505999982	0.417400002	0.087300003	0.465799987	0.469199985	0.422800004
21681.2	37.3	0.154899999	0.519299984	0.518000007	0.451499999	0.168200001	0.498899996	0.303499997	0.53670001	0.532700002	0.466300011	0.433400005	0.0876	0.483799994	0.471100003	0.413700014	0.156200007	0.476700008	0.205300003	0.477800012	0.469900012	0.470600009	0.420899987	0.091700003	0.486999989	0.475300014	0.438600004	0.160799995	0.489300013	0.252700001	0.491400003	0.474999994	0.476000011	0.432799995	0.086999997	0.489499986	0.498600006	0.433699995	0.155200005	0.482899994	0.395300001	0.470499992	0.460599989	0.527499974	0.423500001	0.087200001	0.48210001	0.485199988	0.429800004
22623.9	37.5	0.157100007	0.537299991	0.534500003	0.458299994	0.168899998	0.511399984	0.323700011	0.552699983	0.548799992	0.480199993	0.4384	0.0876	0.499900013	0.486499995	0.418099999	0.156599998	0.492199987	0.211300001	0.492599994	0.4833	0.484899998	0.424199998	0.091600001	0.503700018	0.491100013	0.444200009	0.163200006	0.505800009	0.270000011	0.509500027	0.488299996	0.492700011	0.438199997	0.086999997	0.506500006	0.515500009	0.440499991	0.155100003	0.499500006	0.412900001	0.487100005	0.474799991	0.550199986	0.428200006	0.087200001	0.498400003	0.50150001	0.435699999
23566.6	37.2	0.155900002	0.554099977	0.550499976	0.462399989	0.1699	0.524299979	0.346899986	0.569400012	0.564499974	0.493200004	0.443800002	0.087700002	0.515699983	0.502799988	0.42019999	0.157199994	0.50880003	0.218700007	0.50849998	0.497099996	0.50029999	0.427399993	0.091600001	0.520399988	0.507000029	0.447100013	0.166299999	0.524699986	0.289999992	0.527400017	0.501999974	0.508400023	0.444099993	0.087200001	0.523199975	0.532899976	0.445100009	0.154799998	0.516300023	0.42750001	0.502799988	0.488599986	0.573499978	0.432900012	0.087200001	0.515100002	0.517799973	0.439799994
24509.2	37	0.153899997	0.571399987	0.565999985	0.465000004	0.173999995	0.536800027	0.370499998	0.585600019	0.57889998	0.506099999	0.447600007	0.087700002	0.531300008	0.5176	0.421600014	0.158000007	0.523199975	0.227899998	0.523000002	0.510399997	0.515299976	0.430400014	0.091600001	0.537800014	0.522400022	0.44749999	0.170699999	0.541100025	0.311399996	0.547599971	0.515600026	0.522499979	0.447400004	0.087099999	0.541000009	0.549399972	0.448300004	0.154699996	0.533800006	0.440899998	0.518100023	0.501699984	0.59799999	0.436100006	0.087399997	0.531400025	0.533399999	0.442900002
25451.9	37.1	0.157900006	0.588199973	0.584299982	0.469300002	0.175300002	0.549499989	0.394600004	0.601999998	0.594900012	0.519299984	0.451700002	0.087700002	0.546800017	0.531599998	0.421299994	0.159199998	0.537299991	0.238499999	0.537599981	0.522899985	0.528999984	0.432300001	0.091700003	0.5546	0.537800014	0.447400004	0.175799996	0.55369997	0.335200012	0.565199971	0.524699986	0.536199987	0.448700011	0.086999997	0.555199981	0.563799977	0.450100005	0.154300004	0.551800013	0.453700006	0.534099996	0.514599979	0.619799972	0.438699991	0.087200001	0.547399998	0.548300028	0.444299996
26394.5	37.1	0.156800002	0.602800012	0.602999985	0.469799995	0.177200004	0.561999977	0.412999988	0.620199978	0.60860002	0.531700015	0.454699993	0.087700002	0.563600004	0.545599997	0.420700014	0.160799995	0.55339998	0.252000004	0.550700009	0.535399973	0.542500019	0.433200002	0.091600001	0.571399987	0.552299976	0.44600001	0.181600004	0.568799973	0.361400008	0.586199999	0.535899997	0.550499976	0.452199996	0.086999997	0.57130003	0.578599989	0.450199991	0.154300004	0.568599999	0.466600001	0.549300015	0.527800024	0.64200002	0.441900015	0.087200001	0.5625	0.56279999	0.444200009
27337.2	37.5	0.153899997	0.619499981	0.623199999	0.471799999	0.179299995	0.574100018	0.426099986	0.638899982	0.628700018	0.543099999	0.458499998	0.087700002	0.579200029	0.560800016	0.42019999	0.162799999	0.5722	0.26879999	0.565599978	0.549199998	0.557600021	0.435000002	0.091600001	0.588400006	0.567900002	0.444400012	0.188700005	0.588999987	0.386599988	0.60799998	0.547100008	0.564599991	0.455199987	0.087099999	0.587199986	0.592800021	0.449999988	0.153999999	0.586899996	0.478300005	0.56370002	0.540300012	0.662599981	0.443399996	0.087499999	0.576900005	0.576099992	0.443599999
28279.8	37	0.155200005	0.634800017	0.642400026	0.474099994	0.182899997	0.586000025	0.437299997	0.655399978	0.653500021	0.555199981	0.461600006	0.087700002	0.592700005	0.57160002	0.41960001	0.165099993	0.595600009	0.286599994	0.58099997	0.559899986	0.569400012	0.435400009	0.091600001	0.60589999	0.582099974	0.442499995	0.197699994	0.610599995	0.404300004	0.632700026	0.558899999	0.580600023	0.459399998	0.086999997	0.602400005	0.606700003	0.448599994	0.153799996	0.605400026	0.490200013	0.580900013	0.5528	0.683099985	0.444999993	0.087300003	0.590799987	0.588400006	0.441500008
29222.5	37	0.157499999	0.649800003	0.663800001	0.474999994	0.187700003	0.597800016	0.447899997	0.667500019	0.667299986	0.566600025	0.463699996	0.087700002	0.60769999	0.584599972	0.418199986	0.167600006	0.616100013	0.307000011	0.594299972	0.57069999	0.580799997	0.435400009	0.091600001	0.62440002	0.596700013	0.439500004	0.2086	0.63349998	0.417899996	0.657700002	0.569999993	0.594399989	0.46329999	0.086999997	0.61650002	0.620700002	0.445899993	0.153600007	0.624000013	0.501900017	0.594799995	0.565299988	0.701600015	0.446500003	0.087200001	0.605499983	0.5995	0.438800007
30165.2	36.8	0.155399993	0.666400015	0.683499992	0.476099998	0.193599999	0.608299971	0.459300011	0.682900012	0.680700004	0.578100026	0.466199994	0.087700002	0.623199999	0.596199989	0.416999996	0.171200007	0.635999978	0.329600006	0.608299971	0.581900001	0.593100011	0.435400009	0.091799997	0.639500022	0.607599974	0.437700003	0.221399993	0.658399999	0.430200011	0.679199994	0.581499994	0.612299979	0.466500014	0.086999997	0.631799996	0.633400023	0.443500012	0.153699994	0.643299997	0.511300027	0.611400008	0.578700006	0.721899986	0.446700007	0.087399997	0.622200012	0.612100005	0.436399996
31107.8	37.2	0.154799998	0.680400014	0.702700019	0.480300009	0.199100003	0.619499981	0.469099998	0.702099979	0.698199987	0.590699971	0.469199985	0.087700002	0.639299989	0.60860002	0.415699989	0.175699994	0.657800019	0.354400009	0.62379998	0.592999995	0.606299996	0.435900003	0.091700003	0.657999992	0.622300029	0.43599999	0.235400006	0.681900024	0.441799998	0.701399982	0.593999982	0.6329	0.469300002	0.086999997	0.647099972	0.646499991	0.441000015	0.153999999	0.662100017	0.521899998	0.629599988	0.591400027	0.741900027	0.448300004	0.087499999	0.637499988	0.62349999	0.433899999
32050.5	37.2	0.153099999	0.692600012	0.720600009	0.479799986	0.205500007	0.630599976	0.478799999	0.718599975	0.712300003	0.601400018	0.471399993	0.0876	0.652499974	0.620100021	0.413300008	0.180999994	0.679499984	0.377999991	0.637799978	0.602500021	0.618700027	0.435699999	0.091700003	0.673900008	0.637199998	0.433299989	0.2509	0.703999996	0.453500003	0.723200023	0.606100023	0.659200013	0.472900003	0.087099999	0.661000013	0.658100009	0.4375	0.153899997	0.680599988	0.532199979	0.650900006	0.604499996	0.763199985	0.448700011	0.087499999	0.651899993	0.634800017	0.430900007
32993.1	37	0.155300006	0.708299994	0.74059999	0.479699999	0.213100001	0.641300023	0.488000005	0.737900019	0.720099986	0.612100005	0.47420001	0.0876	0.668099999	0.632000029	0.412400007	0.187000006	0.701900005	0.393700004	0.652999997	0.613399982	0.630699992	0.435799986	0.091700003	0.690900028	0.654600024	0.432300001	0.266499996	0.725899994	0.46419999	0.744199991	0.61680001	0.685199976	0.476300001	0.087099999	0.675000012	0.668900013	0.435499996	0.153999999	0.698899984	0.542200029	0.673600018	0.615499973	0.780799985	0.448700011	0.087200001	0.666400015	0.645399988	0.427599996
33935.8	37.2	0.153899997	0.722100019	0.75880003	0.48120001	0.222200006	0.65079999	0.497000009	0.754999995	0.734499991	0.623899996	0.476599991	0.088	0.683499992	0.643700004	0.4111	0.193700001	0.723800004	0.405800015	0.66930002	0.623899996	0.642400026	0.435299993	0.091799997	0.707599998	0.672999978	0.430500001	0.283199996	0.748300016	0.4745	0.765399992	0.628499985	0.709800005	0.481700003	0.086900003	0.689599991	0.680800021	0.432099998	0.154599994	0.714600027	0.551900029	0.697099984	0.627099991	0.801400006	0.448500007	0.087300003	0.680000007	0.657100022	0.425500005
34878.4	37.1	0.152899995	0.736199975	0.776799977	0.482800007	0.231900007	0.660300016	0.507099986	0.765200019	0.74849999	0.634500027	0.479799986	0.0876	0.699299991	0.654600024	0.409799993	0.201199993	0.744599998	0.417100012	0.688399971	0.633899987	0.653500021	0.435000002	0.091600001	0.722500026	0.691500008	0.42899999	0.301800013	0.768700004	0.484800011	0.784300029	0.641499996	0.731299996	0.487899989	0.086999997	0.704999983	0.692900002	0.429699987	0.154799998	0.732800007	0.561999977	0.715900004	0.640500009	0.82160002	0.44780001	0.087200001	0.692499995	0.667699993	0.422699988
35821.1	37.1	0.154599994	0.751100004	0.796199977	0.485599995	0.243200004	0.671000004	0.516600013	0.780499995	0.771000028	0.645600021	0.48300001	0.0876	0.712899983	0.664900005	0.408499986	0.210099995	0.764999986	0.42809999	0.706499994	0.643400013	0.665799975	0.434899986	0.091799997	0.737500012	0.710099995	0.428200006	0.318599999	0.789499998	0.493299991	0.803799987	0.65140003	0.752900004	0.494300008	0.086999997	0.720799983	0.70480001	0.425900012	0.155000001	0.751999974	0.57099998	0.73299998	0.653599977	0.83950001	0.447600007	0.087399997	0.704599977	0.677299976	0.419800013
36763.7	37	0.156100005	0.763000011	0.811100006	0.487699986	0.253899992	0.680899978	0.523699999	0.794399977	0.7852	0.656199992	0.484699994	0.0876	0.728799999	0.675599992	0.407400012	0.219999999	0.785300016	0.438699991	0.723100007	0.653699994	0.67839998	0.434399992	0.091899998	0.750400007	0.732299984	0.426800013	0.335299999	0.808300018	0.500899971	0.824599981	0.666400015	0.774200022	0.498600006	0.087099999	0.736599982	0.717000008	0.423200011	0.155399993	0.773599982	0.580299973	0.750100017	0.666899979	0.859600008	0.447299987	0.087399997	0.718599975	0.688300014	0.417499989
37706.4	37.1	0.154300004	0.778199971	0.828499973	0.490399987	0.265399992	0.691500008	0.533399999	0.807399988	0.796199977	0.666599989	0.488099992	0.087700002	0.74180001	0.688000023	0.406699985	0.230900005	0.807299972	0.448900014	0.741999984	0.663900018	0.692300022	0.434100002	0.091600001	0.765900016	0.755999982	0.426899999	0.351399988	0.829699993	0.510500014	0.846400023	0.679499984	0.795799971	0.505900025	0.087099999	0.752499998	0.73119998	0.419999987	0.155900002	0.798799992	0.590399981	0.768999994	0.681800008	0.877799988	0.44749999	0.087300003	0.732900023	0.698899984	0.414700001
38649.1	37.2	0.154899999	0.791100025	0.842100024	0.492399991	0.27669999	0.700999975	0.540799975	0.818899989	0.807699978	0.676199973	0.49149999	0.087700002	0.760800004	0.69660002	0.405400008	0.242300004	0.824999988	0.458999991	0.760800004	0.672999978	0.704200029	0.433400005	0.091700003	0.779500008	0.773800015	0.426499993	0.364899993	0.845399976	0.519800007	0.864400029	0.693599999	0.811500013	0.511200011	0.087099999	0.76639998	0.743600011	0.417899996	0.1567	0.82130003	0.599600017	0.786599994	0.695500016	0.894999981	0.446999997	0.087200001	0.749599993	0.710200012	0.412099987
39591.7	37.2	0.154899999	0.805800021	0.855700016	0.497900009	0.289299995	0.710399985	0.549600005	0.831499994	0.824400008	0.688000023	0.495900005	0.087700002	0.780900002	0.707000017	0.404900014	0.253300011	0.845700026	0.471100003	0.780200005	0.685299993	0.715499997	0.432900012	0.091600001	0.793799996	0.789699972	0.426299989	0.37560001	0.865499973	0.529399991	0.884599984	0.710200012	0.830799997	0.517099977	0.087099999	0.780300021	0.757099986	0.415499985	0.157700002	0.842499971	0.608799994	0.803499997	0.710500002	0.910399973	0.44690001	0.087499999	0.766600013	0.720600009	0.409200013
40535.3	37.1	0.156200007	0.813000023	0.868799984	0.501600027	0.301699996	0.718800008	0.557099998	0.846800029	0.845799983	0.699400008	0.501100004	0.0876	0.800000012	0.716899991	0.403299987	0.264999986	0.859799981	0.480300009	0.797800004	0.695200026	0.727199972	0.432399988	0.091600001	0.802999973	0.80430001	0.427599996	0.382800013	0.881900012	0.538999975	0.906799972	0.73269999	0.850799978	0.521000028	0.086900003	0.792599976	0.769699991	0.411900014	0.158700004	0.859600008	0.616999984	0.819199979	0.725499988	0.928900003	0.448500007	0.087300003	0.783599973	0.728900015	0.406599998
41478	37.2	0.155100003	0.827799976	0.882399976	0.504999995	0.313600004	0.730599999	0.565900028	0.859300017	0.851999998	0.709699988	0.506200016	0.0876	0.82160002	0.728699982	0.403100014	0.276600003	0.880699992	0.490399987	0.816999972	0.702499986	0.739300013	0.432200015	0.091600001	0.816900015	0.825500011	0.428499997	0.387699991	0.900699973	0.549099982	0.924399972	0.755400002	0.8671	0.527700007	0.086999997	0.808200002	0.786899984	0.409500003	0.160300002	0.882200003	0.626600027	0.838	0.744400024	0.944000006	0.453399986	0.087300003	0.805400014	0.741699994	0.404700011
42420.6	37	0.154499993	0.838	0.895799994	0.505699992	0.327100009	0.741900027	0.573700011	0.869700015	0.871200025	0.719900012	0.511500001	0.0876	0.83950001	0.738300025	0.403100014	0.289200008	0.897700012	0.50029999	0.836399972	0.71450001	0.752600014	0.431600004	0.092	0.827799976	0.843100011	0.429399997	0.391200006	0.919099987	0.559099972	0.942600012	0.773299992	0.88380003	0.531499982	0.086999997	0.821200013	0.799300015	0.406699985	0.162100002	0.902999997	0.636900008	0.853999972	0.759599984	0.958899975	0.458799988	0.087800004	0.820100009	0.752200007	0.40259999
43363.3	37.1	0.152999997	0.856100023	0.91079998	0.514699996	0.34040001	0.756799996	0.58130002	0.883300006	0.885900021	0.729499996	0.517400026	0.087700002	0.860199988	0.748600006	0.403100014	0.300900012	0.916700006	0.510399997	0.85619998	0.725799978	0.773299992	0.432099998	0.092100002	0.845300019	0.862200022	0.435200006	0.394800007	0.937900007	0.571699977	0.958800018	0.792699993	0.90109998	0.538200021	0.087099999	0.838800013	0.812699974	0.404500008	0.164100006	0.924099982	0.646200001	0.872099996	0.77640003	0.972100019	0.466600001	0.087700002	0.838699996	0.766799986	0.401499987
44305.9	37	0.155699998	0.872399986	0.921800017	0.51819998	0.353199989	0.76910001	0.589399993	0.896200001	0.898000002	0.738499999	0.523599982	0.0876	0.875400007	0.757600009	0.403699994	0.313499987	0.932500005	0.521300018	0.87470001	0.736500025	0.784099996	0.431800008	0.091700003	0.858799994	0.879599988	0.439500004	0.397500008	0.9551	0.582499981	0.975099981	0.810000002	0.913399994	0.54460001	0.087099999	0.850000024	0.826900005	0.402500004	0.166199997	0.944999993	0.656199992	0.890299976	0.789900005	0.985400021	0.472499996	0.0876	0.854399979	0.780900002	0.400099993
45248.6	37	0.155399993	0.883599997	0.935000002	0.520299971	0.364199996	0.781400025	0.596300006	0.904799998	0.908999979	0.745800018	0.529299974	0.087700002	0.887600005	0.766799986	0.404000014	0.326400012	0.948300004	0.531300008	0.892099977	0.745500028	0.810699999	0.430799991	0.091700003	0.869599998	0.896399975	0.442299992	0.399599999	0.971199989	0.592800021	0.989199996	0.825900018	0.930599988	0.548099995	0.086999997	0.859200001	0.837100029	0.399800003	0.169200003	0.961000025	0.663299978	0.903599977	0.799099982	0.997500002	0.475699991	0.087700002	0.866100013	0.793799996	0.398000002
46191.2	37.1	0.154499993	0.9005	0.943499982	0.527899981	0.374199986	0.789900005	0.599799991	0.917999983	0.922800004	0.750199974	0.536199987	0.0876	0.902199984	0.775600016	0.404700011	0.339100003	0.96509999	0.541800022	0.911199987	0.752600014	0.83829999	0.430999994	0.092	0.8829	0.914399981	0.44780001	0.4023	0.984799981	0.602800012	1.002799988	0.844399989	0.943099976	0.554700017	0.087200001	0.871800005	0.851700008	0.397799999	0.172900006	0.977999985	0.672599971	0.91960001	0.81220001	1.009199977	0.480500013	0.087700002	0.878099978	0.810400009	0.396400005
47133.9	37	0.156000003	0.913200021	0.959100008	0.536000013	0.3829	0.7949	0.605400026	0.92900002	0.934499979	0.764599979	0.542400002	0.0876	0.920700014	0.783699989	0.405900002	0.350600004	0.98119998	0.553200006	0.92809999	0.762300014	0.863600016	0.431499988	0.092	0.897800028	0.935400009	0.453700006	0.405099988	1.000200033	0.614899993	1.01970005	0.859700024	0.958800018	0.559800029	0.086999997	0.882200003	0.86680001	0.396100014	0.177499995	0.998099983	0.680700004	0.937300026	0.824100018	1.018599987	0.484600008	0.088	0.891600013	0.828599989	0.395099998
48076.5	37	0.154599994	0.925700009	0.965200007	0.542100012	0.389200002	0.788600028	0.612100005	0.939700007	0.947799981	0.777199984	0.549399972	0.0876	0.935699999	0.792400002	0.406699985	0.360700011	0.994000018	0.563799977	0.943899989	0.76849997	0.882700026	0.432099998	0.092	0.90990001	0.946099997	0.458499998	0.407200009	1.011299968	0.628499985	1.032199979	0.87379998	0.968800008	0.567799985	0.086999997	0.890799999	0.881500006	0.394199997	0.182699993	1.01730001	0.688499987	0.949299991	0.836099982	1.026499987	0.488700002	0.087800004	0.905099988	0.843100011	0.393900007
49019.2	37	0.157299995	0.932200015	0.977999985	0.544700027	0.393599987	0.79339999	0.618499994	0.945900023	0.963500023	0.792400002	0.555499971	0.087700002	0.948599994	0.798399985	0.407299995	0.368999988	1.004999995	0.574000001	0.958100021	0.776499987	0.899800003	0.431899995	0.091799997	0.918799996	0.953199983	0.462300003	0.41080001	1.023499966	0.641099989	1.045799971	0.888499975	0.981899977	0.572899997	0.087200001	0.899500012	0.892400026	0.39230001	0.188999996	1.032799959	0.696399987	0.962800026	0.84859997	1.036200047	0.49180001	0.088	0.916499972	0.855099976	0.392100006
49961.8	37.2	0.156000003	0.94630003	0.988499999	0.551400006	0.396699995	0.797399998	0.625	0.954900026	0.977199972	0.807699978	0.561999977	0.0876	0.963199973	0.806400001	0.40959999	0.375499994	1.017799973	0.583599985	0.972100019	0.785600007	0.91930002	0.433099985	0.091799997	0.932799995	0.962000012	0.469099998	0.414299995	1.034199953	0.655399978	1.057700038	0.90140003	0.990800023	0.580299973	0.087200001	0.913399994	0.9023	0.391099989	0.196799994	1.049200058	0.703700006	0.979399979	0.864600003	1.043099999	0.497099996	0.088200003	0.929199994	0.870199978	0.391799986
50904.5	37	0.156000003	0.954200029	0.997900009	0.55250001	0.400200009	0.803300023	0.631200016	0.964999974	0.988300025	0.8204	0.568499982	0.087700002	0.977299988	0.814100027	0.41049999	0.379099995	1.029600024	0.593699992	0.983699977	0.793299973	0.934199989	0.433699995	0.091799997	0.940800011	0.970399976	0.47299999	0.41839999	1.04489994	0.671000004	1.068500042	0.912599981	1.001299977	0.586000025	0.086900003	0.920899987	0.907599986	0.389200002	0.205899999	1.06309998	0.710900009	0.99000001	0.875999987	1.055999994	0.50029999	0.088600002	0.942600012	0.881699979	0.390300006
51847.1	36.9	0.155900002	0.952199996	1.006600022	0.555599988	0.40290001	0.809400022	0.635699987	0.969500005	1.001099944	0.831099987	0.574400008	0.087700002	0.984300017	0.820800006	0.412	0.382200003	1.037700057	0.604300022	0.995700002	0.798699975	0.943000019	0.433999985	0.091799997	0.947399974	0.981400013	0.476900011	0.423299998	1.053799987	0.687099993	1.081900001	0.925300002	1.010499954	0.589100003	0.087099999	0.922299981	0.912999988	0.388200015	0.217299998	1.075199962	0.717899978	1.003200054	0.885599971	1.066900015	0.500999987	0.088500001	0.953299999	0.89289999	0.389499992
52789.8	37.3	0.157600001	0.968400002	1.013700008	0.560000002	0.406100005	0.815299988	0.641099989	0.973100007	1.003900051	0.839699984	0.580600023	0.0876	0.997099996	0.827199996	0.413899988	0.385500014	1.04369998	0.61619997	1.003600001	0.804700017	0.949400008	0.435499996	0.091799997	0.960300028	0.989000022	0.48210001	0.428499997	1.060099959	0.703100026	1.088999987	0.93599999	1.017099977	0.596499979	0.086999997	0.929099977	0.921999991	0.387699991	0.229900002	1.08920002	0.726000011	1.016600013	0.89319998	1.072199941	0.504700005	0.0889	0.962100029	0.903299987	0.387899995
53732.4	37.2	0.157499999	0.981999993	1.023100019	0.568899989	0.4102	0.821799994	0.646899998	0.980300009	1.016100049	0.853999972	0.587000012	0.0876	1.010200024	0.833800018	0.415300012	0.389499992	1.054999948	0.626699984	1.017199993	0.813799977	0.971400023	0.43720001	0.092	0.96420002	0.996800005	0.489100009	0.434899986	1.067600012	0.718999982	1.098500013	0.953800023	1.026000023	0.604799986	0.087099999	0.939800024	0.932699978	0.386999995	0.243799999	1.102200031	0.733500004	1.029099941	0.912500024	1.074699998	0.510100007	0.089500003	0.973200023	0.920899987	0.387499988
[truncated: 40 more columns]
