# Supplementary material for: Refactored genetic parts for modular assembly of the E. coli MccV type I secretion system used to screen class II microcin candidates from plant-associated bacteria
Source: BMC Biotechnol. 2026 Apr 3;26:66. doi: 10.1186/s12896-026-01148-8 (PMC13174018; doi:10.1186/s12896-026-01148-8)
Supplement: Supplementary file 4 — Supplementary Material 4 [file 12896_2026_1148_MOESM4_ESM.zip › Data S4 Self-inhibition assays/2024.12.13 Self Inhibition (MccE10, E13, E16, P13, X01) Files/12.13.2024_self-inhibition.stats.csv]

Strain	4h_p-value	12h_p-value	4h_mean_induced_OD	4h_mean_uninduced_OD	4h_induced_to_uninduced_Fr	12h_mean_induced_OD	12h_mean_uninduced_OD	12h_induced_to_uninduced_Fr
MccE10	0.71875744258069	0.260509654160941	0.343531359743644	0.333531361868644	1.02998218164245	0.694218867493644	0.704893858118644	0.984855889291628
MccE13	0.975604602819563	0.159307592135389	0.353131358618644	0.317731355368644	1.1114148876145	0.722168856243644	0.742381342618644	0.972773445108813
MccP04	0.954634588391266	3.79865763284621e-06	0.354843855868644	0.330406357493644	1.07396194964399	0.551656343868644	0.771368854618644	0.715165436827724
MccP13	1.34391496913925e-06	1.11215705008639e-06	0.175731354368644	0.305518851493644	0.575189889296569	0.577443846493644	0.688231364618644	0.839025763979257
MccX01	0.674410867474783	0.00535974081676354	0.361518857118644	0.355006356868644	1.01834474263347	0.735731371618644	0.775168851868644	0.949124013232819
