# Supplementary material for: Refactored genetic parts for modular assembly of the E. coli MccV type I secretion system used to screen class II microcin candidates from plant-associated bacteria
Source: BMC Biotechnol. 2026 Apr 3;26:66. doi: 10.1186/s12896-026-01148-8 (PMC13174018; doi:10.1186/s12896-026-01148-8)
Supplement: Supplementary file 4 — Supplementary Material 4 [file 12896_2026_1148_MOESM4_ESM.zip › Data S4 Self-inhibition assays/2024.12.13 Self Inhibition (MccE10, E13, E16, P13, X01) Files/12.13.2024_self-inhibition.xlsx]

## Sheet: Sheet2
Application: Tecan i-control				Tecan i-control , 1.11.1.0
Device: infinite 200Pro				Serial number: 1602000080				Serial number of connected stacker:
Firmware: V_3.40_01/15_Infinite (Dec 23 2014/12.45.11)				MAI, V_3.40_01/15_Infinite (Dec 23 2014/12.45.11)
Date:	2024-12-13
Time:	5:42:17 PM
System				DESKTOP-R891HJ3
User				DESKTOP-R891HJ3\Barrick Lab
Plate				Corning 96 Flat Bottom clear Polystyrene Cat. No.: 3635 [COR96fc UV transparent.pdfx]
Plate-ID (Stacker)
Wait (Plate)				On	Target Temperature: 37 °C
List of actions in this measurement script:
Kinetic
Absorbance
Shaking (Orbital) Duration:				840	s
Shaking (Orbital) Amplitude:				3.5	mm
Label: Label1
Kinetic Measurement
Kinetic duration				17:00:00
Interval Time				00:15:00
Mode				Absorbance
Wavelength				600	nm
Bandwidth				9	nm
Number of Flashes				83
Settle Time				6	ms
Part of Plate				A1-H11
Start Time:	12/13/2024 5:42:17 PM
Warning:	Unable to meet given kinetic interval time for cycle:
	2, 3, 4, 5, 6, 7, 8, 9, 10, 11, 12, 13, 14, 15, 16, 17, 18, 19, 20, 21, 22, 23, 24, 25, 26, 27, 28, 29
	30, 31, 32, 33, 34, 35, 36, 37, 38, 39, 40, 41, 42, 43, 44, 45, 46, 47, 48, 49, 50, 51, 52, 53, 54, 55
	56, 57, 58, 59
Cycle Nr.	1	2	3	4	5	6	7	8	9	10	11	12	13	14	15	16	17	18	19	20	21	22	23	24	25	26	27	28	29	30	31	32	33	34	35	36	37	38	39	40	41	42	43	44	45	46	47	48	49
Time [s]	0	1042.7	2085.4	3128.1	4170.8	5213.5	6256.1	7298.9	8341.5	9384.2	10426.9	11469.6	12512.3	13555	14597.7	15640.4	16683.1	17725.7	18768.4	19811.1	20853.8	21896.5	22939.2	23981.9	25024.6	26067.3	27110	28152.7	29195.4	30238	31280.8	32323.4	33366.1	34408.8	35451.5	36494.2	37536.9	38579.6	39622.2	40664.9	41707.6	42751.2	43793.9	44836.6	45879.3	46922	47964.7	49007.4	50050
Temp. [°C]	37.2	37.1	37.1	37.1	37.1	37	37	37	37.1	36.9	37	37	37.2	37.2	37.2	37.1	37.3	37.1	37.1	37.1	37	37.2	37	37.2	37	37	37	37.1	37.3	37	37	37.2	37.2	37	37	37	37.1	37.2	37.2	37.1	37	37	37	37	37.1	37.2	37	37	37
A1	0.0883	0.0886	0.0886	0.0884	0.0884	0.0885	0.0885	0.0884	0.0884	0.0885	0.0885	0.0885	0.0885	0.0889	0.0886	0.0885	0.0895	0.0886	0.0886	0.089	0.0891	0.0886	0.0885	0.0885	0.0886	0.0886	0.0886	0.0886	0.0886	0.0886	0.0886	0.0885	0.0886	0.0886	0.0887	0.0886	0.0886	0.0886	0.0886	0.0885	0.0885	0.0885	0.0886	0.0885	0.0885	0.0885	0.0885	0.0886	0.0885
B1	0.1487	0.1486	0.1537	0.1579	0.1708	0.1844	0.2002	0.2238	0.2493	0.2783	0.304	0.3272	0.3499	0.3745	0.3908	0.4079	0.4249	0.442	0.4595	0.4779	0.4964	0.5143	0.5333	0.5547	0.5717	0.5868	0.6053	0.6204	0.6351	0.645	0.6616	0.6755	0.6879	0.6943	0.7148	0.7157	0.7286	0.7422	0.7559	0.7635	0.7621	0.7787	0.787	0.7966	0.8101	0.8175	0.8296	0.8498	0.854
C1	0.1553	0.1462	0.1521	0.1571	0.1625	0.1657	0.1709	0.1736	0.184	0.1936	0.2049	0.2171	0.2335	0.2527	0.2724	0.2973	0.3242	0.354	0.3803	0.4085	0.4328	0.4528	0.4748	0.4906	0.5061	0.5191	0.5362	0.5513	0.5661	0.5791	0.5963	0.6149	0.6291	0.6407	0.664	0.6654	0.6727	0.6814	0.693	0.6959	0.6943	0.7061	0.715	0.7233	0.7282	0.7353	0.7419	0.7508	0.7547
D1	0.1686	0.1612	0.1607	0.1628	0.1712	0.1824	0.199	0.2251	0.2559	0.2824	0.306	0.3251	0.3442	0.3614	0.3788	0.3972	0.414	0.4319	0.4494	0.4693	0.4876	0.506	0.5252	0.5454	0.5646	0.5822	0.6001	0.6162	0.6313	0.6434	0.659	0.6756	0.6868	0.6969	0.7181	0.7227	0.7361	0.755	0.769	0.7813	0.7838	0.8029	0.8163	0.8288	0.8402	0.8533	0.8667	0.8785	0.8898
E1	0.1699	0.1561	0.1636	0.1697	0.1793	0.1919	0.2102	0.2273	0.2576	0.2905	0.3186	0.3431	0.3644	0.3853	0.402	0.4154	0.4304	0.4448	0.4578	0.471	0.4851	0.4967	0.5113	0.5245	0.5359	0.5471	0.5595	0.5742	0.5864	0.5935	0.6071	0.6219	0.6316	0.6432	0.6571	0.666	0.6839	0.7033	0.7154	0.7212	0.728	0.7425	0.7555	0.7717	0.801	0.8098	0.8188	0.8437	0.8697
F1	0.1517	0.1643	0.1647	0.165	0.1704	0.1806	0.1958	0.2115	0.2326	0.2602	0.2857	0.3114	0.3376	0.3598	0.3809	0.3999	0.4207	0.44	0.4571	0.4769	0.497	0.5147	0.5367	0.5589	0.5773	0.594	0.6138	0.6318	0.6498	0.6615	0.6817	0.7018	0.7154	0.7266	0.7481	0.755	0.7712	0.7869	0.8011	0.8111	0.8155	0.8283	0.84	0.8503	0.8593	0.8697	0.8784	0.8867	0.8943
G1	0.1685	0.1634	0.1741	0.1862	0.1981	0.2124	0.2306	0.2467	0.2716	0.3014	0.3351	0.3664	0.3941	0.4205	0.441	0.4584	0.4759	0.4928	0.5074	0.5262	0.5454	0.564	0.5898	0.6147	0.6336	0.6477	0.664	0.678	0.693	0.702	0.7192	0.735	0.7449	0.7543	0.7713	0.7771	0.7924	0.8035	0.816	0.8252	0.8293	0.8404	0.8498	0.8583	0.8609	0.8683	0.8733	0.8788	0.8868
H1	0.1527	0.1632	0.1651	0.1669	0.1738	0.1845	0.201	0.217	0.2362	0.2621	0.2921	0.3222	0.3531	0.3756	0.3939	0.4116	0.4299	0.4474	0.4632	0.4827	0.5019	0.5203	0.543	0.5662	0.5842	0.5996	0.6196	0.6373	0.6558	0.6667	0.6871	0.7083	0.7209	0.7328	0.7528	0.7601	0.7772	0.7916	0.8065	0.8176	0.822	0.8362	0.845	0.856	0.8649	0.8755	0.8842	0.8937	0.8997
I1	0.1676	0.1593	0.1719	0.1818	0.1915	0.2047	0.2227	0.2424	0.2695	0.3011	0.3339	0.3641	0.3909	0.4187	0.4391	0.455	0.4699	0.4838	0.4952	0.5084	0.5194	0.5293	0.5405	0.5533	0.5599	0.5665	0.576	0.5843	0.5917	0.5936	0.6032	0.6189	0.6213	0.6244	0.6398	0.6358	0.6465	0.6545	0.663	0.6666	0.6656	0.6756	0.685	0.6917	0.709	0.7141	0.7208	0.735	0.7447
J1	0.1426	0.1716	0.1697	0.1765	0.1883	0.2045	0.2247	0.2452	0.2728	0.299	0.3222	0.3446	0.3631	0.3788	0.3941	0.4107	0.4286	0.4442	0.4607	0.4765	0.4955	0.5131	0.5344	0.5591	0.578	0.5968	0.619	0.6379	0.659	0.6755	0.6985	0.72	0.7383	0.7522	0.7723	0.7823	0.799	0.8166	0.8325	0.8445	0.8523	0.8644	0.877	0.8887	0.8978	0.9084	0.9173	0.9276	0.9369
K1	0.1466	0.1589	0.1728	0.1854	0.2011	0.2195	0.2418	0.2626	0.2904	0.3202	0.3499	0.3768	0.4033	0.4269	0.4473	0.4619	0.4767	0.4949	0.5049	0.5225	0.5395	0.5584	0.5779	0.6	0.615	0.6326	0.6533	0.6715	0.6891	0.7019	0.7179	0.7318	0.7439	0.7541	0.7672	0.7771	0.7862	0.7979	0.809	0.8195	0.8263	0.8381	0.8489	0.8599	0.8712	0.8838	0.8941	0.9058	0.9175
A2	0.0879	0.0884	0.0877	0.0878	0.0875	0.0877	0.0877	0.0876	0.0876	0.0876	0.0876	0.0876	0.0876	0.0876	0.0877	0.0876	0.0876	0.0877	0.0876	0.0877	0.0877	0.0878	0.0877	0.0877	0.0881	0.0876	0.0881	0.088	0.0883	0.0882	0.0882	0.0883	0.0884	0.0883	0.0884	0.0885	0.0884	0.0884	0.0884	0.0883	0.0885	0.0885	0.0885	0.0886	0.0884	0.0884	0.0885	0.0885	0.0885
B2	0.1499	0.1518	0.1591	0.1683	0.1836	0.2022	0.2232	0.2443	0.2765	0.3123	0.3444	0.3725	0.4032	0.4284	0.4459	0.4645	0.487	0.5085	0.5271	0.5485	0.565	0.5843	0.6025	0.6196	0.6355	0.6396	0.6634	0.6729	0.6876	0.695	0.7109	0.7304	0.7407	0.7468	0.7687	0.7697	0.7815	0.7958	0.8054	0.811	0.8143	0.8282	0.8348	0.8444	0.8582	0.8659	0.8731	0.8913	0.8992
C2	0.1559	0.1583	0.1663	0.1796	0.19	0.1942	0.1974	0.1972	0.1993	0.2024	0.2056	0.2096	0.216	0.2235	0.2292	0.2366	0.246	0.2567	0.2678	0.2835	0.2988	0.317	0.3384	0.3629	0.3907	0.4136	0.4381	0.4591	0.4838	0.5043	0.5309	0.5644	0.5625	0.5678	0.5802	0.5918	0.6173	0.6409	0.6525	0.6576	0.657	0.663	0.6645	0.668	0.6742	0.6778	0.6842	0.6996	0.7077
D2	0.1642	0.1595	0.1632	0.1744	0.1925	0.2125	0.2373	0.2612	0.2968	0.3338	0.3644	0.3933	0.4219	0.444	0.4636	0.4837	0.5041	0.5237	0.539	0.5591	0.5731	0.5896	0.606	0.6221	0.6394	0.6458	0.6688	0.6782	0.6934	0.7024	0.7148	0.7311	0.739	0.7487	0.7638	0.7671	0.7767	0.787	0.7934	0.8001	0.8037	0.8127	0.8194	0.8271	0.8366	0.843	0.8494	0.8605	0.8694
E2	0.1654	0.1686	0.1864	0.2002	0.2164	0.2357	0.2586	0.2837	0.317	0.3515	0.3828	0.4107	0.4366	0.4585	0.4753	0.4913	0.5075	0.5232	0.5337	0.5503	0.5645	0.5785	0.5922	0.6129	0.6357	0.6484	0.6732	0.682	0.6946	0.6978	0.7104	0.7274	0.7336	0.7375	0.7537	0.7581	0.7699	0.7853	0.7967	0.8079	0.8121	0.8247	0.8314	0.8363	0.8494	0.8554	0.8647	0.88	0.8907
F2	0.1508	0.1623	0.1682	0.1837	0.1978	0.2133	0.2332	0.2545	0.2816	0.3031	0.3312	0.3603	0.3874	0.4147	0.4389	0.4585	0.4797	0.5006	0.5194	0.5419	0.5636	0.585	0.6059	0.6277	0.6477	0.6636	0.6857	0.7012	0.7168	0.7271	0.7425	0.7598	0.7721	0.7812	0.7969	0.8026	0.8145	0.8263	0.8367	0.8445	0.8489	0.8598	0.8677	0.8748	0.8855	0.8927	0.8995	0.9116	0.9178
G2	0.1535	0.164	0.177	0.1955	0.2118	0.2318	0.2535	0.2749	0.3029	0.3337	0.3654	0.3947	0.4251	0.4531	0.4802	0.5035	0.5221	0.5401	0.5571	0.5768	0.595	0.6139	0.632	0.6533	0.6703	0.6838	0.7023	0.7142	0.7313	0.741	0.7547	0.7685	0.7808	0.788	0.8023	0.8082	0.8195	0.8286	0.8401	0.8471	0.8507	0.8605	0.8684	0.8754	0.8843	0.8907	0.8978	0.9077	0.915
H2	0.1417	0.1545	0.1582	0.1685	0.178	0.1904	0.2054	0.2239	0.2508	0.2765	0.3045	0.3292	0.355	0.3823	0.405	0.4258	0.4479	0.4698	0.4906	0.5141	0.5365	0.5582	0.5813	0.6048	0.6272	0.6465	0.6674	0.6848	0.7022	0.7164	0.7333	0.749	0.7627	0.7744	0.7891	0.798	0.8118	0.8233	0.8339	0.8434	0.8516	0.8624	0.8709	0.8802	0.8894	0.897	0.9041	0.9124	0.9187
I2	0.1331	0.1632	0.1767	0.1966	0.2148	0.234	0.2534	0.2727	0.3003	0.3323	0.3681	0.3993	0.4292	0.4551	0.4792	0.5028	0.5201	0.5338	0.5446	0.5567	0.568	0.5775	0.5875	0.5978	0.6063	0.6105	0.6206	0.6257	0.633	0.6315	0.6369	0.6445	0.6491	0.6491	0.6571	0.6532	0.6585	0.6614	0.6655	0.6659	0.6615	0.6655	0.6681	0.6698	0.6771	0.6787	0.6814	0.6894	0.6955
J2	0.1577	0.1659	0.1774	0.192	0.2072	0.2258	0.2455	0.2688	0.2992	0.3319	0.3633	0.3915	0.4187	0.4476	0.4704	0.4916	0.5144	0.5352	0.556	0.5773	0.5997	0.6192	0.6374	0.6588	0.6763	0.6936	0.71	0.7248	0.7393	0.7498	0.7635	0.7799	0.7939	0.8022	0.8177	0.8239	0.8339	0.8451	0.8549	0.8622	0.8689	0.8771	0.885	0.893	0.9027	0.9086	0.9147	0.9239	0.931
K2	0.1373	0.1663	0.1853	0.205	0.2231	0.2406	0.2576	0.2807	0.307	0.3392	0.3739	0.4047	0.4314	0.4558	0.4782	0.4956	0.5141	0.5312	0.5434	0.5592	0.5737	0.5921	0.6089	0.6285	0.644	0.6622	0.6834	0.6988	0.7168	0.7259	0.7432	0.7549	0.7675	0.776	0.7826	0.7933	0.801	0.806	0.8156	0.8216	0.8302	0.8358	0.8421	0.8491	0.8549	0.8614	0.8677	0.8749	0.8809
A3	0.0879	0.0876	0.0872	0.0873	0.087	0.0871	0.087	0.087	0.087	0.087	0.0871	0.0871	0.0871	0.0871	0.087	0.0871	0.0871	0.0871	0.0871	0.0871	0.0871	0.0872	0.087	0.0871	0.0874	0.0869	0.0873	0.0874	0.0876	0.0874	0.0874	0.0874	0.0875	0.0874	0.0874	0.0874	0.0875	0.0875	0.0874	0.0874	0.0875	0.0876	0.0874	0.0875	0.0875	0.0875	0.0875	0.0874	0.0875
B3	0.1313	0.1553	0.1609	0.1717	0.1819	0.1969	0.2156	0.2348	0.2281	0.2494	0.2751	0.2984	0.3228	0.3458	0.3645	0.3825	0.4023	0.4225	0.4408	0.4621	0.4811	0.5012	0.5196	0.5393	0.5587	0.5706	0.591	0.6049	0.6202	0.6298	0.6443	0.6595	0.6725	0.6788	0.6952	0.7023	0.7164	0.7303	0.7428	0.7505	0.7554	0.7677	0.7759	0.7854	0.7979	0.8066	0.814	0.8309	0.8393
C3	0.1532	0.1645	0.1691	0.1757	0.1813	0.1887	0.1973	0.2026	0.2158	0.2292	0.2373	0.247	0.2603	0.2794	0.3006	0.3254	0.3487	0.3715	0.3945	0.4215	0.4439	0.4626	0.4778	0.4927	0.5087	0.5189	0.5344	0.5448	0.5569	0.5651	0.5764	0.5873	0.597	0.602	0.6128	0.6179	0.6268	0.6346	0.6441	0.6487	0.6483	0.6572	0.6648	0.6703	0.6752	0.6819	0.685	0.6955	0.7011
D3	0.1455	0.1689	0.178	0.1915	0.2059	0.2253	0.2477	0.2715	0.3005	0.3318	0.3588	0.3857	0.4136	0.4352	0.4532	0.4692	0.487	0.5049	0.5197	0.5368	0.5513	0.5662	0.5823	0.5976	0.6165	0.6241	0.6432	0.6563	0.6702	0.678	0.6909	0.7045	0.7155	0.7237	0.7372	0.7441	0.7569	0.768	0.7782	0.7857	0.7878	0.7977	0.805	0.8146	0.8237	0.8329	0.8423	0.8542	0.8659
E3	0.1559	0.1681	0.1759	0.1872	0.201	0.2201	0.2429	0.2695	0.3006	0.3349	0.3644	0.3929	0.4198	0.4417	0.4578	0.4741	0.4893	0.5045	0.518	0.5339	0.5482	0.5631	0.5793	0.5957	0.614	0.6273	0.6468	0.6659	0.681	0.6925	0.7113	0.7333	0.7415	0.7516	0.7691	0.7767	0.7875	0.7997	0.809	0.8184	0.8252	0.8375	0.8457	0.8523	0.8615	0.8676	0.8753	0.8816	0.8879
F3	0.1552	0.1637	0.172	0.1871	0.2015	0.215	0.2328	0.2535	0.2654	0.2536	0.2802	0.3119	0.3392	0.3679	0.3959	0.4236	0.447	0.4682	0.4878	0.5106	0.5324	0.5542	0.5765	0.5968	0.6198	0.6335	0.6553	0.6709	0.6884	0.6972	0.7125	0.7281	0.7419	0.7506	0.7655	0.7736	0.7867	0.7993	0.8103	0.8181	0.8223	0.8344	0.8441	0.8521	0.8635	0.8715	0.8788	0.8891	0.8966
G3	0.1484	0.1761	0.1779	0.1905	0.2091	0.2259	0.2473	0.266	0.2893	0.3149	0.3416	0.3693	0.3967	0.4213	0.4457	0.4715	0.4951	0.5133	0.5277	0.5459	0.5613	0.577	0.5934	0.6085	0.6296	0.6412	0.6622	0.6754	0.6913	0.6991	0.7121	0.7261	0.7384	0.7471	0.7603	0.7672	0.7813	0.7921	0.8052	0.813	0.8153	0.828	0.837	0.8447	0.8563	0.8643	0.8716	0.8827	0.8897
H3	0.1515	0.1639	0.1729	0.1862	0.1982	0.2131	0.2303	0.2504	0.2773	0.3099	0.3411	0.3671	0.395	0.4257	0.451	0.4741	0.4976	0.5203	0.541	0.5656	0.5887	0.6103	0.6318	0.6512	0.674	0.6891	0.7087	0.723	0.7387	0.7496	0.7634	0.7747	0.7864	0.797	0.8067	0.8152	0.8257	0.8349	0.8432	0.85	0.8562	0.8651	0.8724	0.8794	0.8863	0.8937	0.9001	0.9069	0.9128
I3	0.1465	0.1713	0.1807	0.1975	0.2138	0.2326	0.2537	0.2728	0.2999	0.3304	0.3626	0.3933	0.4208	0.4505	0.4769	0.4996	0.5189	0.5353	0.5506	0.5665	0.5798	0.5927	0.6038	0.6151	0.6313	0.6377	0.6487	0.6538	0.661	0.6654	0.6704	0.6742	0.6788	0.6817	0.6842	0.6873	0.691	0.6944	0.6961	0.6978	0.6976	0.7011	0.7035	0.705	0.7072	0.7099	0.7115	0.7137	0.7152
J3	0.1577	0.1712	0.1887	0.2078	0.223	0.2386	0.2576	0.277	0.312	0.345	0.3736	0.3968	0.4231	0.4512	0.4758	0.4972	0.519	0.5396	0.5583	0.5789	0.5983	0.6174	0.6362	0.6553	0.6776	0.694	0.7122	0.7269	0.7416	0.753	0.7664	0.7798	0.7899	0.8004	0.8111	0.8197	0.8289	0.8388	0.8469	0.8545	0.8612	0.8687	0.8761	0.8828	0.8901	0.8963	0.9025	0.9087	0.9146
K3	0.1337	0.1622	0.1795	0.1931	0.2034	0.2196	0.2418	0.2647	0.2947	0.3269	0.3613	0.3909	0.422	0.4487	0.4754	0.4976	0.5168	0.5363	0.5498	0.5708	0.5882	0.6069	0.6232	0.6412	0.661	0.6755	0.6923	0.704	0.7181	0.7306	0.742	0.7507	0.7625	0.7743	0.78	0.7924	0.8015	0.8103	0.8193	0.8274	0.836	0.8421	0.8509	0.8576	0.8606	0.8693	0.8744	0.8783	0.884
A4	0.0871	0.0868	0.0867	0.0867	0.0863	0.0867	0.0865	0.0866	0.0865	0.0865	0.0867	0.0867	0.0866	0.0864	0.0866	0.0864	0.0866	0.0866	0.0867	0.0866	0.0865	0.0867	0.0864	0.0863	0.0867	0.0866	0.0867	0.0866	0.0865	0.0866	0.0865	0.0866	0.0866	0.0866	0.0865	0.0867	0.0866	0.0866	0.0866	0.0866	0.0866	0.0865	0.0866	0.0866	0.0865	0.0865	0.0865	0.0865	0.0866
B4	0.1578	0.1612	0.1604	0.1668	0.1736	0.1857	0.2025	0.2234	0.2528	0.2844	0.3131	0.3406	0.3693	0.3932	0.4132	0.4299	0.4495	0.4669	0.4812	0.5003	0.5162	0.5331	0.5497	0.5676	0.583	0.5952	0.613	0.627	0.6394	0.6448	0.6609	0.6793	0.6905	0.6962	0.7158	0.7159	0.7272	0.7415	0.7528	0.7573	0.7577	0.7683	0.7752	0.7822	0.7978	0.802	0.8088	0.8271	0.835
C4	0.1433	0.1595	0.1617	0.1724	0.1818	0.1872	0.1904	0.1903	0.1968	0.2014	0.2044	0.207	0.2114	0.2165	0.2215	0.228	0.2365	0.2455	0.2542	0.2691	0.2822	0.297	0.3152	0.3375	0.3627	0.3859	0.4128	0.4374	0.4631	0.4847	0.5126	0.5342	0.5406	0.5484	0.5727	0.5821	0.5965	0.6073	0.6166	0.6186	0.6168	0.6246	0.6314	0.6374	0.6471	0.6555	0.6615	0.6765	0.6852
D4	0.1614	0.1628	0.1728	0.1861	0.201	0.2215	0.2438	0.2669	0.2948	0.3242	0.3529	0.3805	0.4084	0.4306	0.4512	0.4688	0.4885	0.5064	0.5223	0.5407	0.5544	0.5721	0.5885	0.6032	0.6202	0.6317	0.6495	0.6597	0.6707	0.6782	0.6899	0.7046	0.7168	0.7213	0.7371	0.7392	0.7491	0.7604	0.7719	0.7766	0.7784	0.7869	0.7945	0.8011	0.811	0.8183	0.8232	0.8368	0.8472
E4	0.1565	0.1749	0.1906	0.201	0.2132	0.2305	0.2516	0.2743	0.3033	0.3353	0.3656	0.3928	0.4191	0.4397	0.4577	0.4712	0.4861	0.499	0.5102	0.5238	0.5349	0.5484	0.5598	0.5728	0.5878	0.5988	0.6113	0.6204	0.6311	0.6392	0.6492	0.6617	0.671	0.6787	0.6901	0.6981	0.7095	0.7218	0.7321	0.7416	0.7488	0.7567	0.7649	0.7708	0.7809	0.7889	0.7956	0.8053	0.8147
F4	0.1421	0.1614	0.1657	0.1773	0.1881	0.2039	0.222	0.2422	0.275	0.3101	0.3401	0.3674	0.3961	0.4241	0.4462	0.466	0.4875	0.5073	0.526	0.5463	0.5641	0.5838	0.6021	0.6218	0.6401	0.6566	0.6743	0.6889	0.7039	0.7114	0.7266	0.745	0.7573	0.7667	0.7823	0.7856	0.7976	0.8095	0.8228	0.8276	0.8303	0.8396	0.8467	0.8535	0.8653	0.8703	0.8798	0.8923	0.8992
G4	0.1536	0.1736	0.1947	0.2168	0.2314	0.2493	0.2688	0.2895	0.3173	0.347	0.3797	0.4104	0.4377	0.4634	0.4891	0.5105	0.5283	0.5443	0.5589	0.5748	0.5863	0.6056	0.6176	0.633	0.6497	0.6615	0.682	0.6949	0.7059	0.7145	0.7277	0.7421	0.7568	0.7614	0.7763	0.7806	0.7933	0.8014	0.8154	0.8197	0.821	0.8306	0.837	0.8435	0.85	0.8563	0.8632	0.8744	0.8796
H4	0.1538	0.1616	0.1681	0.1806	0.1959	0.2091	0.2259	0.2436	0.2691	0.2943	0.3204	0.3477	0.374	0.4003	0.4267	0.4539	0.4792	0.4984	0.5166	0.5366	0.5552	0.5754	0.5944	0.6132	0.6326	0.6447	0.6656	0.6802	0.6948	0.7033	0.7187	0.7379	0.7513	0.7598	0.7765	0.7796	0.7926	0.806	0.8201	0.8261	0.8302	0.8412	0.8471	0.8566	0.8675	0.8729	0.8821	0.8932	0.9018
I4	0.1516	0.1738	0.1812	0.1916	0.2056	0.2178	0.2345	0.2542	0.28	0.3068	0.3345	0.3648	0.3957	0.4207	0.4467	0.4739	0.5001	0.5197	0.5345	0.5519	0.5647	0.5807	0.5924	0.6046	0.6168	0.6252	0.6372	0.6425	0.6487	0.6494	0.6538	0.6615	0.6667	0.6664	0.6747	0.6697	0.6719	0.6798	0.6851	0.6847	0.6811	0.6851	0.6868	0.69	0.697	0.6988	0.703	0.7105	0.7159
J4	0.1505	0.1566	0.1697	0.1854	0.2022	0.2195	0.24	0.2662	0.3012	0.3365	0.3664	0.3943	0.4228	0.4493	0.4694	0.4902	0.512	0.532	0.5498	0.5696	0.5872	0.6072	0.622	0.6413	0.6561	0.6704	0.687	0.7029	0.7142	0.7226	0.7359	0.7527	0.7633	0.7716	0.7869	0.791	0.7992	0.8128	0.8227	0.8276	0.832	0.8385	0.8451	0.852	0.8622	0.8672	0.8758	0.8854	0.8922
K4	0.1369	0.1522	0.1697	0.1904	0.2088	0.2322	0.2559	0.2798	0.3096	0.3425	0.3732	0.4009	0.4291	0.4521	0.4711	0.4885	0.5039	0.5164	0.5246	0.5393	0.5527	0.5687	0.5782	0.5932	0.6091	0.6216	0.6384	0.6524	0.6676	0.6737	0.6917	0.711	0.7227	0.7284	0.7469	0.7504	0.7618	0.7724	0.7852	0.7868	0.7937	0.7999	0.8079	0.8195	0.8207	0.8264	0.8319	0.8417	0.8447
A5	0.0872	0.0872	0.087	0.087	0.0866	0.087	0.0869	0.0869	0.0869	0.0869	0.087	0.087	0.0869	0.0868	0.0869	0.0869	0.087	0.0869	0.0869	0.0869	0.0869	0.087	0.0868	0.0867	0.087	0.0871	0.087	0.0871	0.087	0.0871	0.087	0.0871	0.087	0.087	0.087	0.0871	0.087	0.087	0.0871	0.0871	0.0871	0.0871	0.0871	0.0871	0.0871	0.087	0.087	0.0871	0.087
B5	0.1619	0.1569	0.1571	0.1633	0.1721	0.1857	0.2018	0.2204	0.249	0.2783	0.3057	0.3319	0.3607	0.3845	0.4019	0.4191	0.4391	0.4589	0.4742	0.4955	0.5149	0.5312	0.5494	0.5679	0.5852	0.6024	0.6189	0.6352	0.6472	0.6566	0.67	0.6868	0.6989	0.7051	0.7229	0.7243	0.7358	0.7492	0.7657	0.7681	0.7686	0.7806	0.7885	0.7981	0.8153	0.8196	0.8284	0.846	0.8529
C5	0.153	0.1607	0.1599	0.1661	0.1747	0.1799	0.1818	0.1814	0.1806	0.1838	0.1886	0.1921	0.1995	0.2078	0.2158	0.227	0.2409	0.2583	0.2741	0.298	0.3227	0.3458	0.3709	0.3962	0.4263	0.4529	0.4732	0.4874	0.5025	0.5229	0.5454	0.5655	0.5806	0.5879	0.5992	0.6013	0.6114	0.6191	0.631	0.6337	0.6307	0.6391	0.6461	0.6524	0.6625	0.6663	0.6712	0.6848	0.6915
D5	0.1471	0.1533	0.158	0.1681	0.1846	0.2023	0.2228	0.2433	0.2772	0.3096	0.3377	0.3623	0.3891	0.4119	0.4281	0.4454	0.4637	0.4824	0.4986	0.5164	0.5352	0.5515	0.5707	0.5864	0.6041	0.6197	0.6358	0.6511	0.6627	0.6698	0.6843	0.6997	0.7093	0.7168	0.7314	0.7336	0.7437	0.7551	0.7667	0.7731	0.7719	0.7815	0.7887	0.7969	0.8091	0.8128	0.8206	0.8323	0.8439
E5	0.1577	0.1693	0.1771	0.1892	0.2015	0.2194	0.2393	0.2603	0.2888	0.3195	0.3501	0.3799	0.4078	0.4294	0.4432	0.4544	0.4668	0.4811	0.493	0.5078	0.5219	0.5391	0.5563	0.572	0.5886	0.6114	0.6353	0.6487	0.6553	0.6649	0.6767	0.6905	0.6977	0.709	0.7216	0.7292	0.739	0.7487	0.76	0.769	0.7737	0.7846	0.7935	0.8008	0.8136	0.8172	0.8256	0.8325	0.8414
F5	0.1522	0.163	0.166	0.1728	0.1812	0.1936	0.2088	0.2233	0.2537	0.2839	0.3141	0.3389	0.3672	0.3974	0.4226	0.4425	0.4632	0.4824	0.5008	0.5198	0.5387	0.5561	0.5745	0.5914	0.6086	0.6264	0.6411	0.6565	0.6686	0.6776	0.6916	0.7071	0.7181	0.7259	0.7423	0.7451	0.7577	0.7696	0.7829	0.788	0.7893	0.7987	0.8078	0.8141	0.8296	0.8342	0.8419	0.8553	0.8635
G5	0.154	0.1729	0.1804	0.1967	0.2112	0.2251	0.2418	0.2599	0.2849	0.3123	0.3423	0.3706	0.3992	0.4277	0.4537	0.4752	0.4929	0.5098	0.5233	0.5393	0.5536	0.5666	0.5812	0.5934	0.6073	0.6202	0.633	0.645	0.655	0.6594	0.6713	0.6851	0.6939	0.7011	0.7145	0.7179	0.7257	0.7346	0.7456	0.7513	0.7513	0.7611	0.7651	0.7714	0.7805	0.7849	0.7907	0.7993	0.8069
H5	0.1538	0.1602	0.1654	0.1757	0.1862	0.1988	0.2142	0.2311	0.256	0.2835	0.313	0.3396	0.368	0.3974	0.4201	0.4391	0.4586	0.4778	0.4979	0.5178	0.5385	0.5594	0.5821	0.6042	0.6254	0.6459	0.6677	0.686	0.7033	0.7155	0.7323	0.7503	0.7654	0.7766	0.7931	0.7991	0.8121	0.8254	0.838	0.8459	0.8502	0.8616	0.8698	0.879	0.8896	0.8956	0.9043	0.913	0.9216
I5	0.1421	0.1703	0.1751	0.189	0.2009	0.2147	0.2315	0.2501	0.2741	0.3031	0.3353	0.3663	0.3977	0.43	0.4572	0.4785	0.4976	0.5155	0.5302	0.5468	0.5614	0.5715	0.5845	0.5934	0.6031	0.6102	0.6181	0.6238	0.626	0.6251	0.6302	0.6364	0.638	0.6374	0.6449	0.6377	0.6396	0.6454	0.6502	0.6487	0.6406	0.6454	0.649	0.6483	0.6555	0.6547	0.6568	0.6619	0.6669
J5	0.1493	0.1577	0.1747	0.1892	0.2042	0.2219	0.2418	0.2628	0.2942	0.321	0.3469	0.3699	0.4015	0.4296	0.4525	0.4744	0.4989	0.5209	0.5407	0.5624	0.5826	0.6041	0.6238	0.6415	0.6603	0.6777	0.693	0.7096	0.7224	0.732	0.7461	0.761	0.7715	0.7813	0.7934	0.8015	0.8102	0.8224	0.8322	0.8391	0.8474	0.8549	0.8632	0.8703	0.8798	0.8845	0.8927	0.9	0.9061
K5	0.1371	0.1522	0.1655	0.1791	0.1905	0.2082	0.2284	0.2492	0.2782	0.311	0.3448	0.373	0.4053	0.4315	0.4528	0.4718	0.4908	0.5092	0.5221	0.5394	0.5533	0.5693	0.5834	0.5983	0.6114	0.6271	0.6431	0.6578	0.6715	0.6787	0.6952	0.7135	0.7261	0.7359	0.7536	0.7612	0.7729	0.7853	0.7956	0.8051	0.8135	0.8227	0.8305	0.8377	0.8449	0.8492	0.8569	0.8614	0.8653
A6	0.0882	0.0878	0.0875	0.0876	0.0873	0.0876	0.0876	0.0874	0.0875	0.0874	0.0874	0.0874	0.0875	0.0875	0.0873	0.0873	0.0873	0.0873	0.0874	0.0874	0.0874	0.0874	0.0875	0.0876	0.0876	0.0875	0.0876	0.0875	0.0875	0.0875	0.0875	0.0875	0.0875	0.0876	0.0875	0.0876	0.0876	0.0876	0.0876	0.0876	0.0877	0.0876	0.0876	0.0876	0.0877	0.0876	0.0876	0.0876	0.0876
B6	0.1574	0.1586	0.1618	0.169	0.1804	0.1959	0.2142	0.2355	0.2549	0.2667	0.2929	0.3196	0.3426	0.3605	0.3739	0.3883	0.4031	0.4196	0.4354	0.4526	0.4684	0.4844	0.5	0.5201	0.5344	0.5485	0.5646	0.5786	0.5921	0.6004	0.6143	0.6294	0.6409	0.6477	0.6652	0.6693	0.6817	0.6945	0.7072	0.7131	0.7172	0.7278	0.7374	0.7452	0.7587	0.7654	0.7729	0.7882	0.7964
C6	0.1525	0.1617	0.158	0.161	0.1662	0.1719	0.1774	0.185	0.1972	0.2117	0.2233	0.2381	0.2573	0.2804	0.3028	0.3266	0.3517	0.3789	0.4046	0.4264	0.4422	0.4568	0.4719	0.489	0.503	0.5137	0.5273	0.5395	0.5525	0.5611	0.5727	0.5839	0.593	0.5992	0.6115	0.6151	0.6249	0.6335	0.6436	0.6463	0.6472	0.6563	0.6632	0.6694	0.6768	0.6805	0.6842	0.6952	0.6993
D6	0.1612	0.1615	0.1632	0.1652	0.1759	0.1911	0.2112	0.237	0.2782	0.3097	0.3347	0.3592	0.3846	0.4029	0.4174	0.4338	0.4504	0.4685	0.4837	0.5018	0.5203	0.5377	0.5581	0.5797	0.5945	0.609	0.6262	0.6399	0.6537	0.6613	0.6741	0.6901	0.7016	0.709	0.724	0.727	0.7387	0.7498	0.7604	0.7669	0.7681	0.7763	0.7839	0.7919	0.804	0.8105	0.8182	0.8321	0.8424
E6	0.1659	0.1714	0.1769	0.1838	0.1934	0.2083	0.2274	0.2471	0.2802	0.3142	0.3464	0.3762	0.4025	0.4215	0.4314	0.4452	0.4571	0.4725	0.4828	0.4977	0.5147	0.5265	0.539	0.5589	0.5667	0.5829	0.5999	0.6179	0.6327	0.6399	0.6539	0.672	0.6811	0.6892	0.7081	0.7056	0.712	0.7198	0.7248	0.7358	0.7428	0.7537	0.7655	0.7735	0.7895	0.7963	0.7957	0.8092	0.8164
F6	0.1604	0.1613	0.1658	0.1726	0.1803	0.1923	0.2073	0.2253	0.2575	0.2877	0.3144	0.3374	0.3616	0.3889	0.4103	0.4295	0.4483	0.4673	0.4852	0.5055	0.5259	0.5438	0.5652	0.5887	0.6054	0.6245	0.6428	0.6613	0.6779	0.6881	0.705	0.7244	0.737	0.7469	0.766	0.7695	0.7833	0.7978	0.8099	0.8182	0.8221	0.8313	0.8418	0.8487	0.8645	0.8699	0.8785	0.8919	0.8988
G6	0.155	0.1699	0.1764	0.1862	0.1941	0.206	0.2213	0.2379	0.2594	0.2852	0.3136	0.3431	0.3714	0.4044	0.4312	0.4532	0.4717	0.4904	0.508	0.527	0.5457	0.5603	0.5797	0.6002	0.6153	0.6327	0.6491	0.6621	0.6752	0.6846	0.6977	0.7139	0.7248	0.7332	0.749	0.7521	0.7651	0.7753	0.7891	0.7971	0.7992	0.8066	0.8168	0.8228	0.8364	0.8427	0.8493	0.8617	0.8695
H6	0.1562	0.1663	0.1701	0.1786	0.1883	0.2041	0.2228	0.2421	0.2692	0.2994	0.3301	0.3583	0.387	0.4136	0.4326	0.4541	0.475	0.4952	0.515	0.537	0.5585	0.5777	0.6011	0.626	0.6431	0.6606	0.6798	0.6966	0.7122	0.7207	0.7366	0.7544	0.7668	0.7767	0.7935	0.7979	0.8117	0.8256	0.8374	0.8458	0.8504	0.8599	0.8695	0.8777	0.8895	0.8965	0.9025	0.9154	0.924
I6	0.1481	0.1699	0.1714	0.1815	0.1938	0.2111	0.2305	0.2496	0.2755	0.3049	0.3361	0.3649	0.394	0.4251	0.4448	0.4638	0.4804	0.4951	0.5069	0.5204	0.532	0.5382	0.5477	0.5579	0.5615	0.5663	0.573	0.5761	0.5781	0.5759	0.5787	0.586	0.5878	0.5872	0.5948	0.5881	0.5905	0.5971	0.6007	0.599	0.5928	0.5951	0.6004	0.6003	0.6096	0.6105	0.6101	0.6186	0.6238
J6	0.1501	0.1611	0.1769	0.1915	0.2043	0.2203	0.2378	0.26	0.2873	0.318	0.3463	0.3714	0.3994	0.4269	0.4473	0.4662	0.4862	0.506	0.5232	0.5423	0.5604	0.579	0.597	0.6177	0.6324	0.6491	0.6648	0.6816	0.6936	0.7016	0.7149	0.7346	0.7442	0.7526	0.7724	0.7751	0.786	0.8021	0.8125	0.8189	0.8242	0.8313	0.8419	0.8496	0.8645	0.8697	0.8758	0.8876	0.8953
K6	0.1447	0.1503	0.1583	0.1674	0.1794	0.1983	0.22	0.2395	0.2688	0.3014	0.3329	0.3607	0.3898	0.4127	0.4309	0.4482	0.4635	0.4801	0.4908	0.5095	0.5245	0.5414	0.558	0.5756	0.5902	0.6084	0.6243	0.6416	0.6558	0.6655	0.6803	0.6978	0.7106	0.7212	0.74	0.7432	0.7564	0.7681	0.7757	0.7823	0.7912	0.799	0.8058	0.8126	0.8218	0.825	0.8303	0.8378	0.8431
A7	0.0869	0.0866	0.0861	0.086	0.086	0.0863	0.0862	0.0861	0.0861	0.0862	0.0861	0.0861	0.086	0.0862	0.0861	0.0861	0.086	0.0861	0.0861	0.0862	0.086	0.0861	0.0861	0.0865	0.0864	0.0863	0.0864	0.0863	0.0863	0.0863	0.0863	0.0863	0.0863	0.0863	0.0863	0.0864	0.0864	0.0863	0.0862	0.0863	0.0862	0.0863	0.0863	0.0863	0.0863	0.0863	0.0863	0.0863	0.0862
B7	0.1726	0.1625	0.1621	0.1678	0.1768	0.191	0.205	0.2276	0.2514	0.2725	0.2966	0.3188	0.344	0.3666	0.3822	0.396	0.4101	0.4261	0.4393	0.4566	0.4697	0.486	0.5025	0.5248	0.5403	0.5561	0.5714	0.5849	0.5976	0.6034	0.6198	0.6331	0.6479	0.6507	0.6681	0.6704	0.6831	0.6977	0.7081	0.7123	0.7135	0.7269	0.7365	0.7448	0.7555	0.7651	0.7734	0.7865	0.7974
C7	0.1572	0.1612	0.1602	0.1677	0.1698	0.1719	0.1745	0.1784	0.1856	0.1934	0.201	0.2101	0.2227	0.2406	0.2596	0.2829	0.3083	0.3328	0.3594	0.3907	0.4179	0.4368	0.4556	0.474	0.4913	0.5078	0.5249	0.5394	0.5531	0.5615	0.5753	0.5871	0.6005	0.6052	0.6182	0.6217	0.6311	0.6423	0.6509	0.6555	0.6529	0.6643	0.6708	0.6769	0.6824	0.6904	0.6963	0.7046	0.7145
D7	0.1613	0.1699	0.168	0.1708	0.1775	0.1906	0.2067	0.2225	0.2514	0.2795	0.3049	0.3294	0.3567	0.3823	0.3995	0.4151	0.4322	0.4499	0.4676	0.4855	0.5038	0.5203	0.5422	0.5641	0.5833	0.6016	0.6208	0.6367	0.6509	0.6619	0.6765	0.6904	0.7048	0.7108	0.7248	0.7298	0.7413	0.7554	0.765	0.7716	0.7699	0.7817	0.7899	0.7995	0.8058	0.8159	0.8242	0.8374	0.8497
E7	0.1548	0.1682	0.1694	0.1759	0.1807	0.1902	0.2026	0.2161	0.2407	0.2684	0.2966	0.3234	0.351	0.3747	0.3894	0.4012	0.4155	0.4315	0.4454	0.463	0.48	0.4974	0.5215	0.5507	0.5684	0.5877	0.6028	0.6176	0.6305	0.6378	0.6544	0.6683	0.6757	0.68	0.6929	0.6979	0.7055	0.7173	0.7256	0.7345	0.7368	0.7471	0.7565	0.7633	0.7717	0.7783	0.782	0.7916	0.8112
F7	0.1545	0.1637	0.1655	0.171	0.1762	0.1867	0.1997	0.2125	0.2432	0.2636	0.284	0.3053	0.3307	0.3558	0.3761	0.3912	0.4088	0.4264	0.4411	0.4601	0.4777	0.4944	0.5141	0.535	0.5526	0.5717	0.5885	0.6058	0.6207	0.6317	0.6471	0.6627	0.678	0.6867	0.7022	0.7081	0.7222	0.7371	0.7495	0.7553	0.7561	0.7678	0.7793	0.7879	0.8005	0.8089	0.8177	0.8319	0.8454
G7	0.1454	0.1674	0.1701	0.179	0.1876	0.1994	0.2134	0.2272	0.2466	0.2694	0.2948	0.3175	0.3427	0.3716	0.3941	0.4103	0.4264	0.441	0.4534	0.4696	0.4837	0.4952	0.5125	0.5291	0.5438	0.5596	0.578	0.5944	0.6109	0.6224	0.6364	0.6494	0.664	0.6723	0.6849	0.6904	0.7011	0.7121	0.7231	0.7292	0.7303	0.7389	0.7481	0.7551	0.7621	0.7694	0.7753	0.786	0.7942
H7	0.1548	0.1731	0.1744	0.1818	0.1907	0.2048	0.2205	0.2368	0.2612	0.2892	0.3184	0.3447	0.3733	0.4018	0.4224	0.4404	0.4596	0.4781	0.4954	0.5151	0.534	0.5513	0.5732	0.5934	0.6122	0.6311	0.651	0.6685	0.6856	0.6977	0.714	0.7298	0.7475	0.7566	0.7741	0.7794	0.7955	0.8109	0.8247	0.8333	0.8346	0.8474	0.8574	0.8678	0.8779	0.8875	0.8965	0.9083	0.9188
I7	0.142	0.1682	0.1677	0.1774	0.1859	0.1987	0.2137	0.2289	0.2508	0.2751	0.3017	0.3259	0.3513	0.3786	0.4011	0.419	0.4371	0.4535	0.4656	0.4809	0.4938	0.5014	0.5148	0.5242	0.5279	0.5326	0.5389	0.5414	0.5448	0.5433	0.5451	0.5483	0.5531	0.551	0.5546	0.5503	0.5533	0.5574	0.5604	0.5597	0.5537	0.5551	0.5591	0.5607	0.5639	0.5666	0.568	0.5735	0.5826
J7	0.1607	0.161	0.1629	0.1724	0.1807	0.196	0.2121	0.2282	0.2525	0.281	0.3109	0.3367	0.3655	0.3912	0.4106	0.4284	0.4483	0.4672	0.4828	0.5014	0.521	0.5387	0.5585	0.5781	0.5949	0.6138	0.6328	0.6508	0.6665	0.679	0.6935	0.7124	0.7289	0.7386	0.7583	0.764	0.7789	0.7963	0.81	0.8182	0.8218	0.8324	0.8459	0.8546	0.8699	0.8785	0.889	0.9018	0.913
K7	0.1577	0.1555	0.1637	0.1743	0.1829	0.1978	0.2147	0.2312	0.254	0.2816	0.3123	0.3397	0.3714	0.3984	0.4253	0.4469	0.4675	0.488	0.497	0.5178	0.5332	0.5508	0.5683	0.5897	0.6033	0.6207	0.6383	0.6549	0.6702	0.6799	0.6979	0.7148	0.7293	0.7392	0.7564	0.7671	0.7808	0.7929	0.8047	0.816	0.8244	0.8331	0.8421	0.8527	0.8588	0.8647	0.8722	0.8796	0.8866
A8	0.0881	0.0879	0.0876	0.0877	0.0872	0.0876	0.0873	0.0874	0.0874	0.0874	0.0873	0.0872	0.0871	0.0872	0.0871	0.0872	0.0873	0.0872	0.0872	0.0872	0.0872	0.0872	0.0873	0.0875	0.0876	0.0876	0.0876	0.0877	0.0876	0.0877	0.0876	0.0875	0.0876	0.0877	0.0876	0.0876	0.0877	0.0878	0.0878	0.0878	0.0879	0.0877	0.0879	0.0877	0.0878	0.0877	0.0879	0.0878	0.0878
B8	0.1525	0.1615	0.1617	0.1686	0.1731	0.1837	0.1971	0.2261	0.2411	0.2597	0.2859	0.3098	0.3339	0.3559	0.3707	0.3852	0.3999	0.4153	0.4309	0.4479	0.4647	0.4826	0.5008	0.5196	0.5376	0.5528	0.5678	0.583	0.5978	0.6092	0.6257	0.6416	0.6558	0.6649	0.6814	0.6884	0.7032	0.7174	0.7307	0.7374	0.7437	0.7554	0.7695	0.7805	0.7936	0.8045	0.8146	0.8281	0.8404
C8	0.15	0.1601	0.1606	0.1659	0.1689	0.1745	0.1805	0.188	0.1996	0.2135	0.2258	0.2392	0.2576	0.2801	0.3029	0.3252	0.3515	0.3788	0.405	0.424	0.4398	0.454	0.4719	0.4868	0.5022	0.5145	0.5273	0.5374	0.5504	0.5604	0.5697	0.5802	0.5905	0.5968	0.6081	0.6153	0.6257	0.635	0.6435	0.6491	0.65	0.6572	0.6627	0.6684	0.674	0.6777	0.6831	0.6904	0.6966
D8	0.1515	0.1671	0.1653	0.1674	0.1746	0.1862	0.201	0.2194	0.2475	0.2763	0.3002	0.3229	0.3446	0.3611	0.3754	0.3895	0.4055	0.4199	0.4334	0.4483	0.4628	0.4766	0.4929	0.5088	0.5246	0.5402	0.5567	0.5715	0.5855	0.5967	0.6102	0.6257	0.64	0.6479	0.6633	0.6683	0.6824	0.6972	0.7093	0.7166	0.7193	0.7307	0.7404	0.7509	0.7636	0.7714	0.7818	0.7954	0.8088
E8	0.1424	0.166	0.1716	0.1773	0.1877	0.2007	0.22	0.2389	0.2624	0.2883	0.3142	0.3373	0.3615	0.379	0.3904	0.4025	0.4162	0.4291	0.4423	0.4583	0.4742	0.4883	0.5124	0.5363	0.5529	0.569	0.5887	0.6034	0.6209	0.6336	0.6438	0.6528	0.6648	0.6714	0.6861	0.6901	0.6989	0.7121	0.7179	0.7244	0.7258	0.7327	0.7397	0.7457	0.7558	0.7598	0.7685	0.774	0.7858
F8	0.1438	0.1647	0.1639	0.1703	0.1781	0.1919	0.2093	0.2342	0.2236	0.242	0.2665	0.2924	0.3218	0.3483	0.3699	0.3865	0.4048	0.4223	0.4389	0.4579	0.4759	0.4936	0.5131	0.5318	0.5489	0.5655	0.5828	0.5987	0.6137	0.6272	0.6444	0.6628	0.6789	0.6907	0.7095	0.7192	0.7367	0.7539	0.7682	0.7787	0.7844	0.7979	0.8106	0.8208	0.8362	0.8437	0.8546	0.8669	0.8778
G8	0.1357	0.1627	0.1662	0.1759	0.1855	0.1992	0.2138	0.2278	0.2484	0.2746	0.3019	0.323	0.3448	0.3684	0.389	0.4027	0.4172	0.4311	0.4445	0.4611	0.4755	0.4886	0.5055	0.5238	0.5412	0.557	0.5752	0.5898	0.604	0.6153	0.6294	0.6437	0.6577	0.664	0.6785	0.6852	0.6983	0.7086	0.7219	0.7295	0.7332	0.7435	0.7541	0.7633	0.7754	0.7861	0.7937	0.806	0.8164
H8	0.1464	0.1694	0.1682	0.1738	0.1812	0.1907	0.2051	0.2203	0.2433	0.2679	0.2935	0.3168	0.3419	0.3669	0.3905	0.4089	0.4282	0.4452	0.4599	0.479	0.4954	0.5124	0.5324	0.5502	0.5658	0.5811	0.5982	0.6133	0.6305	0.6439	0.6595	0.678	0.698	0.71	0.7309	0.7404	0.7597	0.7767	0.795	0.8048	0.8093	0.8258	0.8378	0.8504	0.8643	0.8752	0.8856	0.8972	0.9087
I8	0.1384	0.1607	0.1632	0.1706	0.178	0.1875	0.2036	0.2176	0.2416	0.2655	0.293	0.3211	0.3472	0.3706	0.3927	0.4086	0.4218	0.4326	0.4439	0.452	0.4638	0.4694	0.4853	0.4939	0.5015	0.5104	0.5189	0.5249	0.5342	0.5342	0.5349	0.5388	0.5421	0.5408	0.5452	0.5427	0.5469	0.5505	0.5555	0.5578	0.5531	0.5543	0.5603	0.5609	0.5683	0.5759	0.5795	0.5906	0.6013
J8	0.1438	0.1684	0.1711	0.1791	0.1875	0.202	0.2184	0.2373	0.2608	0.2885	0.3171	0.3408	0.3691	0.3974	0.4189	0.4373	0.4557	0.4732	0.4895	0.5066	0.5255	0.5448	0.5668	0.5914	0.6096	0.6319	0.654	0.6738	0.6918	0.7058	0.7247	0.7427	0.7573	0.7695	0.7825	0.795	0.806	0.8182	0.8287	0.8383	0.8483	0.8574	0.8661	0.8752	0.8825	0.8901	0.8998	0.9062	0.9151
K8	0.1326	0.1639	0.1636	0.1723	0.1818	0.1966	0.2121	0.2271	0.2494	0.2751	0.3063	0.3324	0.3613	0.3875	0.4101	0.4255	0.4408	0.4569	0.4672	0.4859	0.5026	0.5215	0.5425	0.5654	0.5821	0.6004	0.6156	0.6286	0.6424	0.654	0.6624	0.6707	0.6835	0.6884	0.6944	0.7034	0.7091	0.7151	0.724	0.7309	0.7376	0.7471	0.7566	0.7642	0.7701	0.777	0.7867	0.7924	0.7993
End Time:	12/14/2024 10:47:37 AM
[truncated: 10 more columns]

## Sheet: Sheet1
Time [s]	Temp. [°C]	A1	B1	C1	D1	E1	F1	G1	H1	I1	J1	K1	A2	B2	C2	D2	E2	F2	G2	H2	I2	J2	K2	A3	B3	C3	D3	E3	F3	G3	H3	I3	J3	K3	A4	B4	C4	D4	E4	F4	G4	H4	I4	J4	K4	A5	B5	C5	D5
0	37.2	0.0883	0.1487	0.1553	0.1686	0.1699	0.1517	0.1685	0.1527	0.1676	0.1426	0.1466	0.0879	0.1499	0.1559	0.1642	0.1654	0.1508	0.1535	0.1417	0.1331	0.1577	0.1373	0.0879	0.1313	0.1532	0.1455	0.1559	0.1552	0.1484	0.1515	0.1465	0.1577	0.1337	0.0871	0.1578	0.1433	0.1614	0.1565	0.1421	0.1536	0.1538	0.1516	0.1505	0.1369	0.0872	0.1619	0.153	0.1471
1042.7	37.1	0.0886	0.1486	0.1462	0.1612	0.1561	0.1643	0.1634	0.1632	0.1593	0.1716	0.1589	0.0884	0.1518	0.1583	0.1595	0.1686	0.1623	0.164	0.1545	0.1632	0.1659	0.1663	0.0876	0.1553	0.1645	0.1689	0.1681	0.1637	0.1761	0.1639	0.1713	0.1712	0.1622	0.0868	0.1612	0.1595	0.1628	0.1749	0.1614	0.1736	0.1616	0.1738	0.1566	0.1522	0.0872	0.1569	0.1607	0.1533
2085.4	37.1	0.0886	0.1537	0.1521	0.1607	0.1636	0.1647	0.1741	0.1651	0.1719	0.1697	0.1728	0.0877	0.1591	0.1663	0.1632	0.1864	0.1682	0.177	0.1582	0.1767	0.1774	0.1853	0.0872	0.1609	0.1691	0.178	0.1759	0.172	0.1779	0.1729	0.1807	0.1887	0.1795	0.0867	0.1604	0.1617	0.1728	0.1906	0.1657	0.1947	0.1681	0.1812	0.1697	0.1697	0.087	0.1571	0.1599	0.158
3128.1	37.1	0.0884	0.1579	0.1571	0.1628	0.1697	0.165	0.1862	0.1669	0.1818	0.1765	0.1854	0.0878	0.1683	0.1796	0.1744	0.2002	0.1837	0.1955	0.1685	0.1966	0.192	0.205	0.0873	0.1717	0.1757	0.1915	0.1872	0.1871	0.1905	0.1862	0.1975	0.2078	0.1931	0.0867	0.1668	0.1724	0.1861	0.201	0.1773	0.2168	0.1806	0.1916	0.1854	0.1904	0.087	0.1633	0.1661	0.1681
4170.8	37.1	0.0884	0.1708	0.1625	0.1712	0.1793	0.1704	0.1981	0.1738	0.1915	0.1883	0.2011	0.0875	0.1836	0.19	0.1925	0.2164	0.1978	0.2118	0.178	0.2148	0.2072	0.2231	0.087	0.1819	0.1813	0.2059	0.201	0.2015	0.2091	0.1982	0.2138	0.223	0.2034	0.0863	0.1736	0.1818	0.201	0.2132	0.1881	0.2314	0.1959	0.2056	0.2022	0.2088	0.0866	0.1721	0.1747	0.1846
5213.5	37	0.0885	0.1844	0.1657	0.1824	0.1919	0.1806	0.2124	0.1845	0.2047	0.2045	0.2195	0.0877	0.2022	0.1942	0.2125	0.2357	0.2133	0.2318	0.1904	0.234	0.2258	0.2406	0.0871	0.1969	0.1887	0.2253	0.2201	0.215	0.2259	0.2131	0.2326	0.2386	0.2196	0.0867	0.1857	0.1872	0.2215	0.2305	0.2039	0.2493	0.2091	0.2178	0.2195	0.2322	0.087	0.1857	0.1799	0.2023
6256.1	37	0.0885	0.2002	0.1709	0.199	0.2102	0.1958	0.2306	0.201	0.2227	0.2247	0.2418	0.0877	0.2232	0.1974	0.2373	0.2586	0.2332	0.2535	0.2054	0.2534	0.2455	0.2576	0.087	0.2156	0.1973	0.2477	0.2429	0.2328	0.2473	0.2303	0.2537	0.2576	0.2418	0.0865	0.2025	0.1904	0.2438	0.2516	0.222	0.2688	0.2259	0.2345	0.24	0.2559	0.0869	0.2018	0.1818	0.2228
7298.9	37	0.0884	0.2238	0.1736	0.2251	0.2273	0.2115	0.2467	0.217	0.2424	0.2452	0.2626	0.0876	0.2443	0.1972	0.2612	0.2837	0.2545	0.2749	0.2239	0.2727	0.2688	0.2807	0.087	0.2348	0.2026	0.2715	0.2695	0.2535	0.266	0.2504	0.2728	0.277	0.2647	0.0866	0.2234	0.1903	0.2669	0.2743	0.2422	0.2895	0.2436	0.2542	0.2662	0.2798	0.0869	0.2204	0.1814	0.2433
8341.5	37.1	0.0884	0.2493	0.184	0.2559	0.2576	0.2326	0.2716	0.2362	0.2695	0.2728	0.2904	0.0876	0.2765	0.1993	0.2968	0.317	0.2816	0.3029	0.2508	0.3003	0.2992	0.307	0.087	0.2281	0.2158	0.3005	0.3006	0.2654	0.2893	0.2773	0.2999	0.312	0.2947	0.0865	0.2528	0.1968	0.2948	0.3033	0.275	0.3173	0.2691	0.28	0.3012	0.3096	0.0869	0.249	0.1806	0.2772
9384.2	36.9	0.0885	0.2783	0.1936	0.2824	0.2905	0.2602	0.3014	0.2621	0.3011	0.299	0.3202	0.0876	0.3123	0.2024	0.3338	0.3515	0.3031	0.3337	0.2765	0.3323	0.3319	0.3392	0.087	0.2494	0.2292	0.3318	0.3349	0.2536	0.3149	0.3099	0.3304	0.345	0.3269	0.0865	0.2844	0.2014	0.3242	0.3353	0.3101	0.347	0.2943	0.3068	0.3365	0.3425	0.0869	0.2783	0.1838	0.3096
10426.9	37	0.0885	0.304	0.2049	0.306	0.3186	0.2857	0.3351	0.2921	0.3339	0.3222	0.3499	0.0876	0.3444	0.2056	0.3644	0.3828	0.3312	0.3654	0.3045	0.3681	0.3633	0.3739	0.0871	0.2751	0.2373	0.3588	0.3644	0.2802	0.3416	0.3411	0.3626	0.3736	0.3613	0.0867	0.3131	0.2044	0.3529	0.3656	0.3401	0.3797	0.3204	0.3345	0.3664	0.3732	0.087	0.3057	0.1886	0.3377
11469.6	37	0.0885	0.3272	0.2171	0.3251	0.3431	0.3114	0.3664	0.3222	0.3641	0.3446	0.3768	0.0876	0.3725	0.2096	0.3933	0.4107	0.3603	0.3947	0.3292	0.3993	0.3915	0.4047	0.0871	0.2984	0.247	0.3857	0.3929	0.3119	0.3693	0.3671	0.3933	0.3968	0.3909	0.0867	0.3406	0.207	0.3805	0.3928	0.3674	0.4104	0.3477	0.3648	0.3943	0.4009	0.087	0.3319	0.1921	0.3623
12512.3	37.2	0.0885	0.3499	0.2335	0.3442	0.3644	0.3376	0.3941	0.3531	0.3909	0.3631	0.4033	0.0876	0.4032	0.216	0.4219	0.4366	0.3874	0.4251	0.355	0.4292	0.4187	0.4314	0.0871	0.3228	0.2603	0.4136	0.4198	0.3392	0.3967	0.395	0.4208	0.4231	0.422	0.0866	0.3693	0.2114	0.4084	0.4191	0.3961	0.4377	0.374	0.3957	0.4228	0.4291	0.0869	0.3607	0.1995	0.3891
13555	37.2	0.0889	0.3745	0.2527	0.3614	0.3853	0.3598	0.4205	0.3756	0.4187	0.3788	0.4269	0.0876	0.4284	0.2235	0.444	0.4585	0.4147	0.4531	0.3823	0.4551	0.4476	0.4558	0.0871	0.3458	0.2794	0.4352	0.4417	0.3679	0.4213	0.4257	0.4505	0.4512	0.4487	0.0864	0.3932	0.2165	0.4306	0.4397	0.4241	0.4634	0.4003	0.4207	0.4493	0.4521	0.0868	0.3845	0.2078	0.4119
14597.7	37.2	0.0886	0.3908	0.2724	0.3788	0.402	0.3809	0.441	0.3939	0.4391	0.3941	0.4473	0.0877	0.4459	0.2292	0.4636	0.4753	0.4389	0.4802	0.405	0.4792	0.4704	0.4782	0.087	0.3645	0.3006	0.4532	0.4578	0.3959	0.4457	0.451	0.4769	0.4758	0.4754	0.0866	0.4132	0.2215	0.4512	0.4577	0.4462	0.4891	0.4267	0.4467	0.4694	0.4711	0.0869	0.4019	0.2158	0.4281
15640.4	37.1	0.0885	0.4079	0.2973	0.3972	0.4154	0.3999	0.4584	0.4116	0.455	0.4107	0.4619	0.0876	0.4645	0.2366	0.4837	0.4913	0.4585	0.5035	0.4258	0.5028	0.4916	0.4956	0.0871	0.3825	0.3254	0.4692	0.4741	0.4236	0.4715	0.4741	0.4996	0.4972	0.4976	0.0864	0.4299	0.228	0.4688	0.4712	0.466	0.5105	0.4539	0.4739	0.4902	0.4885	0.0869	0.4191	0.227	0.4454
16683.1	37.3	0.0895	0.4249	0.3242	0.414	0.4304	0.4207	0.4759	0.4299	0.4699	0.4286	0.4767	0.0876	0.487	0.246	0.5041	0.5075	0.4797	0.5221	0.4479	0.5201	0.5144	0.5141	0.0871	0.4023	0.3487	0.487	0.4893	0.447	0.4951	0.4976	0.5189	0.519	0.5168	0.0866	0.4495	0.2365	0.4885	0.4861	0.4875	0.5283	0.4792	0.5001	0.512	0.5039	0.087	0.4391	0.2409	0.4637
17725.7	37.1	0.0886	0.442	0.354	0.4319	0.4448	0.44	0.4928	0.4474	0.4838	0.4442	0.4949	0.0877	0.5085	0.2567	0.5237	0.5232	0.5006	0.5401	0.4698	0.5338	0.5352	0.5312	0.0871	0.4225	0.3715	0.5049	0.5045	0.4682	0.5133	0.5203	0.5353	0.5396	0.5363	0.0866	0.4669	0.2455	0.5064	0.499	0.5073	0.5443	0.4984	0.5197	0.532	0.5164	0.0869	0.4589	0.2583	0.4824
18768.4	37.1	0.0886	0.4595	0.3803	0.4494	0.4578	0.4571	0.5074	0.4632	0.4952	0.4607	0.5049	0.0876	0.5271	0.2678	0.539	0.5337	0.5194	0.5571	0.4906	0.5446	0.556	0.5434	0.0871	0.4408	0.3945	0.5197	0.518	0.4878	0.5277	0.541	0.5506	0.5583	0.5498	0.0867	0.4812	0.2542	0.5223	0.5102	0.526	0.5589	0.5166	0.5345	0.5498	0.5246	0.0869	0.4742	0.2741	0.4986
19811.1	37.1	0.089	0.4779	0.4085	0.4693	0.471	0.4769	0.5262	0.4827	0.5084	0.4765	0.5225	0.0877	0.5485	0.2835	0.5591	0.5503	0.5419	0.5768	0.5141	0.5567	0.5773	0.5592	0.0871	0.4621	0.4215	0.5368	0.5339	0.5106	0.5459	0.5656	0.5665	0.5789	0.5708	0.0866	0.5003	0.2691	0.5407	0.5238	0.5463	0.5748	0.5366	0.5519	0.5696	0.5393	0.0869	0.4955	0.298	0.5164
20853.8	37	0.0891	0.4964	0.4328	0.4876	0.4851	0.497	0.5454	0.5019	0.5194	0.4955	0.5395	0.0877	0.565	0.2988	0.5731	0.5645	0.5636	0.595	0.5365	0.568	0.5997	0.5737	0.0871	0.4811	0.4439	0.5513	0.5482	0.5324	0.5613	0.5887	0.5798	0.5983	0.5882	0.0865	0.5162	0.2822	0.5544	0.5349	0.5641	0.5863	0.5552	0.5647	0.5872	0.5527	0.0869	0.5149	0.3227	0.5352
21896.5	37.2	0.0886	0.5143	0.4528	0.506	0.4967	0.5147	0.564	0.5203	0.5293	0.5131	0.5584	0.0878	0.5843	0.317	0.5896	0.5785	0.585	0.6139	0.5582	0.5775	0.6192	0.5921	0.0872	0.5012	0.4626	0.5662	0.5631	0.5542	0.577	0.6103	0.5927	0.6174	0.6069	0.0867	0.5331	0.297	0.5721	0.5484	0.5838	0.6056	0.5754	0.5807	0.6072	0.5687	0.087	0.5312	0.3458	0.5515
22939.2	37	0.0885	0.5333	0.4748	0.5252	0.5113	0.5367	0.5898	0.543	0.5405	0.5344	0.5779	0.0877	0.6025	0.3384	0.606	0.5922	0.6059	0.632	0.5813	0.5875	0.6374	0.6089	0.087	0.5196	0.4778	0.5823	0.5793	0.5765	0.5934	0.6318	0.6038	0.6362	0.6232	0.0864	0.5497	0.3152	0.5885	0.5598	0.6021	0.6176	0.5944	0.5924	0.622	0.5782	0.0868	0.5494	0.3709	0.5707
23981.9	37.2	0.0885	0.5547	0.4906	0.5454	0.5245	0.5589	0.6147	0.5662	0.5533	0.5591	0.6	0.0877	0.6196	0.3629	0.6221	0.6129	0.6277	0.6533	0.6048	0.5978	0.6588	0.6285	0.0871	0.5393	0.4927	0.5976	0.5957	0.5968	0.6085	0.6512	0.6151	0.6553	0.6412	0.0863	0.5676	0.3375	0.6032	0.5728	0.6218	0.633	0.6132	0.6046	0.6413	0.5932	0.0867	0.5679	0.3962	0.5864
25024.6	37	0.0886	0.5717	0.5061	0.5646	0.5359	0.5773	0.6336	0.5842	0.5599	0.578	0.615	0.0881	0.6355	0.3907	0.6394	0.6357	0.6477	0.6703	0.6272	0.6063	0.6763	0.644	0.0874	0.5587	0.5087	0.6165	0.614	0.6198	0.6296	0.674	0.6313	0.6776	0.661	0.0867	0.583	0.3627	0.6202	0.5878	0.6401	0.6497	0.6326	0.6168	0.6561	0.6091	0.087	0.5852	0.4263	0.6041
26067.3	37	0.0886	0.5868	0.5191	0.5822	0.5471	0.594	0.6477	0.5996	0.5665	0.5968	0.6326	0.0876	0.6396	0.4136	0.6458	0.6484	0.6636	0.6838	0.6465	0.6105	0.6936	0.6622	0.0869	0.5706	0.5189	0.6241	0.6273	0.6335	0.6412	0.6891	0.6377	0.694	0.6755	0.0866	0.5952	0.3859	0.6317	0.5988	0.6566	0.6615	0.6447	0.6252	0.6704	0.6216	0.0871	0.6024	0.4529	0.6197
27110	37	0.0886	0.6053	0.5362	0.6001	0.5595	0.6138	0.664	0.6196	0.576	0.619	0.6533	0.0881	0.6634	0.4381	0.6688	0.6732	0.6857	0.7023	0.6674	0.6206	0.71	0.6834	0.0873	0.591	0.5344	0.6432	0.6468	0.6553	0.6622	0.7087	0.6487	0.7122	0.6923	0.0867	0.613	0.4128	0.6495	0.6113	0.6743	0.682	0.6656	0.6372	0.687	0.6384	0.087	0.6189	0.4732	0.6358
28152.7	37.1	0.0886	0.6204	0.5513	0.6162	0.5742	0.6318	0.678	0.6373	0.5843	0.6379	0.6715	0.088	0.6729	0.4591	0.6782	0.682	0.7012	0.7142	0.6848	0.6257	0.7248	0.6988	0.0874	0.6049	0.5448	0.6563	0.6659	0.6709	0.6754	0.723	0.6538	0.7269	0.704	0.0866	0.627	0.4374	0.6597	0.6204	0.6889	0.6949	0.6802	0.6425	0.7029	0.6524	0.0871	0.6352	0.4874	0.6511
29195.4	37.3	0.0886	0.6351	0.5661	0.6313	0.5864	0.6498	0.693	0.6558	0.5917	0.659	0.6891	0.0883	0.6876	0.4838	0.6934	0.6946	0.7168	0.7313	0.7022	0.633	0.7393	0.7168	0.0876	0.6202	0.5569	0.6702	0.681	0.6884	0.6913	0.7387	0.661	0.7416	0.7181	0.0865	0.6394	0.4631	0.6707	0.6311	0.7039	0.7059	0.6948	0.6487	0.7142	0.6676	0.087	0.6472	0.5025	0.6627
30238	37	0.0886	0.645	0.5791	0.6434	0.5935	0.6615	0.702	0.6667	0.5936	0.6755	0.7019	0.0882	0.695	0.5043	0.7024	0.6978	0.7271	0.741	0.7164	0.6315	0.7498	0.7259	0.0874	0.6298	0.5651	0.678	0.6925	0.6972	0.6991	0.7496	0.6654	0.753	0.7306	0.0866	0.6448	0.4847	0.6782	0.6392	0.7114	0.7145	0.7033	0.6494	0.7226	0.6737	0.0871	0.6566	0.5229	0.6698
31280.8	37	0.0886	0.6616	0.5963	0.659	0.6071	0.6817	0.7192	0.6871	0.6032	0.6985	0.7179	0.0882	0.7109	0.5309	0.7148	0.7104	0.7425	0.7547	0.7333	0.6369	0.7635	0.7432	0.0874	0.6443	0.5764	0.6909	0.7113	0.7125	0.7121	0.7634	0.6704	0.7664	0.742	0.0865	0.6609	0.5126	0.6899	0.6492	0.7266	0.7277	0.7187	0.6538	0.7359	0.6917	0.087	0.67	0.5454	0.6843
32323.4	37.2	0.0885	0.6755	0.6149	0.6756	0.6219	0.7018	0.735	0.7083	0.6189	0.72	0.7318	0.0883	0.7304	0.5644	0.7311	0.7274	0.7598	0.7685	0.749	0.6445	0.7799	0.7549	0.0874	0.6595	0.5873	0.7045	0.7333	0.7281	0.7261	0.7747	0.6742	0.7798	0.7507	0.0866	0.6793	0.5342	0.7046	0.6617	0.745	0.7421	0.7379	0.6615	0.7527	0.711	0.0871	0.6868	0.5655	0.6997
33366.1	37.2	0.0886	0.6879	0.6291	0.6868	0.6316	0.7154	0.7449	0.7209	0.6213	0.7383	0.7439	0.0884	0.7407	0.5625	0.739	0.7336	0.7721	0.7808	0.7627	0.6491	0.7939	0.7675	0.0875	0.6725	0.597	0.7155	0.7415	0.7419	0.7384	0.7864	0.6788	0.7899	0.7625	0.0866	0.6905	0.5406	0.7168	0.671	0.7573	0.7568	0.7513	0.6667	0.7633	0.7227	0.087	0.6989	0.5806	0.7093
34408.8	37	0.0886	0.6943	0.6407	0.6969	0.6432	0.7266	0.7543	0.7328	0.6244	0.7522	0.7541	0.0883	0.7468	0.5678	0.7487	0.7375	0.7812	0.788	0.7744	0.6491	0.8022	0.776	0.0874	0.6788	0.602	0.7237	0.7516	0.7506	0.7471	0.797	0.6817	0.8004	0.7743	0.0866	0.6962	0.5484	0.7213	0.6787	0.7667	0.7614	0.7598	0.6664	0.7716	0.7284	0.087	0.7051	0.5879	0.7168
35451.5	37	0.0887	0.7148	0.664	0.7181	0.6571	0.7481	0.7713	0.7528	0.6398	0.7723	0.7672	0.0884	0.7687	0.5802	0.7638	0.7537	0.7969	0.8023	0.7891	0.6571	0.8177	0.7826	0.0874	0.6952	0.6128	0.7372	0.7691	0.7655	0.7603	0.8067	0.6842	0.8111	0.78	0.0865	0.7158	0.5727	0.7371	0.6901	0.7823	0.7763	0.7765	0.6747	0.7869	0.7469	0.087	0.7229	0.5992	0.7314
36494.2	37	0.0886	0.7157	0.6654	0.7227	0.666	0.755	0.7771	0.7601	0.6358	0.7823	0.7771	0.0885	0.7697	0.5918	0.7671	0.7581	0.8026	0.8082	0.798	0.6532	0.8239	0.7933	0.0874	0.7023	0.6179	0.7441	0.7767	0.7736	0.7672	0.8152	0.6873	0.8197	0.7924	0.0867	0.7159	0.5821	0.7392	0.6981	0.7856	0.7806	0.7796	0.6697	0.791	0.7504	0.0871	0.7243	0.6013	0.7336
37536.9	37.1	0.0886	0.7286	0.6727	0.7361	0.6839	0.7712	0.7924	0.7772	0.6465	0.799	0.7862	0.0884	0.7815	0.6173	0.7767	0.7699	0.8145	0.8195	0.8118	0.6585	0.8339	0.801	0.0875	0.7164	0.6268	0.7569	0.7875	0.7867	0.7813	0.8257	0.691	0.8289	0.8015	0.0866	0.7272	0.5965	0.7491	0.7095	0.7976	0.7933	0.7926	0.6719	0.7992	0.7618	0.087	0.7358	0.6114	0.7437
38579.6	37.2	0.0886	0.7422	0.6814	0.755	0.7033	0.7869	0.8035	0.7916	0.6545	0.8166	0.7979	0.0884	0.7958	0.6409	0.787	0.7853	0.8263	0.8286	0.8233	0.6614	0.8451	0.806	0.0875	0.7303	0.6346	0.768	0.7997	0.7993	0.7921	0.8349	0.6944	0.8388	0.8103	0.0866	0.7415	0.6073	0.7604	0.7218	0.8095	0.8014	0.806	0.6798	0.8128	0.7724	0.087	0.7492	0.6191	0.7551
39622.2	37.2	0.0886	0.7559	0.693	0.769	0.7154	0.8011	0.816	0.8065	0.663	0.8325	0.809	0.0884	0.8054	0.6525	0.7934	0.7967	0.8367	0.8401	0.8339	0.6655	0.8549	0.8156	0.0874	0.7428	0.6441	0.7782	0.809	0.8103	0.8052	0.8432	0.6961	0.8469	0.8193	0.0866	0.7528	0.6166	0.7719	0.7321	0.8228	0.8154	0.8201	0.6851	0.8227	0.7852	0.0871	0.7657	0.631	0.7667
40664.9	37.1	0.0885	0.7635	0.6959	0.7813	0.7212	0.8111	0.8252	0.8176	0.6666	0.8445	0.8195	0.0883	0.811	0.6576	0.8001	0.8079	0.8445	0.8471	0.8434	0.6659	0.8622	0.8216	0.0874	0.7505	0.6487	0.7857	0.8184	0.8181	0.813	0.85	0.6978	0.8545	0.8274	0.0866	0.7573	0.6186	0.7766	0.7416	0.8276	0.8197	0.8261	0.6847	0.8276	0.7868	0.0871	0.7681	0.6337	0.7731
41707.6	37	0.0885	0.7621	0.6943	0.7838	0.728	0.8155	0.8293	0.822	0.6656	0.8523	0.8263	0.0885	0.8143	0.657	0.8037	0.8121	0.8489	0.8507	0.8516	0.6615	0.8689	0.8302	0.0875	0.7554	0.6483	0.7878	0.8252	0.8223	0.8153	0.8562	0.6976	0.8612	0.836	0.0866	0.7577	0.6168	0.7784	0.7488	0.8303	0.821	0.8302	0.6811	0.832	0.7937	0.0871	0.7686	0.6307	0.7719
42751.2	37	0.0885	0.7787	0.7061	0.8029	0.7425	0.8283	0.8404	0.8362	0.6756	0.8644	0.8381	0.0885	0.8282	0.663	0.8127	0.8247	0.8598	0.8605	0.8624	0.6655	0.8771	0.8358	0.0876	0.7677	0.6572	0.7977	0.8375	0.8344	0.828	0.8651	0.7011	0.8687	0.8421	0.0865	0.7683	0.6246	0.7869	0.7567	0.8396	0.8306	0.8412	0.6851	0.8385	0.7999	0.0871	0.7806	0.6391	0.7815
43793.9	37	0.0886	0.787	0.715	0.8163	0.7555	0.84	0.8498	0.845	0.685	0.877	0.8489	0.0885	0.8348	0.6645	0.8194	0.8314	0.8677	0.8684	0.8709	0.6681	0.885	0.8421	0.0874	0.7759	0.6648	0.805	0.8457	0.8441	0.837	0.8724	0.7035	0.8761	0.8509	0.0866	0.7752	0.6314	0.7945	0.7649	0.8467	0.837	0.8471	0.6868	0.8451	0.8079	0.0871	0.7885	0.6461	0.7887
44836.6	37	0.0885	0.7966	0.7233	0.8288	0.7717	0.8503	0.8583	0.856	0.6917	0.8887	0.8599	0.0886	0.8444	0.668	0.8271	0.8363	0.8748	0.8754	0.8802	0.6698	0.893	0.8491	0.0875	0.7854	0.6703	0.8146	0.8523	0.8521	0.8447	0.8794	0.705	0.8828	0.8576	0.0866	0.7822	0.6374	0.8011	0.7708	0.8535	0.8435	0.8566	0.69	0.852	0.8195	0.0871	0.7981	0.6524	0.7969
45879.3	37.1	0.0885	0.8101	0.7282	0.8402	0.801	0.8593	0.8609	0.8649	0.709	0.8978	0.8712	0.0884	0.8582	0.6742	0.8366	0.8494	0.8855	0.8843	0.8894	0.6771	0.9027	0.8549	0.0875	0.7979	0.6752	0.8237	0.8615	0.8635	0.8563	0.8863	0.7072	0.8901	0.8606	0.0865	0.7978	0.6471	0.811	0.7809	0.8653	0.85	0.8675	0.697	0.8622	0.8207	0.0871	0.8153	0.6625	0.8091
46922	37.2	0.0885	0.8175	0.7353	0.8533	0.8098	0.8697	0.8683	0.8755	0.7141	0.9084	0.8838	0.0884	0.8659	0.6778	0.843	0.8554	0.8927	0.8907	0.897	0.6787	0.9086	0.8614	0.0875	0.8066	0.6819	0.8329	0.8676	0.8715	0.8643	0.8937	0.7099	0.8963	0.8693	0.0865	0.802	0.6555	0.8183	0.7889	0.8703	0.8563	0.8729	0.6988	0.8672	0.8264	0.087	0.8196	0.6663	0.8128
47964.7	37	0.0885	0.8296	0.7419	0.8667	0.8188	0.8784	0.8733	0.8842	0.7208	0.9173	0.8941	0.0885	0.8731	0.6842	0.8494	0.8647	0.8995	0.8978	0.9041	0.6814	0.9147	0.8677	0.0875	0.814	0.685	0.8423	0.8753	0.8788	0.8716	0.9001	0.7115	0.9025	0.8744	0.0865	0.8088	0.6615	0.8232	0.7956	0.8798	0.8632	0.8821	0.703	0.8758	0.8319	0.087	0.8284	0.6712	0.8206
49007.4	37	0.0886	0.8498	0.7508	0.8785	0.8437	0.8867	0.8788	0.8937	0.735	0.9276	0.9058	0.0885	0.8913	0.6996	0.8605	0.88	0.9116	0.9077	0.9124	0.6894	0.9239	0.8749	0.0874	0.8309	0.6955	0.8542	0.8816	0.8891	0.8827	0.9069	0.7137	0.9087	0.8783	0.0865	0.8271	0.6765	0.8368	0.8053	0.8923	0.8744	0.8932	0.7105	0.8854	0.8417	0.0871	0.846	0.6848	0.8323
50050	37	0.0885	0.854	0.7547	0.8898	0.8697	0.8943	0.8868	0.8997	0.7447	0.9369	0.9175	0.0885	0.8992	0.7077	0.8694	0.8907	0.9178	0.915	0.9187	0.6955	0.931	0.8809	0.0875	0.8393	0.7011	0.8659	0.8879	0.8966	0.8897	0.9128	0.7152	0.9146	0.884	0.0866	0.835	0.6852	0.8472	0.8147	0.8992	0.8796	0.9018	0.7159	0.8922	0.8447	0.087	0.8529	0.6915	0.8439
51092.7	37.1	0.0885	0.8598	0.7549	0.8933	0.887	0.8987	0.8928	0.9043	0.7499	0.942	0.9305	0.0885	0.9066	0.7088	0.8751	0.8978	0.9252	0.922	0.9254	0.7006	0.9371	0.8896	0.0876	0.8479	0.7055	0.8729	0.894	0.9054	0.8972	0.9191	0.7174	0.9204	0.8896	0.0866	0.8406	0.6898	0.8503	0.8209	0.9065	0.8857	0.9071	0.7179	0.8988	0.8499	0.0871	0.8607	0.6943	0.8489
52135.4	37	0.0885	0.8741	0.7608	0.9052	0.9007	0.9096	0.8988	0.9143	0.7595	0.9513	0.9399	0.0886	0.9158	0.7145	0.8825	0.9011	0.9319	0.9288	0.9329	0.7056	0.9442	0.8943	0.0874	0.8538	0.7098	0.88	0.8977	0.9107	0.903	0.9262	0.7205	0.9262	0.8946	0.0865	0.8471	0.6955	0.8569	0.8276	0.9128	0.8898	0.9142	0.7208	0.904	0.8545	0.0871	0.869	0.6997	0.8586
53178.1	37	0.0885	0.8845	0.7629	0.912	0.9113	0.9161	0.9041	0.9203	0.7646	0.9579	0.9507	0.0885	0.9248	0.7221	0.8893	0.9036	0.9385	0.9344	0.9393	0.7108	0.9509	0.8983	0.0876	0.8668	0.717	0.8891	0.902	0.9181	0.9092	0.9322	0.723	0.9319	0.8991	0.0866	0.8554	0.7013	0.8642	0.8367	0.9204	0.8968	0.9239	0.7272	0.9119	0.86	0.0871	0.8751	0.7018	0.8634
54220.8	37.2	0.0885	0.8994	0.7673	0.9221	0.9188	0.9256	0.9096	0.929	0.7684	0.9644	0.9592	0.0885	0.9348	0.7281	0.8967	0.9079	0.9452	0.9409	0.9465	0.7193	0.958	0.9041	0.0874	0.8744	0.7224	0.8969	0.9073	0.9245	0.9151	0.9384	0.7252	0.9372	0.9018	0.0865	0.8659	0.708	0.8718	0.8434	0.9285	0.9012	0.9304	0.7321	0.9175	0.8609	0.0871	0.8868	0.7096	0.8717
55263.4	37.2	0.0885	0.905	0.7702	0.9273	0.9264	0.9314	0.9149	0.9354	0.7736	0.974	0.9699	0.0884	0.939	0.7295	0.9024	0.9113	0.9504	0.9462	0.9514	0.7254	0.9634	0.9141	0.0875	0.8837	0.7273	0.9058	0.9136	0.9331	0.922	0.944	0.7291	0.9427	0.9084	0.0865	0.8701	0.7121	0.8771	0.85	0.9352	0.9066	0.9357	0.7362	0.9225	0.8673	0.0871	0.8935	0.7147	0.8788
56306.2	37	0.0886	0.9184	0.7723	0.9351	0.9284	0.9383	0.917	0.9423	0.7756	0.9787	0.9753	0.0886	0.9498	0.7382	0.912	0.917	0.9576	0.9525	0.9577	0.7319	0.969	0.9176	0.0875	0.8957	0.7335	0.9136	0.9184	0.9406	0.929	0.95	0.7318	0.9485	0.9101	0.0866	0.882	0.721	0.8884	0.8611	0.943	0.914	0.9449	0.7427	0.9305	0.8712	0.0871	0.9021	0.7176	0.8852
57348.8	37.1	0.0886	0.927	0.7732	0.9408	0.9353	0.9463	0.9216	0.9485	0.779	0.9862	0.9833	0.0885	0.9581	0.742	0.92	0.9255	0.9649	0.9581	0.9635	0.7408	0.9754	0.9258	0.0874	0.9019	0.735	0.9215	0.9233	0.9472	0.934	0.9558	0.7349	0.9537	0.9145	0.0866	0.8883	0.725	0.8945	0.8702	0.9482	0.9174	0.9489	0.7476	0.9359	0.8721	0.0871	0.9125	0.7244	0.8932
58391.5	37.3	0.0886	0.9368	0.7773	0.9478	0.9425	0.9525	0.9278	0.9564	0.7876	0.9949	0.9958	0.0886	0.9659	0.7455	0.9254	0.9293	0.9701	0.9637	0.97	0.7455	0.9812	0.9346	0.0876	0.9124	0.7403	0.927	0.9282	0.952	0.938	0.9608	0.7381	0.9585	0.9191	0.0865	0.8944	0.7288	0.9001	0.8752	0.9551	0.9221	0.9554	0.7537	0.9399	0.877	0.0871	0.9157	0.7237	0.8949
59434.2	37.2	0.0885	0.9345	0.7758	0.9512	0.9434	0.9552	0.9311	0.958	0.7926	0.9979	1.0033	0.0886	0.9691	0.7454	0.9306	0.9332	0.9742	0.9665	0.9751	0.7492	0.986	0.9462	0.0874	0.9141	0.741	0.9311	0.9314	0.958	0.9404	0.966	0.7402	0.9629	0.9288	0.0866	0.8951	0.7269	0.9011	0.8816	0.9583	0.9223	0.9591	0.7551	0.9437	0.8813	0.0871	0.9169	0.7213	0.8959
60476.9	36.9	0.0888	0.9405	0.7784	0.9559	0.9494	0.9624	0.9333	0.9653	0.7987	1.0016	1.0067	0.0886	0.9776	0.75	0.9362	0.9387	0.9801	0.972	0.9803	0.7554	0.9915	0.9536	0.0874	0.9246	0.7476	0.9385	0.9351	0.9633	0.9467	0.9715	0.7439	0.9673	0.9341	0.0864	0.9044	0.7339	0.9061	0.8881	0.9643	0.9284	0.9643	0.7618	0.9496	0.8863	0.0871	0.9254	0.7276	0.903
[truncated: 40 more columns]
