# Supplementary material for: Refactored genetic parts for modular assembly of the E. coli MccV type I secretion system used to screen class II microcin candidates from plant-associated bacteria
Source: BMC Biotechnol. 2026 Apr 3;26:66. doi: 10.1186/s12896-026-01148-8 (PMC13174018; doi:10.1186/s12896-026-01148-8)
Supplement: Supplementary file 4 — Supplementary Material 4 [file 12896_2026_1148_MOESM4_ESM.zip › Data S4 Self-inhibition assays/2024.12.13 Self Inhibition (MccE10, E13, E16, P13, X01) Files/12.13.2024_self-inhibition.readings.csv]

Time [s]	Temp. [°C]	A1	B1	C1	D1	E1	F1	G1	H1	I1	J1	K1	A2	B2	C2	D2	E2	F2	G2	H2	I2	J2	K2	A3	B3	C3	D3	E3	F3	G3	H3	I3	J3	K3	A4	B4	C4	D4	E4	F4	G4	H4	I4	J4	K4	A5	B5	C5	D5
0	37.2	0.088299997	0.148699999	0.155300006	0.168599993	0.1699	0.151700005	0.168500006	0.152700007	0.167600006	0.1426	0.146599993	0.087899998	0.149900004	0.155900002	0.164199993	0.165399998	0.150800005	0.153500006	0.1417	0.133100003	0.157700002	0.1373	0.087899998	0.131300002	0.153200001	0.145500004	0.155900002	0.155200005	0.148399994	0.151500002	0.146500006	0.157700002	0.133699998	0.087099999	0.157800004	0.143299997	0.161400005	0.156499997	0.142100006	0.153600007	0.153799996	0.151600003	0.1505	0.136899993	0.087200001	0.161899999	0.152999997	0.147100002
1042.7	37.1	0.088600002	0.148599997	0.146200001	0.161200002	0.156100005	0.164299995	0.163399994	0.163200006	0.159299999	0.171599999	0.158899993	0.088399999	0.151800007	0.158299997	0.159500003	0.168599993	0.162300006	0.164000005	0.154499993	0.163200006	0.165900007	0.166299999	0.0876	0.155300006	0.164499998	0.168899998	0.168099999	0.163699999	0.176100001	0.163900003	0.171299994	0.171200007	0.162200004	0.086800002	0.161200002	0.159500003	0.162799999	0.174899995	0.161400005	0.173600003	0.161599994	0.173800007	0.156599998	0.152199998	0.087200001	0.156900004	0.160699993	0.153300002
2085.4	37.1	0.088600002	0.153699994	0.152099997	0.160699993	0.163599998	0.164700001	0.174099997	0.165099993	0.171900004	0.169699997	0.172800004	0.087700002	0.159099996	0.166299999	0.163200006	0.186399996	0.168200001	0.177000001	0.158199996	0.176699996	0.177399993	0.185299993	0.087200001	0.160899997	0.169100001	0.178000003	0.175899997	0.172000006	0.177900001	0.172900006	0.180700004	0.188700005	0.179499999	0.0867	0.160400003	0.161699995	0.172800004	0.190599993	0.165700004	0.194700003	0.168099999	0.181199998	0.169699997	0.169699997	0.086999997	0.157100007	0.159899995	0.158000007
3128.1	37.1	0.088399999	0.157900006	0.157100007	0.162799999	0.169699997	0.165000007	0.186199993	0.166899994	0.181799993	0.176499993	0.185399994	0.087800004	0.168300003	0.1796	0.174400002	0.200200006	0.183699995	0.195500001	0.168500006	0.196600005	0.192000002	0.204999998	0.087300003	0.171700001	0.175699994	0.191499993	0.187199995	0.187099993	0.190500006	0.186199993	0.197500005	0.207800001	0.193100005	0.0867	0.166800007	0.172399998	0.186100006	0.201000005	0.177300006	0.216800004	0.180600002	0.191599995	0.185399994	0.190400004	0.086999997	0.163299993	0.166099995	0.168099999
4170.8	37.1	0.088399999	0.1708	0.162499994	0.171200007	0.179299995	0.170399994	0.198100001	0.173800007	0.191499993	0.188299999	0.201100007	0.087499999	0.183599994	0.189999998	0.192499995	0.216399997	0.197799996	0.211799994	0.178000003	0.2148	0.207200006	0.223100007	0.086999997	0.181899995	0.181299999	0.205899999	0.201000005	0.201499999	0.209099993	0.198200002	0.213799998	0.223000005	0.203400001	0.086300001	0.173600003	0.181799993	0.201000005	0.213200003	0.188099995	0.231399998	0.195899993	0.205599993	0.202199996	0.208800003	0.086599998	0.172099993	0.174700007	0.184599996
5213.5	37	0.088500001	0.184400007	0.165700004	0.182400003	0.1919	0.180600002	0.212400004	0.184499994	0.204699993	0.204500005	0.219500005	0.087700002	0.202199996	0.194199994	0.212500006	0.235699996	0.213300005	0.231800005	0.190400004	0.233999997	0.225799993	0.240600005	0.087099999	0.196899995	0.188700005	0.225299999	0.220100001	0.215000004	0.225899994	0.213100001	0.232600003	0.238600001	0.219600007	0.0867	0.185699999	0.187199995	0.221499994	0.230499998	0.203899994	0.249300003	0.209099993	0.217800006	0.219500005	0.232199997	0.086999997	0.185699999	0.179900005	0.202299997
6256.1	37	0.088500001	0.200200006	0.170900002	0.199000001	0.210199997	0.195800006	0.230599999	0.201000005	0.2227	0.224700004	0.241799995	0.087700002	0.223199993	0.197400004	0.237299994	0.258599997	0.233199999	0.253500015	0.205400005	0.253399998	0.245499998	0.257600009	0.086999997	0.215599999	0.197300002	0.247700006	0.242899999	0.232800007	0.247299999	0.230299994	0.253699988	0.257600009	0.241799995	0.086499996	0.202500001	0.190400004	0.243799999	0.251599997	0.222000003	0.26879999	0.225899994	0.234500006	0.239999995	0.255899996	0.086900003	0.201800004	0.181799993	0.222800002
7298.9	37	0.088399999	0.223800004	0.173600003	0.225099996	0.227300003	0.211500004	0.246700004	0.216999993	0.242400005	0.245199993	0.262600005	0.0876	0.244299993	0.1972	0.261200011	0.283699989	0.254500002	0.274899989	0.223900005	0.272700012	0.26879999	0.280699998	0.086999997	0.234799996	0.202600002	0.271499991	0.269499987	0.253500015	0.266000003	0.250400007	0.272799999	0.27700001	0.264699996	0.086599998	0.223399997	0.190300003	0.266900003	0.274300009	0.242200002	0.289499998	0.243599996	0.254200011	0.266200006	0.279799998	0.086900003	0.220400006	0.181400001	0.243300006
8341.5	37.1	0.088399999	0.249300003	0.184	0.255899996	0.257600009	0.232600003	0.271600008	0.236200005	0.269499987	0.272799999	0.290399998	0.0876	0.276499987	0.199300006	0.296799988	0.317000002	0.281599998	0.302899987	0.250800014	0.300300002	0.299199998	0.307000011	0.086999997	0.228100002	0.215800002	0.300500005	0.300599992	0.265399992	0.289299995	0.2773	0.299899995	0.312000006	0.294699997	0.086499996	0.252799988	0.196799994	0.294800013	0.303299993	0.275000006	0.317299992	0.26910001	0.280000001	0.301200002	0.309599996	0.086900003	0.248999998	0.180600002	0.277200013
9384.2	36.9	0.088500001	0.278299987	0.193599999	0.282400012	0.290499985	0.260199994	0.301400006	0.262100011	0.301099986	0.298999995	0.320199996	0.0876	0.312299997	0.202399999	0.333799988	0.351500005	0.30309999	0.333700001	0.276499987	0.332300007	0.331900001	0.33919999	0.086999997	0.249400005	0.229200006	0.331800014	0.334899992	0.253600001	0.314900011	0.309899986	0.33039999	0.344999999	0.326900005	0.086499996	0.284399986	0.201399997	0.324200004	0.335299999	0.310099989	0.347000003	0.29429999	0.306800008	0.336499989	0.342500001	0.086900003	0.278299987	0.183799997	0.309599996
10426.9	37	0.088500001	0.30399999	0.204899997	0.305999994	0.318599999	0.285699993	0.335099995	0.292100012	0.333900005	0.3222	0.349900007	0.0876	0.344399989	0.205599993	0.364399999	0.382800013	0.331200004	0.365399987	0.304500014	0.368099988	0.363299996	0.373899996	0.087099999	0.275099993	0.237299994	0.358799994	0.364399999	0.280200005	0.341600001	0.341100007	0.362599999	0.373600006	0.361299992	0.0867	0.31310001	0.204400003	0.352899998	0.36559999	0.34009999	0.379700005	0.3204	0.334500015	0.366400003	0.373199999	0.086999997	0.305700004	0.188600004	0.337700009
11469.6	37	0.088500001	0.327199996	0.217099994	0.325100005	0.343100011	0.311399996	0.366400003	0.3222	0.364100009	0.344599992	0.376800001	0.0876	0.372500002	0.209600002	0.393299997	0.410699993	0.360300004	0.394699991	0.3292	0.399300009	0.391499996	0.404700011	0.087099999	0.298400015	0.246999994	0.385699987	0.39289999	0.31189999	0.369300008	0.3671	0.393299997	0.396800011	0.390899986	0.0867	0.340600014	0.207000002	0.380499989	0.392800003	0.367399991	0.410400003	0.3477	0.364800006	0.394300014	0.400900006	0.086999997	0.331900001	0.192100003	0.362300009
12512.3	37.2	0.088500001	0.349900007	0.233500004	0.344199985	0.364399999	0.337599993	0.39410001	0.353100002	0.390899986	0.363099992	0.403299987	0.0876	0.403200001	0.216000006	0.421900004	0.4366	0.387400001	0.425099999	0.354999989	0.429199994	0.41870001	0.431400001	0.087099999	0.32280001	0.26030001	0.413599998	0.419800013	0.33919999	0.396699995	0.395000011	0.4208	0.423099995	0.421999991	0.086599998	0.369300008	0.211400002	0.408399999	0.419099987	0.396100014	0.437700003	0.374000013	0.395700008	0.422800004	0.429100007	0.086900003	0.360700011	0.199499995	0.389099985
13555	37.2	0.0889	0.374500006	0.252700001	0.361400008	0.38530001	0.359800011	0.42050001	0.37560001	0.41870001	0.378800005	0.426899999	0.0876	0.42840001	0.223499998	0.444000006	0.458499998	0.414700001	0.453099996	0.382299989	0.4551	0.447600007	0.455799997	0.087099999	0.345800012	0.279399991	0.435200006	0.441700011	0.367900014	0.421299994	0.425700009	0.450500011	0.451200008	0.448700011	0.086400002	0.39320001	0.216499999	0.430599988	0.439700007	0.424100012	0.463400006	0.400299996	0.420700014	0.449299991	0.452100009	0.086800002	0.384499997	0.207800001	0.411900014
14597.7	37.2	0.088600002	0.390799999	0.272399992	0.378800005	0.40200001	0.380899996	0.441000015	0.393900007	0.439099997	0.39410001	0.447299987	0.087700002	0.445899993	0.229200006	0.46360001	0.475300014	0.438899994	0.480199993	0.405000001	0.479200006	0.470400006	0.478199989	0.086999997	0.364499986	0.300599992	0.453200012	0.457800001	0.395900011	0.44569999	0.451000005	0.476900011	0.475800008	0.475400001	0.086599998	0.413199991	0.221499994	0.451200008	0.457700014	0.446200013	0.489100009	0.426699996	0.446700007	0.469399989	0.471100003	0.086900003	0.401899993	0.215800002	0.42809999
15640.4	37.1	0.088500001	0.407900006	0.297300011	0.397199988	0.415399998	0.399899989	0.458400011	0.411599994	0.455000013	0.410699993	0.461899996	0.0876	0.46450001	0.236599997	0.483700007	0.491299987	0.458499998	0.503499985	0.425799996	0.502799988	0.491600007	0.495599985	0.087099999	0.382499993	0.325399995	0.469199985	0.474099994	0.423599988	0.471500009	0.474099994	0.499599993	0.497200012	0.497599989	0.086400002	0.429899991	0.228	0.468800008	0.471199989	0.465999991	0.510500014	0.453900009	0.47389999	0.490200013	0.488499999	0.086900003	0.419099987	0.226999998	0.4454
16683.1	37.3	0.089500003	0.424899995	0.324200004	0.414000005	0.430400014	0.420700014	0.475899994	0.429899991	0.469900012	0.428600013	0.476700008	0.0876	0.486999989	0.246000007	0.504100025	0.507499993	0.479699999	0.522099972	0.447899997	0.520099998	0.514400005	0.514100015	0.087099999	0.4023	0.348699987	0.486999989	0.489300013	0.446999997	0.495099992	0.497599989	0.518899977	0.518999994	0.516799986	0.086599998	0.449499995	0.236499995	0.488499999	0.486099988	0.487500012	0.528299987	0.479200006	0.500100017	0.512000024	0.503899992	0.086999997	0.439099997	0.240899995	0.463699996
17725.7	37.1	0.088600002	0.442000002	0.354000002	0.431899995	0.444799989	0.439999998	0.492799997	0.447400004	0.483799994	0.444200009	0.494899988	0.087700002	0.50849998	0.256700009	0.523699999	0.523199975	0.50059998	0.540099978	0.469799995	0.533800006	0.5352	0.531199992	0.087099999	0.422500014	0.371499985	0.504899979	0.504499972	0.468199998	0.513300002	0.520299971	0.535300016	0.539600015	0.536300004	0.086599998	0.466899991	0.245499998	0.506399989	0.499000013	0.507300019	0.54430002	0.498400003	0.519699991	0.532000005	0.51639998	0.086900003	0.458900005	0.258300006	0.4824
18768.4	37.1	0.088600002	0.459500015	0.380299985	0.449400008	0.457800001	0.457100004	0.507399976	0.463200003	0.495200008	0.460700005	0.504899979	0.0876	0.527100027	0.267800003	0.538999975	0.533699989	0.519400001	0.557099998	0.49059999	0.54460001	0.555999994	0.54339999	0.087099999	0.440800011	0.394499987	0.519699991	0.518000007	0.487800002	0.527700007	0.541000009	0.550599992	0.558300018	0.549799979	0.0867	0.48120001	0.254200011	0.522300005	0.510200024	0.526000023	0.558899999	0.516600013	0.534500003	0.549799979	0.524600029	0.086900003	0.47420001	0.274100006	0.498600006
19811.1	37.1	0.089000002	0.477899998	0.408499986	0.469300002	0.470999986	0.476900011	0.526199996	0.48269999	0.508400023	0.476500005	0.522499979	0.087700002	0.548500001	0.283499986	0.559099972	0.550300002	0.541899979	0.576799989	0.514100015	0.556699991	0.577300012	0.559199989	0.087099999	0.462099999	0.421499997	0.536800027	0.533900023	0.510599971	0.545899987	0.565599978	0.566500008	0.57889998	0.570800006	0.086599998	0.50029999	0.26910001	0.540700018	0.523800015	0.546299994	0.574800014	0.536599994	0.551900029	0.569599986	0.539300025	0.086900003	0.495499998	0.298000008	0.51639998
20853.8	37	0.089100003	0.496399999	0.432799995	0.487599999	0.485100001	0.497000009	0.545400023	0.501900017	0.519400001	0.495499998	0.539499998	0.087700002	0.564999998	0.298799992	0.573099971	0.564499974	0.563600004	0.595000029	0.536499977	0.568000019	0.599699974	0.573700011	0.087099999	0.481099993	0.443899989	0.551299989	0.548200011	0.532400012	0.56129998	0.588699996	0.57980001	0.59829998	0.588199973	0.086499996	0.516200006	0.282200009	0.554400027	0.53490001	0.564100027	0.586300015	0.555199981	0.564700007	0.587199986	0.552699983	0.086900003	0.514900029	0.322699994	0.5352
21896.5	37.2	0.088600002	0.514299989	0.452800006	0.505999982	0.496699989	0.514699996	0.56400001	0.520299971	0.529299974	0.513100028	0.558399975	0.087800004	0.584299982	0.317000002	0.589600027	0.578499973	0.584999979	0.613900006	0.558200002	0.577499986	0.619199991	0.592100024	0.087200001	0.50120002	0.462599993	0.566200018	0.56309998	0.554199994	0.577000022	0.610300004	0.592700005	0.617399991	0.606899977	0.0867	0.533100009	0.296999991	0.572099984	0.548399985	0.583800018	0.605599999	0.575399995	0.58069998	0.607200027	0.568700016	0.086999997	0.531199992	0.345800012	0.551500022
22939.2	37	0.088500001	0.533299983	0.474799991	0.525200009	0.511300027	0.53670001	0.5898	0.542999983	0.540499985	0.534399986	0.577899992	0.087700002	0.602500021	0.338400006	0.606000006	0.592199981	0.60589999	0.632000029	0.58130002	0.587499976	0.637399971	0.608900011	0.086999997	0.519599974	0.477800012	0.582300007	0.579299986	0.576499999	0.593400002	0.631799996	0.603799999	0.636200011	0.623199999	0.086400002	0.549700022	0.315200001	0.588500023	0.559800029	0.602100015	0.617600024	0.594399989	0.592400014	0.621999979	0.578199983	0.086800002	0.549399972	0.370900005	0.57069999
23981.9	37.2	0.088500001	0.554700017	0.49059999	0.545400023	0.524500012	0.558899999	0.614700019	0.566200018	0.553300023	0.559099972	0.600000024	0.087700002	0.619599998	0.362899989	0.622099996	0.612900019	0.627699971	0.653299987	0.604799986	0.597800016	0.658800006	0.628499985	0.087099999	0.539300025	0.492700011	0.597599983	0.595700026	0.596800029	0.608500004	0.651199996	0.615100026	0.655300021	0.641200006	0.086300001	0.567600012	0.337500006	0.603200018	0.572799981	0.621800005	0.633000016	0.613200009	0.604600012	0.641300023	0.593200028	0.0867	0.567900002	0.396200001	0.586399972
25024.6	37	0.088600002	0.571699977	0.506099999	0.564599991	0.535899997	0.577300012	0.633599997	0.584200025	0.559899986	0.578000009	0.61500001	0.088100001	0.635500014	0.390700012	0.639400005	0.635699987	0.647700012	0.670300007	0.627200007	0.606299996	0.676299989	0.643999994	0.087399997	0.558700025	0.508700013	0.61650002	0.614000022	0.619799972	0.629599988	0.674000025	0.631299973	0.677600026	0.661000013	0.0867	0.583000004	0.362699986	0.620199978	0.587800026	0.640100002	0.649699986	0.632600009	0.61680001	0.656099975	0.609099984	0.086999997	0.585200012	0.426299989	0.604099989
26067.3	37	0.088600002	0.586799979	0.51910001	0.582199991	0.547100008	0.593999982	0.647700012	0.599600017	0.566500008	0.596800029	0.632600009	0.0876	0.639599979	0.413599998	0.645799994	0.648400009	0.663600028	0.683799982	0.646499991	0.610499978	0.693599999	0.662199974	0.086900003	0.570599973	0.518899977	0.624100029	0.627300024	0.63349998	0.641200006	0.689100027	0.637700021	0.694000006	0.675499976	0.086599998	0.595200002	0.385899991	0.631699979	0.598800004	0.656599998	0.661499977	0.644699991	0.625199974	0.670400023	0.621599972	0.087099999	0.602400005	0.452899992	0.619700015
27110	37	0.088600002	0.605300009	0.536199987	0.600099981	0.559499979	0.613799989	0.663999975	0.619599998	0.575999975	0.619000018	0.653299987	0.088100001	0.663399994	0.43810001	0.668799996	0.673200011	0.685699999	0.702300012	0.667400002	0.620599985	0.709999979	0.683399975	0.087300003	0.591000021	0.534399986	0.64319998	0.646799982	0.655300021	0.662199974	0.708700001	0.648699999	0.712199986	0.692300022	0.0867	0.612999976	0.412800014	0.649500012	0.611299992	0.674300015	0.681999981	0.665600002	0.637199998	0.686999977	0.638400018	0.086999997	0.618900001	0.473199993	0.635800004
28152.7	37.1	0.088600002	0.620400012	0.551299989	0.61619997	0.574199975	0.631799996	0.677999973	0.637300014	0.584299982	0.637899995	0.671500027	0.088	0.672900021	0.459100008	0.678200006	0.681999981	0.701200008	0.71420002	0.684800029	0.625699997	0.724799991	0.698800027	0.087399997	0.604900002	0.544799984	0.656300008	0.665899992	0.670899987	0.675400019	0.72299999	0.653800011	0.726899981	0.703999996	0.086599998	0.626999974	0.437400013	0.659699976	0.620400012	0.688899994	0.694899976	0.680199981	0.642499983	0.702899992	0.652400017	0.087099999	0.635200024	0.487399995	0.65109998
29195.4	37.3	0.088600002	0.635100007	0.566100001	0.631299973	0.586399972	0.649800003	0.693000019	0.655799985	0.591700017	0.658999979	0.689100027	0.088299997	0.687600017	0.483799994	0.693400025	0.694599986	0.716799974	0.731299996	0.702199996	0.633000016	0.739300013	0.716799974	0.0876	0.620199978	0.556900024	0.67019999	0.680999994	0.688399971	0.691299975	0.738699973	0.661000013	0.741599977	0.718100011	0.086499996	0.639400005	0.463099986	0.670700014	0.631099999	0.70389998	0.705900013	0.694800019	0.648699999	0.71420002	0.667599976	0.086999997	0.647199988	0.502499998	0.662699997
30238	37	0.088600002	0.644999981	0.579100013	0.643400013	0.593500018	0.661499977	0.702000022	0.666700006	0.593599975	0.675499976	0.701900005	0.088200003	0.694999993	0.504299998	0.702400029	0.697799981	0.727100015	0.740999997	0.716400027	0.631500006	0.749800026	0.725899994	0.087399997	0.629800022	0.565100014	0.677999973	0.692499995	0.6972	0.699100018	0.749599993	0.665400028	0.753000021	0.730599999	0.086599998	0.644800007	0.484699994	0.678200006	0.639199972	0.711399972	0.71450001	0.703299999	0.649399996	0.722599983	0.673699975	0.087099999	0.656599998	0.522899985	0.669799984
31280.8	37	0.088600002	0.661599994	0.596300006	0.658999979	0.60710001	0.681699991	0.719200015	0.687099993	0.603200018	0.698499978	0.717899978	0.088200003	0.710900009	0.530900002	0.7148	0.710399985	0.742500007	0.754700005	0.733299971	0.636900008	0.763499975	0.743200004	0.087399997	0.644299984	0.576399982	0.690900028	0.711300015	0.712499976	0.712100029	0.763400018	0.670400023	0.76639998	0.741999984	0.086499996	0.660899997	0.512600005	0.689899981	0.649200022	0.726599991	0.727699995	0.718699992	0.653800011	0.735899985	0.691699982	0.086999997	0.670000017	0.545400023	0.684300005
32323.4	37.2	0.088500001	0.675499976	0.614899993	0.675599992	0.621900022	0.701799989	0.735000014	0.708299994	0.618900001	0.720000029	0.73180002	0.088299997	0.730400026	0.564400017	0.731100023	0.727400005	0.759800017	0.76849997	0.749000013	0.644500017	0.779900014	0.754899979	0.087399997	0.659500003	0.587300003	0.70450002	0.733299971	0.728100002	0.726100028	0.774699986	0.674199998	0.779799998	0.750699997	0.086599998	0.67930001	0.534200013	0.704599977	0.66170001	0.745000005	0.7421	0.737900019	0.661499977	0.752699971	0.711000025	0.087099999	0.686800003	0.565500021	0.699699998
33366.1	37.2	0.088600002	0.687900007	0.629100025	0.686800003	0.631600022	0.715399981	0.744899988	0.720899999	0.621299982	0.738300025	0.743900001	0.088399999	0.740700006	0.5625	0.739000022	0.73360002	0.772099972	0.780799985	0.762700021	0.649100006	0.793900013	0.767499983	0.087499999	0.672500014	0.597000003	0.715499997	0.74150002	0.741900027	0.738399982	0.78640002	0.678799987	0.789900005	0.762499988	0.086599998	0.690500021	0.540600002	0.716799974	0.671000004	0.757300019	0.756799996	0.751299977	0.666700006	0.763300002	0.7227	0.086999997	0.698899984	0.580600023	0.709299982
34408.8	37	0.088600002	0.694299996	0.640699983	0.69690001	0.64319998	0.726599991	0.754299998	0.732800007	0.62440002	0.752200007	0.754100025	0.088299997	0.746800005	0.567799985	0.748700023	0.737500012	0.781199992	0.787999988	0.774399996	0.649100006	0.802200019	0.776000023	0.087399997	0.678799987	0.601999998	0.723699987	0.751600027	0.75059998	0.747099996	0.796999991	0.681699991	0.800400019	0.774299979	0.086599998	0.696200013	0.548399985	0.721300006	0.67869997	0.766700029	0.761399984	0.759800017	0.666400015	0.771600008	0.728399992	0.086999997	0.7051	0.587899983	0.716799974
35451.5	37	0.088699996	0.7148	0.663999975	0.718100011	0.657100022	0.748099983	0.771300018	0.752799988	0.639800012	0.772300005	0.767199993	0.088399999	0.768700004	0.580200016	0.763800025	0.753700018	0.796899974	0.802299976	0.789099991	0.657100022	0.817700028	0.782599986	0.087399997	0.695200026	0.612800002	0.737200022	0.76910001	0.765500009	0.760299981	0.806699991	0.684199989	0.811100006	0.779999971	0.086499996	0.715799987	0.572700024	0.737100005	0.690100014	0.782299995	0.776300013	0.776499987	0.674700022	0.786899984	0.746900022	0.086999997	0.722899973	0.59920001	0.731400013
36494.2	37	0.088600002	0.715699971	0.665400028	0.7227	0.666000009	0.754999995	0.777100027	0.760100007	0.635800004	0.782299995	0.777100027	0.088500001	0.769699991	0.591799974	0.767099977	0.758099973	0.802600026	0.808200002	0.797999978	0.653199971	0.823899984	0.793299973	0.087399997	0.702300012	0.617900014	0.744099975	0.77670002	0.773599982	0.767199993	0.815199971	0.687300026	0.819700003	0.792400002	0.0867	0.715900004	0.582099974	0.739199996	0.698099971	0.785600007	0.780600011	0.779600024	0.669700027	0.791000009	0.750400007	0.087099999	0.724300027	0.601300001	0.73360002
37536.9	37.1	0.088600002	0.728600025	0.672699988	0.736100018	0.683899999	0.771200001	0.792400002	0.777199984	0.646499991	0.799000025	0.786199987	0.088399999	0.781499982	0.617299974	0.77670002	0.769900024	0.814499974	0.819500029	0.811800003	0.658500016	0.833899975	0.800999999	0.087499999	0.716400027	0.626800001	0.756900012	0.787500024	0.78670001	0.781300008	0.825699985	0.690999985	0.82889998	0.801500022	0.086599998	0.727199972	0.596499979	0.749100029	0.709500015	0.797599971	0.793299973	0.792599976	0.671899974	0.799199998	0.761799991	0.086999997	0.735800028	0.611400008	0.743700027
38579.6	37.2	0.088600002	0.742200017	0.681400001	0.754999995	0.703299999	0.786899984	0.803499997	0.791599989	0.654500008	0.816600025	0.797900021	0.088399999	0.795799971	0.640900016	0.787	0.785300016	0.826300025	0.828599989	0.823300004	0.66140002	0.845099986	0.805999994	0.087499999	0.730300009	0.634599984	0.768000007	0.799700022	0.799300015	0.792100012	0.834900022	0.694400012	0.838800013	0.810299993	0.086599998	0.74150002	0.607299984	0.760399997	0.721800029	0.809499979	0.801400006	0.805999994	0.679799974	0.81279999	0.772400022	0.086999997	0.749199986	0.619099975	0.755100012
39622.2	37.2	0.088600002	0.755900025	0.693000019	0.768999994	0.715399981	0.801100016	0.815999985	0.806500018	0.662999988	0.832499981	0.809000015	0.088399999	0.805400014	0.652499974	0.79339999	0.796700001	0.836700022	0.84009999	0.833899975	0.665499985	0.854900002	0.815599978	0.087399997	0.742799997	0.64410001	0.778199971	0.809000015	0.810299993	0.805199981	0.843200028	0.696099997	0.846899986	0.819299996	0.086599998	0.752799988	0.616599977	0.771899998	0.73210001	0.822799981	0.815400004	0.820100009	0.685100019	0.822700024	0.7852	0.087099999	0.765699983	0.630999982	0.766700029
40664.9	37.1	0.088500001	0.763499975	0.695900023	0.781300008	0.721199989	0.811100006	0.825200021	0.817600012	0.666599989	0.844500005	0.819500029	0.088299997	0.81099999	0.657599986	0.800100029	0.807900012	0.844500005	0.847100019	0.843400002	0.665899992	0.862200022	0.82160002	0.087399997	0.750500023	0.648699999	0.785700023	0.818400025	0.818099976	0.813000023	0.850000024	0.697799981	0.854499996	0.827400029	0.086599998	0.757300019	0.618600011	0.776600003	0.741599977	0.827600002	0.819700003	0.826099992	0.684700012	0.827600002	0.786800027	0.087099999	0.768100023	0.633700013	0.773100019
41707.6	37	0.088500001	0.762099981	0.694299996	0.783800006	0.727999985	0.815500021	0.829299986	0.822000027	0.665600002	0.852299988	0.826300025	0.088500001	0.814300001	0.657000005	0.80369997	0.812099993	0.84890002	0.850700021	0.851599991	0.661499977	0.868900001	0.830200016	0.087499999	0.755400002	0.648299992	0.787800014	0.825200021	0.822300017	0.815299988	0.85619998	0.697600007	0.861199975	0.836000025	0.086599998	0.757700026	0.61680001	0.778400004	0.74879998	0.830299973	0.82099998	0.830200016	0.681100011	0.832000017	0.79369998	0.087099999	0.768599987	0.630699992	0.771899998
42751.2	37	0.088500001	0.778699994	0.706099987	0.802900016	0.742500007	0.828299999	0.840399981	0.836199999	0.675599992	0.864400029	0.838100016	0.088500001	0.828199983	0.662999988	0.812699974	0.824699998	0.859799981	0.860499978	0.862399995	0.665499985	0.877099991	0.835799992	0.0876	0.767700016	0.657199979	0.797699988	0.837499976	0.834399998	0.828000009	0.865100026	0.701099992	0.868700027	0.842100024	0.086499996	0.768299997	0.624599993	0.786899984	0.756699979	0.839600027	0.830600023	0.841199994	0.685100019	0.838500023	0.799899995	0.087099999	0.780600011	0.639100015	0.781499982
43793.9	37	0.088600002	0.787	0.714999974	0.816299975	0.755500019	0.839999974	0.849799991	0.845000029	0.685000002	0.876999974	0.84890002	0.088500001	0.834800005	0.664499998	0.819400012	0.831399977	0.867699981	0.868399978	0.870899975	0.668099999	0.88499999	0.842100024	0.087399997	0.775900006	0.664799988	0.805000007	0.845700026	0.844099998	0.837000012	0.872399986	0.703499973	0.876100004	0.850899994	0.086599998	0.775200009	0.631399989	0.794499993	0.764900029	0.846700013	0.837000012	0.847100019	0.686800003	0.845099986	0.807900012	0.087099999	0.788500011	0.646099985	0.788699985
44836.6	37	0.088500001	0.796599984	0.72329998	0.828800023	0.771700025	0.850300014	0.858299971	0.856000006	0.691699982	0.888700008	0.859899998	0.088600002	0.844399989	0.667999983	0.827099979	0.836300015	0.874800026	0.875400007	0.880200028	0.669799984	0.893000007	0.849099994	0.087499999	0.785399973	0.670300007	0.814599991	0.852299988	0.852100015	0.844699979	0.879400015	0.704999983	0.882799983	0.857599974	0.086599998	0.782199979	0.637399971	0.801100016	0.770799994	0.853500009	0.843500018	0.856599987	0.689999998	0.851999998	0.819500029	0.087099999	0.798099995	0.652400017	0.796899974
45879.3	37.1	0.088500001	0.810100019	0.728200018	0.840200007	0.800999999	0.859300017	0.860899985	0.864899993	0.708999991	0.897800028	0.871200025	0.088399999	0.858200014	0.674199998	0.836600006	0.849399984	0.885500014	0.884299994	0.889400005	0.677100003	0.902700007	0.854900002	0.087499999	0.797900021	0.675199986	0.823700011	0.861500025	0.863499999	0.856299996	0.886300027	0.707199991	0.890100002	0.860599995	0.086499996	0.797800004	0.647099972	0.81099999	0.780900002	0.8653	0.850000024	0.867500007	0.697000027	0.862200022	0.82069999	0.087099999	0.815299988	0.662500024	0.809099972
46922	37.2	0.088500001	0.817499995	0.735300004	0.853299975	0.809800029	0.869700015	0.868300021	0.875500023	0.714100003	0.908399999	0.88380003	0.088399999	0.86589998	0.6778	0.842999995	0.855400026	0.892700016	0.890699983	0.897000015	0.67869997	0.908599973	0.861400008	0.087499999	0.806599975	0.681900024	0.832899988	0.867600024	0.871500015	0.864300013	0.893700004	0.709900022	0.896300018	0.869300008	0.086499996	0.801999986	0.655499995	0.818300009	0.788900018	0.870299995	0.856299996	0.872900009	0.698800027	0.867200017	0.826399982	0.086999997	0.819599986	0.666299999	0.81279999
47964.7	37	0.088500001	0.829599977	0.741900027	0.866699994	0.818799973	0.878400028	0.873300016	0.884199977	0.720799983	0.917299986	0.89410001	0.088500001	0.873099983	0.684199989	0.849399984	0.864700019	0.899500012	0.897800028	0.904100001	0.681400001	0.914699972	0.867699981	0.087499999	0.81400001	0.685000002	0.842299998	0.87529999	0.878799975	0.871599972	0.900099993	0.711499989	0.902499974	0.87440002	0.086499996	0.808799982	0.661499977	0.823199987	0.795599997	0.879800022	0.863200009	0.882099986	0.703000009	0.875800014	0.831900001	0.086999997	0.828400016	0.671199977	0.820599973
49007.4	37	0.088600002	0.849799991	0.750800014	0.878499985	0.843699992	0.886699975	0.878799975	0.893700004	0.735000014	0.927600026	0.905799985	0.088500001	0.891300023	0.699599981	0.860499978	0.879999995	0.911599994	0.907700002	0.912400007	0.689400017	0.923900008	0.874899983	0.087399997	0.830900013	0.695500016	0.854200006	0.881600022	0.889100015	0.882700026	0.906899989	0.713699996	0.908699989	0.878300011	0.086499996	0.827099979	0.676500022	0.836799979	0.805299997	0.89230001	0.87440002	0.89319998	0.710500002	0.885399997	0.841700017	0.087099999	0.846000016	0.684800029	0.832300007
50050	37	0.088500001	0.853999972	0.754700005	0.889800012	0.869700015	0.894299984	0.886799991	0.899699986	0.744700015	0.93690002	0.917500019	0.088500001	0.899200022	0.707700014	0.869400024	0.890699983	0.917800009	0.915000021	0.91869998	0.695500016	0.930999994	0.880900025	0.087499999	0.839299977	0.701099992	0.86589998	0.887899995	0.896600008	0.889699996	0.912800014	0.715200007	0.914600015	0.884000003	0.086599998	0.834999979	0.685199976	0.847199976	0.814700007	0.899200022	0.879599988	0.901799977	0.715900004	0.892199993	0.844699979	0.086999997	0.852900028	0.691500008	0.843900025
51092.7	37.1	0.088500001	0.859799981	0.754899979	0.893299997	0.887000024	0.898699999	0.892799973	0.904299974	0.749899983	0.941999972	0.930499971	0.088500001	0.906599998	0.708800018	0.875100017	0.897800028	0.925199986	0.921999991	0.925400019	0.700600028	0.937099993	0.889599979	0.0876	0.847899973	0.705500007	0.872900009	0.893999994	0.905399978	0.897199988	0.919099987	0.717400014	0.920400023	0.889599979	0.086599998	0.840600014	0.689800024	0.850300014	0.820900023	0.906499982	0.885699987	0.907100022	0.717899978	0.898800015	0.849900007	0.087099999	0.860700011	0.694299996	0.84890002
52135.4	37	0.088500001	0.874100029	0.760800004	0.905200005	0.900699973	0.909600019	0.898800015	0.914300025	0.759500027	0.951300025	0.939899981	0.088600002	0.915799975	0.71450001	0.882499993	0.90109998	0.931900024	0.928799987	0.932900012	0.705600023	0.944199979	0.894299984	0.087399997	0.853799999	0.709800005	0.879999995	0.897700012	0.910700023	0.902999997	0.926199973	0.720499992	0.926199973	0.894599974	0.086499996	0.847100019	0.695500016	0.856899977	0.827600002	0.912800014	0.889800012	0.914200008	0.720799983	0.903999984	0.854499996	0.087099999	0.869000018	0.699699998	0.85860002
53178.1	37	0.088500001	0.884500027	0.762899995	0.912	0.911300004	0.916100025	0.904100001	0.920300007	0.764599979	0.957899988	0.950699985	0.088500001	0.924799979	0.722100019	0.889299989	0.903599977	0.938499987	0.934400022	0.939300001	0.710799992	0.950900018	0.898299992	0.0876	0.86680001	0.717000008	0.889100015	0.90200001	0.918099999	0.909200013	0.932200015	0.72299999	0.931900024	0.899100006	0.086599998	0.855400026	0.701300025	0.864199996	0.836700022	0.920400023	0.896799982	0.923900008	0.727199972	0.911899984	0.860000014	0.087099999	0.875100017	0.701799989	0.863399982
54220.8	37.2	0.088500001	0.899399996	0.76730001	0.922100008	0.918799996	0.925599992	0.909600019	0.92900002	0.768400013	0.964399993	0.959200025	0.088500001	0.934800029	0.728100002	0.896700025	0.907899976	0.945200026	0.940900028	0.946500003	0.719299972	0.958000004	0.904100001	0.087399997	0.87440002	0.72240001	0.896899998	0.907299995	0.924499989	0.915099978	0.938399971	0.725199997	0.93720001	0.901799977	0.086499996	0.86589998	0.708000004	0.871800005	0.843400002	0.928499997	0.901199996	0.930400014	0.73210001	0.917500019	0.860899985	0.087099999	0.886799991	0.709599972	0.871699989
55263.4	37.2	0.088500001	0.904999971	0.770200014	0.927299976	0.926400006	0.931400001	0.914900005	0.935400009	0.773599982	0.973999977	0.969900012	0.088399999	0.93900001	0.729499996	0.902400017	0.911300004	0.950399995	0.946200013	0.951399982	0.725399971	0.963400006	0.914099991	0.087499999	0.883700013	0.727299988	0.905799985	0.913600028	0.933099985	0.921999991	0.944000006	0.729099989	0.942700028	0.908399999	0.086499996	0.870100021	0.712100029	0.877099991	0.850000024	0.935199976	0.906599998	0.935699999	0.736199975	0.922500014	0.867299974	0.087099999	0.89349997	0.714699984	0.878799975
56306.2	37	0.088600002	0.91839999	0.772300005	0.935100019	0.92839998	0.938300014	0.916999996	0.942300022	0.775600016	0.978699982	0.975300014	0.088600002	0.949800014	0.738200009	0.912	0.916999996	0.957599998	0.952499986	0.957700014	0.731899977	0.968999982	0.917599976	0.087499999	0.895699978	0.733500004	0.913600028	0.91839999	0.940599978	0.92900002	0.949999988	0.73180002	0.948499978	0.910099983	0.086599998	0.882000029	0.721000016	0.888400018	0.861100018	0.943000019	0.913999975	0.944899976	0.742699981	0.930499971	0.871200025	0.087099999	0.902100027	0.717599988	0.885200024
57348.8	37.1	0.088600002	0.926999986	0.773199975	0.940800011	0.935299993	0.94630003	0.921599984	0.948499978	0.778999984	0.986199975	0.983299971	0.088500001	0.958100021	0.741999984	0.920000017	0.925499976	0.964900017	0.958100021	0.963500023	0.740800023	0.975399971	0.925800025	0.087399997	0.901899993	0.735000014	0.921500027	0.923300028	0.9472	0.934000015	0.955799997	0.734899998	0.953700006	0.914499998	0.086599998	0.888300002	0.725000024	0.894500017	0.870199978	0.948199987	0.917400002	0.948899984	0.747600019	0.935899973	0.872099996	0.087099999	0.912500024	0.724399984	0.89319998
58391.5	37.3	0.088600002	0.936800003	0.7773	0.947799981	0.942499995	0.952499986	0.9278	0.956399977	0.787599981	0.994899988	0.995800018	0.088600002	0.965900004	0.745500028	0.925400019	0.92930001	0.970099986	0.963699996	0.970000029	0.745500028	0.98119998	0.934599996	0.0876	0.912400007	0.7403	0.926999986	0.928200006	0.952000022	0.938000023	0.960799992	0.738099992	0.958500028	0.919099987	0.086499996	0.894400001	0.728799999	0.900099993	0.875199974	0.9551	0.922100008	0.95539999	0.753700018	0.939899981	0.876999974	0.087099999	0.915700018	0.723699987	0.894900024
59434.2	37.2	0.088500001	0.934499979	0.77579999	0.951200008	0.943400025	0.955200016	0.931100011	0.958000004	0.792599976	0.997900009	1.003299952	0.088600002	0.969099998	0.745400012	0.930599988	0.933200002	0.97420001	0.966499984	0.975099981	0.749199986	0.986000001	0.946200013	0.087399997	0.914099991	0.740999997	0.931100011	0.931400001	0.958000004	0.940400004	0.966000021	0.740199983	0.962899983	0.928799987	0.086599998	0.895099998	0.726899981	0.90109998	0.881600022	0.958299994	0.922299981	0.959100008	0.755100012	0.943700016	0.881299973	0.087099999	0.916899979	0.721300006	0.895900011
60476.9	36.9	0.088799998	0.940500021	0.778400004	0.955900013	0.949400008	0.962400019	0.933300018	0.965300024	0.798699975	1.001600027	1.006700039	0.088600002	0.977599978	0.75	0.936200023	0.93870002	0.980099976	0.972000003	0.980300009	0.755400002	0.99150002	0.953599989	0.087399997	0.924600005	0.747600019	0.938499987	0.935100019	0.96329999	0.946699977	0.971499979	0.743900001	0.967299998	0.934099972	0.086400002	0.904399991	0.733900011	0.906099975	0.888100028	0.964299977	0.92839998	0.964299977	0.761799991	0.949599981	0.886300027	0.087099999	0.925400019	0.727599978	0.902999997
[truncated: 40 more columns]
