# Supplementary material for: Refactored genetic parts for modular assembly of the E. coli MccV type I secretion system used to screen class II microcin candidates from plant-associated bacteria
Source: BMC Biotechnol. 2026 Apr 3;26:66. doi: 10.1186/s12896-026-01148-8 (PMC13174018; doi:10.1186/s12896-026-01148-8)
Supplement: Supplementary file 4 — Supplementary Material 4 [file 12896_2026_1148_MOESM4_ESM.zip › Data S4 Self-inhibition assays/2024.12.01 Self Inhibition (MccP01, P02, P03, P05, P06) Files/12.1.2024_self-inhibition.readings.csv]

Time [s]	Temp. [°C]	A1	B1	C1	D1	E1	F1	G1	H1	I1	J1	K1	L1	A2	B2	C2	D2	E2	F2	G2	H2	I2	J2	K2	L2	A3	B3	C3	D3	E3	F3	G3	H3	I3	J3	K3	L3	A4	B4	C4	D4	E4	F4	G4	H4	I4	J4	K4	L4
0	23	0.111500002	0.237499997	0.210500002	0.223700002	0.226199999	0.238499999	0.212200001	0.222800002	0.230499998	0.224199995	0.211600006	0.107299998	0.137199998	0.238999993	0.224099994	0.233199999	0.231099993	0.235200003	0.222900003	0.229000002	0.224999994	0.231999993	0.221200004	0.116300002	0.126699999	0.216800004	0.226999998	0.239800006	0.241500005	0.233500004	0.228	0.235699996	0.229399994	0.231800005	0.223499998	0.117399998	0.149399996	0.2359	0.233400002	0.245700002	0.228300005	0.237399995	0.228799999	0.235499993	0.226699993	0.231600001	0.221100003	0.113300003
942.7	36.8	0.086599998	0.182699993	0.176699996	0.192699999	0.185000002	0.189799994	0.181899995	0.189600006	0.184100002	0.190300003	0.184200004	0.087499999	0.086800002	0.189899996	0.183200002	0.189400002	0.182300001	0.182799995	0.178200006	0.182799995	0.180099994	0.188999996	0.181500003	0.086000003	0.087800004	0.183500007	0.178200006	0.187900007	0.181899995	0.180399999	0.176899999	0.186100006	0.181400001	0.187399998	0.181500003	0.0867	0.088399999	0.187700003	0.183500007	0.186000004	0.164700001	0.178399995	0.172999993	0.183200002	0.179700002	0.184900001	0.182300001	0.085000001
1885.3	37	0.086499996	0.187199995	0.181799993	0.195500001	0.189300001	0.191699997	0.187099993	0.191799998	0.186199993	0.196500003	0.189700007	0.087399997	0.0867	0.194999993	0.187299997	0.191599995	0.185200006	0.185699999	0.181799993	0.186000004	0.182899997	0.194000006	0.185399994	0.085900001	0.087499999	0.185900003	0.182099998	0.191599995	0.184799999	0.183799997	0.180000007	0.1919	0.188099995	0.1919	0.185200006	0.0867	0.088500001	0.190500006	0.187199995	0.188299999	0.167899996	0.181700006	0.178299993	0.185900003	0.182899997	0.190699995	0.187600002	0.085100003
2828	37.2	0.086499996	0.195199996	0.190799996	0.204799995	0.199300006	0.198100001	0.195999995	0.195999995	0.189700007	0.202500001	0.194199994	0.087300003	0.0867	0.207599998	0.1972	0.200599998	0.194299996	0.192900002	0.190599993	0.192499995	0.1875	0.1998	0.188800007	0.085900001	0.087499999	0.195600003	0.192499995	0.200599998	0.193800002	0.191300005	0.187000006	0.200000003	0.195199996	0.197400004	0.189700007	0.0867	0.088500001	0.199100003	0.195299998	0.196600005	0.174899995	0.189600006	0.185200006	0.193100005	0.190699995	0.196199998	0.192300007	0.085000001
3770.6	37.2	0.086499996	0.2086	0.203700006	0.220599994	0.216499999	0.211300001	0.211700007	0.206499994	0.199100003	0.216299996	0.207800001	0.087200001	0.0867	0.226300001	0.214000002	0.215900004	0.210800007	0.204699993	0.202800006	0.205599993	0.198500007	0.213499993	0.197699994	0.086099997	0.087399997	0.210899994	0.207699999	0.216499999	0.208900005	0.205400005	0.201000005	0.216100007	0.211999997	0.208700001	0.200599998	0.0867	0.088600002	0.213799998	0.210800007	0.211700007	0.187800005	0.2016	0.2007	0.208000004	0.205200002	0.207399994	0.202500001	0.084899999
4713.3	36.9	0.086499996	0.226199999	0.218500003	0.241500005	0.237000003	0.228699997	0.232500002	0.222900003	0.215000004	0.235799998	0.227200001	0.087300003	0.086800002	0.249699995	0.237200007	0.2359	0.232299998	0.2227	0.219799995	0.224099994	0.2139	0.233500004	0.214000002	0.086099997	0.087399997	0.229499996	0.2271	0.2377	0.231600001	0.224800006	0.223299995	0.239199996	0.233799994	0.225999996	0.217399999	0.0867	0.088500001	0.2333	0.229800001	0.2324	0.205599993	0.216600001	0.219999999	0.226600006	0.226199999	0.224999994	0.218799993	0.084899999
5656	37.2	0.0867	0.246999994	0.237000003	0.267100006	0.262600005	0.25150001	0.254200011	0.243699998	0.233899996	0.259200007	0.250699997	0.087300003	0.086800002	0.278899997	0.263999999	0.261299998	0.25850001	0.246099994	0.241899997	0.247299999	0.2333	0.257800013	0.234799996	0.086099997	0.087499999	0.252700001	0.250200003	0.262800008	0.252900004	0.247899994	0.243599996	0.266799986	0.2588	0.246999994	0.236100003	0.086800002	0.088600002	0.258100003	0.253500015	0.257200003	0.225700006	0.236499995	0.241099998	0.249899998	0.246600002	0.246999994	0.240400001	0.084899999
6598.6	37.2	0.086599998	0.273999989	0.260500014	0.297199994	0.291500002	0.280099988	0.278400004	0.267800003	0.261000007	0.287299991	0.278100014	0.087300003	0.086800002	0.31220001	0.294800013	0.290499985	0.285699993	0.274300009	0.267500013	0.273999989	0.256599993	0.28580001	0.25909999	0.086099997	0.087499999	0.279599994	0.27790001	0.291099995	0.279900014	0.274599999	0.269699991	0.298000008	0.288800001	0.270099998	0.259299994	0.086800002	0.088600002	0.286900014	0.282200009	0.285600007	0.250400007	0.258599997	0.262699991	0.27669999	0.274699986	0.273499995	0.266600013	0.085000001
7541.3	37	0.086599998	0.304399997	0.287499994	0.330300003	0.322400004	0.310799986	0.305400014	0.292400002	0.285699993	0.318599999	0.308200002	0.087300003	0.086800002	0.348199993	0.327800006	0.322699994	0.317900002	0.304899991	0.298700005	0.30309999	0.282999992	0.316000015	0.286900014	0.086099997	0.087399997	0.309799999	0.307399988	0.321799994	0.311100006	0.3037	0.300199986	0.331	0.321999997	0.295899987	0.286300004	0.086800002	0.088699996	0.318500012	0.3134	0.317699999	0.27790001	0.283300012	0.290100008	0.307099998	0.302700013	0.302899987	0.295300007	0.084899999
8483.9	37	0.086599998	0.336299986	0.318100005	0.363799989	0.352899998	0.341399997	0.332599998	0.316100001	0.311300009	0.350800008	0.337300003	0.087300003	0.086800002	0.381700009	0.359899998	0.356400013	0.351599991	0.336899996	0.332599998	0.335200012	0.311500013	0.3477	0.316300005	0.086099997	0.087399997	0.341300011	0.339700013	0.355199993	0.342299998	0.335700005	0.332300007	0.362300009	0.353899986	0.322100013	0.314700007	0.086800002	0.088699996	0.350300014	0.346700013	0.350499988	0.308699995	0.311800003	0.317000002	0.339700013	0.334100008	0.333299994	0.327600002	0.085000001
9426.6	37	0.086599998	0.364100009	0.346300006	0.390599996	0.380499989	0.370400012	0.35710001	0.338	0.334199995	0.380499989	0.363000005	0.087300003	0.086900003	0.415800005	0.390199989	0.385800004	0.381900012	0.367300004	0.3671	0.3653	0.3398	0.377400011	0.343600005	0.086199999	0.087399997	0.368299991	0.3671	0.386299998	0.372700006	0.366299987	0.366299987	0.3917	0.38350001	0.34889999	0.342299998	0.086800002	0.088699996	0.380199999	0.375400007	0.381599993	0.341100007	0.337799996	0.343400002	0.369800001	0.363599986	0.364499986	0.357600003	0.085000001
10369.2	37.1	0.086499996	0.387300014	0.372799993	0.40959999	0.400000006	0.397700012	0.377099991	0.359699994	0.351599991	0.404799998	0.388300002	0.087300003	0.086900003	0.440600008	0.413700014	0.41139999	0.410400003	0.394600004	0.394199997	0.393599987	0.36559999	0.404799998	0.369100004	0.086300001	0.087499999	0.391299993	0.390599996	0.414099991	0.400599986	0.394800007	0.395500004	0.418599993	0.409999996	0.372299999	0.368000001	0.086800002	0.088699996	0.404599994	0.402200013	0.409999996	0.3662	0.361000001	0.366400003	0.398600012	0.3917	0.393700004	0.385399997	0.085000001
11311.9	37.1	0.086499996	0.403100014	0.386700004	0.423700005	0.412999988	0.414400011	0.390500009	0.372200012	0.361799985	0.420399994	0.406100005	0.087399997	0.086900003	0.461100012	0.430400014	0.427100003	0.430000007	0.416399986	0.411900014	0.416000009	0.383300006	0.426299989	0.387199998	0.086300001	0.087499999	0.407200009	0.405200005	0.435299993	0.425999999	0.417699993	0.41870001	0.440600008	0.430299997	0.393000007	0.388300002	0.086800002	0.0889	0.421999991	0.41929999	0.430599988	0.391600013	0.377000004	0.381799996	0.42050001	0.414099991	0.416999996	0.405800015	0.085100003
12254.5	37	0.086499996	0.421600014	0.399599999	0.442200005	0.423700005	0.430599988	0.406800002	0.384299994	0.373699993	0.435400009	0.424199998	0.087399997	0.086900003	0.4824	0.446799994	0.445300013	0.44690001	0.43599999	0.428900003	0.435200006	0.397599995	0.445300013	0.404599994	0.086300001	0.087399997	0.421999991	0.416399986	0.455799997	0.440899998	0.435799986	0.43599999	0.459899992	0.448700011	0.409099996	0.404399991	0.0867	0.088799998	0.43810001	0.436800003	0.449900001	0.412900001	0.388399988	0.392500013	0.439700007	0.430999994	0.436100006	0.421700001	0.085000001
13197.2	37.2	0.086400002	0.437299997	0.414099991	0.457599998	0.436300009	0.44749999	0.423599988	0.399199992	0.384600013	0.451599985	0.439300001	0.087499999	0.086999997	0.505200028	0.46509999	0.463400006	0.464599997	0.458700001	0.448199987	0.45449999	0.411300004	0.464399993	0.421799988	0.086499996	0.087399997	0.438300014	0.428299993	0.477600008	0.457599998	0.455799997	0.455900013	0.479699999	0.467099994	0.425500005	0.422800004	0.0867	0.0889	0.454899997	0.455500007	0.470400006	0.430099994	0.400999993	0.403100014	0.458000004	0.448000014	0.456400007	0.438199997	0.085100003
14139.8	37.2	0.086400002	0.454600006	0.42750001	0.480399996	0.448000014	0.46509999	0.437900007	0.413399994	0.395200014	0.467099994	0.455900013	0.087300003	0.086900003	0.528699994	0.482300013	0.481900007	0.481999993	0.478599995	0.465200007	0.475300014	0.425300002	0.485100001	0.440600008	0.086300001	0.087399997	0.454100013	0.441700011	0.499599993	0.47299999	0.476700008	0.472799987	0.499300003	0.485300004	0.443699986	0.441399992	0.0867	0.0889	0.471300006	0.474599987	0.490200013	0.450800002	0.412999988	0.412900001	0.477499992	0.465499997	0.475400001	0.452600002	0.085100003
15082.5	37.2	0.086400002	0.470499992	0.441399992	0.500100017	0.460000008	0.482199997	0.455599993	0.426299989	0.405499995	0.4833	0.468499988	0.087399997	0.086999997	0.549000025	0.499000013	0.498899996	0.498400003	0.497000009	0.479799986	0.493499994	0.438199997	0.504000008	0.45629999	0.086400002	0.087499999	0.468699992	0.453700006	0.518599987	0.490399987	0.496199995	0.490200013	0.518100023	0.502099991	0.462199986	0.458499998	0.0867	0.0889	0.488599986	0.492599994	0.50819999	0.468300015	0.424600005	0.422500014	0.495799989	0.48089999	0.495000005	0.467200011	0.085000001
16025.1	36.9	0.086400002	0.485500008	0.456200004	0.529699981	0.47209999	0.502200007	0.473399997	0.440600008	0.417199999	0.500999987	0.481400013	0.087399997	0.086999997	0.569999993	0.518400013	0.519299984	0.517499983	0.516700029	0.497000009	0.513300002	0.451299995	0.524299979	0.477100015	0.086400002	0.087399997	0.485900015	0.470999986	0.540700018	0.507600009	0.516499996	0.510399997	0.537500024	0.518999994	0.483500004	0.478599995	0.0867	0.0889	0.508700013	0.514599979	0.528699994	0.488400012	0.437099993	0.431899995	0.514699996	0.497700006	0.515799999	0.484400004	0.085000001
16967.8	37.2	0.086400002	0.501600027	0.471700013	0.555599988	0.488200009	0.523699999	0.492199987	0.454400003	0.4287	0.520600021	0.495400012	0.087399997	0.086900003	0.589699984	0.538100004	0.540600002	0.53579998	0.534699976	0.515399992	0.532800019	0.463	0.543500006	0.494599998	0.086400002	0.087399997	0.503600001	0.488499999	0.56309998	0.52609998	0.536300004	0.529900014	0.556800008	0.536499977	0.504499972	0.498899996	0.0867	0.0889	0.528599977	0.534200013	0.549300015	0.507700026	0.448599994	0.441399992	0.533800006	0.513599992	0.537999988	0.50120002	0.085000001
17910.4	37.2	0.086400002	0.51789999	0.489100009	0.578499973	0.503000021	0.5449	0.510699987	0.469000012	0.441100001	0.539600015	0.5079	0.087399997	0.086999997	0.610599995	0.559199989	0.564400017	0.556599975	0.552299976	0.533399999	0.552299976	0.476200014	0.563399971	0.516099989	0.086400002	0.087399997	0.522300005	0.507200003	0.584599972	0.547999978	0.556500018	0.549899995	0.576699972	0.556200027	0.52670002	0.518599987	0.0867	0.089000002	0.550899982	0.555000007	0.572700024	0.52700001	0.461600006	0.453099996	0.55309999	0.531400025	0.558799982	0.518100023	0.085100003
18853.1	37.2	0.086499996	0.531899989	0.505999982	0.598999977	0.519299984	0.566699982	0.5273	0.480800003	0.451799989	0.557600021	0.519500017	0.087499999	0.087099999	0.629999995	0.57889998	0.587000012	0.577000022	0.568899989	0.550800025	0.571099997	0.488200009	0.582300007	0.536599994	0.086599998	0.087499999	0.541199982	0.5255	0.605400026	0.567700028	0.576900005	0.570800006	0.596899986	0.574100018	0.546899974	0.538500011	0.086800002	0.089100003	0.572000027	0.571399987	0.594500005	0.547599971	0.474299997	0.461199999	0.572000027	0.548200011	0.578700006	0.534699976	0.085199997
19795.7	37	0.086400002	0.546500027	0.521700025	0.618900001	0.534699976	0.587499976	0.542599976	0.496300012	0.463099986	0.578599989	0.530399978	0.087399997	0.086999997	0.649500012	0.597899973	0.609200001	0.59920001	0.586099982	0.568000019	0.590399981	0.504400015	0.601499975	0.556900024	0.086400002	0.087499999	0.560000002	0.543799996	0.625800014	0.587100029	0.597500026	0.590600014	0.616699994	0.591899991	0.569700003	0.557299972	0.0867	0.0889	0.593500018	0.588	0.617600024	0.563000023	0.486799985	0.471700013	0.592100024	0.565999985	0.59829998	0.550800025	0.085000001
20738.4	37.1	0.086400002	0.560800016	0.535600007	0.636699975	0.55250001	0.606899977	0.558200002	0.512399971	0.475400001	0.59799999	0.544200003	0.087499999	0.086900003	0.664900005	0.6153	0.630100012	0.619300008	0.602599978	0.585799992	0.609200001	0.51639998	0.620400012	0.575299978	0.086499996	0.087499999	0.579999983	0.563600004	0.645500004	0.605099976	0.614899993	0.60650003	0.634899974	0.608799994	0.589999974	0.572700024	0.0867	0.089000002	0.614600003	0.604300022	0.639100015	0.583800018	0.497200012	0.479699999	0.609600008	0.581399977	0.616299987	0.565400004	0.085100003
21681	37	0.086400002	0.573499978	0.547200024	0.653699994	0.568300009	0.624300003	0.572099984	0.524999976	0.486299992	0.61650002	0.557399988	0.087499999	0.086999997	0.682699978	0.630999982	0.65079999	0.637600005	0.618600011	0.601499975	0.626299977	0.531799972	0.637300014	0.591600001	0.086499996	0.087399997	0.599699974	0.58130002	0.662800014	0.622300029	0.632700026	0.62470001	0.653400004	0.626299977	0.609300017	0.58950001	0.086800002	0.089000002	0.6347	0.617699981	0.659799993	0.601300001	0.509899974	0.491100013	0.627799988	0.598500013	0.635399997	0.580299973	0.085100003
22623.7	37	0.086400002	0.58890003	0.560500026	0.671199977	0.585799992	0.643899977	0.587599993	0.539499998	0.498600006	0.638700008	0.575600028	0.0876	0.087200001	0.702700019	0.650200009	0.673799992	0.661899984	0.640100002	0.620299995	0.647400022	0.541599989	0.658800006	0.613200009	0.086599998	0.087700002	0.622799993	0.602999985	0.684700012	0.640600026	0.655499995	0.64410001	0.673600018	0.643999994	0.629400015	0.606599987	0.0867	0.0889	0.657800019	0.63440001	0.681400001	0.61619997	0.520799994	0.499799997	0.646600008	0.613699973	0.653199971	0.596099973	0.085100003
23566.3	37.2	0.086499996	0.60619998	0.572899997	0.688600004	0.6074	0.664600015	0.600899994	0.554899991	0.511799991	0.659500003	0.593900025	0.0876	0.087200001	0.718800008	0.665700018	0.691399992	0.679400027	0.656799972	0.636500001	0.664399981	0.556900024	0.677999973	0.630999982	0.0867	0.087700002	0.641600013	0.621200025	0.702400029	0.658399999	0.673600018	0.661800027	0.692900002	0.662400007	0.648800015	0.625100017	0.086800002	0.089000002	0.676999986	0.648599982	0.699899971	0.632499993	0.532100022	0.505699992	0.663699985	0.629000008	0.66930002	0.609600008	0.085100003
24509	37	0.086499996	0.616599977	0.578599989	0.701900005	0.619499981	0.678600013	0.611400008	0.566799998	0.521300018	0.673399985	0.609300017	0.0876	0.087300003	0.734600008	0.6778	0.709800005	0.693700016	0.674399972	0.649900019	0.681400001	0.57130003	0.69630003	0.647800028	0.0867	0.088200003	0.66049999	0.635599971	0.716400027	0.673900008	0.688199997	0.675199986	0.708500028	0.676900029	0.665000021	0.638000011	0.086800002	0.089000002	0.694299996	0.660399973	0.717199981	0.647899985	0.54369998	0.515399992	0.680599988	0.644900024	0.685000002	0.624000013	0.085100003
25451.7	37.1	0.086499996	0.629499972	0.582000017	0.715799987	0.633300006	0.692700028	0.622399986	0.577199996	0.532700002	0.683700025	0.623199999	0.087700002	0.087300003	0.74089998	0.688899994	0.725600004	0.711199999	0.685400009	0.663900018	0.694700003	0.581900001	0.708100021	0.654100001	0.086800002	0.088100001	0.674300015	0.650099993	0.729900002	0.689199984	0.701799989	0.690900028	0.724799991	0.692600012	0.677900016	0.645900011	0.086800002	0.089000002	0.706700027	0.671800017	0.73360002	0.655099988	0.555499971	0.524600029	0.693199992	0.658900023	0.69690001	0.630299985	0.085100003
26394.3	37.2	0.086400002	0.644800007	0.58950001	0.734600008	0.651899993	0.710500002	0.63499999	0.588800013	0.541899979	0.702600002	0.639299989	0.087800004	0.087300003	0.754400015	0.705600023	0.743700027	0.729099989	0.700500011	0.67900002	0.711600006	0.593500018	0.725199997	0.668200016	0.086800002	0.088299997	0.694800019	0.669200003	0.746699989	0.70660001	0.717899978	0.709599972	0.744400024	0.712499976	0.697700024	0.663699985	0.086999997	0.089000002	0.727400005	0.686399996	0.753099978	0.671199977	0.566799998	0.532700002	0.710799992	0.678300023	0.717100024	0.645699978	0.085199997
27336.9	37	0.086499996	0.655499995	0.594900012	0.745899975	0.665700018	0.726400018	0.645399988	0.600899994	0.553300023	0.719200015	0.654600024	0.087700002	0.087300003	0.769200027	0.716899991	0.756200016	0.737600029	0.717199981	0.689400017	0.727599978	0.606899977	0.742200017	0.686600029	0.086900003	0.088100001	0.711899996	0.684499979	0.760200024	0.718299985	0.734099984	0.72299999	0.761699975	0.727500021	0.712700009	0.67930001	0.086999997	0.089000002	0.741100013	0.69660002	0.766799986	0.684000015	0.577600002	0.539499998	0.729600012	0.692499995	0.733200014	0.658399999	0.085299999
28279.6	37	0.086499996	0.668900013	0.597899973	0.760999978	0.680499971	0.742699981	0.656300008	0.611800015	0.561200023	0.737399995	0.66869998	0.087700002	0.087300003	0.783999979	0.728799999	0.769800007	0.747799993	0.734200001	0.702000022	0.742399991	0.619799972	0.757200003	0.702600002	0.086800002	0.088299997	0.729700029	0.699000001	0.773299992	0.729399979	0.749199986	0.735899985	0.775399983	0.739899993	0.726899981	0.691799998	0.086999997	0.089000002	0.757000029	0.711300015	0.779600024	0.698300004	0.588400006	0.546599984	0.747099996	0.708199978	0.74879998	0.673300028	0.085299999
29222.2	37	0.086499996	0.680000007	0.604900002	0.771000028	0.690400004	0.756799996	0.667500019	0.620000005	0.5704	0.749000013	0.681800008	0.087700002	0.087300003	0.789200008	0.738200009	0.783599973	0.761399984	0.745000005	0.713100016	0.754199982	0.632399976	0.768299997	0.714900017	0.086800002	0.088200003	0.743099988	0.712300003	0.785099983	0.742299974	0.761099994	0.747600019	0.789699972	0.753799975	0.740700006	0.700800002	0.086900003	0.089000002	0.769299984	0.723699987	0.793900013	0.706700027	0.598500013	0.552900016	0.757600009	0.720499992	0.761699975	0.682099998	0.085299999
30164.9	37.2	0.086400002	0.690500021	0.609000027	0.78490001	0.707199991	0.766799986	0.679700017	0.628000021	0.578999996	0.757799983	0.692300022	0.087700002	0.087300003	0.7949	0.749499977	0.800300002	0.77700001	0.750899971	0.721400023	0.765200019	0.64380002	0.778999984	0.722299993	0.086800002	0.088799998	0.755100012	0.725899994	0.7949	0.756600022	0.771300018	0.759000003	0.8028	0.767499983	0.753300011	0.711600006	0.087099999	0.089000002	0.781700015	0.7324	0.808300018	0.717400014	0.608799994	0.559099972	0.767400026	0.734799981	0.774699986	0.690500021	0.085299999
31107.6	37	0.086499996	0.70450002	0.610700011	0.796999991	0.720200002	0.789600015	0.691799998	0.638000011	0.588999987	0.779100001	0.704900026	0.087700002	0.087300003	0.807600021	0.763499975	0.812300026	0.785300016	0.768599987	0.734600008	0.782199979	0.662599981	0.795400023	0.739300013	0.086900003	0.088699996	0.768999994	0.738799989	0.807699978	0.768000007	0.783100009	0.771200001	0.816999972	0.780099988	0.765100002	0.722500026	0.086999997	0.089000002	0.795099974	0.745899975	0.820900023	0.730400026	0.618399978	0.565299988	0.783800006	0.749199986	0.787500024	0.704100013	0.085299999
32050.2	37.1	0.086499996	0.713	0.620899975	0.807299972	0.728699982	0.804400027	0.698700011	0.64410001	0.596599996	0.791700006	0.712899983	0.087800004	0.087399997	0.818199992	0.771399975	0.824599981	0.793799996	0.780900002	0.744700015	0.793099999	0.676400006	0.807500005	0.751399994	0.086900003	0.088799998	0.783399999	0.75150001	0.818099976	0.779200017	0.797299981	0.781300008	0.82980001	0.791700006	0.776899993	0.732800007	0.086999997	0.089000002	0.809400022	0.755900025	0.831900001	0.742999971	0.627900004	0.572099984	0.797500014	0.761500001	0.799700022	0.715399981	0.085299999
32992.9	36.9	0.086499996	0.725300014	0.630599976	0.820200026	0.747200012	0.816500008	0.715200007	0.646700025	0.604499996	0.802999973	0.722299993	0.087700002	0.087399997	0.825200021	0.785099983	0.841099977	0.808700025	0.790199995	0.758099973	0.803799987	0.689700007	0.816900015	0.759199977	0.086900003	0.088699996	0.795300007	0.766099989	0.83039999	0.793799996	0.810899973	0.79610002	0.843299985	0.805899978	0.788399994	0.743099988	0.087099999	0.089000002	0.821099997	0.767499983	0.846499979	0.751299977	0.637000024	0.579400003	0.805199981	0.775600016	0.807600021	0.72329998	0.0854
33935.5	37.2	0.086499996	0.738300025	0.639900029	0.832799971	0.757600009	0.835600019	0.726499975	0.655399978	0.614000022	0.82099998	0.730199993	0.087700002	0.087399997	0.837700009	0.794700027	0.852500021	0.817600012	0.804499984	0.763599992	0.817900002	0.7051	0.829299986	0.772099972	0.086900003	0.088699996	0.810000002	0.780799985	0.842800021	0.80430001	0.823599994	0.807500005	0.85589999	0.819400012	0.799700022	0.755100012	0.087099999	0.089000002	0.833999991	0.779900014	0.859499991	0.766900003	0.646600008	0.584500015	0.822899997	0.789399981	0.82160002	0.735499978	0.0854
34878.2	37.2	0.086499996	0.755100012	0.649100006	0.845000029	0.768899977	0.850300014	0.73150003	0.664699972	0.621200025	0.835099995	0.736999989	0.087700002	0.087499999	0.847100019	0.803499997	0.865199983	0.828700006	0.815999985	0.777400017	0.830299973	0.720399976	0.841499984	0.783399999	0.086900003	0.088799998	0.820599973	0.793099999	0.853699982	0.815199971	0.834999979	0.818799973	0.866900027	0.832199991	0.809599996	0.763100028	0.087099999	0.089000002	0.84740001	0.79369998	0.87349999	0.77640003	0.655600011	0.591199994	0.835200012	0.803900003	0.833199978	0.746399999	0.0854
35820.8	36.9	0.086499996	0.760100007	0.657899976	0.849099994	0.773100019	0.85710001	0.73089999	0.672999978	0.629000008	0.844399989	0.739199996	0.087700002	0.0876	0.841799974	0.81129998	0.873899996	0.836000025	0.817700028	0.78640002	0.836300015	0.724900007	0.846300006	0.785399973	0.086900003	0.089100003	0.818499982	0.803200006	0.85650003	0.823000014	0.834200025	0.826600015	0.87470001	0.841199994	0.818899989	0.763000011	0.087200001	0.089000002	0.849900007	0.794799984	0.881900012	0.771700025	0.663800001	0.595799983	0.83920002	0.81400001	0.842599988	0.748899996	0.0854
36763.5	37	0.086499996	0.776600003	0.666700006	0.861299992	0.782700002	0.874899983	0.727599978	0.681900024	0.635200024	0.862900019	0.746500015	0.087700002	0.087700002	0.855400026	0.821699977	0.88499999	0.845000029	0.833000004	0.795799971	0.850000024	0.741900027	0.859200001	0.801800013	0.086900003	0.089900002	0.833700001	0.818400025	0.868600011	0.833299994	0.849900007	0.832300007	0.884599984	0.851999998	0.828999996	0.777100027	0.087099999	0.089000002	0.863399982	0.809899986	0.893100023	0.78490001	0.669700027	0.602400005	0.851100028	0.824400008	0.852699995	0.761300027	0.0854
37706.1	37.2	0.086499996	0.789099991	0.674499989	0.873899996	0.793900013	0.8847	0.720399976	0.689999998	0.640600026	0.875199974	0.749599993	0.087700002	0.087899998	0.864899993	0.831499994	0.898000002	0.859099984	0.842000008	0.803900003	0.860800028	0.753899992	0.868300021	0.810500026	0.086900003	0.090499997	0.846199989	0.831399977	0.878499985	0.844200015	0.860800028	0.845099986	0.895600021	0.864899993	0.837599993	0.785399973	0.087099999	0.089000002	0.876699984	0.8204	0.904399991	0.796700001	0.6778	0.608900011	0.860300004	0.837800026	0.863600016	0.767700016	0.0854
38648.8	37.1	0.086499996	0.800800025	0.683099985	0.882099986	0.7949	0.9005	0.709599972	0.697799981	0.647400022	0.889999986	0.750400007	0.087800004	0.088100001	0.879999995	0.842199981	0.906499982	0.866299987	0.856700003	0.812600017	0.87349999	0.770799994	0.880500019	0.824100018	0.086900003	0.091399997	0.861999989	0.845300019	0.888199985	0.853500009	0.872799993	0.852599978	0.904799998	0.873700023	0.847500026	0.799199998	0.087200001	0.089000002	0.885900021	0.832099974	0.912999988	0.810599983	0.684400022	0.613200009	0.87349999	0.847800016	0.87379998	0.781400025	0.0854
39591.4	37.2	0.086499996	0.812600017	0.690599978	0.894400001	0.80430001	0.912699997	0.70599997	0.705799997	0.655099988	0.898999989	0.749000013	0.087800004	0.088299997	0.877600014	0.8574	0.917900026	0.875699997	0.860300004	0.824199975	0.880699992	0.7773	0.886300027	0.828700006	0.086900003	0.093199998	0.862100005	0.857299984	0.895200014	0.863200009	0.878199995	0.863300025	0.914300025	0.88410002	0.856100023	0.800300002	0.087200001	0.089199997	0.897199988	0.842000008	0.924899995	0.812099993	0.692200005	0.618799984	0.882200003	0.857900023	0.882300019	0.782999992	0.0854
40535	37	0.086499996	0.824199975	0.698000014	0.902499974	0.799199998	0.920899987	0.703499973	0.712599993	0.660000026	0.907100022	0.745999992	0.087800004	0.088699996	0.886300027	0.864899993	0.926500022	0.887000024	0.869599998	0.831099987	0.890100002	0.788399994	0.893000007	0.838	0.086900003	0.094300002	0.874499977	0.869799972	0.905300021	0.870800018	0.890999973	0.870800018	0.923399985	0.89349997	0.86500001	0.810699999	0.087300003	0.089199997	0.905499995	0.851899981	0.933499992	0.821799994	0.698599994	0.624300003	0.891499996	0.868600011	0.892400026	0.794399977	0.085500002
41477.6	37	0.086499996	0.83069998	0.704999983	0.909200013	0.796899974	0.938199997	0.690400004	0.720200002	0.666499972	0.910899997	0.740999997	0.087800004	0.089100003	0.892199993	0.876399994	0.93599999	0.892799973	0.876800001	0.841000021	0.899100006	0.799399972	0.902400017	0.843900025	0.086900003	0.094899997	0.878000021	0.879499972	0.909799993	0.880400002	0.894200027	0.877699971	0.928900003	0.899999976	0.872500002	0.815900028	0.087200001	0.089199997	0.914900005	0.860800028	0.942399979	0.825600028	0.705799997	0.629400015	0.897499979	0.875899971	0.899800003	0.798399985	0.0854
42420.3	37.5	0.086499996	0.843800008	0.712599993	0.919099987	0.789699972	0.948499978	0.684099972	0.727299988	0.671899974	0.92110002	0.739600003	0.087700002	0.089699998	0.903500021	0.886699975	0.944800019	0.904600024	0.885500014	0.850700021	0.906799972	0.811100006	0.909699976	0.852199972	0.086800002	0.096600004	0.887899995	0.891799986	0.917900026	0.890399992	0.905499995	0.888400018	0.936399996	0.906700015	0.880400002	0.825500011	0.087200001	0.089199997	0.922699988	0.869700015	0.950699985	0.835799992	0.712199986	0.63380003	0.907100022	0.884299994	0.907599986	0.807500005	0.0854
43362.9	37	0.086499996	0.851499975	0.719699979	0.927699983	0.781700015	0.959500015	0.690500021	0.734200001	0.678799987	0.926900029	0.730199993	0.087800004	0.090300001	0.913299978	0.897700012	0.953299999	0.914200008	0.894800007	0.856700003	0.917599976	0.823099971	0.917999983	0.861599982	0.086999997	0.097199999	0.898299992	0.903100014	0.927699983	0.897000015	0.915700018	0.896000028	0.9454	0.915300012	0.889800012	0.834900022	0.087200001	0.089400001	0.933799982	0.880299985	0.959800005	0.844699979	0.718900025	0.638199985	0.916800022	0.893000007	0.914699972	0.817200005	0.085500002
44305.6	37.1	0.086499996	0.860700011	0.727100015	0.93809998	0.74059999	0.968400002	0.697600007	0.740999997	0.687099993	0.924300015	0.693599999	0.087700002	0.091300003	0.923500001	0.908399999	0.960900009	0.920400023	0.903699994	0.864300013	0.926699996	0.835699975	0.925800025	0.868799984	0.086800002	0.0999	0.909399986	0.914399981	0.933899999	0.902700007	0.925999999	0.908599973	0.952499986	0.921199977	0.896600008	0.846499979	0.087200001	0.089400001	0.941399992	0.887899995	0.966899991	0.855000019	0.725000024	0.64289999	0.924799979	0.899900019	0.922800004	0.828199983	0.0854
45248.2	37.1	0.086499996	0.870000005	0.73360002	0.949199975	0.729099989	0.976100028	0.703999996	0.74849999	0.691699982	0.926500022	0.689400017	0.087800004	0.092500001	0.926299989	0.92019999	0.969399989	0.930000007	0.911000013	0.866999984	0.933399975	0.843999982	0.933000028	0.876399994	0.086900003	0.104199998	0.913100004	0.924099982	0.940900028	0.910700023	0.932299972	0.914699972	0.958899975	0.926299989	0.904100001	0.850700021	0.087200001	0.089500003	0.94569999	0.895900011	0.974399984	0.857299984	0.730700016	0.647099972	0.933799982	0.908699989	0.9296	0.832700014	0.085500002
46190.9	37.2	0.086499996	0.879499972	0.740400016	0.958800018	0.720799983	0.981899977	0.710900009	0.757000029	0.69630003	0.909099996	0.695500016	0.087800004	0.094099998	0.938300014	0.932699978	0.976999998	0.937399983	0.921400011	0.875999987	0.942700028	0.85680002	0.941299975	0.885299981	0.086800002	0.107699998	0.922399998	0.934499979	0.94599998	0.917500019	0.940199971	0.923699975	0.964299977	0.932500005	0.911599994	0.862100005	0.087200001	0.089599997	0.953000009	0.902700007	0.980400026	0.862999976	0.736100018	0.651000023	0.938399971	0.913200021	0.936399996	0.843100011	0.0854
47133.5	37.3	0.086499996	0.887899995	0.746599972	0.966199994	0.728999972	0.985800028	0.717299998	0.764299989	0.702000022	0.908699989	0.702099979	0.087700002	0.096000001	0.940299988	0.942200005	0.985199988	0.94569999	0.925100029	0.885599971	0.947899997	0.859899998	0.946399987	0.887799978	0.086800002	0.111400001	0.92839998	0.944000006	0.953499973	0.922599971	0.947000027	0.930899978	0.971099973	0.93870002	0.919799984	0.865800023	0.087200001	0.090000004	0.964600027	0.911899984	0.989799976	0.867799997	0.742699981	0.655799985	0.944299996	0.920400023	0.943799973	0.847199976	0.0854
48076.2	37	0.086499996	0.899900019	0.753400028	0.974799991	0.737100005	0.989199996	0.725099981	0.771700025	0.707400024	0.908399999	0.708700001	0.087800004	0.098700002	0.954299986	0.951399982	0.992500007	0.952799976	0.937300026	0.891900003	0.958299994	0.875500023	0.95539999	0.897199988	0.086900003	0.1197	0.941299975	0.954999983	0.959900022	0.930999994	0.955500007	0.934800029	0.977500021	0.944700003	0.926900029	0.875199974	0.087300003	0.0902	0.973800004	0.921599984	0.997099996	0.880599976	0.748700023	0.65990001	0.953000009	0.927699983	0.951600015	0.856400013	0.085500002
49018.8	37	0.086499996	0.905700028	0.75910002	0.981599987	0.744300008	0.988200009	0.7324	0.778100014	0.711799979	0.909500003	0.71509999	0.087800004	0.101599999	0.960600019	0.959900022	0.998300016	0.959900022	0.943000019	0.896200001	0.965300024	0.883300006	0.961799979	0.902199984	0.086900003	0.126200005	0.94599998	0.963800013	0.965300024	0.935400009	0.962800026	0.942300022	0.98299998	0.948099971	0.932399988	0.88319999	0.087300003	0.090499997	0.980099976	0.926199973	1.003399968	0.88499999	0.754400015	0.662999988	0.961899996	0.933499992	0.957899988	0.865700006	0.085500002
49961.5	37.1	0.086499996	0.910899997	0.766099989	0.987900019	0.753300011	0.977800012	0.739899993	0.784799993	0.717299998	0.908599973	0.722599983	0.087700002	0.105800003	0.969099998	0.967599988	1.004099965	0.96390003	0.951300025	0.903900027	0.97240001	0.892400026	0.969099998	0.910899997	0.086900003	0.136299998	0.95480001	0.971899986	0.970600009	0.939800024	0.970099986	0.948499978	0.988399982	0.952799976	0.939199984	0.892799973	0.087300003	0.090899996	0.987500012	0.932500005	1.010900021	0.895600021	0.760699987	0.666199982	0.969900012	0.938799977	0.964100003	0.87440002	0.085500002
50904.1	37	0.086499996	0.919499993	0.772599995	0.995899975	0.760299981	0.967800021	0.746699989	0.791499972	0.722199976	0.902999997	0.729799986	0.087800004	0.1105	0.972199976	0.979799986	1.011700034	0.975499988	0.954299986	0.908599973	0.975099981	0.897899985	0.973200023	0.914499998	0.086900003	0.144099995	0.959599972	0.98210001	0.975799978	0.948199987	0.974600017	0.952300012	0.993600011	0.956900001	0.944500029	0.896799982	0.087300003	0.091399997	0.991599977	0.939700007	1.016700029	0.896600008	0.766499996	0.669099987	0.971700013	0.942600012	0.968200028	0.877200007	0.0854
51846.7	37.1	0.086499996	0.922399998	0.777800024	0.994300008	0.770799994	0.947000027	0.753499985	0.798200011	0.726499975	0.888599992	0.735099971	0.087800004	0.117200002	0.983299971	0.991100013	1.01849997	0.980700016	0.963500023	0.915199995	0.984399974	0.907700002	0.98119998	0.923099995	0.086900003	0.155300006	0.968800008	0.99000001	0.985599995	0.953599989	0.985899985	0.962700009	1.001700044	0.963500023	0.952499986	0.905499995	0.087300003	0.092100002	0.999199986	0.949000001	1.023900032	0.906799972	0.772199988	0.672699988	0.979700029	0.948599994	0.974699974	0.885299981	0.085500002
52789.4	37.1	0.086499996	0.927999973	0.784099996	0.994400024	0.7773	0.932699978	0.75999999	0.80400002	0.730400026	0.868399978	0.7403	0.087899998	0.126599997	0.986699998	0.997500002	1.023900032	0.989499986	0.967800021	0.921500027	0.989099979	0.914699972	0.985300004	0.926900029	0.086900003	0.171100006	0.971300006	0.999300003	0.989700019	0.958500028	0.990499973	0.967800021	1.006800056	0.967999995	0.956799984	0.911199987	0.087399997	0.092900001	1.00150001	0.950800002	1.027099967	0.908900023	0.776600003	0.675000012	0.983799994	0.952099979	0.979300022	0.889400005	0.085500002
53732	37	0.086599998	0.916999996	0.789499998	0.983799994	0.785399973	0.881200016	0.765999973	0.810000002	0.735400021	0.795899987	0.746900022	0.087800004	0.136099994	0.987999976	1.007699966	1.030300021	0.999300003	0.972899973	0.922999978	0.993099988	0.917800009	0.989700019	0.931299984	0.086800002	0.188199997	0.974300027	1.005900025	0.993099988	0.968100011	0.995500028	0.971599996	1.010800004	0.970899999	0.961000025	0.913699985	0.087300003	0.093999997	1.005100012	0.958199978	1.031599998	0.908699989	0.781300008	0.678600013	0.987100005	0.956099987	0.983299971	0.8926	0.085500002
54674.7	37.1	0.086499996	0.893400013	0.79549998	0.972599983	0.792999983	0.849300027	0.772099972	0.815199971	0.738900006	0.801999986	0.752399981	0.087800004	0.150000006	0.99849999	1.017699957	1.036499977	1.003999949	0.980000019	0.929499984	1.00030005	0.928300023	0.996800005	0.93900001	0.086800002	0.210199997	0.981400013	1.015400052	0.997799993	0.972500026	1.001199961	0.977299988	1.016800046	0.9745	0.967199981	0.921400011	0.087300003	0.0955	1.017799973	0.97299999	1.040400028	0.921999991	0.787199974	0.684800029	0.995599985	0.960900009	0.990100026	0.901899993	0.085500002
55617.3	37	0.086499996	0.880999982	0.800800025	0.968299985	0.801299989	0.832599998	0.778699994	0.820100009	0.742399991	0.807900012	0.757499993	0.087800004	0.161599994	1.003100038	1.026499987	1.041599989	1.008299947	0.984600008	0.934599996	1.005200028	0.934000015	1.002699971	0.944800019	0.086900003	0.233199999	0.989099979	1.020300031	1.004400015	0.975499988	1.007799983	0.982800007	1.022799969	0.978699982	0.97329998	0.926100016	0.087300003	0.097199999	1.01880002	0.979399979	1.042899966	0.921899974	0.790700018	0.685500026	0.99970001	0.963699996	0.993700027	0.906199992	0.085500002
56560	37.2	0.086599998	0.875400007	0.806699991	0.961700022	0.809099972	0.82099998	0.785000026	0.825399995	0.746200025	0.81400001	0.763700008	0.087800004	0.171700001	1.01030004	1.036599994	1.048699975	1.014799953	0.99089998	0.944999993	1.011299968	0.940199971	1.00759995	0.950100005	0.086900003	0.258700013	0.995700002	1.028499961	1.009500027	0.979499996	1.013800025	0.988699973	1.027500033	0.983500004	0.978500009	0.930299997	0.087300003	0.099399999	1.023100019	0.987500012	1.048900008	0.926100016	0.79549998	0.689400017	1.002099991	0.967599988	0.99849999	0.91109997	0.085500002
57502.6	37.2	0.086499996	0.865999997	0.811999977	0.953499973	0.815100014	0.826799989	0.790799975	0.831200004	0.749899983	0.820800006	0.770200014	0.087800004	0.190799996	1.015100002	1.043400049	1.052600026	1.021399975	0.996900022	0.94569999	1.018900037	0.948000014	1.014700055	0.954999983	0.086800002	0.286500007	0.99970001	1.03579998	1.013499975	0.984300017	1.019400001	0.993300021	1.032099962	0.985800028	0.983699977	0.936999977	0.087300003	0.102499999	1.027400017	0.995400012	1.05309999	0.934700012	0.801500022	0.693199992	1.010400057	0.97240001	1.003299952	0.918799996	0.085500002
58445.3	37.2	0.086499996	0.837599993	0.817900002	0.925499976	0.820599973	0.832000017	0.799300015	0.837100029	0.753700018	0.827199996	0.77609998	0.087800004	0.217500001	1.023100019	1.053599954	1.057399988	1.022400022	1.004699945	0.951900005	1.024000049	0.954400003	1.01970005	0.961099982	0.086900003	0.312599987	1.008599997	1.041900039	1.019600034	0.987200022	1.026600003	0.999300003	1.036900043	0.989000022	0.989799976	0.943300009	0.087300003	0.107699998	1.036499977	1.005499959	1.060500026	0.942900002	0.806699991	0.698899984	1.017799973	0.977599978	1.009699941	0.927900016	0.085500002
59387.9	36.9	0.086499996	0.842599988	0.822399974	0.898100019	0.824299991	0.837000012	0.805299997	0.841899991	0.757099986	0.833100021	0.781400025	0.087800004	0.241799995	1.023100019	1.062399983	1.06400001	1.030699968	1.007500052	0.95539999	1.027899981	0.959599972	1.024399996	0.963800013	0.086800002	0.3398	1.005599976	1.046800017	1.022500038	0.992900014	1.029099941	1.003100038	1.040099978	0.992200017	0.994000018	0.945800006	0.087300003	0.114299998	1.037999988	1.011000037	1.065199971	0.940599978	0.811200023	0.701799989	1.019299984	0.981000006	1.013900042	0.930100024	0.085500002
60330.6	37.3	0.086599998	0.848399997	0.827199996	0.886900008	0.829400003	0.842000008	0.810400009	0.847299993	0.760200024	0.838699996	0.787699997	0.087800004	0.268000007	1.028699994	1.070000052	1.067199945	1.029700041	1.012799978	0.959599972	1.033300042	0.965300024	1.029399991	0.970300019	0.086800002	0.356099993	1.010499954	1.053799987	1.027999997	0.992600024	1.034000039	1.00849998	1.04400003	0.994400024	0.99879998	0.952000022	0.087300003	0.1215	1.04279995	1.01880002	1.069200039	0.944700003	0.815599978	0.705500007	1.025699973	0.985599995	1.019899964	0.940900028	0.085500002
61273.2	37.1	0.086499996	0.852999985	0.831900001	0.881299973	0.834900022	0.846499979	0.816500008	0.851899981	0.762499988	0.844099998	0.792400002	0.087800004	0.293900013	1.034700036	1.08010006	1.072399974	1.034399986	1.019099951	0.964999974	1.038499951	0.971099973	1.034999967	0.976199985	0.086800002	0.369300008	1.011100054	1.059000015	1.032600045	0.995500028	1.039899945	1.013900042	1.049000025	0.998000026	1.004400015	0.956499994	0.087300003	0.128199995	1.049399972	1.027500033	1.075899959	0.949999988	0.819700003	0.707700014	1.028499961	0.987200022	1.022099972	0.942300022	0.085500002
62215.8	37	0.086499996	0.857800007	0.836799979	0.885699987	0.83859998	0.850600004	0.82190001	0.856100023	0.764299989	0.849799991	0.796400011	0.087800004	0.32280001	1.035699964	1.086400032	1.078999996	1.04369998	1.022500038	0.969799995	1.042199969	0.973100007	1.037099957	0.980199993	0.086900003	0.381099999	1.008900046	1.061499953	1.037700057	1.000699997	1.045300007	1.020200014	1.054100037	1.001600027	1.008700013	0.958999991	0.087399997	0.137600005	1.05309999	1.032400012	1.081500053	0.947300017	0.824800014	0.713199973	1.031200051	0.992799997	1.028300047	0.943000019	0.085500002
63158.5	37	0.086599998	0.863300025	0.842199981	0.891200006	0.843200028	0.855499983	0.828299999	0.85799998	0.767700016	0.855300009	0.802699983	0.087800004	0.350800008	1.042199969	1.093600035	1.082999945	1.042299986	1.029000044	0.974300027	1.048799992	0.980000019	1.042899966	0.984899998	0.086800002	0.389400005	1.011000037	1.068500042	1.042099953	0.999899983	1.049900055	1.022099972	1.057500005	1.003399968	1.012500048	0.965499997	0.087300003	0.150099993	1.057199955	1.041300058	1.086099982	0.952099979	0.829900026	0.717599988	1.038499951	0.995599985	1.031399965	0.951600015	0.0854
64101.1	36.8	0.086599998	0.869199991	0.84740001	0.896399975	0.84740001	0.858900011	0.832799971	0.856000006	0.770299971	0.859600008	0.804899991	0.0876	0.367799997	1.047500014	1.097900033	1.086300015	1.040300012	1.037500024	0.981299996	1.055799961	0.988399982	1.050600052	0.991400003	0.086800002	0.395799994	1.013399959	1.073099971	1.046499968	0.995299995	1.056100011	1.02699995	1.061699986	1.005399942	1.01760006	0.971300006	0.087200001	0.163900003	1.059800029	1.049000025	1.089400053	0.958199978	0.83160001	0.717899978	1.044100046	0.998000026	1.03550005	0.959999979	0.0854
65043.8	37.3	0.086599998	0.873199999	0.851300001	0.902400017	0.84890002	0.863200009	0.837599993	0.854799986	0.771000028	0.864899993	0.81220001	0.0876	0.381599993	1.049000025	1.105499983	1.092000008	1.048499942	1.038699985	0.984799981	1.057399988	0.989700019	1.051800013	0.992699981	0.086599998	0.402200013	1.014600039	1.075000048	1.04550004	1.004600048	1.058599949	1.031399965	1.064700007	1.008100033	1.022400022	0.972299993	0.087200001	0.1796	1.06099999	1.05369997	1.093899965	0.953100026	0.838199973	0.720300019	1.04369998	1.000200033	1.039899945	0.959999979	0.085299999
65986.4	37	0.0867	0.879999995	0.854499996	0.90170002	0.851400018	0.862699986	0.842700005	0.852500021	0.76880002	0.873000026	0.81370002	0.087700002	0.393299997	1.053500056	1.110399961	1.097000003	1.042199969	1.046399951	0.989300013	1.065500021	0.995899975	1.057299972	0.995100021	0.0867	0.405200005	1.036900043	1.08039999	1.050199986	1.001099944	1.065600038	1.036299944	1.069100022	1.010200024	1.02670002	0.977699995	0.087200001	0.197300002	1.065500021	1.060899973	1.098899961	0.960799992	0.841400027	0.723500013	1.051300049	1.003600001	1.04369998	0.966199994	0.0854
66929.1	37.5	0.086599998	0.881900012	0.858299971	0.902199984	0.852999985	0.861599982	0.848100007	0.851800025	0.7676	0.875199974	0.817499995	0.087700002	0.40110001	1.050899982	1.118499994	1.100200057	1.046399951	1.051300049	0.994300008	1.069000006	1.000699997	1.06190002	0.99970001	0.0867	0.409299999	1.025300026	1.081500053	1.049900055	1.005699992	1.068699956	1.040099978	1.070799947	1.011899948	1.030099988	0.979499996	0.087200001	0.216800004	1.067399979	1.065799952	1.103000045	0.961700022	0.841000021	0.724900007	1.052399993	1.006000042	1.047600031	0.968999982	0.085299999
67871.7	37.1	0.086599998	0.882600009	0.860899985	0.901499987	0.850499988	0.859399974	0.852500021	0.850399971	0.765399992	0.87559998	0.819000006	0.087700002	0.408800006	1.05250001	1.126000047	1.104599953	1.044800043	1.056300044	0.99849999	1.07249999	1.003700018	1.064499974	1.003100038	0.0867	0.414099991	1.016700029	1.084699988	1.053500056	1.003700018	1.07130003	1.04460001	1.074000001	1.014600039	1.03429997	0.981899977	0.087200001	0.243499994	1.070899963	1.070700049	1.107599974	0.963699996	0.845399976	0.726000011	1.055999994	1.010100007	1.05309999	0.972500026	0.0854
68814.4	37	0.0867	0.882300019	0.86589998	0.904500008	0.847899973	0.858799994	0.85650003	0.852400005	0.765999973	0.875800014	0.826600015	0.087700002	0.414000005	1.051300049	1.133700013	1.106400013	1.045899987	1.057399988	1.005699992	1.076400042	1.006700039	1.068400025	1.006199956	0.0867	0.416999996	1.026000023	1.086199999	1.055299997	1.006299973	1.073799968	1.048599958	1.078099966	1.015300035	1.038300037	0.985199988	0.087200001	0.267500013	1.075199962	1.077100039	1.104900002	0.970200002	0.847000003	0.727800012	1.060500026	1.011600018	1.055899978	0.978100002	0.085299999
69757	37	0.086599998	0.884000003	0.867900014	0.904100001	0.847899973	0.859099984	0.862299979	0.850300014	0.762399971	0.875199974	0.824800014	0.087700002	0.418300003	1.054100037	1.140300035	1.112499952	1.048099995	1.064200044	1.007799983	1.082900047	1.011500001	1.073600054	1.010599971	0.0867	0.417400002	1.033200026	1.089699984	1.070600033	0.996500015	1.078799963	1.051499963	1.08099997	1.015300035	1.042999983	0.99119997	0.087300003	0.296299994	1.070899963	1.084200025	1.105800033	0.976499975	0.847899973	0.729700029	1.067999959	1.014400005	1.059599996	0.984399974	0.0854
70699.7	37.2	0.0867	0.884800017	0.868499994	0.897700012	0.845600009	0.856899977	0.864400029	0.847100019	0.759299994	0.877600014	0.824800014	0.087700002	0.421099991	1.05369997	1.147099972	1.116400003	1.055299997	1.066799998	1.012300014	1.085999966	1.01639998	1.077700019	1.015300035	0.086800002	0.422500014	1.032199979	1.093199968	1.064100027	0.996800005	1.082800031	1.056300044	1.083099961	1.015599966	1.046800017	0.993399978	0.087200001	0.322400004	1.05340004	1.089599967	1.107300043	0.977299988	0.854900002	0.73089999	1.069000006	1.016199946	1.063199997	0.985899985	0.085299999
71642.3	37.2	0.0867	0.88319999	0.868499994	0.894500017	0.841799974	0.852599978	0.864000022	0.844600022	0.754800022	0.877499998	0.822899997	0.087700002	0.422399998	1.05219996	1.15199995	1.119199991	1.055899978	1.069700003	1.017199993	1.088999987	1.01849997	1.081599951	1.01849997	0.0867	0.425599992	1.039600015	1.105499983	1.066699982	0.992200017	1.088400006	1.060899973	1.083199978	1.014799953	1.051300049	0.998700023	0.087300003	0.350600004	1.052000046	1.094200015	1.109699965	0.985700011	0.857500017	0.73299998	1.074499965	1.01970005	1.066100001	0.992799997	0.0854
72584.9	37.2	0.086599998	0.880500019	0.870800018	0.89139998	0.836399972	0.84829998	0.862800002	0.840799987	0.749599993	0.874199986	0.824299991	0.087700002	0.425799996	1.052399993	1.154099941	1.120499969	1.057500005	1.072600007	1.019299984	1.090399981	1.022400022	1.083899975	1.022600055	0.0867	0.427700013	1.045699954	1.104200006	1.066799998	0.989799976	1.092300057	1.063699961	1.086300015	1.013700008	1.055299997	1.002200007	0.087200001	0.368499994	1.051599979	1.09829998	1.111099958	0.990100026	0.854200006	0.734300017	1.080199957	1.021700025	1.066799998	0.995400012	0.085299999
73527.6	37	0.086599998	0.877799988	0.869499981	0.888700008	0.831900001	0.84829998	0.863900006	0.838500023	0.747300029	0.871900022	0.819899976	0.087700002	0.428499997	1.056399941	1.155200005	1.121399999	1.032999992	1.075899959	1.024999976	1.096199989	1.024199963	1.088600039	1.026499987	0.0867	0.431100011	1.050400019	1.10010004	1.069599986	0.985599995	1.095999956	1.067600012	1.086699963	1.007300019	1.059100032	1.002799988	0.087300003	0.381999999	1.041900039	1.101099968	1.113199949	0.992200017	0.85589999	0.734899998	1.071200013	1.024600029	1.069399953	0.995299995	0.0854
74470.2	37	0.086599998	0.87440002	0.867900014	0.886799991	0.826300025	0.842899978	0.861199975	0.835200012	0.743799984	0.868300021	0.816399992	0.087700002	0.430700004	1.057600021	1.155099988	1.124799967	1.057800055	1.083099961	1.029899955	1.102599978	1.02489996	1.092499971	1.032400012	0.086800002	0.434700012	1.06280005	1.109500051	1.072000027	0.984399974	1.103199959	1.069499969	1.086500049	1.001399994	1.061300039	1.005200028	0.087300003	0.3917	1.039899945	1.107300043	1.114799976	1.007300019	0.858900011	0.738699973	1.068899989	1.029099941	1.069499969	1.000200033	0.0854
75412.9	37.2	0.086599998	0.873099983	0.865800023	0.885999978	0.822899997	0.838699996	0.858500004	0.832599998	0.742200017	0.86619997	0.810899973	0.087700002	0.43599999	1.065199971	1.156999946	1.131500006	1.055600047	1.084300041	1.035300016	1.103999972	1.024399996	1.097100019	1.033499956	0.0867	0.439099997	1.077700019	1.110399961	1.074399948	0.971199989	1.101099968	1.073199987	1.087700009	0.998700023	1.064900041	1.010100007	0.087200001	0.401600003	1.036200047	1.112800002	1.11650002	1.014799953	0.859399974	0.737600029	1.072999954	1.034500003	1.068699956	1.006899953	0.085299999
76355.5	37.3	0.086599998	0.870199978	0.864000022	0.883099973	0.818000019	0.835500002	0.853799999	0.829999983	0.74000001	0.863600016	0.808899999	0.0876	0.438499987	1.078400016	1.157799959	1.13530004	1.04460001	1.087000012	1.038800001	1.111600041	1.026299953	1.100600004	1.044700027	0.0867	0.441700011	1.089900017	1.110900044	1.075700045	0.970300019	1.101199985	1.076500058	1.089400053	1.003299952	1.068600059	1.011800051	0.087200001	0.41049999	1.038400054	1.11650002	1.118700027	1.023399949	0.85860002	0.74059999	1.076699972	1.037099957	1.068600059	1.008700013	0.0854
77298.2	37.2	0.086599998	0.869599998	0.861999989	0.878700018	0.81279999	0.833299994	0.848500013	0.829599977	0.738399982	0.861899972	0.803300023	0.087700002	0.443699986	1.084599972	1.158800006	1.13499999	1.040799975	1.083799958	1.042700052	1.105800033	1.025300026	1.108999968	1.041200042	0.0867	0.444499999	1.099699974	1.11500001	1.08099997	0.975799978	1.112100005	1.08010006	1.093299985	1.020499945	1.073600054	1.015699983	0.087200001	0.416599989	1.042400002	1.121999979	1.123600006	1.031700015	0.862200022	0.740499973	1.076099992	1.040599942	1.072299957	1.012899995	0.085299999
78240.8	37.1	0.0867	0.867900014	0.858099997	0.877399981	0.809400022	0.828499973	0.845499992	0.827600002	0.735899985	0.85860002	0.800000012	0.087700002	0.446500003	1.089100003	1.160300016	1.136199951	1.032600045	1.08010006	1.047700047	1.088400006	1.026900053	1.113999963	1.039899945	0.0867	0.4472	1.108500004	1.116000056	1.087900043	0.975099981	1.101099968	1.082900047	1.097499967	1.025900006	1.076799989	1.018900037	0.087200001	0.421299994	1.049000025	1.127400041	1.127599955	1.039499998	0.862500012	0.739499986	1.078199983	1.043400049	1.074800014	1.016499996	0.085299999
79183.4	37	0.086599998	0.866699994	0.854900002	0.87440002	0.806200027	0.825699985	0.842899978	0.824400008	0.733299971	0.858399987	0.79549998	0.087700002	0.449000001	1.096099973	1.162799954	1.136199951	1.032400012	1.075299978	1.050099969	1.060799956	1.027699947	1.110200047	1.047199965	0.0867	0.448700011	1.1171	1.119500041	1.091899991	0.985300004	1.094699979	1.087100029	1.101099968	1.027199984	1.08039999	1.019299984	0.087200001	0.425799996	1.059599996	1.131000042	1.133100033	1.042199969	0.866400003	0.740100026	1.083400011	1.045400023	1.086300015	1.01699996	0.085299999
80126.1	36.9	0.086599998	0.864799976	0.852999985	0.872099996	0.801999986	0.821699977	0.838100016	0.82099998	0.730499983	0.856000006	0.791599989	0.087700002	0.453200012	1.09679997	1.163400054	1.136800051	1.031100035	1.074000001	1.053300023	1.082000017	1.029299974	1.112800002	1.050500035	0.0867	0.452800006	1.124199986	1.119500041	1.097800016	0.994000018	1.103600025	1.090800047	1.10619998	1.031700015	1.083999991	1.020799994	0.087300003	0.4287	1.068400025	1.133999944	1.138299942	1.046399951	0.862500012	0.74089998	1.084599972	1.045699954	1.085000038	1.016299963	0.0854
81069.7	37.1	0.086599998	0.862299979	0.853200018	0.869099975	0.799499989	0.819899976	0.834200025	0.818499982	0.728100002	0.853900015	0.786899984	0.087700002	0.45539999	1.100600004	1.166499972	1.138100028	1.025400043	1.069300056	1.056399941	1.105200052	1.029000044	1.115800023	1.063300014	0.0867	0.453799993	1.128900051	1.120599985	1.106099963	0.993399978	1.115700006	1.092499971	1.112499952	1.0352	1.088099957	1.024500012	0.087200001	0.430900007	1.075099945	1.136000037	1.143900037	1.057600021	0.865199983	0.743300021	1.090199947	1.049000025	1.076500058	1.019600034	0.085299999
82012.3	37.1	0.086599998	0.860800028	0.851199985	0.867600024	0.796500027	0.816699982	0.831399977	0.814800024	0.726400018	0.850899994	0.785300016	0.087700002	0.458099991	1.103800058	1.163699985	1.136500001	1.024299979	1.064499974	1.060799956	1.106999993	1.029399991	1.114599943	1.055400014	0.0867	0.456	1.127400041	1.120399952	1.110200047	0.999300003	1.104400039	1.095000029	1.11559999	1.03610003	1.091199994	1.023300052	0.087200001	0.433299989	1.080299973	1.137799978	1.145799994	1.060500026	0.865800023	0.742200017	1.091899991	1.033200026	1.077200055	1.018900037	0.0854
82954.9	37	0.086599998	0.857800007	0.847000003	0.865700006	0.793500006	0.814400017	0.828100026	0.812600017	0.725799978	0.84859997	0.781000018	0.087700002	0.461400002	1.09800005	1.157199979	1.132799983	1.025300026	1.060500026	1.064499974	1.100399971	1.030500054	1.115700006	1.058799982	0.0867	0.458700001	1.121700048	1.119899988	1.113299966	0.998000026	1.089599967	1.096600056	1.119500041	1.039899945	1.092399955	1.024999976	0.087300003	0.43810001	1.080800056	1.1329	1.145200014	1.057199955	0.868200004	0.743399978	1.093500018	1.041800022	1.078600049	1.01789999	0.0854
83897.6	37	0.086599998	0.85650003	0.848399997	0.863699973	0.790899992	0.811399996	0.825299978	0.809599996	0.724399984	0.845700026	0.777700007	0.087700002	0.464899987	1.093700051	1.149600029	1.129899979	1.027500033	1.058599949	1.065400004	1.088500023	1.031399965	1.117900014	1.059299946	0.0867	0.460099995	1.123800039	1.119500041	1.118700027	1.010400057	1.093700051	1.09860003	1.12469995	1.042999983	1.09010005	1.031800032	0.087200001	0.439799994	1.084800005	1.131800056	1.144999981	1.06190002	0.864600003	0.742799997	1.099699974	1.048900008	1.087299943	1.016899943	0.0854
84840.2	37	0.086599998	0.854300022	0.845499992	0.861899972	0.788200021	0.809099972	0.822600007	0.806900024	0.723500013	0.843599975	0.77579999	0.087700002	0.464100003	1.092000008	1.146999955	1.128100038	1.041599989	1.055099964	1.064900041	1.083400011	1.031399965	1.119899988	1.065199971	0.0867	0.463	1.125399947	1.122699976	1.124899983	1.017500043	1.053599954	1.100499988	1.132500052	1.048300028	1.085100055	1.02639997	0.087300003	0.444999993	1.085100055	1.137500048	1.145900011	1.069300056	0.870199978	0.744099975	1.110599995	1.052600026	1.08070004	1.008000016	0.0854
85782.9	37.2	0.086599998	0.852800012	0.843599975	0.861199975	0.7852	0.805899978	0.819199979	0.804099977	0.719500005	0.84009999	0.772800028	0.087700002	0.467900008	1.093099952	1.144600034	1.129999995	1.046800017	1.055799961	1.066400051	1.0898	1.03760004	1.123000026	1.073300004	0.0867	0.464700013	1.12469995	1.127300024	1.129899979	1.026299953	1.05340004	1.102800012	1.138299942	1.05340004	1.085999966	1.035099983	0.087200001	0.449999988	1.087700009	1.136399984	1.146100044	1.073799968	0.868600011	0.744400024	1.117200017	1.058500051	1.077900052	1.003499985	0.0854
[truncated: 48 more columns]
