# Supplementary material for: Refactored genetic parts for modular assembly of the E. coli MccV type I secretion system used to screen class II microcin candidates from plant-associated bacteria
Source: BMC Biotechnol. 2026 Apr 3;26:66. doi: 10.1186/s12896-026-01148-8 (PMC13174018; doi:10.1186/s12896-026-01148-8)
Supplement: Supplementary file 4 — Supplementary Material 4 [file 12896_2026_1148_MOESM4_ESM.zip › Data S4 Self-inhibition assays/2024.12.01 Self Inhibition (MccP01, P02, P03, P05, P06) Files/12.1.2024_self-inhibition.xlsx]

## Sheet: Sheet2
Application: Tecan i-control				Tecan i-control , 1.11.1.0
Device: infinite 200Pro				Serial number: 1602000080				Serial number of connected stacker:
Firmware: V_3.40_01/15_Infinite (Dec 23 2014/12.45.11)				MAI, V_3.40_01/15_Infinite (Dec 23 2014/12.45.11)
Date:	2024-12-01
Time:	5:38:25 PM
System				DESKTOP-R891HJ3
User				DESKTOP-R891HJ3\Barrick Lab
Plate				Corning 96 Flat Bottom clear Polystyrene Cat. No.: 3635 [COR96fc UV transparent.pdfx]
Plate-ID (Stacker)
Wait (Plate)				On	Target Temperature: 37 °C
List of actions in this measurement script:
Kinetic
Absorbance
Shaking (Orbital) Duration:				840	s
Shaking (Orbital) Amplitude:				3.5	mm
Label: Label1
Kinetic Measurement
Kinetic duration				23:59:59
Interval Time				00:15:00
Mode				Absorbance
Wavelength				600	nm
Bandwidth				9	nm
Number of Flashes				35
Settle Time				6	ms
Start Time:	12/1/2024 5:38:26 PM
Warning:	Unable to meet given kinetic interval time for cycle:
	2, 3, 4, 5, 6, 7, 8, 9, 10, 11, 12, 13, 14, 15, 16, 17, 18, 19, 20, 21, 22, 23, 24, 25, 26, 27, 28, 29
	30, 31, 32, 33, 34, 35, 36, 37, 38, 39, 40, 41, 42, 43, 44, 45, 46, 47, 48, 49, 50, 51, 52, 53, 54, 55
	56, 57, 58, 59, 60, 61, 62, 63, 64, 65, 66, 67, 68, 69, 70, 71, 72, 73, 74, 75, 76, 77, 78, 79, 80, 81
	82, 83, 84, 85, 86, 87, 88, 89, 90, 91, 92
Cycle Nr.	1	2	3	4	5	6	7	8	9	10	11	12	13	14	15	16	17	18	19	20	21	22	23	24	25	26	27	28	29	30	31	32	33	34	35	36	37	38	39	40	41	42	43	44	45	46	47	48	49
Time [s]	0	942.7	1885.3	2828	3770.6	4713.3	5656	6598.6	7541.3	8483.9	9426.6	10369.2	11311.9	12254.5	13197.2	14139.8	15082.5	16025.1	16967.8	17910.4	18853.1	19795.7	20738.4	21681	22623.7	23566.3	24509	25451.7	26394.3	27336.9	28279.6	29222.2	30164.9	31107.6	32050.2	32992.9	33935.5	34878.2	35820.8	36763.5	37706.1	38648.8	39591.4	40535	41477.6	42420.3	43362.9	44305.6	45248.2
Temp. [°C]	23	36.8	37	37.2	37.2	36.9	37.2	37.2	37	37	37	37.1	37.1	37	37.2	37.2	37.2	36.9	37.2	37.2	37.2	37	37.1	37	37	37.2	37	37.1	37.2	37	37	37	37.2	37	37.1	36.9	37.2	37.2	36.9	37	37.2	37.1	37.2	37	37	37.5	37	37.1	37.1
A1	0.1115	0.0866	0.0865	0.0865	0.0865	0.0865	0.0867	0.0866	0.0866	0.0866	0.0866	0.0865	0.0865	0.0865	0.0864	0.0864	0.0864	0.0864	0.0864	0.0864	0.0865	0.0864	0.0864	0.0864	0.0864	0.0865	0.0865	0.0865	0.0864	0.0865	0.0865	0.0865	0.0864	0.0865	0.0865	0.0865	0.0865	0.0865	0.0865	0.0865	0.0865	0.0865	0.0865	0.0865	0.0865	0.0865	0.0865	0.0865	0.0865
A2	0.2375	0.1827	0.1872	0.1952	0.2086	0.2262	0.247	0.274	0.3044	0.3363	0.3641	0.3873	0.4031	0.4216	0.4373	0.4546	0.4705	0.4855	0.5016	0.5179	0.5319	0.5465	0.5608	0.5735	0.5889	0.6062	0.6166	0.6295	0.6448	0.6555	0.6689	0.68	0.6905	0.7045	0.713	0.7253	0.7383	0.7551	0.7601	0.7766	0.7891	0.8008	0.8126	0.8242	0.8307	0.8438	0.8515	0.8607	0.87
A3	0.2105	0.1767	0.1818	0.1908	0.2037	0.2185	0.237	0.2605	0.2875	0.3181	0.3463	0.3728	0.3867	0.3996	0.4141	0.4275	0.4414	0.4562	0.4717	0.4891	0.506	0.5217	0.5356	0.5472	0.5605	0.5729	0.5786	0.582	0.5895	0.5949	0.5979	0.6049	0.609	0.6107	0.6209	0.6306	0.6399	0.6491	0.6579	0.6667	0.6745	0.6831	0.6906	0.698	0.705	0.7126	0.7197	0.7271	0.7336
A4	0.2237	0.1927	0.1955	0.2048	0.2206	0.2415	0.2671	0.2972	0.3303	0.3638	0.3906	0.4096	0.4237	0.4422	0.4576	0.4804	0.5001	0.5297	0.5556	0.5785	0.599	0.6189	0.6367	0.6537	0.6712	0.6886	0.7019	0.7158	0.7346	0.7459	0.761	0.771	0.7849	0.797	0.8073	0.8202	0.8328	0.845	0.8491	0.8613	0.8739	0.8821	0.8944	0.9025	0.9092	0.9191	0.9277	0.9381	0.9492
A5	0.2262	0.185	0.1893	0.1993	0.2165	0.237	0.2626	0.2915	0.3224	0.3529	0.3805	0.4	0.413	0.4237	0.4363	0.448	0.46	0.4721	0.4882	0.503	0.5193	0.5347	0.5525	0.5683	0.5858	0.6074	0.6195	0.6333	0.6519	0.6657	0.6805	0.6904	0.7072	0.7202	0.7287	0.7472	0.7576	0.7689	0.7731	0.7827	0.7939	0.7949	0.8043	0.7992	0.7969	0.7897	0.7817	0.7406	0.7291
A6	0.2385	0.1898	0.1917	0.1981	0.2113	0.2287	0.2515	0.2801	0.3108	0.3414	0.3704	0.3977	0.4144	0.4306	0.4475	0.4651	0.4822	0.5022	0.5237	0.5449	0.5667	0.5875	0.6069	0.6243	0.6439	0.6646	0.6786	0.6927	0.7105	0.7264	0.7427	0.7568	0.7668	0.7896	0.8044	0.8165	0.8356	0.8503	0.8571	0.8749	0.8847	0.9005	0.9127	0.9209	0.9382	0.9485	0.9595	0.9684	0.9761
A7	0.2122	0.1819	0.1871	0.196	0.2117	0.2325	0.2542	0.2784	0.3054	0.3326	0.3571	0.3771	0.3905	0.4068	0.4236	0.4379	0.4556	0.4734	0.4922	0.5107	0.5273	0.5426	0.5582	0.5721	0.5876	0.6009	0.6114	0.6224	0.635	0.6454	0.6563	0.6675	0.6797	0.6918	0.6987	0.7152	0.7265	0.7315	0.7309	0.7276	0.7204	0.7096	0.706	0.7035	0.6904	0.6841	0.6905	0.6976	0.704
A8	0.2228	0.1896	0.1918	0.196	0.2065	0.2229	0.2437	0.2678	0.2924	0.3161	0.338	0.3597	0.3722	0.3843	0.3992	0.4134	0.4263	0.4406	0.4544	0.469	0.4808	0.4963	0.5124	0.525	0.5395	0.5549	0.5668	0.5772	0.5888	0.6009	0.6118	0.62	0.628	0.638	0.6441	0.6467	0.6554	0.6647	0.673	0.6819	0.69	0.6978	0.7058	0.7126	0.7202	0.7273	0.7342	0.741	0.7485
A9	0.2305	0.1841	0.1862	0.1897	0.1991	0.215	0.2339	0.261	0.2857	0.3113	0.3342	0.3516	0.3618	0.3737	0.3846	0.3952	0.4055	0.4172	0.4287	0.4411	0.4518	0.4631	0.4754	0.4863	0.4986	0.5118	0.5213	0.5327	0.5419	0.5533	0.5612	0.5704	0.579	0.589	0.5966	0.6045	0.614	0.6212	0.629	0.6352	0.6406	0.6474	0.6551	0.66	0.6665	0.6719	0.6788	0.6871	0.6917
A10	0.2242	0.1903	0.1965	0.2025	0.2163	0.2358	0.2592	0.2873	0.3186	0.3508	0.3805	0.4048	0.4204	0.4354	0.4516	0.4671	0.4833	0.501	0.5206	0.5396	0.5576	0.5786	0.598	0.6165	0.6387	0.6595	0.6734	0.6837	0.7026	0.7192	0.7374	0.749	0.7578	0.7791	0.7917	0.803	0.821	0.8351	0.8444	0.8629	0.8752	0.89	0.899	0.9071	0.9109	0.9211	0.9269	0.9243	0.9265
A11	0.2116	0.1842	0.1897	0.1942	0.2078	0.2272	0.2507	0.2781	0.3082	0.3373	0.363	0.3883	0.4061	0.4242	0.4393	0.4559	0.4685	0.4814	0.4954	0.5079	0.5195	0.5304	0.5442	0.5574	0.5756	0.5939	0.6093	0.6232	0.6393	0.6546	0.6687	0.6818	0.6923	0.7049	0.7129	0.7223	0.7302	0.737	0.7392	0.7465	0.7496	0.7504	0.749	0.746	0.741	0.7396	0.7302	0.6936	0.6894
B1	0.1372	0.0868	0.0867	0.0867	0.0867	0.0868	0.0868	0.0868	0.0868	0.0868	0.0869	0.0869	0.0869	0.0869	0.087	0.0869	0.087	0.087	0.0869	0.087	0.0871	0.087	0.0869	0.087	0.0872	0.0872	0.0873	0.0873	0.0873	0.0873	0.0873	0.0873	0.0873	0.0873	0.0874	0.0874	0.0874	0.0875	0.0876	0.0877	0.0879	0.0881	0.0883	0.0887	0.0891	0.0897	0.0903	0.0913	0.0925
B2	0.239	0.1899	0.195	0.2076	0.2263	0.2497	0.2789	0.3122	0.3482	0.3817	0.4158	0.4406	0.4611	0.4824	0.5052	0.5287	0.549	0.57	0.5897	0.6106	0.63	0.6495	0.6649	0.6827	0.7027	0.7188	0.7346	0.7409	0.7544	0.7692	0.784	0.7892	0.7949	0.8076	0.8182	0.8252	0.8377	0.8471	0.8418	0.8554	0.8649	0.88	0.8776	0.8863	0.8922	0.9035	0.9133	0.9235	0.9263
B3	0.2241	0.1832	0.1873	0.1972	0.214	0.2372	0.264	0.2948	0.3278	0.3599	0.3902	0.4137	0.4304	0.4468	0.4651	0.4823	0.499	0.5184	0.5381	0.5592	0.5789	0.5979	0.6153	0.631	0.6502	0.6657	0.6778	0.6889	0.7056	0.7169	0.7288	0.7382	0.7495	0.7635	0.7714	0.7851	0.7947	0.8035	0.8113	0.8217	0.8315	0.8422	0.8574	0.8649	0.8764	0.8867	0.8977	0.9084	0.9202
B4	0.2332	0.1894	0.1916	0.2006	0.2159	0.2359	0.2613	0.2905	0.3227	0.3564	0.3858	0.4114	0.4271	0.4453	0.4634	0.4819	0.4989	0.5193	0.5406	0.5644	0.587	0.6092	0.6301	0.6508	0.6738	0.6914	0.7098	0.7256	0.7437	0.7562	0.7698	0.7836	0.8003	0.8123	0.8246	0.8411	0.8525	0.8652	0.8739	0.885	0.898	0.9065	0.9179	0.9265	0.936	0.9448	0.9533	0.9609	0.9694
B5	0.2311	0.1823	0.1852	0.1943	0.2108	0.2323	0.2585	0.2857	0.3179	0.3516	0.3819	0.4104	0.43	0.4469	0.4646	0.482	0.4984	0.5175	0.5358	0.5566	0.577	0.5992	0.6193	0.6376	0.6619	0.6794	0.6937	0.7112	0.7291	0.7376	0.7478	0.7614	0.777	0.7853	0.7938	0.8087	0.8176	0.8287	0.836	0.845	0.8591	0.8663	0.8757	0.887	0.8928	0.9046	0.9142	0.9204	0.93
B6	0.2352	0.1828	0.1857	0.1929	0.2047	0.2227	0.2461	0.2743	0.3049	0.3369	0.3673	0.3946	0.4164	0.436	0.4587	0.4786	0.497	0.5167	0.5347	0.5523	0.5689	0.5861	0.6026	0.6186	0.6401	0.6568	0.6744	0.6854	0.7005	0.7172	0.7342	0.745	0.7509	0.7686	0.7809	0.7902	0.8045	0.816	0.8177	0.833	0.842	0.8567	0.8603	0.8696	0.8768	0.8855	0.8948	0.9037	0.911
B7	0.2229	0.1782	0.1818	0.1906	0.2028	0.2198	0.2419	0.2675	0.2987	0.3326	0.3671	0.3942	0.4119	0.4289	0.4482	0.4652	0.4798	0.497	0.5154	0.5334	0.5508	0.568	0.5858	0.6015	0.6203	0.6365	0.6499	0.6639	0.679	0.6894	0.702	0.7131	0.7214	0.7346	0.7447	0.7581	0.7636	0.7774	0.7864	0.7958	0.8039	0.8126	0.8242	0.8311	0.841	0.8507	0.8567	0.8643	0.867
B8	0.229	0.1828	0.186	0.1925	0.2056	0.2241	0.2473	0.274	0.3031	0.3352	0.3653	0.3936	0.416	0.4352	0.4545	0.4753	0.4935	0.5133	0.5328	0.5523	0.5711	0.5904	0.6092	0.6263	0.6474	0.6644	0.6814	0.6947	0.7116	0.7276	0.7424	0.7542	0.7652	0.7822	0.7931	0.8038	0.8179	0.8303	0.8363	0.85	0.8608	0.8735	0.8807	0.8901	0.8991	0.9068	0.9176	0.9267	0.9334
B9	0.225	0.1801	0.1829	0.1875	0.1985	0.2139	0.2333	0.2566	0.283	0.3115	0.3398	0.3656	0.3833	0.3976	0.4113	0.4253	0.4382	0.4513	0.463	0.4762	0.4882	0.5044	0.5164	0.5318	0.5416	0.5569	0.5713	0.5819	0.5935	0.6069	0.6198	0.6324	0.6438	0.6626	0.6764	0.6897	0.7051	0.7204	0.7249	0.7419	0.7539	0.7708	0.7773	0.7884	0.7994	0.8111	0.8231	0.8357	0.844
B10	0.232	0.189	0.194	0.1998	0.2135	0.2335	0.2578	0.2858	0.316	0.3477	0.3774	0.4048	0.4263	0.4453	0.4644	0.4851	0.504	0.5243	0.5435	0.5634	0.5823	0.6015	0.6204	0.6373	0.6588	0.678	0.6963	0.7081	0.7252	0.7422	0.7572	0.7683	0.779	0.7954	0.8075	0.8169	0.8293	0.8415	0.8463	0.8592	0.8683	0.8805	0.8863	0.893	0.9024	0.9097	0.918	0.9258	0.933
B11	0.2212	0.1815	0.1854	0.1888	0.1977	0.214	0.2348	0.2591	0.2869	0.3163	0.3436	0.3691	0.3872	0.4046	0.4218	0.4406	0.4563	0.4771	0.4946	0.5161	0.5366	0.5569	0.5753	0.5916	0.6132	0.631	0.6478	0.6541	0.6682	0.6866	0.7026	0.7149	0.7223	0.7393	0.7514	0.7592	0.7721	0.7834	0.7854	0.8018	0.8105	0.8241	0.8287	0.838	0.8439	0.8522	0.8616	0.8688	0.8764
C1	0.1267	0.0878	0.0875	0.0875	0.0874	0.0874	0.0875	0.0875	0.0874	0.0874	0.0874	0.0875	0.0875	0.0874	0.0874	0.0874	0.0875	0.0874	0.0874	0.0874	0.0875	0.0875	0.0875	0.0874	0.0877	0.0877	0.0882	0.0881	0.0883	0.0881	0.0883	0.0882	0.0888	0.0887	0.0888	0.0887	0.0887	0.0888	0.0891	0.0899	0.0905	0.0914	0.0932	0.0943	0.0949	0.0966	0.0972	0.0999	0.1042
C2	0.2168	0.1835	0.1859	0.1956	0.2109	0.2295	0.2527	0.2796	0.3098	0.3413	0.3683	0.3913	0.4072	0.422	0.4383	0.4541	0.4687	0.4859	0.5036	0.5223	0.5412	0.56	0.58	0.5997	0.6228	0.6416	0.6605	0.6743	0.6948	0.7119	0.7297	0.7431	0.7551	0.769	0.7834	0.7953	0.81	0.8206	0.8185	0.8337	0.8462	0.862	0.8621	0.8745	0.878	0.8879	0.8983	0.9094	0.9131
C3	0.227	0.1782	0.1821	0.1925	0.2077	0.2271	0.2502	0.2779	0.3074	0.3397	0.3671	0.3906	0.4052	0.4164	0.4283	0.4417	0.4537	0.471	0.4885	0.5072	0.5255	0.5438	0.5636	0.5813	0.603	0.6212	0.6356	0.6501	0.6692	0.6845	0.699	0.7123	0.7259	0.7388	0.7515	0.7661	0.7808	0.7931	0.8032	0.8184	0.8314	0.8453	0.8573	0.8698	0.8795	0.8918	0.9031	0.9144	0.9241
C4	0.2398	0.1879	0.1916	0.2006	0.2165	0.2377	0.2628	0.2911	0.3218	0.3552	0.3863	0.4141	0.4353	0.4558	0.4776	0.4996	0.5186	0.5407	0.5631	0.5846	0.6054	0.6258	0.6455	0.6628	0.6847	0.7024	0.7164	0.7299	0.7467	0.7602	0.7733	0.7851	0.7949	0.8077	0.8181	0.8304	0.8428	0.8537	0.8565	0.8686	0.8785	0.8882	0.8952	0.9053	0.9098	0.9179	0.9277	0.9339	0.9409
C5	0.2415	0.1819	0.1848	0.1938	0.2089	0.2316	0.2529	0.2799	0.3111	0.3423	0.3727	0.4006	0.426	0.4409	0.4576	0.473	0.4904	0.5076	0.5261	0.548	0.5677	0.5871	0.6051	0.6223	0.6406	0.6584	0.6739	0.6892	0.7066	0.7183	0.7294	0.7423	0.7566	0.768	0.7792	0.7938	0.8043	0.8152	0.823	0.8333	0.8442	0.8535	0.8632	0.8708	0.8804	0.8904	0.897	0.9027	0.9107
C6	0.2335	0.1804	0.1838	0.1913	0.2054	0.2248	0.2479	0.2746	0.3037	0.3357	0.3663	0.3948	0.4177	0.4358	0.4558	0.4767	0.4962	0.5165	0.5363	0.5565	0.5769	0.5975	0.6149	0.6327	0.6555	0.6736	0.6882	0.7018	0.7179	0.7341	0.7492	0.7611	0.7713	0.7831	0.7973	0.8109	0.8236	0.835	0.8342	0.8499	0.8608	0.8728	0.8782	0.891	0.8942	0.9055	0.9157	0.926	0.9323
C7	0.228	0.1769	0.18	0.187	0.201	0.2233	0.2436	0.2697	0.3002	0.3323	0.3663	0.3955	0.4187	0.436	0.4559	0.4728	0.4902	0.5104	0.5299	0.5499	0.5708	0.5906	0.6065	0.6247	0.6441	0.6618	0.6752	0.6909	0.7096	0.723	0.7359	0.7476	0.759	0.7712	0.7813	0.7961	0.8075	0.8188	0.8266	0.8323	0.8451	0.8526	0.8633	0.8708	0.8777	0.8884	0.896	0.9086	0.9147
C8	0.2357	0.1861	0.1919	0.2	0.2161	0.2392	0.2668	0.298	0.331	0.3623	0.3917	0.4186	0.4406	0.4599	0.4797	0.4993	0.5181	0.5375	0.5568	0.5767	0.5969	0.6167	0.6349	0.6534	0.6736	0.6929	0.7085	0.7248	0.7444	0.7617	0.7754	0.7897	0.8028	0.817	0.8298	0.8433	0.8559	0.8669	0.8747	0.8846	0.8956	0.9048	0.9143	0.9234	0.9289	0.9364	0.9454	0.9525	0.9589
C9	0.2294	0.1814	0.1881	0.1952	0.212	0.2338	0.2588	0.2888	0.322	0.3539	0.3835	0.41	0.4303	0.4487	0.4671	0.4853	0.5021	0.519	0.5365	0.5562	0.5741	0.5919	0.6088	0.6263	0.644	0.6624	0.6769	0.6926	0.7125	0.7275	0.7399	0.7538	0.7675	0.7801	0.7917	0.8059	0.8194	0.8322	0.8412	0.852	0.8649	0.8737	0.8841	0.8935	0.9	0.9067	0.9153	0.9212	0.9263
C10	0.2318	0.1874	0.1919	0.1974	0.2087	0.226	0.247	0.2701	0.2959	0.3221	0.3489	0.3723	0.393	0.4091	0.4255	0.4437	0.4622	0.4835	0.5045	0.5267	0.5469	0.5697	0.59	0.6093	0.6294	0.6488	0.665	0.6779	0.6977	0.7127	0.7269	0.7407	0.7533	0.7651	0.7769	0.7884	0.7997	0.8096	0.8189	0.829	0.8376	0.8475	0.8561	0.865	0.8725	0.8804	0.8898	0.8966	0.9041
C11	0.2235	0.1815	0.1852	0.1897	0.2006	0.2174	0.2361	0.2593	0.2863	0.3147	0.3423	0.368	0.3883	0.4044	0.4228	0.4414	0.4585	0.4786	0.4989	0.5186	0.5385	0.5573	0.5727	0.5895	0.6066	0.6251	0.638	0.6459	0.6637	0.6793	0.6918	0.7008	0.7116	0.7225	0.7328	0.7431	0.7551	0.7631	0.763	0.7771	0.7854	0.7992	0.8003	0.8107	0.8159	0.8255	0.8349	0.8465	0.8507
D1	0.1494	0.0884	0.0885	0.0885	0.0886	0.0885	0.0886	0.0886	0.0887	0.0887	0.0887	0.0887	0.0889	0.0888	0.0889	0.0889	0.0889	0.0889	0.0889	0.089	0.0891	0.0889	0.089	0.089	0.0889	0.089	0.089	0.089	0.089	0.089	0.089	0.089	0.089	0.089	0.089	0.089	0.089	0.089	0.089	0.089	0.089	0.089	0.0892	0.0892	0.0892	0.0892	0.0894	0.0894	0.0895
D2	0.2359	0.1877	0.1905	0.1991	0.2138	0.2333	0.2581	0.2869	0.3185	0.3503	0.3802	0.4046	0.422	0.4381	0.4549	0.4713	0.4886	0.5087	0.5286	0.5509	0.572	0.5935	0.6146	0.6347	0.6578	0.677	0.6943	0.7067	0.7274	0.7411	0.757	0.7693	0.7817	0.7951	0.8094	0.8211	0.834	0.8474	0.8499	0.8634	0.8767	0.8859	0.8972	0.9055	0.9149	0.9227	0.9338	0.9414	0.9457
D3	0.2334	0.1835	0.1872	0.1953	0.2108	0.2298	0.2535	0.2822	0.3134	0.3467	0.3754	0.4022	0.4193	0.4368	0.4555	0.4746	0.4926	0.5146	0.5342	0.555	0.5714	0.588	0.6043	0.6177	0.6344	0.6486	0.6604	0.6718	0.6864	0.6966	0.7113	0.7237	0.7324	0.7459	0.7559	0.7675	0.7799	0.7937	0.7948	0.8099	0.8204	0.8321	0.842	0.8519	0.8608	0.8697	0.8803	0.8879	0.8959
D4	0.2457	0.186	0.1883	0.1966	0.2117	0.2324	0.2572	0.2856	0.3177	0.3505	0.3816	0.41	0.4306	0.4499	0.4704	0.4902	0.5082	0.5287	0.5493	0.5727	0.5945	0.6176	0.6391	0.6598	0.6814	0.6999	0.7172	0.7336	0.7531	0.7668	0.7796	0.7939	0.8083	0.8209	0.8319	0.8465	0.8595	0.8735	0.8819	0.8931	0.9044	0.913	0.9249	0.9335	0.9424	0.9507	0.9598	0.9669	0.9744
D5	0.2283	0.1647	0.1679	0.1749	0.1878	0.2056	0.2257	0.2504	0.2779	0.3087	0.3411	0.3662	0.3916	0.4129	0.4301	0.4508	0.4683	0.4884	0.5077	0.527	0.5476	0.563	0.5838	0.6013	0.6162	0.6325	0.6479	0.6551	0.6712	0.684	0.6983	0.7067	0.7174	0.7304	0.743	0.7513	0.7669	0.7764	0.7717	0.7849	0.7967	0.8106	0.8121	0.8218	0.8256	0.8358	0.8447	0.855	0.8573
D6	0.2374	0.1784	0.1817	0.1896	0.2016	0.2166	0.2365	0.2586	0.2833	0.3118	0.3378	0.361	0.377	0.3884	0.401	0.413	0.4246	0.4371	0.4486	0.4616	0.4743	0.4868	0.4972	0.5099	0.5208	0.5321	0.5437	0.5555	0.5668	0.5776	0.5884	0.5985	0.6088	0.6184	0.6279	0.637	0.6466	0.6556	0.6638	0.6697	0.6778	0.6844	0.6922	0.6986	0.7058	0.7122	0.7189	0.725	0.7307
D7	0.2288	0.173	0.1783	0.1852	0.2007	0.22	0.2411	0.2627	0.2901	0.317	0.3434	0.3664	0.3818	0.3925	0.4031	0.4129	0.4225	0.4319	0.4414	0.4531	0.4612	0.4717	0.4797	0.4911	0.4998	0.5057	0.5154	0.5246	0.5327	0.5395	0.5466	0.5529	0.5591	0.5653	0.5721	0.5794	0.5845	0.5912	0.5958	0.6024	0.6089	0.6132	0.6188	0.6243	0.6294	0.6338	0.6382	0.6429	0.6471
D8	0.2355	0.1832	0.1859	0.1931	0.208	0.2266	0.2499	0.2767	0.3071	0.3397	0.3698	0.3986	0.4205	0.4397	0.458	0.4775	0.4958	0.5147	0.5338	0.5531	0.572	0.5921	0.6096	0.6278	0.6466	0.6637	0.6806	0.6932	0.7108	0.7296	0.7471	0.7576	0.7674	0.7838	0.7975	0.8052	0.8229	0.8352	0.8392	0.8511	0.8603	0.8735	0.8822	0.8915	0.8975	0.9071	0.9168	0.9248	0.9338
D9	0.2267	0.1797	0.1829	0.1907	0.2052	0.2262	0.2466	0.2747	0.3027	0.3341	0.3636	0.3917	0.4141	0.431	0.448	0.4655	0.4809	0.4977	0.5136	0.5314	0.5482	0.566	0.5814	0.5985	0.6137	0.629	0.6449	0.6589	0.6783	0.6925	0.7082	0.7205	0.7348	0.7492	0.7615	0.7756	0.7894	0.8039	0.814	0.8244	0.8378	0.8478	0.8579	0.8686	0.8759	0.8843	0.893	0.8999	0.9087
D10	0.2316	0.1849	0.1907	0.1962	0.2074	0.225	0.247	0.2735	0.3029	0.3333	0.3645	0.3937	0.417	0.4361	0.4564	0.4754	0.495	0.5158	0.538	0.5588	0.5787	0.5983	0.6163	0.6354	0.6532	0.6693	0.685	0.6969	0.7171	0.7332	0.7488	0.7617	0.7747	0.7875	0.7997	0.8076	0.8216	0.8332	0.8426	0.8527	0.8636	0.8738	0.8823	0.8924	0.8998	0.9076	0.9147	0.9228	0.9296
D11	0.2211	0.1823	0.1876	0.1923	0.2025	0.2188	0.2404	0.2666	0.2953	0.3276	0.3576	0.3854	0.4058	0.4217	0.4382	0.4526	0.4672	0.4844	0.5012	0.5181	0.5347	0.5508	0.5654	0.5803	0.5961	0.6096	0.624	0.6303	0.6457	0.6584	0.6733	0.6821	0.6905	0.7041	0.7154	0.7233	0.7355	0.7464	0.7489	0.7613	0.7677	0.7814	0.783	0.7944	0.7984	0.8075	0.8172	0.8282	0.8327
E1	0.1325	0.0867	0.0867	0.0866	0.0866	0.0866	0.0866	0.0865	0.0866	0.0866	0.0866	0.0866	0.0867	0.0866	0.0867	0.0866	0.0867	0.0867	0.0867	0.0867	0.0868	0.0867	0.0867	0.0867	0.0867	0.0867	0.0868	0.0868	0.0868	0.0868	0.0868	0.0868	0.0868	0.0868	0.0868	0.0868	0.0869	0.0869	0.0869	0.0868	0.0869	0.0868	0.087	0.087	0.087	0.0869	0.087	0.087	0.0869
E2	0.2361	0.1867	0.1887	0.1937	0.2058	0.2232	0.2452	0.2715	0.3013	0.3314	0.3592	0.3842	0.4008	0.4145	0.4294	0.4424	0.4554	0.4707	0.4853	0.5011	0.5179	0.5333	0.551	0.5696	0.5883	0.6064	0.6236	0.6397	0.6592	0.6753	0.6935	0.7086	0.7217	0.7374	0.7509	0.7611	0.774	0.7878	0.7924	0.8091	0.8193	0.8336	0.8418	0.8505	0.8605	0.8662	0.879	0.8907	0.8932
E3	0.2554	0.1822	0.1841	0.1894	0.2004	0.2175	0.2373	0.2626	0.2919	0.3232	0.3507	0.3748	0.3896	0.4003	0.412	0.4232	0.4335	0.4469	0.4586	0.4723	0.4855	0.4971	0.5131	0.5286	0.5428	0.5595	0.5723	0.5857	0.6031	0.6136	0.6269	0.637	0.6465	0.6586	0.67	0.6815	0.6924	0.7058	0.7093	0.7259	0.738	0.7532	0.7599	0.773	0.7811	0.7889	0.8021	0.8114	0.819
E4	0.2526	0.1835	0.1859	0.1947	0.2105	0.2307	0.2547	0.2835	0.3155	0.3489	0.3785	0.4049	0.4244	0.4418	0.4612	0.4784	0.495	0.5184	0.5413	0.5631	0.5867	0.6079	0.6327	0.6522	0.6764	0.6952	0.711	0.7225	0.7443	0.7576	0.7715	0.7844	0.7974	0.8119	0.8214	0.8348	0.8463	0.8602	0.8634	0.8776	0.8871	0.899	0.9101	0.9168	0.9289	0.9329	0.9451	0.9533	0.9579
E5	0.2431	0.173	0.1759	0.1833	0.1976	0.2156	0.2375	0.2639	0.2945	0.3274	0.3562	0.3834	0.4049	0.4214	0.4398	0.4574	0.4739	0.4937	0.5135	0.5334	0.554	0.5744	0.5997	0.6159	0.6389	0.6565	0.6735	0.6821	0.7045	0.7177	0.7297	0.7429	0.7566	0.7712	0.7814	0.7955	0.8066	0.8196	0.8208	0.8365	0.8469	0.8584	0.8685	0.876	0.8877	0.8914	0.904	0.9145	0.9195
E6	0.2467	0.1878	0.1914	0.1967	0.2103	0.2291	0.2524	0.281	0.3119	0.3438	0.3736	0.3995	0.4183	0.4362	0.4555	0.4732	0.4895	0.5095	0.5279	0.5472	0.5688	0.5866	0.6074	0.6241	0.6447	0.663	0.6776	0.6871	0.7058	0.7207	0.7364	0.7496	0.7592	0.7756	0.7874	0.799	0.8125	0.8222	0.8236	0.8407	0.8468	0.8651	0.8697	0.8769	0.8864	0.8918	0.9042	0.9168	0.9209
E7	0.2405	0.1841	0.1889	0.1941	0.2069	0.224	0.2457	0.2718	0.3017	0.336	0.3696	0.3986	0.4179	0.4353	0.4538	0.4705	0.4863	0.5065	0.525	0.5403	0.5601	0.5726	0.5927	0.6084	0.6249	0.6418	0.6533	0.6627	0.6787	0.6909	0.7038	0.7159	0.7308	0.7428	0.7518	0.7666	0.7766	0.7887	0.7929	0.8062	0.8143	0.8334	0.8394	0.8463	0.8569	0.8619	0.8753	0.8859	0.8918
E8	0.2428	0.1827	0.1861	0.1913	0.2026	0.2196	0.24	0.2646	0.2933	0.3226	0.3506	0.3768	0.3956	0.4125	0.4315	0.4478	0.4653	0.4855	0.5063	0.5274	0.5496	0.57	0.593	0.6116	0.6333	0.6531	0.6696	0.6824	0.7017	0.7195	0.7353	0.7495	0.7592	0.7774	0.7891	0.8011	0.8159	0.8274	0.8362	0.8488	0.8574	0.8725	0.8847	0.8885	0.9038	0.9075	0.9211	0.931	0.9373
E9	0.2222	0.1781	0.1812	0.1863	0.1965	0.212	0.2306	0.254	0.2801	0.3106	0.3398	0.3662	0.3839	0.4001	0.4171	0.4328	0.4451	0.4632	0.479	0.4942	0.5128	0.5296	0.5473	0.5628	0.5813	0.5983	0.6118	0.6226	0.6372	0.6495	0.6652	0.6779	0.6867	0.7031	0.7131	0.7231	0.7351	0.7453	0.7465	0.7631	0.7685	0.787	0.7887	0.7955	0.8039	0.8112	0.8215	0.8353	0.8374
E10	0.2331	0.1848	0.1887	0.193	0.2034	0.2206	0.2417	0.2666	0.2954	0.3258	0.3563	0.3831	0.4038	0.4232	0.4458	0.4666	0.4858	0.5091	0.531	0.55	0.5718	0.5909	0.6138	0.6307	0.6521	0.6711	0.6865	0.6966	0.716	0.7318	0.7475	0.7604	0.7711	0.7877	0.8	0.8083	0.8223	0.8324	0.8399	0.8528	0.8602	0.8743	0.8831	0.886	0.9001	0.9044	0.9152	0.9255	0.9282
E11	0.2185	0.1808	0.1841	0.1873	0.1963	0.2111	0.2303	0.2535	0.2799	0.3087	0.3347	0.3564	0.3704	0.3841	0.3996	0.4111	0.4228	0.4378	0.4519	0.4666	0.4869	0.5037	0.5229	0.5378	0.56	0.5792	0.5958	0.6059	0.622	0.6374	0.655	0.6682	0.6764	0.6933	0.7053	0.7145	0.7282	0.7397	0.742	0.7583	0.7654	0.7808	0.784	0.7938	0.8002	0.8086	0.8212	0.8347	0.838
F1	0.1201	0.0865	0.0865	0.0865	0.0864	0.0864	0.0864	0.0864	0.0864	0.0862	0.0864	0.0863	0.0864	0.0863	0.0865	0.0864	0.0864	0.0863	0.0864	0.0863	0.0863	0.0863	0.0864	0.0864	0.0864	0.0865	0.0865	0.0864	0.0865	0.0864	0.0865	0.0865	0.0864	0.0865	0.0865	0.0865	0.0865	0.0865	0.0865	0.0865	0.0865	0.0865	0.0867	0.0865	0.0865	0.0865	0.0866	0.0866	0.0865
F2	0.2359	0.1874	0.1886	0.193	0.2037	0.2205	0.2412	0.2651	0.2937	0.3206	0.3491	0.3731	0.3881	0.4012	0.4155	0.4269	0.4385	0.4522	0.4663	0.48	0.4948	0.5093	0.5278	0.5433	0.5618	0.5781	0.5947	0.6089	0.6267	0.6441	0.6625	0.6782	0.6921	0.7075	0.7231	0.7366	0.7498	0.7631	0.7708	0.7851	0.7963	0.8077	0.817	0.8258	0.8319	0.8419	0.8499	0.8599	0.8653
F3	0.2481	0.1816	0.1848	0.1902	0.2002	0.2148	0.2343	0.2582	0.2871	0.317	0.3483	0.3753	0.3912	0.4034	0.4183	0.4318	0.4444	0.4592	0.4752	0.4906	0.5079	0.5238	0.5426	0.557	0.5762	0.593	0.6062	0.6171	0.6318	0.6414	0.6542	0.6649	0.6734	0.685	0.6953	0.7072	0.718	0.7295	0.7319	0.7464	0.7563	0.7678	0.7733	0.7829	0.7892	0.8005	0.8124	0.8228	0.83
F4	0.2524	0.1827	0.1868	0.1943	0.2097	0.2279	0.2513	0.2803	0.3097	0.3419	0.3779	0.4057	0.4268	0.4463	0.4667	0.4866	0.504	0.5261	0.5489	0.5679	0.5888	0.6096	0.6326	0.6498	0.6714	0.6896	0.7043	0.7174	0.7366	0.7496	0.763	0.7752	0.7857	0.802	0.8113	0.8235	0.8347	0.8458	0.8509	0.8648	0.8741	0.884	0.8922	0.8978	0.9065	0.915	0.923	0.932	0.9372
F5	0.2426	0.1762	0.1799	0.1872	0.2014	0.2166	0.2353	0.2581	0.2848	0.3138	0.3422	0.37	0.3894	0.4055	0.4223	0.4393	0.4524	0.4722	0.4902	0.5057	0.5237	0.5431	0.5642	0.5785	0.5973	0.6128	0.627	0.638	0.6533	0.6657	0.6798	0.6884	0.6982	0.711	0.7207	0.732	0.7419	0.752	0.7496	0.7651	0.7738	0.7885	0.7888	0.7963	0.8011	0.8122	0.8179	0.8316	0.8324
F6	0.2493	0.1798	0.1838	0.1905	0.2029	0.2212	0.2438	0.2702	0.298	0.329	0.3602	0.3898	0.413	0.4316	0.4511	0.4691	0.4874	0.5078	0.5307	0.5517	0.5737	0.5945	0.6174	0.6358	0.6562	0.6742	0.6907	0.7073	0.7248	0.7392	0.7527	0.7674	0.781	0.7944	0.8059	0.8194	0.8307	0.843	0.8545	0.8651	0.8752	0.8847	0.8983	0.9045	0.9155	0.9228	0.9305	0.939	0.9463
F7	0.2319	0.1787	0.1813	0.1861	0.1973	0.2125	0.2308	0.2523	0.2787	0.3095	0.3375	0.3647	0.3829	0.3969	0.4115	0.4242	0.4357	0.448	0.4614	0.4728	0.4883	0.5016	0.516	0.5272	0.541	0.5536	0.5659	0.5759	0.5885	0.6008	0.6131	0.6253	0.6369	0.6512	0.6617	0.6764	0.6881	0.6992	0.7048	0.7206	0.7334	0.7464	0.7599	0.7653	0.7727	0.7839	0.7995	0.8072	0.8154
F8	0.2488	0.1822	0.1867	0.1925	0.2046	0.2217	0.2428	0.2682	0.2965	0.3266	0.3556	0.3836	0.4049	0.4211	0.4394	0.4561	0.471	0.488	0.506	0.5235	0.5417	0.5609	0.5817	0.5968	0.6167	0.6344	0.6506	0.6633	0.6801	0.6961	0.712	0.7228	0.7321	0.7502	0.7621	0.7742	0.7886	0.8004	0.8019	0.82	0.8272	0.8438	0.8486	0.8563	0.8627	0.8757	0.8843	0.8986	0.9012
F9	0.2436	0.1866	0.1897	0.1956	0.2074	0.2215	0.2397	0.2623	0.2879	0.3161	0.3459	0.3732	0.3943	0.4088	0.4251	0.4407	0.4579	0.4705	0.4895	0.503	0.519	0.5358	0.554	0.5669	0.5859	0.6012	0.615	0.6247	0.6386	0.6506	0.6641	0.6744	0.6828	0.6955	0.7049	0.716	0.7261	0.736	0.7383	0.7522	0.761	0.7732	0.7751	0.7832	0.7889	0.7983	0.8056	0.8178	0.8193
F10	0.2436	0.185	0.1897	0.1947	0.2068	0.225	0.2477	0.2732	0.3012	0.3306	0.3608	0.3861	0.4053	0.4209	0.4386	0.4561	0.4726	0.4916	0.5125	0.5312	0.5515	0.5715	0.5932	0.6086	0.6303	0.6479	0.665	0.6754	0.6927	0.7092	0.7258	0.7382	0.7463	0.7643	0.7784	0.7871	0.8012	0.8117	0.8135	0.8307	0.8375	0.8546	0.8581	0.8635	0.8739	0.8832	0.8931	0.9062	0.9071
F11	0.2259	0.1813	0.184	0.188	0.1981	0.2151	0.235	0.2592	0.2872	0.3164	0.3464	0.3726	0.3915	0.4055	0.4208	0.4329	0.4435	0.4557	0.4695	0.4805	0.496	0.5094	0.5261	0.5397	0.5576	0.5741	0.5923	0.6055	0.6238	0.6454	0.6655	0.6805	0.6928	0.7103	0.7241	0.7375	0.7519	0.7654	0.7679	0.786	0.7955	0.8108	0.816	0.8274	0.8356	0.8453	0.8569	0.8698	0.8723
G1	0.1238	0.0861	0.0862	0.0862	0.0861	0.086	0.0861	0.0859	0.0859	0.0857	0.0859	0.0859	0.0858	0.0858	0.086	0.0859	0.0858	0.0859	0.0858	0.0857	0.0858	0.0857	0.0859	0.0858	0.086	0.086	0.086	0.0859	0.0859	0.086	0.0858	0.0859	0.0858	0.0858	0.086	0.0859	0.0859	0.0861	0.0859	0.086	0.0861	0.086	0.0861	0.0861	0.0859	0.086	0.086	0.0859	0.0859
G2	0.2609	0.1885	0.1906	0.1984	0.2109	0.2279	0.2498	0.2742	0.303	0.3313	0.3605	0.3841	0.3992	0.4124	0.4278	0.4433	0.4543	0.4724	0.4904	0.5061	0.5242	0.5424	0.5644	0.5825	0.6054	0.6232	0.6403	0.6517	0.6705	0.6855	0.7022	0.7143	0.7255	0.7407	0.7534	0.7664	0.7773	0.7878	0.7865	0.8024	0.8126	0.8281	0.8281	0.8378	0.8406	0.8503	0.8588	0.8693	0.8704
G3	0.2416	0.1897	0.1924	0.199	0.2129	0.2328	0.2572	0.283	0.3139	0.3431	0.3724	0.3963	0.4123	0.4247	0.4388	0.4533	0.4645	0.4806	0.4968	0.5117	0.53	0.5477	0.5679	0.585	0.6059	0.6238	0.6388	0.6517	0.6676	0.6799	0.692	0.7026	0.7124	0.7248	0.7343	0.7468	0.7563	0.7684	0.7658	0.7817	0.7894	0.8024	0.8095	0.8207	0.8279	0.8387	0.8501	0.8613	0.8696
G4	0.2329	0.1817	0.1842	0.1901	0.2031	0.2215	0.2446	0.2709	0.3019	0.3336	0.3672	0.3968	0.4183	0.4374	0.458	0.4779	0.4953	0.5172	0.5401	0.5593	0.5819	0.6041	0.6284	0.6479	0.6703	0.6886	0.7057	0.7198	0.7383	0.753	0.7656	0.7786	0.7918	0.8053	0.8154	0.8308	0.8421	0.8558	0.8621	0.8733	0.8841	0.895	0.9059	0.9141	0.9227	0.932	0.9408	0.9478	0.9559
G5	0.2312	0.1757	0.1802	0.1875	0.2015	0.2208	0.2441	0.2698	0.2978	0.3295	0.358	0.3832	0.4034	0.4159	0.4308	0.4458	0.4575	0.4748	0.4924	0.5074	0.5268	0.545	0.5668	0.5829	0.6012	0.617	0.6307	0.6415	0.6573	0.67	0.6833	0.6944	0.7059	0.7206	0.735	0.7519	0.7647	0.7775	0.7731	0.7904	0.7991	0.8144	0.8145	0.8233	0.8283	0.8377	0.8459	0.8569	0.8612
G6	0.2152	0.1772	0.182	0.1864	0.1994	0.2177	0.2397	0.2659	0.2947	0.3268	0.3593	0.3891	0.4115	0.4295	0.448	0.467	0.484	0.5032	0.5246	0.5445	0.566	0.5878	0.6088	0.628	0.6493	0.6695	0.686	0.6994	0.7177	0.7338	0.7479	0.7615	0.7722	0.7885	0.7995	0.8137	0.826	0.8384	0.841	0.8553	0.8652	0.8796	0.8873	0.8964	0.9031	0.9128	0.9224	0.9332	0.9395
G7	0.216	0.1776	0.1842	0.1893	0.2013	0.2192	0.2419	0.2681	0.2994	0.3318	0.3692	0.3974	0.4155	0.4298	0.442	0.4567	0.471	0.4894	0.502	0.5164	0.5328	0.5512	0.5689	0.5839	0.6023	0.6193	0.6348	0.6466	0.6613	0.6739	0.6886	0.7012	0.713	0.7277	0.7422	0.7585	0.7687	0.7826	0.786	0.8032	0.8149	0.828	0.8314	0.8468	0.8504	0.8625	0.872	0.8844	0.8892
G8	0.2261	0.1841	0.1874	0.1919	0.2013	0.2164	0.2351	0.2562	0.2807	0.3055	0.3319	0.3572	0.3758	0.3891	0.403	0.4152	0.4272	0.4395	0.452	0.4639	0.4773	0.4909	0.5044	0.5168	0.5293	0.5423	0.5544	0.5653	0.5763	0.5882	0.5987	0.6087	0.6182	0.6287	0.638	0.6473	0.656	0.6645	0.6717	0.6804	0.688	0.6958	0.7031	0.7105	0.7173	0.723	0.7302	0.7362	0.7428
G9	0.227	0.1797	0.1828	0.1872	0.1965	0.212	0.23	0.2518	0.277	0.3033	0.331	0.3566	0.3753	0.3877	0.3997	0.4107	0.4216	0.434	0.4471	0.4584	0.4707	0.4837	0.4961	0.5077	0.5185	0.5294	0.54	0.5489	0.5587	0.5672	0.5757	0.5833	0.5909	0.5987	0.6057	0.6122	0.6187	0.6248	0.63	0.6363	0.6419	0.6486	0.652	0.6572	0.6614	0.6665	0.6706	0.675	0.679
G10	0.2401	0.1832	0.1875	0.1987	0.2019	0.2221	0.2373	0.2643	0.2924	0.324	0.3529	0.378	0.3988	0.4146	0.4326	0.4502	0.4665	0.4849	0.5049	0.5226	0.5408	0.5609	0.5797	0.5958	0.6179	0.6369	0.6528	0.6647	0.6809	0.6977	0.7145	0.7277	0.7383	0.7548	0.7676	0.7791	0.7913	0.8031	0.8043	0.8211	0.83	0.846	0.8477	0.8581	0.8645	0.8761	0.885	0.8988	0.9034
G11	0.2229	0.1775	0.182	0.1858	0.1949	0.2109	0.2307	0.2542	0.2826	0.3128	0.3434	0.3723	0.3935	0.4075	0.4219	0.4352	0.4474	0.462	0.4766	0.49	0.5053	0.5215	0.5385	0.5539	0.5757	0.5946	0.6115	0.6228	0.6383	0.6544	0.6713	0.6844	0.6961	0.7125	0.7257	0.7377	0.7504	0.7627	0.7635	0.7796	0.7897	0.8044	0.8075	0.8209	0.8248	0.8356	0.846	0.8567	0.8614
H1	0.0845	0.0864	0.0865	0.0865	0.0864	0.0864	0.0865	0.0866	0.0865	0.0865	0.0867	0.0867	0.0867	0.0867	0.0868	0.0868	0.0868	0.0867	0.0868	0.0866	0.0869	0.0868	0.0869	0.0869	0.0869	0.0868	0.0868	0.0869	0.0869	0.0868	0.0869	0.0869	0.0868	0.0869	0.0869	0.0869	0.0868	0.0869	0.0869	0.0868	0.0868	0.0868	0.0869	0.0869	0.0868	0.0868	0.087	0.0868	0.0869
H2	0.2196	0.1884	0.1895	0.1938	0.2047	0.2222	0.2454	0.2719	0.3021	0.3333	0.3647	0.3876	0.401	0.4123	0.4256	0.4379	0.4495	0.464	0.4803	0.496	0.5137	0.5323	0.5487	0.5648	0.5846	0.6052	0.6242	0.6377	0.6555	0.6698	0.684	0.695	0.7055	0.719	0.7288	0.7427	0.7534	0.766	0.7651	0.7781	0.7856	0.7938	0.8	0.8111	0.8134	0.8267	0.8347	0.8351	0.8428
H3	0.206	0.1809	0.1849	0.191	0.2048	0.2233	0.2471	0.2736	0.3035	0.3353	0.3648	0.3864	0.3981	0.4072	0.4185	0.4301	0.4382	0.4511	0.467	0.4791	0.494	0.509	0.5263	0.5398	0.5601	0.5755	0.5876	0.5978	0.6102	0.6195	0.6314	0.6382	0.6484	0.6586	0.6697	0.6809	0.6835	0.6959	0.69	0.7064	0.7138	0.726	0.7224	0.7368	0.7375	0.7496	0.7587	0.7679	0.7695
H4	0.2077	0.1825	0.1864	0.1934	0.2055	0.2231	0.2443	0.2685	0.2964	0.3264	0.3556	0.3833	0.4017	0.4179	0.4344	0.4492	0.4637	0.4796	0.4975	0.5121	0.5292	0.5466	0.5626	0.5767	0.5934	0.6104	0.6281	0.6429	0.6584	0.6749	0.6917	0.7054	0.7176	0.7339	0.7445	0.7592	0.7694	0.7814	0.7841	0.7948	0.8045	0.8142	0.822	0.8321	0.839	0.8501	0.8594	0.8624	0.8701
H5	0.1926	0.1773	0.1815	0.1901	0.2021	0.2179	0.2366	0.2598	0.2879	0.3186	0.35	0.3795	0.3987	0.4129	0.4284	0.4427	0.4552	0.4712	0.4884	0.5021	0.519	0.5368	0.5541	0.5686	0.5892	0.607	0.6217	0.6358	0.6517	0.6642	0.6758	0.6849	0.6967	0.7076	0.715	0.7302	0.7386	0.7503	0.7504	0.7601	0.7689	0.7797	0.7859	0.7935	0.7992	0.8079	0.8161	0.8208	0.8247
H6	0.1894	0.1846	0.1886	0.1929	0.204	0.2204	0.2411	0.265	0.2951	0.3261	0.3582	0.3846	0.4017	0.4168	0.432	0.4481	0.4615	0.479	0.4978	0.5165	0.5379	0.5615	0.5825	0.6015	0.6243	0.6439	0.6629	0.6777	0.6971	0.7139	0.7291	0.7437	0.7584	0.7729	0.7867	0.8019	0.8147	0.8286	0.8372	0.8472	0.8605	0.8694	0.8799	0.8912	0.8993	0.9095	0.9164	0.9255	0.9304
H7	0.1805	0.1808	0.1865	0.1926	0.2057	0.223	0.2443	0.2703	0.3008	0.3331	0.3685	0.3967	0.4179	0.4328	0.4448	0.4563	0.4641	0.4763	0.4903	0.5028	0.5212	0.5405	0.5569	0.5718	0.5912	0.6062	0.6194	0.6289	0.6418	0.6521	0.6637	0.6735	0.6839	0.6956	0.7046	0.717	0.7262	0.738	0.7365	0.7476	0.7559	0.7682	0.7772	0.7872	0.7925	0.8011	0.8111	0.8161	0.8224
H8	0.186	0.1854	0.1896	0.193	0.2037	0.2207	0.2439	0.2697	0.3006	0.3331	0.3652	0.3942	0.4135	0.4311	0.4496	0.4677	0.4824	0.5004	0.5192	0.5352	0.5553	0.5743	0.5947	0.6129	0.6361	0.6571	0.6765	0.6915	0.7115	0.7298	0.7463	0.7613	0.7752	0.7923	0.804	0.8202	0.8335	0.8468	0.8534	0.8653	0.8752	0.8852	0.8971	0.9047	0.912	0.9217	0.9308	0.9353	0.9431
H9	0.1824	0.1804	0.1858	0.191	0.2035	0.2203	0.2414	0.2677	0.2983	0.3328	0.3634	0.3929	0.416	0.4293	0.4433	0.4573	0.4684	0.4822	0.4962	0.5105	0.5252	0.5412	0.5598	0.5754	0.5923	0.6113	0.6321	0.6431	0.662	0.6792	0.6915	0.7036	0.7171	0.7299	0.7391	0.7543	0.7671	0.781	0.7838	0.7983	0.8067	0.8199	0.8287	0.8368	0.8428	0.8492	0.8554	0.8568	0.86
H10	0.1883	0.1836	0.1883	0.1914	0.2019	0.2195	0.2418	0.2673	0.2987	0.3312	0.3632	0.3926	0.4134	0.4311	0.4504	0.4699	0.4874	0.5066	0.526	0.5437	0.5646	0.5857	0.6081	0.6278	0.6502	0.6702	0.6882	0.7022	0.7208	0.7356	0.7492	0.7642	0.7774	0.7918	0.8043	0.8173	0.8305	0.8438	0.8521	0.8613	0.8742	0.8833	0.8934	0.9018	0.9114	0.9211	0.9296	0.9376	0.9439
H11	0.1815	0.179	0.1845	0.1888	0.2016	0.2162	0.2371	0.2594	0.2894	0.3241	0.3569	0.3858	0.4027	0.417	0.4325	0.4476	0.4596	0.4764	0.4931	0.5085	0.5221	0.5402	0.5589	0.5732	0.5954	0.6106	0.625	0.6337	0.6477	0.6594	0.6728	0.684	0.695	0.708	0.7168	0.731	0.7431	0.7544	0.7569	0.7696	0.7795	0.7898	0.7977	0.808	0.8141	0.8236	0.8315	0.8362	0.8432
End Time:	12/2/2024 5:43:52 PM
[truncated: 43 more columns]
