# Supplementary material for: Refactored genetic parts for modular assembly of the E. coli MccV type I secretion system used to screen class II microcin candidates from plant-associated bacteria
Source: BMC Biotechnol. 2026 Apr 3;26:66. doi: 10.1186/s12896-026-01148-8 (PMC13174018; doi:10.1186/s12896-026-01148-8)
Supplement: Supplementary file 4 — Supplementary Material 4 [file 12896_2026_1148_MOESM4_ESM.zip › Data S4 Self-inhibition assays/2024.12.01 Self Inhibition (MccP01, P02, P03, P05, P06) Files/12.1.2024_self-inhibition.metadata.csv]

Column	Strain	Induced
A	Blank	FALSE
B	MccP01	FALSE
C	MccP01	TRUE
D	MccP02	FALSE
E	MccP02	TRUE
F	MccP03	FALSE
G	MccP03	TRUE
H	MccP05	FALSE
I	MccP05	TRUE
J	MccP06	FALSE
K	MccP06	TRUE
L	Blank	TRUE
