# Supplementary material for: Refactored genetic parts for modular assembly of the E. coli MccV type I secretion system used to screen class II microcin candidates from plant-associated bacteria
Source: BMC Biotechnol. 2026 Apr 3;26:66. doi: 10.1186/s12896-026-01148-8 (PMC13174018; doi:10.1186/s12896-026-01148-8)
Supplement: Supplementary file 4 — Supplementary Material 4 [file 12896_2026_1148_MOESM4_ESM.zip › Data S4 Self-inhibition assays/2024.11.04 Self Inhibition (G3P2, MccV. P04, P08 CO, P08 OG) Files/11.4.2024_self-inhibition.stats.csv]

Strain	4h_p-value	12h_p-value	4h_mean_induced_OD	4h_mean_uninduced_OD	4h_induced_to_uninduced_Fr	12h_mean_induced_OD	12h_mean_uninduced_OD	12h_induced_to_uninduced_Fr
G3P2	0.312195020649894	0.157114701772405	0.385457604053922	0.392970091803922	0.980882800226567	0.806020091303921	0.838682602053922	0.961054979953072
MccP04	0.264985717519624	2.29772564870057e-06	0.379570099678922	0.388570099178922	0.976838157338875	0.571932609178922	0.846507596928922	0.675637892977994
MccP08 CO	0.0256197548510787	2.7264337380554e-07	0.362245100428922	0.392957600803922	0.921842712007179	0.534632603428921	0.852745103678922	0.626954761888874
MccP08 OG	0.0190437630692502	1.68597949952188e-07	0.365295103678922	0.397820095553922	0.918241958517172	0.497282589803922	0.867045092428922	0.573537171418438
MccV	1.38156478345471e-13	2.65564933653378e-09	0.114220098803922	0.362320098053922	0.315246378595655	0.161132597428922	0.539370100053922	0.298742176128808
