# Supplementary material for: Refactored genetic parts for modular assembly of the E. coli MccV type I secretion system used to screen class II microcin candidates from plant-associated bacteria
Source: BMC Biotechnol. 2026 Apr 3;26:66. doi: 10.1186/s12896-026-01148-8 (PMC13174018; doi:10.1186/s12896-026-01148-8)
Supplement: Supplementary file 4 — Supplementary Material 4 [file 12896_2026_1148_MOESM4_ESM.zip › Data S4 Self-inhibition assays/2024.11.04 Self Inhibition (G3P2, MccV. P04, P08 CO, P08 OG) Files/11.4.2024_self-inhibition.metadata.csv]

Column	Strain	Induced
A	Blank	False
B	MccP08 CO	False
C	MccP08 CO	True
D	MccP08 OG	False
E	MccP08 OG	True
F	MccP04	False
G	MccP04	True
H	MccV	False
I	MccV	True
J	G3P2	False
K	G3P2	True
L	Empty	NA
