# Supplementary material for: Refactored genetic parts for modular assembly of the E. coli MccV type I secretion system used to screen class II microcin candidates from plant-associated bacteria
Source: BMC Biotechnol. 2026 Apr 3;26:66. doi: 10.1186/s12896-026-01148-8 (PMC13174018; doi:10.1186/s12896-026-01148-8)
Supplement: Supplementary file 4 — Supplementary Material 4 [file 12896_2026_1148_MOESM4_ESM.zip › Data S4 Self-inhibition assays/2024.11.04 Self Inhibition (G3P2, MccV. P04, P08 CO, P08 OG) Files/11.4.2024_self-inhibition.readings.csv]

Time [s]	Temp. [°C]	A1	B1	C1	D1	E1	F1	G1	H1	I1	J1	K1	A2	B2	C2	D2	E2	F2	G2	H2	I2	J2	K2	A3	B3	C3	D3	E3	F3	G3	H3	I3	J3	K3	A4	B4	C4	D4	E4	F4	G4	H4	I4	J4	K4	A5	B5	C5	D5
0	23.4	0.096299998	0.206799999	0.200100005	0.211700007	0.200200006	0.2016	0.2051	0.199499995	0.198500007	0.202999994	0.185399994	0.104900002	0.216700003	0.2148	0.223900005	0.202999994	0.202700004	0.199900001	0.195099995	0.193499997	0.207399994	0.189700007	0.1052	0.218899995	0.213599995	0.211700007	0.2042	0.211099997	0.197300002	0.191100001	0.195800006	0.204999998	0.189400002	0.1109	0.222200006	0.211799994	0.215399995	0.204799995	0.211099997	0.208000004	0.200299993	0.195999995	0.206499994	0.188600004	0.099200003	0.221200004	0.208499998	0.212699994
934.2	36.9	0.0902	0.185299993	0.179499999	0.189300001	0.180899993	0.180600002	0.181999996	0.1787	0.1778	0.188099995	0.178900003	0.093599997	0.185000002	0.184400007	0.192200005	0.180500001	0.176699996	0.177599996	0.1752	0.174999997	0.188500002	0.180399999	0.087899998	0.186100006	0.181400001	0.182999998	0.1778	0.181299999	0.180299997	0.177200004	0.177599996	0.188099995	0.180800006	0.092799999	0.186299995	0.181899995	0.182799995	0.176499993	0.179800004	0.178399995	0.176300004	0.176799998	0.187199995	0.179199994	0.089299999	0.188299999	0.179800004	0.181199998
1868.4	37.2	0.091499999	0.191599995	0.185200006	0.193499997	0.185399994	0.183300003	0.186199993	0.181600004	0.181400001	0.189999998	0.181799993	0.092500001	0.191100001	0.190099999	0.197500005	0.185900003	0.180500001	0.181999996	0.1778	0.177900001	0.191400006	0.184200004	0.087700002	0.1919	0.187399998	0.188099995	0.183899999	0.185800001	0.185599998	0.180500001	0.180999994	0.191200003	0.184	0.092299998	0.192200005	0.1884	0.188500002	0.182699993	0.183500007	0.182799995	0.179100007	0.180099994	0.191100001	0.182400003	0.089000002	0.192900002	0.185100004	0.185399994
2802.6	37.1	0.092	0.196199998	0.192399994	0.201700002	0.193499997	0.189099997	0.1919	0.1919	0.189999998	0.195999995	0.189099997	0.092200004	0.1963	0.1954	0.203799993	0.192200005	0.186000004	0.188199997	0.1875	0.184799999	0.198100001	0.190899998	0.087200001	0.195999995	0.192499995	0.192399994	0.188899994	0.190500006	0.190099999	0.190899998	0.188800007	0.201399997	0.1928	0.091600001	0.195800006	0.192200005	0.195899993	0.190099999	0.188500002	0.188500002	0.187000006	0.186499998	0.196700007	0.188500002	0.0889	0.197500005	0.189999998	0.190799996
3736.8	37.2	0.090700001	0.203600004	0.202099994	0.210899994	0.203099996	0.1972	0.199399993	0.200200006	0.197099999	0.204300001	0.198300004	0.092100002	0.207399994	0.205500007	0.213499993	0.2016	0.195500001	0.198100001	0.196600005	0.192000002	0.204799995	0.197899997	0.087499999	0.206	0.202399999	0.202600002	0.199599996	0.198799998	0.199200004	0.201199993	0.198300004	0.209999993	0.200599998	0.091799997	0.203600004	0.201100007	0.206100002	0.200900003	0.197600007	0.198200002	0.195500001	0.191499993	0.203299999	0.195199996	0.0889	0.207000002	0.199599996	0.201199993
4671	37	0.091899998	0.217999995	0.218199998	0.2271	0.220599994	0.211999997	0.212300003	0.213300005	0.201299995	0.219699994	0.213799998	0.092900001	0.226600006	0.222800002	0.230700001	0.217800006	0.211099997	0.215000004	0.211400002	0.195800006	0.218999997	0.211199999	0.087499999	0.223100007	0.219300002	0.219999999	0.216900006	0.215299994	0.215900004	0.215399995	0.203299999	0.224299997	0.214300007	0.091499999	0.218099996	0.214300007	0.223100007	0.217399999	0.213100001	0.2139	0.210099995	0.193900004	0.215200007	0.206	0.089199997	0.222599998	0.214399993	0.217299998
5605.2	37.2	0.092399999	0.237499997	0.237900004	0.247199997	0.242400005	0.230399996	0.230399996	0.230700001	0.203199998	0.238800004	0.235799998	0.092	0.2491	0.242599994	0.252200007	0.2368	0.231099993	0.235599995	0.230599999	0.197699994	0.238700002	0.229399994	0.087399997	0.245700002	0.240500003	0.2421	0.238999993	0.236499995	0.237900004	0.234300002	0.205599993	0.244499996	0.234200001	0.091600001	0.239299998	0.233899996	0.245499998	0.238199994	0.233500004	0.233600006	0.227599993	0.195299998	0.233500004	0.223199993	0.0889	0.243699998	0.235400006	0.237900004
6539.4	37.2	0.089599997	0.260399997	0.260500014	0.270300001	0.26789999	0.251800001	0.251700014	0.250699997	0.203999996	0.26030001	0.258599997	0.092600003	0.27669999	0.267699987	0.278699994	0.259900004	0.255699992	0.259900004	0.253300011	0.199599996	0.261799991	0.252099991	0.087499999	0.272599995	0.265399992	0.268299997	0.263799995	0.262100011	0.263300002	0.256199986	0.205599993	0.268900007	0.257299989	0.091399997	0.264899999	0.257499993	0.272899985	0.261900008	0.258300006	0.257200003	0.252000004	0.196700007	0.255499989	0.244800001	0.088699996	0.268700004	0.25819999	0.262199998
7473.6	37.1	0.090300001	0.289299995	0.285899997	0.299499989	0.296700001	0.278699994	0.277799994	0.274699986	0.204799995	0.285699993	0.284700006	0.091899998	0.308999985	0.296700001	0.309199989	0.286900014	0.284700006	0.287999988	0.278600007	0.200499997	0.290100008	0.278800011	0.087499999	0.303600013	0.293599993	0.298400015	0.292199999	0.291500002	0.292600006	0.281399995	0.206300005	0.297199994	0.28459999	0.091600001	0.294699997	0.28490001	0.30309999	0.289099991	0.287299991	0.284299999	0.277999997	0.199200004	0.282000005	0.268400013	0.088600002	0.297899991	0.287	0.290499985
8407.8	37	0.0911	0.320300013	0.312700003	0.331400007	0.327399999	0.309399992	0.305599988	0.30219999	0.204999998	0.314399987	0.313600004	0.092	0.345099986	0.32949999	0.341899991	0.315800011	0.316799998	0.319200009	0.305599988	0.202399999	0.320300013	0.309100002	0.087499999	0.337099999	0.325199991	0.331499994	0.322400004	0.323500007	0.324400008	0.307799995	0.206900001	0.329400003	0.315100014	0.091499999	0.326499999	0.314900011	0.334800005	0.318899989	0.319499999	0.315800011	0.307700008	0.200499997	0.310900003	0.295100003	0.088600002	0.329600006	0.319400012	0.322899997
9341.9	37	0.090499997	0.352400005	0.340499997	0.362300009	0.35800001	0.342500001	0.335399985	0.332500011	0.205400005	0.342900008	0.344199985	0.091700003	0.380100012	0.364800006	0.373899996	0.347799987	0.350199997	0.351999998	0.333900005	0.203099996	0.34889999	0.342200011	0.087499999	0.370799989	0.35800001	0.362300009	0.352999985	0.354999989	0.358200014	0.334899992	0.207800001	0.362800002	0.349299997	0.091499999	0.356999993	0.346100003	0.366299987	0.351799995	0.352999985	0.34920001	0.338400006	0.202999994	0.341300011	0.326799989	0.089100003	0.360599995	0.351500005	0.354099989
10276.2	37	0.092600003	0.3847	0.370200008	0.391799986	0.386200011	0.376100004	0.365099996	0.360900015	0.207300007	0.370099992	0.373699993	0.091700003	0.411199987	0.396400005	0.404300004	0.378699988	0.380100012	0.3847	0.361200005	0.204500005	0.378600001	0.374300003	0.087499999	0.399399996	0.389800012	0.390899986	0.381700009	0.383700013	0.389899999	0.359400004	0.2095	0.39199999	0.381700009	0.091399997	0.38499999	0.374000013	0.396299988	0.381700009	0.382200003	0.381300002	0.360599995	0.204099998	0.369599998	0.358200014	0.089199997	0.389600009	0.381099999	0.384600013
11210.4	37	0.090800002	0.416099995	0.399100006	0.4199	0.4102	0.406300008	0.39410001	0.388900012	0.209900007	0.399100006	0.401800007	0.092600003	0.438199997	0.425199986	0.432999998	0.407599986	0.409200013	0.415800005	0.38409999	0.205400005	0.408199996	0.405299991	0.087399997	0.425999999	0.417199999	0.418300003	0.407900006	0.412699997	0.419099987	0.382400006	0.211199999	0.423200011	0.413800001	0.091499999	0.409000009	0.400000006	0.424400002	0.409399986	0.412900001	0.411599994	0.388200015	0.205699995	0.398499995	0.388799995	0.089000002	0.416000009	0.409000009	0.412499994
12144.6	37	0.092600003	0.441199988	0.420599997	0.442600012	0.428900003	0.433299989	0.416399986	0.414700001	0.211600006	0.423900008	0.425999999	0.091799997	0.459800005	0.445800006	0.457100004	0.431600004	0.435900003	0.441300005	0.405400008	0.206200004	0.435600013	0.432900012	0.087499999	0.4472	0.436699986	0.439999998	0.42899999	0.437900007	0.443300009	0.404700011	0.213100001	0.451799989	0.443399996	0.091499999	0.426200002	0.41870001	0.447400004	0.430700004	0.437999994	0.435799986	0.414200008	0.207599998	0.423500001	0.416999996	0.0889	0.436100006	0.42840001	0.43599999
13078.7	37	0.092600003	0.46450001	0.435000002	0.465499997	0.444000006	0.453099996	0.432500005	0.43779999	0.214200005	0.44600001	0.4463	0.092	0.479900002	0.46450001	0.477200001	0.449699998	0.457899988	0.462799996	0.425199986	0.207800001	0.459600002	0.45539999	0.087499999	0.467299998	0.452600002	0.459500015	0.446099997	0.458400011	0.462399989	0.424299985	0.216700003	0.476999998	0.469900012	0.091600001	0.444999993	0.435000002	0.467200011	0.4463	0.459199995	0.45629999	0.437400013	0.209600002	0.445800006	0.440400004	0.089400001	0.454299986	0.444499999	0.455500007
14012.9	37	0.089599997	0.485700011	0.445199996	0.489300013	0.457199991	0.472299993	0.447699994	0.45660001	0.215599999	0.46419999	0.461600006	0.091700003	0.503499985	0.479299992	0.497900009	0.465700001	0.478199989	0.480300009	0.442400008	0.2086	0.480300009	0.476799995	0.087399997	0.489399999	0.466300011	0.480100006	0.459300011	0.478899986	0.480399996	0.442600012	0.218899995	0.497900009	0.491699994	0.091499999	0.4648	0.451799989	0.488299996	0.458000004	0.479499996	0.475100011	0.455799997	0.211400002	0.462599993	0.460099995	0.0889	0.47330001	0.458299994	0.476399988
14947.1	37.2	0.092600003	0.506200016	0.451299995	0.511399984	0.467000008	0.491400003	0.460299999	0.475300014	0.216700003	0.485100001	0.481599987	0.091700003	0.523400009	0.491400003	0.515999973	0.477600008	0.496300012	0.497500002	0.455000013	0.209600002	0.500199974	0.498199999	0.087499999	0.50819999	0.476300001	0.499599993	0.470899999	0.499599993	0.498199999	0.457500011	0.219400004	0.519299984	0.512000024	0.091300003	0.48120001	0.461899996	0.504299998	0.467200011	0.49849999	0.493099988	0.467099994	0.212899998	0.480300009	0.479000002	0.0889	0.488400012	0.468899995	0.493900001
15881.3	37	0.092200004	0.529999971	0.456800014	0.53640002	0.476500005	0.512000024	0.478199989	0.496499985	0.218099996	0.506299973	0.503099978	0.091399997	0.546599984	0.503600001	0.537	0.492000014	0.51789999	0.516900003	0.467999995	0.210700005	0.521099985	0.521499991	0.087399997	0.531099975	0.488499999	0.519999981	0.48120001	0.521099985	0.513800025	0.471300006	0.222299993	0.540300012	0.533599973	0.091600001	0.502900004	0.473199993	0.525900006	0.477100015	0.520600021	0.509299994	0.483500004	0.215299994	0.500699997	0.499000013	0.088699996	0.507600009	0.480300009	0.514699996
16815.5	36.9	0.092500001	0.550199986	0.462599993	0.560800016	0.483200014	0.531000018	0.48969999	0.518299997	0.218400002	0.524500012	0.5255	0.092100002	0.568400025	0.516099989	0.556400001	0.503899992	0.538299978	0.532599986	0.477899998	0.211099997	0.542599976	0.543299973	0.087499999	0.553200006	0.49970001	0.541199982	0.491899997	0.542699993	0.5273	0.485700011	0.2245	0.561999977	0.554199994	0.091499999	0.521600008	0.48269999	0.546199977	0.485199988	0.540899992	0.524800003	0.498600006	0.217399999	0.521300018	0.518100023	0.089199997	0.523899972	0.4903	0.535000026
17749.7	37	0.090400003	0.5722	0.466100007	0.586799979	0.49180001	0.551800013	0.503499985	0.540000021	0.219600007	0.54460001	0.549099982	0.092100002	0.590799987	0.52759999	0.575200021	0.515299976	0.556900024	0.548900008	0.486600012	0.211799994	0.561500013	0.567399979	0.087499999	0.575299978	0.509899974	0.562099993	0.500800014	0.563799977	0.539799988	0.498100013	0.227300003	0.582499981	0.574199975	0.091200002	0.540700018	0.492199987	0.565400004	0.492700011	0.559599996	0.539399981	0.512300014	0.219899997	0.541599989	0.535700023	0.089100003	0.541299999	0.50120002	0.555999994
18683.9	37.1	0.090700001	0.592599988	0.471500009	0.611599982	0.50029999	0.571500003	0.513199985	0.559400022	0.221000001	0.564800024	0.572600007	0.092	0.610899985	0.538200021	0.596499979	0.526300013	0.576600015	0.563399971	0.494100004	0.212099999	0.579299986	0.588800013	0.087499999	0.597800016	0.519800007	0.583899975	0.510399997	0.585099995	0.552200019	0.511200011	0.228499994	0.604099989	0.595700026	0.091499999	0.561399996	0.503400028	0.585900009	0.501600027	0.580200016	0.5528	0.526000023	0.221499994	0.564899981	0.555100024	0.088799998	0.558399975	0.510100007	0.576499999
19618.1	37	0.0902	0.612100005	0.472499996	0.6329	0.503300011	0.592000008	0.520099998	0.577300012	0.222599998	0.586499989	0.593999982	0.0911	0.630400002	0.546299994	0.614199996	0.534200013	0.594799995	0.577499986	0.501800001	0.211799994	0.598999977	0.611199975	0.087399997	0.617600024	0.52670002	0.603100002	0.517099977	0.604900002	0.562099993	0.521600008	0.229100004	0.624800026	0.615100026	0.091399997	0.57950002	0.508000016	0.603699982	0.508599997	0.600600004	0.565800011	0.537899971	0.221699998	0.588199973	0.573800027	0.088699996	0.573499978	0.516900003	0.595200002
20552.2	37.1	0.090300001	0.631099999	0.478199989	0.656899989	0.510100007	0.613200009	0.530200005	0.595200002	0.225099996	0.609099984	0.613799989	0.091600001	0.650200009	0.554899991	0.63410002	0.54400003	0.6153	0.590699971	0.509299994	0.212200001	0.6171	0.634599984	0.087499999	0.640200019	0.536599994	0.626299977	0.52609998	0.626999974	0.572899997	0.532599986	0.231900007	0.646099985	0.636699975	0.091399997	0.600300014	0.51639998	0.623199999	0.514400005	0.621200025	0.578100026	0.549199998	0.224199995	0.611899972	0.592000008	0.088699996	0.591600001	0.525300026	0.616699994
21486.4	37.2	0.089400001	0.653699994	0.491699994	0.678600013	0.514900029	0.634000003	0.539600015	0.613099992	0.228	0.630900025	0.631200016	0.091300003	0.669399977	0.566299975	0.655399978	0.553900003	0.635299981	0.603500009	0.514400005	0.212599993	0.635599971	0.654600024	0.087499999	0.662	0.547299981	0.649500012	0.5352	0.647199988	0.583299994	0.542200029	0.235300004	0.666999996	0.657000005	0.091300003	0.623000026	0.524299979	0.64380002	0.522300005	0.641200006	0.592899978	0.560899973	0.226799995	0.637499988	0.610400021	0.088699996	0.609399974	0.53549999	0.639800012
22420.6	37.2	0.090300001	0.67750001	0.505400002	0.700999975	0.522400022	0.657500029	0.552200019	0.632600009	0.233700007	0.655700028	0.649999976	0.090700001	0.689800024	0.575699985	0.674199998	0.56220001	0.654100001	0.615199983	0.51880002	0.213300005	0.656700015	0.675100029	0.087499999	0.682600021	0.555299997	0.670700014	0.543099999	0.667299986	0.591099977	0.549799979	0.238100007	0.68809998	0.675199986	0.091399997	0.644999981	0.531499982	0.660700023	0.529299974	0.659699976	0.607599974	0.570299983	0.229399994	0.66140002	0.629999995	0.088799998	0.629299998	0.543799996	0.66140002
23354.8	37	0.091499999	0.693599999	0.510200024	0.716600001	0.522899985	0.674600005	0.559700012	0.64410001	0.235499993	0.672800004	0.663500011	0.090700001	0.70660001	0.583299994	0.694500029	0.568899989	0.672500014	0.62470001	0.524699986	0.213400006	0.673900008	0.692499995	0.087499999	0.699599981	0.561800003	0.691299975	0.549000025	0.68690002	0.598699987	0.558499992	0.239099994	0.705200016	0.694199979	0.091300003	0.662199974	0.534399986	0.678600013	0.533100009	0.677699983	0.61589998	0.578199983	0.230399996	0.680299997	0.6426	0.088600002	0.645299971	0.547599971	0.680899978
24289	37	0.090800002	0.714900017	0.518599987	0.737299979	0.529200017	0.696099997	0.57099998	0.660600007	0.240799993	0.694000006	0.681699991	0.0911	0.724900007	0.591400027	0.711899996	0.576699972	0.689999998	0.633599997	0.528199971	0.213799998	0.688399971	0.711700022	0.087499999	0.718999982	0.569400012	0.711600006	0.556699991	0.70569998	0.606999993	0.565500021	0.2421	0.723699987	0.712199986	0.091200002	0.682900012	0.541400015	0.694199979	0.538699985	0.695200026	0.625199974	0.584800005	0.233099997	0.701200008	0.662500024	0.088500001	0.664900005	0.553900003	0.701300025
25223.2	37.2	0.090400003	0.732200027	0.523100019	0.753499985	0.531599998	0.715600014	0.57950002	0.671500027	0.243000001	0.71359998	0.69599998	0.090999998	0.741699994	0.59799999	0.730199993	0.583199978	0.707499981	0.641799986	0.532800019	0.214000002	0.704699993	0.728200018	0.087499999	0.734899998	0.575900018	0.730000019	0.562600017	0.723200023	0.613399982	0.573099971	0.243799999	0.740499973	0.730199993	0.091499999	0.701900005	0.5449	0.712100029	0.545099974	0.71420002	0.633099973	0.593400002	0.234999999	0.721400023	0.67750001	0.088500001	0.683399975	0.560199976	0.720899999
26157.4	37.1	0.089699998	0.751100004	0.529299974	0.772499979	0.53670001	0.736999989	0.588800013	0.684400022	0.247099996	0.734200001	0.714299977	0.092299998	0.756900012	0.605400026	0.748899996	0.589699984	0.725000024	0.6505	0.53640002	0.214499995	0.720700026	0.745700002	0.087499999	0.751800001	0.583100021	0.74940002	0.568899989	0.7403	0.620700002	0.578999996	0.246299997	0.756299973	0.745999992	0.091200002	0.719699979	0.547599971	0.727299988	0.550100029	0.730199993	0.638000011	0.598999977	0.237200007	0.739700019	0.693000019	0.088500001	0.700900018	0.566500008	0.739600003
27091.6	37.1	0.090000004	0.765999973	0.532400012	0.786499977	0.53640002	0.754299998	0.593100011	0.690699995	0.248799995	0.753899992	0.726899981	0.090700001	0.770099998	0.611299992	0.764699996	0.594799995	0.739899993	0.656599998	0.539499998	0.214699998	0.735899985	0.760800004	0.087499999	0.765900016	0.58829999	0.765600026	0.57249999	0.756799996	0.62559998	0.584299982	0.247500002	0.772899985	0.760500014	0.091399997	0.736299992	0.550899982	0.742600024	0.553600013	0.745800018	0.641600013	0.602900028	0.237800002	0.755400002	0.708599985	0.089000002	0.716600001	0.570100009	0.756600022
28025.8	37	0.088699996	0.783800006	0.539099991	0.805299997	0.541800022	0.771099985	0.598200023	0.698099971	0.252200007	0.772800028	0.741599977	0.092	0.786599994	0.620500028	0.784399986	0.602800012	0.758099973	0.664499998	0.54460001	0.215599999	0.752900004	0.774299979	0.087499999	0.783399999	0.597299993	0.783299983	0.580600023	0.773699999	0.631699979	0.59009999	0.250699997	0.788200021	0.773999989	0.091200002	0.754499972	0.555199981	0.760299981	0.561800003	0.763100028	0.649800003	0.610099971	0.239800006	0.773999989	0.726199985	0.088699996	0.737600029	0.577899992	0.776000023
28959.9	37	0.089000002	0.798099995	0.540099978	0.816100001	0.540000021	0.781000018	0.600199997	0.700200021	0.253399998	0.784300029	0.749000013	0.090899996	0.799600005	0.626100004	0.796800017	0.606899977	0.771099985	0.669700027	0.547299981	0.216399997	0.766900003	0.787800014	0.087499999	0.794099987	0.602199972	0.796899974	0.584699988	0.787800014	0.635100007	0.595300019	0.251899987	0.801599979	0.78670001	0.091200002	0.771099985	0.558499992	0.775699973	0.565500021	0.778599977	0.653299987	0.612299979	0.243399993	0.789200008	0.739899993	0.088799998	0.753600001	0.582599998	0.791000009
29894.1	37	0.088500001	0.81279999	0.545899987	0.831099987	0.541599989	0.79430002	0.605000019	0.70450002	0.254299998	0.797299981	0.766200006	0.091600001	0.810800016	0.633300006	0.813199997	0.613399982	0.787999988	0.675899982	0.551900029	0.216900006	0.778299987	0.801299989	0.087499999	0.807200015	0.610099971	0.813199997	0.591300011	0.801699996	0.641200006	0.600600004	0.253699988	0.814100027	0.802100003	0.090999998	0.786899984	0.560699999	0.792400002	0.570100009	0.79400003	0.654999971	0.616299987	0.244399995	0.799799979	0.75059998	0.088500001	0.770600021	0.588100016	0.808000028
30828.3	37	0.088500001	0.82889998	0.551500022	0.843400002	0.545400023	0.807099998	0.608900011	0.708400011	0.25999999	0.810299993	0.764999986	0.091499999	0.824999988	0.641600013	0.825399995	0.619700015	0.800999999	0.681500018	0.555000007	0.217999995	0.792699993	0.812399983	0.087499999	0.818400025	0.616100013	0.826200008	0.595600009	0.813199997	0.64200002	0.602900028	0.256000012	0.826099992	0.810800016	0.091200002	0.806100011	0.566900015	0.804099977	0.578000009	0.806800008	0.662299991	0.617500007	0.249300003	0.814700007	0.771099985	0.088699996	0.790000021	0.596599996	0.823800027
31762.5	37	0.0889	0.843100011	0.555800021	0.855499983	0.546400011	0.820100009	0.611299992	0.707499981	0.261599988	0.82099998	0.772700012	0.090800002	0.835300028	0.646300018	0.83950001	0.625	0.816999972	0.68629998	0.560299993	0.218899995	0.802699983	0.826399982	0.087499999	0.831799984	0.622300029	0.8398	0.59920001	0.826699972	0.647599995	0.608500004	0.258300006	0.836700022	0.826699972	0.0911	0.819500029	0.567600012	0.8204	0.579200029	0.821799994	0.663900018	0.623700023	0.251399994	0.827700019	0.780799985	0.088699996	0.804199994	0.59920001	0.838699996
32696.7	37	0.088500001	0.854900002	0.560100019	0.863499999	0.545799971	0.828000009	0.613200009	0.70660001	0.262499988	0.830500007	0.787899971	0.091200002	0.846199989	0.652499974	0.850000024	0.629800022	0.82889998	0.690299988	0.56220001	0.220400006	0.814100027	0.836300015	0.087499999	0.841400027	0.626900017	0.850899994	0.601700008	0.836199999	0.649399996	0.611100018	0.26030001	0.847899973	0.836600006	0.091300003	0.833999991	0.570800006	0.832599998	0.583899975	0.834100008	0.667800009	0.623600006	0.252999991	0.839699984	0.796299994	0.088799998	0.819500029	0.604300022	0.851999998
33630.9	37.1	0.089199997	0.866699994	0.562099993	0.874300003	0.54430002	0.840699971	0.613900006	0.707499981	0.262300014	0.841600001	0.791400015	0.091799997	0.855799973	0.656000018	0.861000001	0.635100007	0.840699971	0.6954	0.565699995	0.221499994	0.828499973	0.8495	0.087499999	0.851599991	0.630500019	0.861999989	0.602999985	0.847899973	0.653400004	0.613900006	0.262499988	0.858699977	0.849799991	0.091200002	0.845300019	0.570299983	0.844099998	0.587199986	0.844799995	0.669700027	0.625400007	0.255600005	0.852299988	0.805499971	0.088799998	0.830799997	0.604799986	0.863099992
34565.1	37.2	0.088500001	0.879299998	0.567600012	0.886900008	0.546599984	0.856000006	0.616400003	0.709399998	0.263000011	0.854399979	0.793099999	0.090800002	0.86500001	0.662400007	0.873899996	0.638199985	0.853900015	0.698800027	0.568199992	0.223000005	0.836700022	0.859399974	0.087499999	0.862500012	0.636399984	0.874499977	0.605400026	0.859499991	0.657299995	0.617500007	0.266900003	0.869499981	0.861100018	0.090999998	0.8574	0.570900023	0.85619998	0.591199994	0.856700003	0.672599971	0.627399981	0.260899991	0.863399982	0.822399974	0.088799998	0.845200002	0.610800028	0.876999974
35499.3	37.2	0.088600002	0.888999999	0.569500029	0.896600008	0.546000004	0.864899993	0.617600024	0.708700001	0.261700004	0.862100005	0.790899992	0.091899998	0.872900009	0.666400015	0.8847	0.642199993	0.865499973	0.702400029	0.57099998	0.224900007	0.848200023	0.869199991	0.087499999	0.871900022	0.64200002	0.885800004	0.606999993	0.868799984	0.65990001	0.619899988	0.270999998	0.879000008	0.872699976	0.091200002	0.870700002	0.57160002	0.868200004	0.595099986	0.868300021	0.673699975	0.627799988	0.266900003	0.875500023	0.833500028	0.088799998	0.859399974	0.613699973	0.888999999
36433.5	36.9	0.089299999	0.90170002	0.573899984	0.907899976	0.546700001	0.877399981	0.619799972	0.709699988	0.261500001	0.871599972	0.788200021	0.0911	0.88319999	0.672500014	0.895399988	0.648400009	0.87650001	0.707700014	0.573400021	0.227400005	0.860099971	0.880500019	0.087499999	0.880400002	0.646899998	0.896000028	0.608799994	0.878600001	0.661800027	0.620999992	0.276199996	0.887199998	0.882700026	0.0911	0.883300006	0.575800002	0.879000008	0.599600017	0.878899992	0.677299976	0.628400028	0.272599995	0.885699987	0.850099981	0.088600002	0.872799993	0.620100021	0.900399983
37367.6	37	0.088699996	0.914399981	0.57889998	0.921899974	0.547299981	0.890200019	0.621599972	0.710099995	0.260500014	0.884299994	0.78640002	0.091399997	0.891799986	0.679700017	0.906599998	0.654399991	0.886900008	0.712100029	0.575200021	0.230599999	0.870299995	0.890699983	0.087499999	0.89289999	0.655700028	0.907899976	0.613499999	0.888899982	0.667200029	0.623899996	0.283199996	0.897199988	0.893299997	0.091200002	0.897099972	0.579400003	0.890200019	0.609399974	0.889400005	0.684700012	0.630299985	0.279000014	0.896099985	0.863499999	0.088699996	0.887700021	0.628099978	0.912899971
38301.8	37.1	0.089000002	0.924799979	0.582199991	0.930999994	0.546899974	0.897599995	0.625800014	0.708599985	0.255699992	0.891900003	0.794099987	0.092600003	0.901300013	0.684099972	0.918900013	0.659600019	0.897899985	0.716499984	0.578299999	0.234300002	0.880100012	0.900600016	0.087499999	0.900099993	0.661499977	0.917500019	0.616400003	0.897800028	0.669399977	0.627399981	0.289900005	0.903699994	0.903199971	0.0911	0.906599998	0.583500028	0.900399983	0.612699986	0.899299979	0.687099993	0.632300019	0.285699993	0.904299974	0.872200012	0.088600002	0.899900019	0.63319999	0.924499989
39236	37	0.0902	0.933000028	0.583599985	0.940199971	0.546400011	0.906300008	0.625	0.705500007	0.247500002	0.90170002	0.7949	0.090999998	0.906599998	0.688199997	0.92809999	0.661499977	0.907100022	0.717999995	0.58099997	0.238399997	0.886399984	0.910899997	0.087499999	0.906899989	0.664099991	0.925400019	0.615700006	0.905600011	0.669700027	0.628600001	0.295899987	0.910600007	0.914300025	0.0911	0.914399981	0.586199999	0.911199987	0.613699973	0.908500016	0.684400022	0.632200003	0.290800005	0.913800001	0.881399989	0.088699996	0.909300029	0.635200024	0.933399975
40171.1	37.2	0.089400001	0.946699977	0.589999974	0.953499973	0.547200024	0.91839999	0.629299998	0.708899975	0.238499999	0.915000021	0.802900016	0.092200004	0.917299986	0.698599994	0.939300001	0.667100012	0.916100025	0.7227	0.583299994	0.243900001	0.898100019	0.920599997	0.087499999	0.917699993	0.673300028	0.935699999	0.619599998	0.915099978	0.673900008	0.630800009	0.303900003	0.92049998	0.924300015	0.091200002	0.926199973	0.591899991	0.921199977	0.619700015	0.917699993	0.691900015	0.63319999	0.300599992	0.922500014	0.890999973	0.088799998	0.923099995	0.647099972	0.9454
41105.3	37.3	0.090700001	0.957899988	0.595499992	0.965600014	0.548699975	0.930899978	0.635200024	0.709500015	0.231800005	0.928200006	0.807399988	0.092600003	0.926199973	0.705900013	0.950600028	0.672800004	0.925199986	0.726899981	0.586199999	0.248799995	0.905799985	0.9296	0.0876	0.9278	0.680999994	0.944999993	0.622300029	0.922999978	0.676699996	0.632499993	0.310699999	0.926800013	0.933600008	0.091200002	0.93599999	0.599300027	0.931800008	0.625800014	0.926500022	0.6954	0.634899974	0.310400009	0.930999994	0.901000023	0.088699996	0.933899999	0.654900014	0.956200004
42039.5	37.2	0.090499997	0.968699992	0.600199997	0.97390002	0.544799984	0.940299988	0.63440001	0.709699988	0.221499994	0.938300014	0.81099999	0.091899998	0.93690002	0.714999974	0.958899975	0.677299976	0.933300018	0.730799973	0.58829999	0.255299985	0.918500006	0.93779999	0.0876	0.938600004	0.689100027	0.953800023	0.625400007	0.932299972	0.680700004	0.633899987	0.320100009	0.937399983	0.942499995	0.091200002	0.948099971	0.605799973	0.943300009	0.633700013	0.934000015	0.702300012	0.63380003	0.321999997	0.938399971	0.911499977	0.088799998	0.945800006	0.663299978	0.965699971
42973.7	37.1	0.089900002	0.976499975	0.599600017	0.980400026	0.539600015	0.946099997	0.631600022	0.70630002	0.209900007	0.948400021	0.857599974	0.092	0.941200018	0.720200002	0.967299998	0.680599988	0.941100001	0.735000014	0.590499997	0.262300014	0.923799992	0.946699977	0.087499999	0.944199979	0.694599986	0.960600019	0.625699997	0.939499974	0.682799995	0.635100007	0.329100013	0.941699982	0.952499986	0.0911	0.954999983	0.610599995	0.953800023	0.635200024	0.943599999	0.704999983	0.635999978	0.332300007	0.947300017	0.91839999	0.088600002	0.953999996	0.668600023	0.97329998
43907.9	37	0.091399997	0.986400008	0.602800012	0.99000001	0.537400007	0.956900001	0.638300002	0.706399977	0.200800002	0.961099982	0.845600009	0.091700003	0.949000001	0.728200018	0.975000024	0.68629998	0.948599994	0.739700019	0.592199981	0.271400005	0.930899978	0.956499994	0.087499999	0.952499986	0.702700019	0.967899978	0.628799975	0.947000027	0.687300026	0.636600018	0.341199994	0.948800027	0.961799979	0.091200002	0.963800013	0.620100021	0.962000012	0.639999986	0.949899971	0.708700001	0.635800004	0.349900007	0.953599989	0.925199986	0.088799998	0.963999987	0.677900016	0.982599974
44842	37	0.090899996	0.996200025	0.607200027	1.000200033	0.539399981	0.970099986	0.641200006	0.709500015	0.201700002	0.974799991	0.84740001	0.091799997	0.956499994	0.736500025	0.982900023	0.689599991	0.955900013	0.743700027	0.595300019	0.281500012	0.938499987	0.964900017	0.087499999	0.960399985	0.710399985	0.975099981	0.631900012	0.954299986	0.690599978	0.638199985	0.354499996	0.955500007	0.971000016	0.0911	0.970499992	0.629199982	0.970099986	0.644400001	0.957700014	0.712300003	0.636300027	0.369599998	0.959800005	0.934400022	0.088500001	0.97359997	0.689599991	0.99150002
45776.2	37	0.090899996	1.00090003	0.600000024	1.003700018	0.528699994	0.97359997	0.636799991	0.706499994	0.203299999	0.984399974	0.831099987	0.092699997	0.962800026	0.741400003	0.990400016	0.691500008	0.96359998	0.749899983	0.597599983	0.290699989	0.944700003	0.972000003	0.0876	0.965900004	0.713800013	0.980700016	0.630500019	0.961499989	0.694400012	0.639599979	0.366899997	0.962400019	0.979700029	0.090999998	0.975600004	0.6329	0.978100002	0.645099998	0.964900017	0.715300024	0.63499999	0.387899995	0.967499971	0.940100014	0.088699996	0.979700029	0.68690002	0.998099983
46710.4	37.1	0.092	1.008000016	0.603999972	1.011999965	0.528699994	0.983500004	0.623000026	0.708899975	0.2051	0.996900022	0.818199992	0.092200004	0.970399976	0.752699971	0.996800005	0.697000027	0.969399989	0.754700005	0.598999977	0.305200011	0.953599989	0.976800025	0.087499999	0.972199976	0.723500013	0.987399995	0.635200024	0.967499971	0.698000014	0.639999986	0.383700013	0.967400014	0.985800028	0.0911	0.986999989	0.646899998	0.985599995	0.653500021	0.971599996	0.723800004	0.638599992	0.417600006	0.974699974	0.946500003	0.088699996	0.989899993	0.700900018	1.006299973
[truncated: 40 more columns]
