# Supplementary material for: Refactored genetic parts for modular assembly of the E. coli MccV type I secretion system used to screen class II microcin candidates from plant-associated bacteria
Source: BMC Biotechnol. 2026 Apr 3;26:66. doi: 10.1186/s12896-026-01148-8 (PMC13174018; doi:10.1186/s12896-026-01148-8)
Supplement: Supplementary file 4 — Supplementary Material 4 [file 12896_2026_1148_MOESM4_ESM.zip › Data S4 Self-inhibition assays/2024.11.04 Self Inhibition (G3P2, MccV. P04, P08 CO, P08 OG) Files/11.4.2024_self-inhibition.xlsx]

## Sheet: Sheet2
Application: Tecan i-control				Tecan i-control , 1.11.1.0
Device: infinite 200Pro				Serial number: 1602000080				Serial number of connected stacker:
Firmware: V_3.40_01/15_Infinite (Dec 23 2014/12.45.11)				MAI, V_3.40_01/15_Infinite (Dec 23 2014/12.45.11)
Date:	2024-11-03
Time:	9:01:49 PM
System				DESKTOP-R891HJ3
User				DESKTOP-R891HJ3\Barrick Lab
Plate				Corning 96 Flat Bottom clear Polystyrene Cat. No.: 3635 [COR96fc UV transparent.pdfx]
Plate-ID (Stacker)
Wait (Plate)				On	Target Temperature: 37 °C
List of actions in this measurement script:
Kinetic
Absorbance
Shaking (Orbital) Duration:				840	s
Shaking (Orbital) Amplitude:				3.5	mm
Label: Label1
Kinetic Measurement
Kinetic duration				13:00:00
Interval Time				00:15:00
Mode				Absorbance
Wavelength				600	nm
Bandwidth				9	nm
Number of Flashes				35
Settle Time				0	ms
Part of Plate				A1-H11
Start Time:	11/3/2024 9:01:50 PM
Warning:	Unable to meet given kinetic interval time for cycle:
	2, 3, 4, 5, 6, 7, 8, 9, 10, 11, 12, 13, 14, 15, 16, 17, 18, 19, 20, 21, 22, 23, 24, 25, 26, 27, 28, 29
	30, 31, 32, 33, 34, 35, 36, 37, 38, 39, 40, 41, 42, 43, 44, 45, 46, 47, 48, 49, 50, 51
Cycle Nr.	1	2	3	4	5	6	7	8	9	10	11	12	13	14	15	16	17	18	19	20	21	22	23	24	25	26	27	28	29	30	31	32	33	34	35	36	37	38	39	40	41	42	43	44	45	46	47	48	49
Time [s]	0	934.2	1868.4	2802.6	3736.8	4671	5605.2	6539.4	7473.6	8407.8	9341.9	10276.2	11210.4	12144.6	13078.7	14012.9	14947.1	15881.3	16815.5	17749.7	18683.9	19618.1	20552.2	21486.4	22420.6	23354.8	24289	25223.2	26157.4	27091.6	28025.8	28959.9	29894.1	30828.3	31762.5	32696.7	33630.9	34565.1	35499.3	36433.5	37367.6	38301.8	39236	40171.1	41105.3	42039.5	42973.7	43907.9	44842
Temp. [°C]	23.4	36.9	37.2	37.1	37.2	37	37.2	37.2	37.1	37	37	37	37	37	37	37	37.2	37	36.9	37	37.1	37	37.1	37.2	37.2	37	37	37.2	37.1	37.1	37	37	37	37	37	37	37.1	37.2	37.2	36.9	37	37.1	37	37.2	37.3	37.2	37.1	37	37
A1	0.0963	0.0902	0.0915	0.092	0.0907	0.0919	0.0924	0.0896	0.0903	0.0911	0.0905	0.0926	0.0908	0.0926	0.0926	0.0896	0.0926	0.0922	0.0925	0.0904	0.0907	0.0902	0.0903	0.0894	0.0903	0.0915	0.0908	0.0904	0.0897	0.09	0.0887	0.089	0.0885	0.0885	0.0889	0.0885	0.0892	0.0885	0.0886	0.0893	0.0887	0.089	0.0902	0.0894	0.0907	0.0905	0.0899	0.0914	0.0909
B1	0.2068	0.1853	0.1916	0.1962	0.2036	0.218	0.2375	0.2604	0.2893	0.3203	0.3524	0.3847	0.4161	0.4412	0.4645	0.4857	0.5062	0.53	0.5502	0.5722	0.5926	0.6121	0.6311	0.6537	0.6775	0.6936	0.7149	0.7322	0.7511	0.766	0.7838	0.7981	0.8128	0.8289	0.8431	0.8549	0.8667	0.8793	0.889	0.9017	0.9144	0.9248	0.933	0.9467	0.9579	0.9687	0.9765	0.9864	0.9962
C1	0.2001	0.1795	0.1852	0.1924	0.2021	0.2182	0.2379	0.2605	0.2859	0.3127	0.3405	0.3702	0.3991	0.4206	0.435	0.4452	0.4513	0.4568	0.4626	0.4661	0.4715	0.4725	0.4782	0.4917	0.5054	0.5102	0.5186	0.5231	0.5293	0.5324	0.5391	0.5401	0.5459	0.5515	0.5558	0.5601	0.5621	0.5676	0.5695	0.5739	0.5789	0.5822	0.5836	0.59	0.5955	0.6002	0.5996	0.6028	0.6072
D1	0.2117	0.1893	0.1935	0.2017	0.2109	0.2271	0.2472	0.2703	0.2995	0.3314	0.3623	0.3918	0.4199	0.4426	0.4655	0.4893	0.5114	0.5364	0.5608	0.5868	0.6116	0.6329	0.6569	0.6786	0.701	0.7166	0.7373	0.7535	0.7725	0.7865	0.8053	0.8161	0.8311	0.8434	0.8555	0.8635	0.8743	0.8869	0.8966	0.9079	0.9219	0.931	0.9402	0.9535	0.9656	0.9739	0.9804	0.99	1.0002
E1	0.2002	0.1809	0.1854	0.1935	0.2031	0.2206	0.2424	0.2679	0.2967	0.3274	0.358	0.3862	0.4102	0.4289	0.444	0.4572	0.467	0.4765	0.4832	0.4918	0.5003	0.5033	0.5101	0.5149	0.5224	0.5229	0.5292	0.5316	0.5367	0.5364	0.5418	0.54	0.5416	0.5454	0.5464	0.5458	0.5443	0.5466	0.546	0.5467	0.5473	0.5469	0.5464	0.5472	0.5487	0.5448	0.5396	0.5374	0.5394
F1	0.2016	0.1806	0.1833	0.1891	0.1972	0.212	0.2304	0.2518	0.2787	0.3094	0.3425	0.3761	0.4063	0.4333	0.4531	0.4723	0.4914	0.512	0.531	0.5518	0.5715	0.592	0.6132	0.634	0.6575	0.6746	0.6961	0.7156	0.737	0.7543	0.7711	0.781	0.7943	0.8071	0.8201	0.828	0.8407	0.856	0.8649	0.8774	0.8902	0.8976	0.9063	0.9184	0.9309	0.9403	0.9461	0.9569	0.9701
G1	0.2051	0.182	0.1862	0.1919	0.1994	0.2123	0.2304	0.2517	0.2778	0.3056	0.3354	0.3651	0.3941	0.4164	0.4325	0.4477	0.4603	0.4782	0.4897	0.5035	0.5132	0.5201	0.5302	0.5396	0.5522	0.5597	0.571	0.5795	0.5888	0.5931	0.5982	0.6002	0.605	0.6089	0.6113	0.6132	0.6139	0.6164	0.6176	0.6198	0.6216	0.6258	0.625	0.6293	0.6352	0.6344	0.6316	0.6383	0.6412
H1	0.1995	0.1787	0.1816	0.1919	0.2002	0.2133	0.2307	0.2507	0.2747	0.3022	0.3325	0.3609	0.3889	0.4147	0.4378	0.4566	0.4753	0.4965	0.5183	0.54	0.5594	0.5773	0.5952	0.6131	0.6326	0.6441	0.6606	0.6715	0.6844	0.6907	0.6981	0.7002	0.7045	0.7084	0.7075	0.7066	0.7075	0.7094	0.7087	0.7097	0.7101	0.7086	0.7055	0.7089	0.7095	0.7097	0.7063	0.7064	0.7095
I1	0.1985	0.1778	0.1814	0.19	0.1971	0.2013	0.2032	0.204	0.2048	0.205	0.2054	0.2073	0.2099	0.2116	0.2142	0.2156	0.2167	0.2181	0.2184	0.2196	0.221	0.2226	0.2251	0.228	0.2337	0.2355	0.2408	0.243	0.2471	0.2488	0.2522	0.2534	0.2543	0.26	0.2616	0.2625	0.2623	0.263	0.2617	0.2615	0.2605	0.2557	0.2475	0.2385	0.2318	0.2215	0.2099	0.2008	0.2017
J1	0.203	0.1881	0.19	0.196	0.2043	0.2197	0.2388	0.2603	0.2857	0.3144	0.3429	0.3701	0.3991	0.4239	0.446	0.4642	0.4851	0.5063	0.5245	0.5446	0.5648	0.5865	0.6091	0.6309	0.6557	0.6728	0.694	0.7136	0.7342	0.7539	0.7728	0.7843	0.7973	0.8103	0.821	0.8305	0.8416	0.8544	0.8621	0.8716	0.8843	0.8919	0.9017	0.915	0.9282	0.9383	0.9484	0.9611	0.9748
K1	0.1854	0.1789	0.1818	0.1891	0.1983	0.2138	0.2358	0.2586	0.2847	0.3136	0.3442	0.3737	0.4018	0.426	0.4463	0.4616	0.4816	0.5031	0.5255	0.5491	0.5726	0.594	0.6138	0.6312	0.65	0.6635	0.6817	0.696	0.7143	0.7269	0.7416	0.749	0.7662	0.765	0.7727	0.7879	0.7914	0.7931	0.7909	0.7882	0.7864	0.7941	0.7949	0.8029	0.8074	0.811	0.8576	0.8456	0.8474
A2	0.1049	0.0936	0.0925	0.0922	0.0921	0.0929	0.092	0.0926	0.0919	0.092	0.0917	0.0917	0.0926	0.0918	0.092	0.0917	0.0917	0.0914	0.0921	0.0921	0.092	0.0911	0.0916	0.0913	0.0907	0.0907	0.0911	0.091	0.0923	0.0907	0.092	0.0909	0.0916	0.0915	0.0908	0.0912	0.0918	0.0908	0.0919	0.0911	0.0914	0.0926	0.091	0.0922	0.0926	0.0919	0.092	0.0917	0.0918
B2	0.2167	0.185	0.1911	0.1963	0.2074	0.2266	0.2491	0.2767	0.309	0.3451	0.3801	0.4112	0.4382	0.4598	0.4799	0.5035	0.5234	0.5466	0.5684	0.5908	0.6109	0.6304	0.6502	0.6694	0.6898	0.7066	0.7249	0.7417	0.7569	0.7701	0.7866	0.7996	0.8108	0.825	0.8353	0.8462	0.8558	0.865	0.8729	0.8832	0.8918	0.9013	0.9066	0.9173	0.9262	0.9369	0.9412	0.949	0.9565
C2	0.2148	0.1844	0.1901	0.1954	0.2055	0.2228	0.2426	0.2677	0.2967	0.3295	0.3648	0.3964	0.4252	0.4458	0.4645	0.4793	0.4914	0.5036	0.5161	0.5276	0.5382	0.5463	0.5549	0.5663	0.5757	0.5833	0.5914	0.598	0.6054	0.6113	0.6205	0.6261	0.6333	0.6416	0.6463	0.6525	0.656	0.6624	0.6664	0.6725	0.6797	0.6841	0.6882	0.6986	0.7059	0.715	0.7202	0.7282	0.7365
D2	0.2239	0.1922	0.1975	0.2038	0.2135	0.2307	0.2522	0.2787	0.3092	0.3419	0.3739	0.4043	0.433	0.4571	0.4772	0.4979	0.516	0.537	0.5564	0.5752	0.5965	0.6142	0.6341	0.6554	0.6742	0.6945	0.7119	0.7302	0.7489	0.7647	0.7844	0.7968	0.8132	0.8254	0.8395	0.85	0.861	0.8739	0.8847	0.8954	0.9066	0.9189	0.9281	0.9393	0.9506	0.9589	0.9673	0.975	0.9829
E2	0.203	0.1805	0.1859	0.1922	0.2016	0.2178	0.2368	0.2599	0.2869	0.3158	0.3478	0.3787	0.4076	0.4316	0.4497	0.4657	0.4776	0.492	0.5039	0.5153	0.5263	0.5342	0.544	0.5539	0.5622	0.5689	0.5767	0.5832	0.5897	0.5948	0.6028	0.6069	0.6134	0.6197	0.625	0.6298	0.6351	0.6382	0.6422	0.6484	0.6544	0.6596	0.6615	0.6671	0.6728	0.6773	0.6806	0.6863	0.6896
F2	0.2027	0.1767	0.1805	0.186	0.1955	0.2111	0.2311	0.2557	0.2847	0.3168	0.3502	0.3801	0.4092	0.4359	0.4579	0.4782	0.4963	0.5179	0.5383	0.5569	0.5766	0.5948	0.6153	0.6353	0.6541	0.6725	0.69	0.7075	0.725	0.7399	0.7581	0.7711	0.788	0.801	0.817	0.8289	0.8407	0.8539	0.8655	0.8765	0.8869	0.8979	0.9071	0.9161	0.9252	0.9333	0.9411	0.9486	0.9559
G2	0.1999	0.1776	0.182	0.1882	0.1981	0.215	0.2356	0.2599	0.288	0.3192	0.352	0.3847	0.4158	0.4413	0.4628	0.4803	0.4975	0.5169	0.5326	0.5489	0.5634	0.5775	0.5907	0.6035	0.6152	0.6247	0.6336	0.6418	0.6505	0.6566	0.6645	0.6697	0.6759	0.6815	0.6863	0.6903	0.6954	0.6988	0.7024	0.7077	0.7121	0.7165	0.718	0.7227	0.7269	0.7308	0.735	0.7397	0.7437
H2	0.1951	0.1752	0.1778	0.1875	0.1966	0.2114	0.2306	0.2533	0.2786	0.3056	0.3339	0.3612	0.3841	0.4054	0.4252	0.4424	0.455	0.468	0.4779	0.4866	0.4941	0.5018	0.5093	0.5144	0.5188	0.5247	0.5282	0.5328	0.5364	0.5395	0.5446	0.5473	0.5519	0.555	0.5603	0.5622	0.5657	0.5682	0.571	0.5734	0.5752	0.5783	0.581	0.5833	0.5862	0.5883	0.5905	0.5922	0.5953
I2	0.1935	0.175	0.1779	0.1848	0.192	0.1958	0.1977	0.1996	0.2005	0.2024	0.2031	0.2045	0.2054	0.2062	0.2078	0.2086	0.2096	0.2107	0.2111	0.2118	0.2121	0.2118	0.2122	0.2126	0.2133	0.2134	0.2138	0.214	0.2145	0.2147	0.2156	0.2164	0.2169	0.218	0.2189	0.2204	0.2215	0.223	0.2249	0.2274	0.2306	0.2343	0.2384	0.2439	0.2488	0.2553	0.2623	0.2714	0.2815
J2	0.2074	0.1885	0.1914	0.1981	0.2048	0.219	0.2387	0.2618	0.2901	0.3203	0.3489	0.3786	0.4082	0.4356	0.4596	0.4803	0.5002	0.5211	0.5426	0.5615	0.5793	0.599	0.6171	0.6356	0.6567	0.6739	0.6884	0.7047	0.7207	0.7359	0.7529	0.7669	0.7783	0.7927	0.8027	0.8141	0.8285	0.8367	0.8482	0.8601	0.8703	0.8801	0.8864	0.8981	0.9058	0.9185	0.9238	0.9309	0.9385
K2	0.1897	0.1804	0.1842	0.1909	0.1979	0.2112	0.2294	0.2521	0.2788	0.3091	0.3422	0.3743	0.4053	0.4329	0.4554	0.4768	0.4982	0.5215	0.5433	0.5674	0.5888	0.6112	0.6346	0.6546	0.6751	0.6925	0.7117	0.7282	0.7457	0.7608	0.7743	0.7878	0.8013	0.8124	0.8264	0.8363	0.8495	0.8594	0.8692	0.8805	0.8907	0.9006	0.9109	0.9206	0.9296	0.9378	0.9467	0.9565	0.9649
A3	0.1052	0.0879	0.0877	0.0872	0.0875	0.0875	0.0874	0.0875	0.0875	0.0875	0.0875	0.0875	0.0874	0.0875	0.0875	0.0874	0.0875	0.0874	0.0875	0.0875	0.0875	0.0874	0.0875	0.0875	0.0875	0.0875	0.0875	0.0875	0.0875	0.0875	0.0875	0.0875	0.0875	0.0875	0.0875	0.0875	0.0875	0.0875	0.0875	0.0875	0.0875	0.0875	0.0875	0.0875	0.0876	0.0876	0.0875	0.0875	0.0875
B3	0.2189	0.1861	0.1919	0.196	0.206	0.2231	0.2457	0.2726	0.3036	0.3371	0.3708	0.3994	0.426	0.4472	0.4673	0.4894	0.5082	0.5311	0.5532	0.5753	0.5978	0.6176	0.6402	0.662	0.6826	0.6996	0.719	0.7349	0.7518	0.7659	0.7834	0.7941	0.8072	0.8184	0.8318	0.8414	0.8516	0.8625	0.8719	0.8804	0.8929	0.9001	0.9069	0.9177	0.9278	0.9386	0.9442	0.9525	0.9604
C3	0.2136	0.1814	0.1874	0.1925	0.2024	0.2193	0.2405	0.2654	0.2936	0.3252	0.358	0.3898	0.4172	0.4367	0.4526	0.4663	0.4763	0.4885	0.4997	0.5099	0.5198	0.5267	0.5366	0.5473	0.5553	0.5618	0.5694	0.5759	0.5831	0.5883	0.5973	0.6022	0.6101	0.6161	0.6223	0.6269	0.6305	0.6364	0.642	0.6469	0.6557	0.6615	0.6641	0.6733	0.681	0.6891	0.6946	0.7027	0.7104
D3	0.2117	0.183	0.1881	0.1924	0.2026	0.22	0.2421	0.2683	0.2984	0.3315	0.3623	0.3909	0.4183	0.44	0.4595	0.4801	0.4996	0.52	0.5412	0.5621	0.5839	0.6031	0.6263	0.6495	0.6707	0.6913	0.7116	0.73	0.7494	0.7656	0.7833	0.7969	0.8132	0.8262	0.8398	0.8509	0.862	0.8745	0.8858	0.896	0.9079	0.9175	0.9254	0.9357	0.945	0.9538	0.9606	0.9679	0.9751
E3	0.2042	0.1778	0.1839	0.1889	0.1996	0.2169	0.239	0.2638	0.2922	0.3224	0.353	0.3817	0.4079	0.429	0.4461	0.4593	0.4709	0.4812	0.4919	0.5008	0.5104	0.5171	0.5261	0.5352	0.5431	0.549	0.5567	0.5626	0.5689	0.5725	0.5806	0.5847	0.5913	0.5956	0.5992	0.6017	0.603	0.6054	0.607	0.6088	0.6135	0.6164	0.6157	0.6196	0.6223	0.6254	0.6257	0.6288	0.6319
F3	0.2111	0.1813	0.1858	0.1905	0.1988	0.2153	0.2365	0.2621	0.2915	0.3235	0.355	0.3837	0.4127	0.4379	0.4584	0.4789	0.4996	0.5211	0.5427	0.5638	0.5851	0.6049	0.627	0.6472	0.6673	0.6869	0.7057	0.7232	0.7403	0.7568	0.7737	0.7878	0.8017	0.8132	0.8267	0.8362	0.8479	0.8595	0.8688	0.8786	0.8889	0.8978	0.9056	0.9151	0.923	0.9323	0.9395	0.947	0.9543
G3	0.1973	0.1803	0.1856	0.1901	0.1992	0.2159	0.2379	0.2633	0.2926	0.3244	0.3582	0.3899	0.4191	0.4433	0.4624	0.4804	0.4982	0.5138	0.5273	0.5398	0.5522	0.5621	0.5729	0.5833	0.5911	0.5987	0.607	0.6134	0.6207	0.6256	0.6317	0.6351	0.6412	0.642	0.6476	0.6494	0.6534	0.6573	0.6599	0.6618	0.6672	0.6694	0.6697	0.6739	0.6767	0.6807	0.6828	0.6873	0.6906
H3	0.1911	0.1772	0.1805	0.1909	0.2012	0.2154	0.2343	0.2562	0.2814	0.3078	0.3349	0.3594	0.3824	0.4047	0.4243	0.4426	0.4575	0.4713	0.4857	0.4981	0.5112	0.5216	0.5326	0.5422	0.5498	0.5585	0.5655	0.5731	0.579	0.5843	0.5901	0.5953	0.6006	0.6029	0.6085	0.6111	0.6139	0.6175	0.6199	0.621	0.6239	0.6274	0.6286	0.6308	0.6325	0.6339	0.6351	0.6366	0.6382
I3	0.1958	0.1776	0.181	0.1888	0.1983	0.2033	0.2056	0.2056	0.2063	0.2069	0.2078	0.2095	0.2112	0.2131	0.2167	0.2189	0.2194	0.2223	0.2245	0.2273	0.2285	0.2291	0.2319	0.2353	0.2381	0.2391	0.2421	0.2438	0.2463	0.2475	0.2507	0.2519	0.2537	0.256	0.2583	0.2603	0.2625	0.2669	0.271	0.2762	0.2832	0.2899	0.2959	0.3039	0.3107	0.3201	0.3291	0.3412	0.3545
J3	0.205	0.1881	0.1912	0.2014	0.21	0.2243	0.2445	0.2689	0.2972	0.3294	0.3628	0.392	0.4232	0.4518	0.477	0.4979	0.5193	0.5403	0.562	0.5825	0.6041	0.6248	0.6461	0.667	0.6881	0.7052	0.7237	0.7405	0.7563	0.7729	0.7882	0.8016	0.8141	0.8261	0.8367	0.8479	0.8587	0.8695	0.879	0.8872	0.8972	0.9037	0.9106	0.9205	0.9268	0.9374	0.9417	0.9488	0.9555
K3	0.1894	0.1808	0.184	0.1928	0.2006	0.2143	0.2342	0.2573	0.2846	0.3151	0.3493	0.3817	0.4138	0.4434	0.4699	0.4917	0.512	0.5336	0.5542	0.5742	0.5957	0.6151	0.6367	0.657	0.6752	0.6942	0.7122	0.7302	0.746	0.7605	0.774	0.7867	0.8021	0.8108	0.8267	0.8366	0.8498	0.8611	0.8727	0.8827	0.8933	0.9032	0.9143	0.9243	0.9336	0.9425	0.9525	0.9618	0.971
A4	0.1109	0.0928	0.0923	0.0916	0.0918	0.0915	0.0916	0.0914	0.0916	0.0915	0.0915	0.0914	0.0915	0.0915	0.0916	0.0915	0.0913	0.0916	0.0915	0.0912	0.0915	0.0914	0.0914	0.0913	0.0914	0.0913	0.0912	0.0915	0.0912	0.0914	0.0912	0.0912	0.091	0.0912	0.0911	0.0913	0.0912	0.091	0.0912	0.0911	0.0912	0.0911	0.0911	0.0912	0.0912	0.0912	0.0911	0.0912	0.0911
B4	0.2222	0.1863	0.1922	0.1958	0.2036	0.2181	0.2393	0.2649	0.2947	0.3265	0.357	0.385	0.409	0.4262	0.445	0.4648	0.4812	0.5029	0.5216	0.5407	0.5614	0.5795	0.6003	0.623	0.645	0.6622	0.6829	0.7019	0.7197	0.7363	0.7545	0.7711	0.7869	0.8061	0.8195	0.834	0.8453	0.8574	0.8707	0.8833	0.8971	0.9066	0.9144	0.9262	0.936	0.9481	0.955	0.9638	0.9705
C4	0.2118	0.1819	0.1884	0.1922	0.2011	0.2143	0.2339	0.2575	0.2849	0.3149	0.3461	0.374	0.4	0.4187	0.435	0.4518	0.4619	0.4732	0.4827	0.4922	0.5034	0.508	0.5164	0.5243	0.5315	0.5344	0.5414	0.5449	0.5476	0.5509	0.5552	0.5585	0.5607	0.5669	0.5676	0.5708	0.5703	0.5709	0.5716	0.5758	0.5794	0.5835	0.5862	0.5919	0.5993	0.6058	0.6106	0.6201	0.6292
D4	0.2154	0.1828	0.1885	0.1959	0.2061	0.2231	0.2455	0.2729	0.3031	0.3348	0.3663	0.3963	0.4244	0.4474	0.4672	0.4883	0.5043	0.5259	0.5462	0.5654	0.5859	0.6037	0.6232	0.6438	0.6607	0.6786	0.6942	0.7121	0.7273	0.7426	0.7603	0.7757	0.7924	0.8041	0.8204	0.8326	0.8441	0.8562	0.8682	0.879	0.8902	0.9004	0.9112	0.9212	0.9318	0.9433	0.9538	0.962	0.9701
E4	0.2048	0.1765	0.1827	0.1901	0.2009	0.2174	0.2382	0.2619	0.2891	0.3189	0.3518	0.3817	0.4094	0.4307	0.4463	0.458	0.4672	0.4771	0.4852	0.4927	0.5016	0.5086	0.5144	0.5223	0.5293	0.5331	0.5387	0.5451	0.5501	0.5536	0.5618	0.5655	0.5701	0.578	0.5792	0.5839	0.5872	0.5912	0.5951	0.5996	0.6094	0.6127	0.6137	0.6197	0.6258	0.6337	0.6352	0.64	0.6444
F4	0.2111	0.1798	0.1835	0.1885	0.1976	0.2131	0.2335	0.2583	0.2873	0.3195	0.353	0.3822	0.4129	0.438	0.4592	0.4795	0.4985	0.5206	0.5409	0.5596	0.5802	0.6006	0.6212	0.6412	0.6597	0.6777	0.6952	0.7142	0.7302	0.7458	0.7631	0.7786	0.794	0.8068	0.8218	0.8341	0.8448	0.8567	0.8683	0.8789	0.8894	0.8993	0.9085	0.9177	0.9265	0.934	0.9436	0.9499	0.9577
G4	0.208	0.1784	0.1828	0.1885	0.1982	0.2139	0.2336	0.2572	0.2843	0.3158	0.3492	0.3813	0.4116	0.4358	0.4563	0.4751	0.4931	0.5093	0.5248	0.5394	0.5528	0.5658	0.5781	0.5929	0.6076	0.6159	0.6252	0.6331	0.638	0.6416	0.6498	0.6533	0.655	0.6623	0.6639	0.6678	0.6697	0.6726	0.6737	0.6773	0.6847	0.6871	0.6844	0.6919	0.6954	0.7023	0.705	0.7087	0.7123
H4	0.2003	0.1763	0.1791	0.187	0.1955	0.2101	0.2276	0.252	0.278	0.3077	0.3384	0.3606	0.3882	0.4142	0.4374	0.4558	0.4671	0.4835	0.4986	0.5123	0.526	0.5379	0.5492	0.5609	0.5703	0.5782	0.5848	0.5934	0.599	0.6029	0.6101	0.6123	0.6163	0.6175	0.6237	0.6236	0.6254	0.6274	0.6278	0.6284	0.6303	0.6323	0.6322	0.6332	0.6349	0.6338	0.636	0.6358	0.6363
I4	0.196	0.1768	0.1801	0.1865	0.1915	0.1939	0.1953	0.1967	0.1992	0.2005	0.203	0.2041	0.2057	0.2076	0.2096	0.2114	0.2129	0.2153	0.2174	0.2199	0.2215	0.2217	0.2242	0.2268	0.2294	0.2304	0.2331	0.235	0.2372	0.2378	0.2398	0.2434	0.2444	0.2493	0.2514	0.253	0.2556	0.2609	0.2669	0.2726	0.279	0.2857	0.2908	0.3006	0.3104	0.322	0.3323	0.3499	0.3696
J4	0.2065	0.1872	0.1911	0.1967	0.2033	0.2152	0.2335	0.2555	0.282	0.3109	0.3413	0.3696	0.3985	0.4235	0.4458	0.4626	0.4803	0.5007	0.5213	0.5416	0.5649	0.5882	0.6119	0.6375	0.6614	0.6803	0.7012	0.7214	0.7397	0.7554	0.774	0.7892	0.7998	0.8147	0.8277	0.8397	0.8523	0.8634	0.8755	0.8857	0.8961	0.9043	0.9138	0.9225	0.931	0.9384	0.9473	0.9536	0.9598
K4	0.1886	0.1792	0.1824	0.1885	0.1952	0.206	0.2232	0.2448	0.2684	0.2951	0.3268	0.3582	0.3888	0.417	0.4404	0.4601	0.479	0.499	0.5181	0.5357	0.5551	0.5738	0.592	0.6104	0.63	0.6426	0.6625	0.6775	0.693	0.7086	0.7262	0.7399	0.7506	0.7711	0.7808	0.7963	0.8055	0.8224	0.8335	0.8501	0.8635	0.8722	0.8814	0.891	0.901	0.9115	0.9184	0.9252	0.9344
A5	0.0992	0.0893	0.089	0.0889	0.0889	0.0892	0.0889	0.0887	0.0886	0.0886	0.0891	0.0892	0.089	0.0889	0.0894	0.0889	0.0889	0.0887	0.0892	0.0891	0.0888	0.0887	0.0887	0.0887	0.0888	0.0886	0.0885	0.0885	0.0885	0.089	0.0887	0.0888	0.0885	0.0887	0.0887	0.0888	0.0888	0.0888	0.0888	0.0886	0.0887	0.0886	0.0887	0.0888	0.0887	0.0888	0.0886	0.0888	0.0885
B5	0.2212	0.1883	0.1929	0.1975	0.207	0.2226	0.2437	0.2687	0.2979	0.3296	0.3606	0.3896	0.416	0.4361	0.4543	0.4733	0.4884	0.5076	0.5239	0.5413	0.5584	0.5735	0.5916	0.6094	0.6293	0.6453	0.6649	0.6834	0.7009	0.7166	0.7376	0.7536	0.7706	0.79	0.8042	0.8195	0.8308	0.8452	0.8594	0.8728	0.8877	0.8999	0.9093	0.9231	0.9339	0.9458	0.954	0.964	0.9736
C5	0.2085	0.1798	0.1851	0.19	0.1996	0.2144	0.2354	0.2582	0.287	0.3194	0.3515	0.3811	0.409	0.4284	0.4445	0.4583	0.4689	0.4803	0.4903	0.5012	0.5101	0.5169	0.5253	0.5355	0.5438	0.5476	0.5539	0.5602	0.5665	0.5701	0.5779	0.5826	0.5881	0.5966	0.5992	0.6043	0.6048	0.6108	0.6137	0.6201	0.6281	0.6332	0.6352	0.6471	0.6549	0.6633	0.6686	0.6779	0.6896
D5	0.2127	0.1812	0.1854	0.1908	0.2012	0.2173	0.2379	0.2622	0.2905	0.3229	0.3541	0.3846	0.4125	0.436	0.4555	0.4764	0.4939	0.5147	0.535	0.556	0.5765	0.5952	0.6167	0.6398	0.6614	0.6809	0.7013	0.7209	0.7396	0.7566	0.776	0.791	0.808	0.8238	0.8387	0.852	0.8631	0.877	0.889	0.9004	0.9129	0.9245	0.9334	0.9454	0.9562	0.9657	0.9733	0.9826	0.9915
E5	0.2087	0.1762	0.1803	0.1857	0.1967	0.2136	0.233	0.255	0.2812	0.3115	0.3444	0.3754	0.4038	0.4296	0.448	0.463	0.4735	0.4876	0.4993	0.5117	0.5209	0.5276	0.5364	0.5473	0.5568	0.5614	0.5705	0.5756	0.5799	0.581	0.5894	0.5924	0.5973	0.6049	0.6037	0.6068	0.6075	0.6089	0.6097	0.6116	0.6191	0.6205	0.6201	0.6259	0.6294	0.6366	0.636	0.6419	0.6496
F5	0.2054	0.1776	0.1804	0.1843	0.1939	0.2102	0.2298	0.2537	0.2816	0.3134	0.3447	0.3747	0.4032	0.4264	0.4464	0.4664	0.4849	0.5045	0.5236	0.5441	0.5627	0.5828	0.604	0.6254	0.6477	0.667	0.6882	0.7067	0.7248	0.7411	0.76	0.7761	0.7906	0.8075	0.819	0.8326	0.8433	0.8555	0.8669	0.8776	0.8895	0.899	0.9074	0.9178	0.9269	0.9354	0.9425	0.9508	0.9584
G5	0.2053	0.1786	0.1831	0.1888	0.1987	0.215	0.2355	0.2589	0.2854	0.3174	0.3511	0.3827	0.4129	0.4358	0.4542	0.4718	0.4875	0.5038	0.5196	0.5352	0.5479	0.559	0.5721	0.5861	0.6013	0.6085	0.6211	0.6276	0.6346	0.6395	0.649	0.6546	0.6611	0.6698	0.6713	0.6773	0.6782	0.6846	0.6878	0.6921	0.699	0.7035	0.7051	0.7114	0.7166	0.7212	0.7248	0.7304	0.7368
H5	0.1993	0.175	0.1785	0.1861	0.1948	0.2098	0.2285	0.2504	0.275	0.3027	0.3309	0.3564	0.3801	0.4005	0.4199	0.4346	0.4461	0.4596	0.4711	0.483	0.4916	0.5025	0.5123	0.5212	0.5316	0.5374	0.5455	0.5514	0.5566	0.5593	0.5663	0.5708	0.5751	0.5829	0.5837	0.5886	0.5899	0.5937	0.5967	0.5998	0.6038	0.6066	0.6077	0.6122	0.6142	0.6171	0.6176	0.6205	0.6222
I5	0.1927	0.1748	0.1778	0.1825	0.1867	0.1884	0.1909	0.1917	0.1926	0.1937	0.1936	0.1949	0.1949	0.1953	0.1959	0.196	0.1957	0.1965	0.1969	0.1974	0.1971	0.1963	0.1963	0.1973	0.1986	0.1975	0.198	0.1969	0.1964	0.195	0.1963	0.1961	0.1962	0.1973	0.1969	0.197	0.196	0.1961	0.1956	0.1962	0.1971	0.1978	0.1975	0.2007	0.203	0.2068	0.21	0.2144	0.2192
J5	0.2091	0.1919	0.196	0.2052	0.2164	0.2328	0.2544	0.2805	0.3094	0.3396	0.3705	0.4006	0.4304	0.4568	0.4775	0.4964	0.5147	0.5338	0.552	0.5705	0.5879	0.6062	0.624	0.6438	0.6638	0.6804	0.6987	0.7147	0.7294	0.7432	0.7598	0.7745	0.7864	0.8024	0.8105	0.823	0.8325	0.8437	0.8531	0.8628	0.8735	0.8813	0.8875	0.8986	0.9063	0.9165	0.922	0.9297	0.9369
K5	0.186	0.1799	0.1838	0.1923	0.201	0.2157	0.2358	0.2604	0.2891	0.3217	0.3555	0.3876	0.4192	0.4442	0.4644	0.4841	0.5019	0.5234	0.5439	0.5666	0.5865	0.608	0.6302	0.6529	0.6766	0.6931	0.7153	0.7316	0.7494	0.765	0.7814	0.7959	0.8097	0.8229	0.8355	0.8466	0.858	0.869	0.8785	0.8887	0.8981	0.9072	0.9147	0.9218	0.9299	0.9362	0.9433	0.9505	0.9579
A6	0.0906	0.0905	0.089	0.0883	0.0899	0.0897	0.0885	0.0893	0.0885	0.0892	0.0885	0.0888	0.0885	0.0892	0.0898	0.0895	0.0888	0.0884	0.0894	0.0898	0.0885	0.0884	0.0885	0.0895	0.0885	0.0898	0.0899	0.0901	0.0885	0.0898	0.09	0.0886	0.0889	0.0898	0.0888	0.0898	0.09	0.0895	0.0893	0.0899	0.0893	0.0901	0.0894	0.0899	0.0901	0.0898	0.0887	0.0891	0.0892
B6	0.2173	0.1836	0.1892	0.1934	0.2017	0.2164	0.236	0.2591	0.2869	0.3172	0.3478	0.3764	0.4015	0.4198	0.4371	0.4548	0.4692	0.4878	0.5042	0.5217	0.5395	0.5544	0.5721	0.592	0.613	0.629	0.6487	0.6668	0.6855	0.702	0.7236	0.7382	0.7556	0.7778	0.7899	0.8067	0.8174	0.8327	0.8456	0.8597	0.8755	0.8866	0.8937	0.9087	0.9194	0.9342	0.9397	0.952	0.9606
C6	0.2097	0.1793	0.1857	0.1913	0.2003	0.2146	0.2326	0.253	0.2785	0.3064	0.3352	0.3624	0.3877	0.4036	0.4187	0.4317	0.4404	0.4525	0.4611	0.4686	0.4744	0.4755	0.4799	0.489	0.4972	0.4991	0.5038	0.5071	0.5099	0.5111	0.5154	0.5173	0.5207	0.5254	0.527	0.5302	0.5295	0.5328	0.5351	0.5384	0.5431	0.5468	0.5483	0.5553	0.5607	0.5682	0.5717	0.5793	0.5864
D6	0.2221	0.1885	0.1931	0.1983	0.2067	0.2232	0.2448	0.27	0.299	0.3303	0.3609	0.3908	0.4163	0.4363	0.4545	0.4749	0.4909	0.5124	0.5309	0.5511	0.5706	0.5883	0.6074	0.6281	0.6506	0.6686	0.6881	0.7064	0.7239	0.7401	0.7608	0.7759	0.7928	0.8108	0.8232	0.8387	0.8492	0.8633	0.8758	0.8881	0.902	0.9131	0.9221	0.9345	0.946	0.9568	0.9634	0.9744	0.9833
E6	0.2103	0.183	0.1888	0.1954	0.2039	0.2197	0.2399	0.2635	0.2901	0.3209	0.3527	0.3811	0.4066	0.4249	0.4403	0.454	0.465	0.4762	0.486	0.4957	0.503	0.5071	0.5133	0.5215	0.5295	0.5318	0.5379	0.5416	0.5449	0.5468	0.5537	0.556	0.56	0.5692	0.5677	0.5724	0.5699	0.571	0.5751	0.5775	0.5842	0.5884	0.5863	0.5922	0.5972	0.6067	0.6041	0.6124	0.6176
F6	0.2114	0.1792	0.1823	0.1855	0.1927	0.2073	0.2272	0.2514	0.2794	0.3113	0.3444	0.3756	0.4047	0.4267	0.4468	0.4654	0.4839	0.5039	0.5234	0.543	0.5623	0.5821	0.6015	0.6201	0.6416	0.6592	0.6799	0.6989	0.7158	0.731	0.7499	0.7659	0.7809	0.7989	0.8121	0.8268	0.8379	0.8518	0.8635	0.8752	0.888	0.8995	0.9091	0.9211	0.9319	0.9413	0.949	0.9589	0.9669
G6	0.2046	0.1797	0.1845	0.1892	0.1985	0.2142	0.234	0.2577	0.2839	0.3154	0.3473	0.3769	0.4034	0.4217	0.4362	0.4505	0.4636	0.4768	0.4903	0.502	0.5139	0.5234	0.5337	0.5443	0.5569	0.5628	0.5724	0.5789	0.5853	0.5909	0.6008	0.6057	0.6124	0.623	0.625	0.6326	0.6329	0.6383	0.6418	0.6474	0.6547	0.6621	0.6622	0.672	0.6793	0.689	0.6896	0.7	0.706
H6	0.2032	0.1762	0.1796	0.189	0.1977	0.2124	0.2322	0.2551	0.2811	0.3094	0.3386	0.3644	0.3885	0.4113	0.4318	0.4472	0.4608	0.4766	0.4893	0.5045	0.5178	0.5322	0.5427	0.5539	0.5649	0.5735	0.5825	0.5912	0.5975	0.603	0.61	0.615	0.6192	0.6243	0.6278	0.6313	0.6331	0.637	0.6385	0.6403	0.643	0.6442	0.6457	0.6478	0.6491	0.6496	0.6499	0.6518	0.6522
I6	0.1957	0.176	0.1798	0.1876	0.1942	0.1994	0.2035	0.2058	0.2072	0.2076	0.2069	0.207	0.2062	0.2057	0.2052	0.2041	0.203	0.2027	0.2021	0.202	0.2016	0.201	0.2004	0.2009	0.2012	0.2008	0.2009	0.2009	0.2004	0.1991	0.1998	0.199	0.1985	0.2001	0.1997	0.2	0.1994	0.2006	0.2007	0.2025	0.2044	0.2054	0.2087	0.2125	0.2167	0.2218	0.2264	0.2331	0.2425
J6	0.2099	0.1884	0.1907	0.1981	0.2045	0.2164	0.234	0.2554	0.2806	0.3088	0.3366	0.3649	0.3936	0.4185	0.4398	0.4595	0.4788	0.4991	0.5164	0.5365	0.5555	0.5754	0.593	0.6147	0.6377	0.6556	0.677	0.6952	0.7127	0.7293	0.7494	0.7656	0.78	0.7968	0.809	0.8239	0.8345	0.8477	0.8584	0.8695	0.8808	0.8918	0.8995	0.9098	0.9188	0.9282	0.9352	0.9443	0.9509
K6	0.1845	0.1813	0.1841	0.1907	0.1962	0.2068	0.2226	0.2417	0.2653	0.2921	0.3228	0.3536	0.385	0.4089	0.4278	0.4448	0.462	0.4804	0.4966	0.5151	0.5329	0.5496	0.5685	0.5906	0.6123	0.6311	0.6566	0.6771	0.6934	0.7131	0.7355	0.7527	0.7661	0.785	0.7976	0.8132	0.8255	0.8379	0.8488	0.8615	0.8718	0.8817	0.8891	0.9	0.9101	0.9199	0.9277	0.9378	0.9476
A7	0.0997	0.0877	0.0874	0.087	0.0873	0.0872	0.0872	0.0871	0.0871	0.087	0.087	0.0869	0.0869	0.087	0.087	0.087	0.087	0.087	0.0869	0.087	0.087	0.0869	0.0871	0.0871	0.0872	0.0872	0.0873	0.0874	0.0875	0.0878	0.0879	0.0882	0.0885	0.089	0.0893	0.0901	0.0908	0.0919	0.093	0.0946	0.0966	0.0988	0.1014	0.1049	0.1085	0.1132	0.1189	0.1266	0.1357
B7	0.222	0.189	0.1938	0.1957	0.2023	0.2153	0.2335	0.2564	0.2836	0.3114	0.3391	0.3638	0.379	0.3932	0.4077	0.4229	0.4344	0.451	0.4665	0.4826	0.4973	0.5102	0.5251	0.5424	0.5598	0.5736	0.591	0.6053	0.6206	0.6349	0.6531	0.6667	0.683	0.7034	0.7154	0.7301	0.7413	0.7566	0.7686	0.7834	0.8015	0.8153	0.8234	0.84	0.8521	0.8673	0.8753	0.8873	0.8985
C7	0.2153	0.1835	0.1883	0.1921	0.1983	0.2095	0.2255	0.2462	0.2716	0.2989	0.3269	0.3534	0.3682	0.3791	0.3892	0.3988	0.4029	0.4111	0.4178	0.4228	0.4263	0.4257	0.4299	0.4357	0.4416	0.4415	0.4452	0.4462	0.4486	0.4491	0.4532	0.4539	0.4573	0.4625	0.4621	0.4639	0.4633	0.4661	0.4681	0.4711	0.4755	0.4792	0.4794	0.4872	0.4923	0.499	0.5024	0.5107	0.5184
D7	0.2194	0.1871	0.1918	0.1955	0.2026	0.2149	0.2335	0.255	0.2815	0.3082	0.3359	0.3632	0.3798	0.3938	0.4069	0.4229	0.4329	0.449	0.4642	0.4807	0.4955	0.5086	0.5226	0.5392	0.5567	0.5699	0.5866	0.6009	0.6152	0.6284	0.6455	0.6582	0.6729	0.6913	0.702	0.7151	0.7258	0.7392	0.7495	0.7624	0.7787	0.7908	0.7974	0.8143	0.8283	0.843	0.8519	0.8655	0.8788
E7	0.2059	0.181	0.1861	0.1901	0.1982	0.2105	0.2272	0.2466	0.2683	0.2923	0.3169	0.3446	0.3648	0.3784	0.3872	0.394	0.3961	0.4022	0.4067	0.4112	0.4133	0.4124	0.4133	0.4167	0.4198	0.4184	0.4198	0.4187	0.4184	0.417	0.4206	0.4195	0.4212	0.4263	0.424	0.4255	0.4232	0.424	0.4252	0.4262	0.4307	0.434	0.4313	0.4364	0.4399	0.4459	0.4453	0.45	0.4554
F7	0.2064	0.1829	0.1846	0.1885	0.1954	0.2091	0.2284	0.2513	0.2782	0.308	0.337	0.3629	0.3782	0.3911	0.4049	0.4191	0.431	0.4469	0.4629	0.4791	0.4942	0.5084	0.5229	0.5394	0.5571	0.5717	0.5887	0.602	0.6166	0.6306	0.6467	0.6587	0.6748	0.694	0.703	0.716	0.7249	0.7379	0.746	0.7583	0.7726	0.7832	0.7891	0.8056	0.817	0.8326	0.8393	0.8507	0.8627
G7	0.2033	0.1814	0.1848	0.1877	0.1941	0.2065	0.224	0.2449	0.2702	0.3007	0.3293	0.355	0.3707	0.3836	0.3962	0.4052	0.4122	0.4218	0.4311	0.4397	0.4465	0.4518	0.4568	0.4629	0.4697	0.4721	0.4777	0.4798	0.4834	0.4841	0.4874	0.4883	0.4906	0.4957	0.4951	0.4969	0.4946	0.4962	0.4965	0.4966	0.5019	0.5055	0.5033	0.5068	0.5107	0.5162	0.5166	0.5237	0.5284
H7	0.1964	0.1755	0.1773	0.1842	0.1905	0.2027	0.2209	0.2416	0.2658	0.2943	0.3222	0.349	0.37	0.3825	0.3927	0.4032	0.4132	0.4257	0.4376	0.4488	0.4599	0.4686	0.4751	0.4824	0.4904	0.4946	0.5002	0.5027	0.5066	0.508	0.5122	0.5118	0.5143	0.52	0.5176	0.5181	0.517	0.5182	0.5169	0.5178	0.5189	0.5189	0.5145	0.5192	0.5193	0.5217	0.5194	0.5192	0.5206
I7	0.1962	0.1768	0.1787	0.1828	0.1854	0.1865	0.1868	0.1873	0.1867	0.1859	0.1843	0.1837	0.1823	0.1804	0.1792	0.1783	0.1777	0.177	0.1767	0.1763	0.1758	0.1752	0.1747	0.1746	0.1739	0.174	0.1735	0.1733	0.1728	0.1728	0.1724	0.1724	0.1719	0.1721	0.1719	0.1721	0.1722	0.1725	0.173	0.1733	0.1745	0.1758	0.1772	0.1796	0.182	0.1852	0.1881	0.1924	0.1983
J7	0.2055	0.1868	0.1891	0.1938	0.1999	0.2117	0.2303	0.2507	0.2757	0.3033	0.331	0.3589	0.3791	0.3934	0.4061	0.4183	0.4299	0.4434	0.4581	0.4737	0.4873	0.5029	0.5156	0.5299	0.5438	0.557	0.5714	0.5827	0.5953	0.6075	0.6202	0.6296	0.6413	0.6563	0.6658	0.6788	0.6903	0.703	0.7159	0.7291	0.7462	0.7618	0.7718	0.7903	0.8025	0.8193	0.8285	0.8378	0.8506
K7	0.1794	0.1779	0.1797	0.1834	0.1885	0.1984	0.2144	0.2349	0.2579	0.2867	0.3172	0.3466	0.3679	0.3815	0.3947	0.4059	0.4162	0.4303	0.4435	0.4567	0.4688	0.4802	0.4934	0.5074	0.5223	0.5362	0.55	0.5627	0.5744	0.5866	0.5998	0.6099	0.6197	0.6327	0.6415	0.6508	0.6588	0.6676	0.6754	0.6835	0.6922	0.7005	0.7058	0.714	0.7195	0.7274	0.7293	0.7371	0.7441
A8	0.0905	0.0884	0.0881	0.0876	0.0879	0.0878	0.0878	0.0878	0.0878	0.0878	0.0903	0.0904	0.0898	0.0897	0.0905	0.0884	0.0898	0.0902	0.0905	0.0899	0.0898	0.0887	0.0899	0.0896	0.0899	0.089	0.0893	0.0882	0.0901	0.0877	0.089	0.09	0.0902	0.0902	0.0898	0.0895	0.0885	0.0889	0.0907	0.0906	0.0885	0.0892	0.0887	0.09	0.0901	0.089	0.0893	0.0883	0.0887
B8	0.2156	0.1897	0.195	0.1986	0.2068	0.2218	0.243	0.2687	0.2984	0.3303	0.3588	0.3847	0.4037	0.4174	0.4313	0.4449	0.4573	0.4727	0.4874	0.5039	0.5182	0.5336	0.5486	0.5655	0.5849	0.5988	0.6159	0.6307	0.646	0.6597	0.6775	0.6932	0.7091	0.7327	0.7466	0.7632	0.7753	0.7919	0.8033	0.8151	0.8286	0.8373	0.844	0.8561	0.8658	0.8773	0.8836	0.8916	0.8996
C8	0.2053	0.185	0.189	0.1936	0.202	0.2177	0.2379	0.2627	0.2921	0.3251	0.3535	0.3803	0.3977	0.4074	0.4156	0.4252	0.4295	0.436	0.4421	0.4465	0.4505	0.4522	0.4553	0.4609	0.4681	0.4698	0.4762	0.4804	0.4848	0.4873	0.4942	0.4993	0.5061	0.5161	0.5196	0.524	0.5243	0.5289	0.5316	0.5363	0.5431	0.5456	0.5465	0.5541	0.5597	0.5674	0.5722	0.58	0.5895
D8	0.208	0.1869	0.1915	0.1935	0.1999	0.2133	0.2318	0.2562	0.2831	0.3155	0.3474	0.3772	0.3992	0.4149	0.4286	0.4452	0.4582	0.4739	0.4904	0.5077	0.5242	0.5392	0.5558	0.5765	0.5969	0.6142	0.6326	0.6509	0.669	0.6854	0.7085	0.7251	0.7456	0.7669	0.7815	0.7982	0.8124	0.8299	0.8431	0.8572	0.8744	0.8846	0.8932	0.906	0.9172	0.9289	0.9355	0.9436	0.9537
E8	0.1915	0.181	0.1868	0.1921	0.2009	0.215	0.2336	0.2549	0.2803	0.3094	0.3386	0.3685	0.3934	0.4101	0.4191	0.4259	0.4297	0.4372	0.4425	0.4497	0.4543	0.4568	0.4606	0.4653	0.4718	0.474	0.4797	0.4803	0.4848	0.4857	0.4951	0.4976	0.5024	0.5109	0.5099	0.5102	0.5081	0.5092	0.5061	0.5061	0.5107	0.5091	0.5066	0.5091	0.5093	0.5111	0.5069	0.5061	0.5057
F8	0.1948	0.1807	0.1858	0.1907	0.1985	0.2106	0.228	0.2491	0.2737	0.304	0.335	0.364	0.3864	0.4029	0.4179	0.4345	0.4476	0.4649	0.4839	0.5029	0.5214	0.5406	0.5593	0.5819	0.6049	0.625	0.6464	0.6644	0.6841	0.7013	0.7224	0.7387	0.7557	0.7742	0.7862	0.8009	0.8137	0.829	0.8393	0.8524	0.8654	0.8759	0.8847	0.8971	0.9065	0.9171	0.9242	0.9339	0.941
G8	0.1843	0.1811	0.1867	0.193	0.203	0.2165	0.2363	0.2582	0.2842	0.3135	0.3435	0.3734	0.3973	0.4125	0.4288	0.4419	0.4488	0.4611	0.4702	0.4834	0.4924	0.498	0.5051	0.5151	0.5301	0.5375	0.5511	0.5568	0.5652	0.5688	0.5768	0.5788	0.581	0.5857	0.5844	0.5834	0.5811	0.5839	0.5798	0.5795	0.5813	0.5787	0.5736	0.5757	0.576	0.5763	0.5729	0.572	0.571
H8	0.1805	0.1797	0.1795	0.188	0.195	0.2077	0.2246	0.2437	0.2666	0.2928	0.3214	0.351	0.378	0.403	0.421	0.4365	0.4482	0.4653	0.4799	0.4973	0.5107	0.526	0.5377	0.5534	0.5725	0.5852	0.602	0.6126	0.6263	0.6341	0.6476	0.6545	0.662	0.6689	0.6724	0.6766	0.6785	0.6822	0.6828	0.6842	0.6852	0.6837	0.6828	0.6832	0.6819	0.6804	0.6787	0.6771	0.6751
I8	0.1807	0.1787	0.182	0.1897	0.1954	0.1973	0.1986	0.1992	0.2014	0.2036	0.2043	0.2052	0.2061	0.2064	0.2056	0.2053	0.2034	0.2035	0.2027	0.2029	0.2019	0.2009	0.2004	0.2016	0.2018	0.202	0.2018	0.1989	0.199	0.1984	0.2002	0.1991	0.1988	0.2004	0.1978	0.1969	0.1974	0.198	0.1977	0.1986	0.1997	0.199	0.2	0.2009	0.203	0.2051	0.2075	0.2105	0.2152
J8	0.1926	0.1884	0.1898	0.1945	0.1991	0.2098	0.2265	0.2468	0.2709	0.2981	0.3282	0.3599	0.3889	0.411	0.4258	0.4441	0.4601	0.4796	0.4978	0.5184	0.5379	0.5582	0.5761	0.5973	0.6219	0.64	0.6629	0.6784	0.6986	0.7153	0.7362	0.7498	0.7646	0.7786	0.7936	0.8059	0.8178	0.8328	0.8411	0.8536	0.8647	0.875	0.8821	0.8933	0.9019	0.9116	0.9194	0.9279	0.9361
K8	0.1813	0.1788	0.1799	0.1843	0.1889	0.1983	0.2143	0.2322	0.2564	0.2846	0.3176	0.3519	0.3834	0.4086	0.426	0.4425	0.4574	0.4747	0.4917	0.5161	0.5344	0.5519	0.5676	0.5858	0.6028	0.6181	0.6334	0.6483	0.6631	0.6752	0.6907	0.7001	0.7154	0.7254	0.7459	0.7549	0.7542	0.7604	0.7664	0.7776	0.7898	0.8068	0.8146	0.8247	0.8396	0.842	0.8452	0.8583	0.8609
End Time:	11/4/2024 10:15:54 AM
[truncated: 2 more columns]

## Sheet: Sheet1
Time [s]	Temp. [°C]	A1	B1	C1	D1	E1	F1	G1	H1	I1	J1	K1	A2	B2	C2	D2	E2	F2	G2	H2	I2	J2	K2	A3	B3	C3	D3	E3	F3	G3	H3	I3	J3	K3	A4	B4	C4	D4	E4	F4	G4	H4	I4	J4	K4	A5	B5	C5	D5
0	23.4	0.0963	0.2068	0.2001	0.2117	0.2002	0.2016	0.2051	0.1995	0.1985	0.203	0.1854	0.1049	0.2167	0.2148	0.2239	0.203	0.2027	0.1999	0.1951	0.1935	0.2074	0.1897	0.1052	0.2189	0.2136	0.2117	0.2042	0.2111	0.1973	0.1911	0.1958	0.205	0.1894	0.1109	0.2222	0.2118	0.2154	0.2048	0.2111	0.208	0.2003	0.196	0.2065	0.1886	0.0992	0.2212	0.2085	0.2127
934.2	36.9	0.0902	0.1853	0.1795	0.1893	0.1809	0.1806	0.182	0.1787	0.1778	0.1881	0.1789	0.0936	0.185	0.1844	0.1922	0.1805	0.1767	0.1776	0.1752	0.175	0.1885	0.1804	0.0879	0.1861	0.1814	0.183	0.1778	0.1813	0.1803	0.1772	0.1776	0.1881	0.1808	0.0928	0.1863	0.1819	0.1828	0.1765	0.1798	0.1784	0.1763	0.1768	0.1872	0.1792	0.0893	0.1883	0.1798	0.1812
1868.4	37.2	0.0915	0.1916	0.1852	0.1935	0.1854	0.1833	0.1862	0.1816	0.1814	0.19	0.1818	0.0925	0.1911	0.1901	0.1975	0.1859	0.1805	0.182	0.1778	0.1779	0.1914	0.1842	0.0877	0.1919	0.1874	0.1881	0.1839	0.1858	0.1856	0.1805	0.181	0.1912	0.184	0.0923	0.1922	0.1884	0.1885	0.1827	0.1835	0.1828	0.1791	0.1801	0.1911	0.1824	0.089	0.1929	0.1851	0.1854
2802.6	37.1	0.092	0.1962	0.1924	0.2017	0.1935	0.1891	0.1919	0.1919	0.19	0.196	0.1891	0.0922	0.1963	0.1954	0.2038	0.1922	0.186	0.1882	0.1875	0.1848	0.1981	0.1909	0.0872	0.196	0.1925	0.1924	0.1889	0.1905	0.1901	0.1909	0.1888	0.2014	0.1928	0.0916	0.1958	0.1922	0.1959	0.1901	0.1885	0.1885	0.187	0.1865	0.1967	0.1885	0.0889	0.1975	0.19	0.1908
3736.8	37.2	0.0907	0.2036	0.2021	0.2109	0.2031	0.1972	0.1994	0.2002	0.1971	0.2043	0.1983	0.0921	0.2074	0.2055	0.2135	0.2016	0.1955	0.1981	0.1966	0.192	0.2048	0.1979	0.0875	0.206	0.2024	0.2026	0.1996	0.1988	0.1992	0.2012	0.1983	0.21	0.2006	0.0918	0.2036	0.2011	0.2061	0.2009	0.1976	0.1982	0.1955	0.1915	0.2033	0.1952	0.0889	0.207	0.1996	0.2012
4671	37	0.0919	0.218	0.2182	0.2271	0.2206	0.212	0.2123	0.2133	0.2013	0.2197	0.2138	0.0929	0.2266	0.2228	0.2307	0.2178	0.2111	0.215	0.2114	0.1958	0.219	0.2112	0.0875	0.2231	0.2193	0.22	0.2169	0.2153	0.2159	0.2154	0.2033	0.2243	0.2143	0.0915	0.2181	0.2143	0.2231	0.2174	0.2131	0.2139	0.2101	0.1939	0.2152	0.206	0.0892	0.2226	0.2144	0.2173
5605.2	37.2	0.0924	0.2375	0.2379	0.2472	0.2424	0.2304	0.2304	0.2307	0.2032	0.2388	0.2358	0.092	0.2491	0.2426	0.2522	0.2368	0.2311	0.2356	0.2306	0.1977	0.2387	0.2294	0.0874	0.2457	0.2405	0.2421	0.239	0.2365	0.2379	0.2343	0.2056	0.2445	0.2342	0.0916	0.2393	0.2339	0.2455	0.2382	0.2335	0.2336	0.2276	0.1953	0.2335	0.2232	0.0889	0.2437	0.2354	0.2379
6539.4	37.2	0.0896	0.2604	0.2605	0.2703	0.2679	0.2518	0.2517	0.2507	0.204	0.2603	0.2586	0.0926	0.2767	0.2677	0.2787	0.2599	0.2557	0.2599	0.2533	0.1996	0.2618	0.2521	0.0875	0.2726	0.2654	0.2683	0.2638	0.2621	0.2633	0.2562	0.2056	0.2689	0.2573	0.0914	0.2649	0.2575	0.2729	0.2619	0.2583	0.2572	0.252	0.1967	0.2555	0.2448	0.0887	0.2687	0.2582	0.2622
7473.6	37.1	0.0903	0.2893	0.2859	0.2995	0.2967	0.2787	0.2778	0.2747	0.2048	0.2857	0.2847	0.0919	0.309	0.2967	0.3092	0.2869	0.2847	0.288	0.2786	0.2005	0.2901	0.2788	0.0875	0.3036	0.2936	0.2984	0.2922	0.2915	0.2926	0.2814	0.2063	0.2972	0.2846	0.0916	0.2947	0.2849	0.3031	0.2891	0.2873	0.2843	0.278	0.1992	0.282	0.2684	0.0886	0.2979	0.287	0.2905
8407.8	37	0.0911	0.3203	0.3127	0.3314	0.3274	0.3094	0.3056	0.3022	0.205	0.3144	0.3136	0.092	0.3451	0.3295	0.3419	0.3158	0.3168	0.3192	0.3056	0.2024	0.3203	0.3091	0.0875	0.3371	0.3252	0.3315	0.3224	0.3235	0.3244	0.3078	0.2069	0.3294	0.3151	0.0915	0.3265	0.3149	0.3348	0.3189	0.3195	0.3158	0.3077	0.2005	0.3109	0.2951	0.0886	0.3296	0.3194	0.3229
9341.9	37	0.0905	0.3524	0.3405	0.3623	0.358	0.3425	0.3354	0.3325	0.2054	0.3429	0.3442	0.0917	0.3801	0.3648	0.3739	0.3478	0.3502	0.352	0.3339	0.2031	0.3489	0.3422	0.0875	0.3708	0.358	0.3623	0.353	0.355	0.3582	0.3349	0.2078	0.3628	0.3493	0.0915	0.357	0.3461	0.3663	0.3518	0.353	0.3492	0.3384	0.203	0.3413	0.3268	0.0891	0.3606	0.3515	0.3541
10276.2	37	0.0926	0.3847	0.3702	0.3918	0.3862	0.3761	0.3651	0.3609	0.2073	0.3701	0.3737	0.0917	0.4112	0.3964	0.4043	0.3787	0.3801	0.3847	0.3612	0.2045	0.3786	0.3743	0.0875	0.3994	0.3898	0.3909	0.3817	0.3837	0.3899	0.3594	0.2095	0.392	0.3817	0.0914	0.385	0.374	0.3963	0.3817	0.3822	0.3813	0.3606	0.2041	0.3696	0.3582	0.0892	0.3896	0.3811	0.3846
11210.4	37	0.0908	0.4161	0.3991	0.4199	0.4102	0.4063	0.3941	0.3889	0.2099	0.3991	0.4018	0.0926	0.4382	0.4252	0.433	0.4076	0.4092	0.4158	0.3841	0.2054	0.4082	0.4053	0.0874	0.426	0.4172	0.4183	0.4079	0.4127	0.4191	0.3824	0.2112	0.4232	0.4138	0.0915	0.409	0.4	0.4244	0.4094	0.4129	0.4116	0.3882	0.2057	0.3985	0.3888	0.089	0.416	0.409	0.4125
12144.6	37	0.0926	0.4412	0.4206	0.4426	0.4289	0.4333	0.4164	0.4147	0.2116	0.4239	0.426	0.0918	0.4598	0.4458	0.4571	0.4316	0.4359	0.4413	0.4054	0.2062	0.4356	0.4329	0.0875	0.4472	0.4367	0.44	0.429	0.4379	0.4433	0.4047	0.2131	0.4518	0.4434	0.0915	0.4262	0.4187	0.4474	0.4307	0.438	0.4358	0.4142	0.2076	0.4235	0.417	0.0889	0.4361	0.4284	0.436
13078.7	37	0.0926	0.4645	0.435	0.4655	0.444	0.4531	0.4325	0.4378	0.2142	0.446	0.4463	0.092	0.4799	0.4645	0.4772	0.4497	0.4579	0.4628	0.4252	0.2078	0.4596	0.4554	0.0875	0.4673	0.4526	0.4595	0.4461	0.4584	0.4624	0.4243	0.2167	0.477	0.4699	0.0916	0.445	0.435	0.4672	0.4463	0.4592	0.4563	0.4374	0.2096	0.4458	0.4404	0.0894	0.4543	0.4445	0.4555
14012.9	37	0.0896	0.4857	0.4452	0.4893	0.4572	0.4723	0.4477	0.4566	0.2156	0.4642	0.4616	0.0917	0.5035	0.4793	0.4979	0.4657	0.4782	0.4803	0.4424	0.2086	0.4803	0.4768	0.0874	0.4894	0.4663	0.4801	0.4593	0.4789	0.4804	0.4426	0.2189	0.4979	0.4917	0.0915	0.4648	0.4518	0.4883	0.458	0.4795	0.4751	0.4558	0.2114	0.4626	0.4601	0.0889	0.4733	0.4583	0.4764
14947.1	37.2	0.0926	0.5062	0.4513	0.5114	0.467	0.4914	0.4603	0.4753	0.2167	0.4851	0.4816	0.0917	0.5234	0.4914	0.516	0.4776	0.4963	0.4975	0.455	0.2096	0.5002	0.4982	0.0875	0.5082	0.4763	0.4996	0.4709	0.4996	0.4982	0.4575	0.2194	0.5193	0.512	0.0913	0.4812	0.4619	0.5043	0.4672	0.4985	0.4931	0.4671	0.2129	0.4803	0.479	0.0889	0.4884	0.4689	0.4939
15881.3	37	0.0922	0.53	0.4568	0.5364	0.4765	0.512	0.4782	0.4965	0.2181	0.5063	0.5031	0.0914	0.5466	0.5036	0.537	0.492	0.5179	0.5169	0.468	0.2107	0.5211	0.5215	0.0874	0.5311	0.4885	0.52	0.4812	0.5211	0.5138	0.4713	0.2223	0.5403	0.5336	0.0916	0.5029	0.4732	0.5259	0.4771	0.5206	0.5093	0.4835	0.2153	0.5007	0.499	0.0887	0.5076	0.4803	0.5147
16815.5	36.9	0.0925	0.5502	0.4626	0.5608	0.4832	0.531	0.4897	0.5183	0.2184	0.5245	0.5255	0.0921	0.5684	0.5161	0.5564	0.5039	0.5383	0.5326	0.4779	0.2111	0.5426	0.5433	0.0875	0.5532	0.4997	0.5412	0.4919	0.5427	0.5273	0.4857	0.2245	0.562	0.5542	0.0915	0.5216	0.4827	0.5462	0.4852	0.5409	0.5248	0.4986	0.2174	0.5213	0.5181	0.0892	0.5239	0.4903	0.535
17749.7	37	0.0904	0.5722	0.4661	0.5868	0.4918	0.5518	0.5035	0.54	0.2196	0.5446	0.5491	0.0921	0.5908	0.5276	0.5752	0.5153	0.5569	0.5489	0.4866	0.2118	0.5615	0.5674	0.0875	0.5753	0.5099	0.5621	0.5008	0.5638	0.5398	0.4981	0.2273	0.5825	0.5742	0.0912	0.5407	0.4922	0.5654	0.4927	0.5596	0.5394	0.5123	0.2199	0.5416	0.5357	0.0891	0.5413	0.5012	0.556
18683.9	37.1	0.0907	0.5926	0.4715	0.6116	0.5003	0.5715	0.5132	0.5594	0.221	0.5648	0.5726	0.092	0.6109	0.5382	0.5965	0.5263	0.5766	0.5634	0.4941	0.2121	0.5793	0.5888	0.0875	0.5978	0.5198	0.5839	0.5104	0.5851	0.5522	0.5112	0.2285	0.6041	0.5957	0.0915	0.5614	0.5034	0.5859	0.5016	0.5802	0.5528	0.526	0.2215	0.5649	0.5551	0.0888	0.5584	0.5101	0.5765
19618.1	37	0.0902	0.6121	0.4725	0.6329	0.5033	0.592	0.5201	0.5773	0.2226	0.5865	0.594	0.0911	0.6304	0.5463	0.6142	0.5342	0.5948	0.5775	0.5018	0.2118	0.599	0.6112	0.0874	0.6176	0.5267	0.6031	0.5171	0.6049	0.5621	0.5216	0.2291	0.6248	0.6151	0.0914	0.5795	0.508	0.6037	0.5086	0.6006	0.5658	0.5379	0.2217	0.5882	0.5738	0.0887	0.5735	0.5169	0.5952
20552.2	37.1	0.0903	0.6311	0.4782	0.6569	0.5101	0.6132	0.5302	0.5952	0.2251	0.6091	0.6138	0.0916	0.6502	0.5549	0.6341	0.544	0.6153	0.5907	0.5093	0.2122	0.6171	0.6346	0.0875	0.6402	0.5366	0.6263	0.5261	0.627	0.5729	0.5326	0.2319	0.6461	0.6367	0.0914	0.6003	0.5164	0.6232	0.5144	0.6212	0.5781	0.5492	0.2242	0.6119	0.592	0.0887	0.5916	0.5253	0.6167
21486.4	37.2	0.0894	0.6537	0.4917	0.6786	0.5149	0.634	0.5396	0.6131	0.228	0.6309	0.6312	0.0913	0.6694	0.5663	0.6554	0.5539	0.6353	0.6035	0.5144	0.2126	0.6356	0.6546	0.0875	0.662	0.5473	0.6495	0.5352	0.6472	0.5833	0.5422	0.2353	0.667	0.657	0.0913	0.623	0.5243	0.6438	0.5223	0.6412	0.5929	0.5609	0.2268	0.6375	0.6104	0.0887	0.6094	0.5355	0.6398
22420.6	37.2	0.0903	0.6775	0.5054	0.701	0.5224	0.6575	0.5522	0.6326	0.2337	0.6557	0.65	0.0907	0.6898	0.5757	0.6742	0.5622	0.6541	0.6152	0.5188	0.2133	0.6567	0.6751	0.0875	0.6826	0.5553	0.6707	0.5431	0.6673	0.5911	0.5498	0.2381	0.6881	0.6752	0.0914	0.645	0.5315	0.6607	0.5293	0.6597	0.6076	0.5703	0.2294	0.6614	0.63	0.0888	0.6293	0.5438	0.6614
23354.8	37	0.0915	0.6936	0.5102	0.7166	0.5229	0.6746	0.5597	0.6441	0.2355	0.6728	0.6635	0.0907	0.7066	0.5833	0.6945	0.5689	0.6725	0.6247	0.5247	0.2134	0.6739	0.6925	0.0875	0.6996	0.5618	0.6913	0.549	0.6869	0.5987	0.5585	0.2391	0.7052	0.6942	0.0913	0.6622	0.5344	0.6786	0.5331	0.6777	0.6159	0.5782	0.2304	0.6803	0.6426	0.0886	0.6453	0.5476	0.6809
24289	37	0.0908	0.7149	0.5186	0.7373	0.5292	0.6961	0.571	0.6606	0.2408	0.694	0.6817	0.0911	0.7249	0.5914	0.7119	0.5767	0.69	0.6336	0.5282	0.2138	0.6884	0.7117	0.0875	0.719	0.5694	0.7116	0.5567	0.7057	0.607	0.5655	0.2421	0.7237	0.7122	0.0912	0.6829	0.5414	0.6942	0.5387	0.6952	0.6252	0.5848	0.2331	0.7012	0.6625	0.0885	0.6649	0.5539	0.7013
25223.2	37.2	0.0904	0.7322	0.5231	0.7535	0.5316	0.7156	0.5795	0.6715	0.243	0.7136	0.696	0.091	0.7417	0.598	0.7302	0.5832	0.7075	0.6418	0.5328	0.214	0.7047	0.7282	0.0875	0.7349	0.5759	0.73	0.5626	0.7232	0.6134	0.5731	0.2438	0.7405	0.7302	0.0915	0.7019	0.5449	0.7121	0.5451	0.7142	0.6331	0.5934	0.235	0.7214	0.6775	0.0885	0.6834	0.5602	0.7209
26157.4	37.1	0.0897	0.7511	0.5293	0.7725	0.5367	0.737	0.5888	0.6844	0.2471	0.7342	0.7143	0.0923	0.7569	0.6054	0.7489	0.5897	0.725	0.6505	0.5364	0.2145	0.7207	0.7457	0.0875	0.7518	0.5831	0.7494	0.5689	0.7403	0.6207	0.579	0.2463	0.7563	0.746	0.0912	0.7197	0.5476	0.7273	0.5501	0.7302	0.638	0.599	0.2372	0.7397	0.693	0.0885	0.7009	0.5665	0.7396
27091.6	37.1	0.09	0.766	0.5324	0.7865	0.5364	0.7543	0.5931	0.6907	0.2488	0.7539	0.7269	0.0907	0.7701	0.6113	0.7647	0.5948	0.7399	0.6566	0.5395	0.2147	0.7359	0.7608	0.0875	0.7659	0.5883	0.7656	0.5725	0.7568	0.6256	0.5843	0.2475	0.7729	0.7605	0.0914	0.7363	0.5509	0.7426	0.5536	0.7458	0.6416	0.6029	0.2378	0.7554	0.7086	0.089	0.7166	0.5701	0.7566
28025.8	37	0.0887	0.7838	0.5391	0.8053	0.5418	0.7711	0.5982	0.6981	0.2522	0.7728	0.7416	0.092	0.7866	0.6205	0.7844	0.6028	0.7581	0.6645	0.5446	0.2156	0.7529	0.7743	0.0875	0.7834	0.5973	0.7833	0.5806	0.7737	0.6317	0.5901	0.2507	0.7882	0.774	0.0912	0.7545	0.5552	0.7603	0.5618	0.7631	0.6498	0.6101	0.2398	0.774	0.7262	0.0887	0.7376	0.5779	0.776
28959.9	37	0.089	0.7981	0.5401	0.8161	0.54	0.781	0.6002	0.7002	0.2534	0.7843	0.749	0.0909	0.7996	0.6261	0.7968	0.6069	0.7711	0.6697	0.5473	0.2164	0.7669	0.7878	0.0875	0.7941	0.6022	0.7969	0.5847	0.7878	0.6351	0.5953	0.2519	0.8016	0.7867	0.0912	0.7711	0.5585	0.7757	0.5655	0.7786	0.6533	0.6123	0.2434	0.7892	0.7399	0.0888	0.7536	0.5826	0.791
29894.1	37	0.0885	0.8128	0.5459	0.8311	0.5416	0.7943	0.605	0.7045	0.2543	0.7973	0.7662	0.0916	0.8108	0.6333	0.8132	0.6134	0.788	0.6759	0.5519	0.2169	0.7783	0.8013	0.0875	0.8072	0.6101	0.8132	0.5913	0.8017	0.6412	0.6006	0.2537	0.8141	0.8021	0.091	0.7869	0.5607	0.7924	0.5701	0.794	0.655	0.6163	0.2444	0.7998	0.7506	0.0885	0.7706	0.5881	0.808
30828.3	37	0.0885	0.8289	0.5515	0.8434	0.5454	0.8071	0.6089	0.7084	0.26	0.8103	0.765	0.0915	0.825	0.6416	0.8254	0.6197	0.801	0.6815	0.555	0.218	0.7927	0.8124	0.0875	0.8184	0.6161	0.8262	0.5956	0.8132	0.642	0.6029	0.256	0.8261	0.8108	0.0912	0.8061	0.5669	0.8041	0.578	0.8068	0.6623	0.6175	0.2493	0.8147	0.7711	0.0887	0.79	0.5966	0.8238
31762.5	37	0.0889	0.8431	0.5558	0.8555	0.5464	0.8201	0.6113	0.7075	0.2616	0.821	0.7727	0.0908	0.8353	0.6463	0.8395	0.625	0.817	0.6863	0.5603	0.2189	0.8027	0.8264	0.0875	0.8318	0.6223	0.8398	0.5992	0.8267	0.6476	0.6085	0.2583	0.8367	0.8267	0.0911	0.8195	0.5676	0.8204	0.5792	0.8218	0.6639	0.6237	0.2514	0.8277	0.7808	0.0887	0.8042	0.5992	0.8387
32696.7	37	0.0885	0.8549	0.5601	0.8635	0.5458	0.828	0.6132	0.7066	0.2625	0.8305	0.7879	0.0912	0.8462	0.6525	0.85	0.6298	0.8289	0.6903	0.5622	0.2204	0.8141	0.8363	0.0875	0.8414	0.6269	0.8509	0.6017	0.8362	0.6494	0.6111	0.2603	0.8479	0.8366	0.0913	0.834	0.5708	0.8326	0.5839	0.8341	0.6678	0.6236	0.253	0.8397	0.7963	0.0888	0.8195	0.6043	0.852
33630.9	37.1	0.0892	0.8667	0.5621	0.8743	0.5443	0.8407	0.6139	0.7075	0.2623	0.8416	0.7914	0.0918	0.8558	0.656	0.861	0.6351	0.8407	0.6954	0.5657	0.2215	0.8285	0.8495	0.0875	0.8516	0.6305	0.862	0.603	0.8479	0.6534	0.6139	0.2625	0.8587	0.8498	0.0912	0.8453	0.5703	0.8441	0.5872	0.8448	0.6697	0.6254	0.2556	0.8523	0.8055	0.0888	0.8308	0.6048	0.8631
34565.1	37.2	0.0885	0.8793	0.5676	0.8869	0.5466	0.856	0.6164	0.7094	0.263	0.8544	0.7931	0.0908	0.865	0.6624	0.8739	0.6382	0.8539	0.6988	0.5682	0.223	0.8367	0.8594	0.0875	0.8625	0.6364	0.8745	0.6054	0.8595	0.6573	0.6175	0.2669	0.8695	0.8611	0.091	0.8574	0.5709	0.8562	0.5912	0.8567	0.6726	0.6274	0.2609	0.8634	0.8224	0.0888	0.8452	0.6108	0.877
35499.3	37.2	0.0886	0.889	0.5695	0.8966	0.546	0.8649	0.6176	0.7087	0.2617	0.8621	0.7909	0.0919	0.8729	0.6664	0.8847	0.6422	0.8655	0.7024	0.571	0.2249	0.8482	0.8692	0.0875	0.8719	0.642	0.8858	0.607	0.8688	0.6599	0.6199	0.271	0.879	0.8727	0.0912	0.8707	0.5716	0.8682	0.5951	0.8683	0.6737	0.6278	0.2669	0.8755	0.8335	0.0888	0.8594	0.6137	0.889
36433.5	36.9	0.0893	0.9017	0.5739	0.9079	0.5467	0.8774	0.6198	0.7097	0.2615	0.8716	0.7882	0.0911	0.8832	0.6725	0.8954	0.6484	0.8765	0.7077	0.5734	0.2274	0.8601	0.8805	0.0875	0.8804	0.6469	0.896	0.6088	0.8786	0.6618	0.621	0.2762	0.8872	0.8827	0.0911	0.8833	0.5758	0.879	0.5996	0.8789	0.6773	0.6284	0.2726	0.8857	0.8501	0.0886	0.8728	0.6201	0.9004
37367.6	37	0.0887	0.9144	0.5789	0.9219	0.5473	0.8902	0.6216	0.7101	0.2605	0.8843	0.7864	0.0914	0.8918	0.6797	0.9066	0.6544	0.8869	0.7121	0.5752	0.2306	0.8703	0.8907	0.0875	0.8929	0.6557	0.9079	0.6135	0.8889	0.6672	0.6239	0.2832	0.8972	0.8933	0.0912	0.8971	0.5794	0.8902	0.6094	0.8894	0.6847	0.6303	0.279	0.8961	0.8635	0.0887	0.8877	0.6281	0.9129
38301.8	37.1	0.089	0.9248	0.5822	0.931	0.5469	0.8976	0.6258	0.7086	0.2557	0.8919	0.7941	0.0926	0.9013	0.6841	0.9189	0.6596	0.8979	0.7165	0.5783	0.2343	0.8801	0.9006	0.0875	0.9001	0.6615	0.9175	0.6164	0.8978	0.6694	0.6274	0.2899	0.9037	0.9032	0.0911	0.9066	0.5835	0.9004	0.6127	0.8993	0.6871	0.6323	0.2857	0.9043	0.8722	0.0886	0.8999	0.6332	0.9245
39236	37	0.0902	0.933	0.5836	0.9402	0.5464	0.9063	0.625	0.7055	0.2475	0.9017	0.7949	0.091	0.9066	0.6882	0.9281	0.6615	0.9071	0.718	0.581	0.2384	0.8864	0.9109	0.0875	0.9069	0.6641	0.9254	0.6157	0.9056	0.6697	0.6286	0.2959	0.9106	0.9143	0.0911	0.9144	0.5862	0.9112	0.6137	0.9085	0.6844	0.6322	0.2908	0.9138	0.8814	0.0887	0.9093	0.6352	0.9334
40171.1	37.2	0.0894	0.9467	0.59	0.9535	0.5472	0.9184	0.6293	0.7089	0.2385	0.915	0.8029	0.0922	0.9173	0.6986	0.9393	0.6671	0.9161	0.7227	0.5833	0.2439	0.8981	0.9206	0.0875	0.9177	0.6733	0.9357	0.6196	0.9151	0.6739	0.6308	0.3039	0.9205	0.9243	0.0912	0.9262	0.5919	0.9212	0.6197	0.9177	0.6919	0.6332	0.3006	0.9225	0.891	0.0888	0.9231	0.6471	0.9454
41105.3	37.3	0.0907	0.9579	0.5955	0.9656	0.5487	0.9309	0.6352	0.7095	0.2318	0.9282	0.8074	0.0926	0.9262	0.7059	0.9506	0.6728	0.9252	0.7269	0.5862	0.2488	0.9058	0.9296	0.0876	0.9278	0.681	0.945	0.6223	0.923	0.6767	0.6325	0.3107	0.9268	0.9336	0.0912	0.936	0.5993	0.9318	0.6258	0.9265	0.6954	0.6349	0.3104	0.931	0.901	0.0887	0.9339	0.6549	0.9562
42039.5	37.2	0.0905	0.9687	0.6002	0.9739	0.5448	0.9403	0.6344	0.7097	0.2215	0.9383	0.811	0.0919	0.9369	0.715	0.9589	0.6773	0.9333	0.7308	0.5883	0.2553	0.9185	0.9378	0.0876	0.9386	0.6891	0.9538	0.6254	0.9323	0.6807	0.6339	0.3201	0.9374	0.9425	0.0912	0.9481	0.6058	0.9433	0.6337	0.934	0.7023	0.6338	0.322	0.9384	0.9115	0.0888	0.9458	0.6633	0.9657
42973.7	37.1	0.0899	0.9765	0.5996	0.9804	0.5396	0.9461	0.6316	0.7063	0.2099	0.9484	0.8576	0.092	0.9412	0.7202	0.9673	0.6806	0.9411	0.735	0.5905	0.2623	0.9238	0.9467	0.0875	0.9442	0.6946	0.9606	0.6257	0.9395	0.6828	0.6351	0.3291	0.9417	0.9525	0.0911	0.955	0.6106	0.9538	0.6352	0.9436	0.705	0.636	0.3323	0.9473	0.9184	0.0886	0.954	0.6686	0.9733
43907.9	37	0.0914	0.9864	0.6028	0.99	0.5374	0.9569	0.6383	0.7064	0.2008	0.9611	0.8456	0.0917	0.949	0.7282	0.975	0.6863	0.9486	0.7397	0.5922	0.2714	0.9309	0.9565	0.0875	0.9525	0.7027	0.9679	0.6288	0.947	0.6873	0.6366	0.3412	0.9488	0.9618	0.0912	0.9638	0.6201	0.962	0.64	0.9499	0.7087	0.6358	0.3499	0.9536	0.9252	0.0888	0.964	0.6779	0.9826
44842	37	0.0909	0.9962	0.6072	1.0002	0.5394	0.9701	0.6412	0.7095	0.2017	0.9748	0.8474	0.0918	0.9565	0.7365	0.9829	0.6896	0.9559	0.7437	0.5953	0.2815	0.9385	0.9649	0.0875	0.9604	0.7104	0.9751	0.6319	0.9543	0.6906	0.6382	0.3545	0.9555	0.971	0.0911	0.9705	0.6292	0.9701	0.6444	0.9577	0.7123	0.6363	0.3696	0.9598	0.9344	0.0885	0.9736	0.6896	0.9915
45776.2	37	0.0909	1.0009	0.6	1.0037	0.5287	0.9736	0.6368	0.7065	0.2033	0.9844	0.8311	0.0927	0.9628	0.7414	0.9904	0.6915	0.9636	0.7499	0.5976	0.2907	0.9447	0.972	0.0876	0.9659	0.7138	0.9807	0.6305	0.9615	0.6944	0.6396	0.3669	0.9624	0.9797	0.091	0.9756	0.6329	0.9781	0.6451	0.9649	0.7153	0.635	0.3879	0.9675	0.9401	0.0887	0.9797	0.6869	0.9981
46710.4	37.1	0.092	1.008	0.604	1.012	0.5287	0.9835	0.623	0.7089	0.2051	0.9969	0.8182	0.0922	0.9704	0.7527	0.9968	0.697	0.9694	0.7547	0.599	0.3052	0.9536	0.9768	0.0875	0.9722	0.7235	0.9874	0.6352	0.9675	0.698	0.64	0.3837	0.9674	0.9858	0.0911	0.987	0.6469	0.9856	0.6535	0.9716	0.7238	0.6386	0.4176	0.9747	0.9465	0.0887	0.9899	0.7009	1.0063
[truncated: 40 more columns]
