# Supplementary material for: Refactored genetic parts for modular assembly of the E. coli MccV type I secretion system used to screen class II microcin candidates from plant-associated bacteria
Source: BMC Biotechnol. 2026 Apr 3;26:66. doi: 10.1186/s12896-026-01148-8 (PMC13174018; doi:10.1186/s12896-026-01148-8)
Supplement: Supplementary file 4 — Supplementary Material 4 [file 12896_2026_1148_MOESM4_ESM.zip › Data S4 Self-inhibition assays/2024.12.15 Self Inhibition (MccV, X09, X10, X11, X07)/12.15.2024_self-inhibition.stats.csv]

Strain	4h_p-value	12h_p-value	4h_mean_induced_OD	4h_mean_uninduced_OD	4h_induced_to_uninduced_Fr	12h_mean_induced_OD	12h_mean_uninduced_OD	12h_induced_to_uninduced_Fr
MccV	2.78598738476474e-08	1.3409284658173e-06	0.0673542356334746	0.313429240133475	0.214894550376958	0.0847167371334746	0.424441747258475	0.199595675214965
MccX07	0.128514101885199	0.183997969363841	0.333254244008475	0.353716738383475	0.942150053547039	0.738191731008475	0.770629241883475	0.957907760162695
MccX09	0.0419495689678681	3.73473950985574e-06	0.350341737133475	0.370304234133475	0.946091631799153	0.722329236508475	0.807329237383475	0.894714576235983
MccX10	0.387304422428503	0.0362808999589528	0.345704238508475	0.348879236633475	0.990899435129366	0.757941730008475	0.791754230633475	0.957294196460501
MccX11	0.291403278369208	0.00322984091662571	0.341554235383475	0.347541738008475	0.982771845881562	0.724066741633475	0.794391743508475	0.911473146026914
