# Supplementary material for: Refactored genetic parts for modular assembly of the E. coli MccV type I secretion system used to screen class II microcin candidates from plant-associated bacteria
Source: BMC Biotechnol. 2026 Apr 3;26:66. doi: 10.1186/s12896-026-01148-8 (PMC13174018; doi:10.1186/s12896-026-01148-8)
Supplement: Supplementary file 4 — Supplementary Material 4 [file 12896_2026_1148_MOESM4_ESM.zip › Data S4 Self-inhibition assays/2024.12.15 Self Inhibition (MccV, X09, X10, X11, X07)/12.15.2024_self-inhibition.readings.csv]

Time [s]	Temp. [°C]	A1	B1	C1	D1	E1	F1	G1	H1	I1	J1	K1	A2	B2	C2	D2	E2	F2	G2	H2	I2	J2	K2	A3	B3	C3	D3	E3	F3	G3	H3	I3	J3	K3	A4	B4	C4	D4	E4	F4	G4	H4	I4	J4	K4	A5	B5	C5	D5
0	36.9	0.087700002	0.1426	0.153200001	0.160500005	0.129899994	0.162499994	0.134599999	0.143800005	0.165199995	0.149700001	0.155200005	0.089299999	0.158199996	0.165000007	0.154899999	0.161400005	0.165399998	0.157499999	0.150199994	0.162499994	0.154499993	0.146599993	0.089000002	0.161799997	0.152500004	0.165099993	0.165800005	0.158999994	0.156800002	0.155399993	0.157900006	0.157900006	0.154100001	0.088	0.152899995	0.159099996	0.162200004	0.165800005	0.175899997	0.145999998	0.149800003	0.142499998	0.164199993	0.150399998	0.088600002	0.163900003	0.161599994	0.170499995
1042.7	37.2	0.0876	0.167199999	0.167099997	0.167500004	0.144800007	0.166800007	0.165000007	0.161300004	0.168799996	0.165700004	0.168400005	0.089100003	0.169300005	0.170499995	0.172099993	0.171100006	0.173600003	0.177200004	0.164800003	0.169100001	0.163200006	0.168099999	0.088600002	0.163800001	0.175899997	0.184400007	0.185599998	0.1734	0.169499993	0.165099993	0.179299995	0.163399994	0.176699996	0.087700002	0.158399999	0.169200003	0.184300005	0.187099993	0.185900003	0.162200004	0.160600007	0.168799996	0.164199993	0.167400002	0.088200003	0.158099994	0.168699995	0.184100002
2085.5	37.2	0.087499999	0.1831	0.183899999	0.185499996	0.154899999	0.185599998	0.183200002	0.174600005	0.188800007	0.177300006	0.171900004	0.088399999	0.201299995	0.196899995	0.187299997	0.189899996	0.1998	0.190599993	0.175500005	0.187600002	0.175099999	0.177200004	0.088600002	0.192399994	0.1954	0.205599993	0.2016	0.186900005	0.180099994	0.173899993	0.195099995	0.170499995	0.188899994	0.087700002	0.177100003	0.190200001	0.205300003	0.209900007	0.210700005	0.177100003	0.168599993	0.179199994	0.170100003	0.173899993	0.088100001	0.174400002	0.178399995	0.195899993
3128.2	37.2	0.087399997	0.194299996	0.1928	0.203099996	0.160899997	0.202900007	0.193900004	0.183699995	0.201199993	0.185299993	0.177499995	0.088200003	0.224199995	0.2139	0.201199993	0.208900005	0.223299995	0.196700007	0.184200004	0.202099994	0.184900001	0.185599998	0.088500001	0.211700007	0.216299996	0.226699993	0.226099998	0.211600006	0.188700005	0.186000004	0.2095	0.177399993	0.197699994	0.0876	0.190699995	0.202600002	0.221100003	0.229200006	0.232600003	0.186499998	0.175300002	0.185800001	0.178200006	0.181700006	0.088	0.187999994	0.182500005	0.202299997
4171	37.1	0.087399997	0.210899994	0.199200004	0.226199999	0.1655	0.226999998	0.210899994	0.200200006	0.220100001	0.197300002	0.189300001	0.088	0.243499994	0.217299998	0.217800006	0.222000003	0.240600005	0.208800003	0.200499997	0.222599998	0.1972	0.199300006	0.088399999	0.229200006	0.2192	0.244399995	0.243399993	0.229300007	0.201399997	0.196400002	0.220799997	0.193700001	0.211600006	0.0876	0.203299999	0.201299995	0.239500001	0.241699994	0.249500006	0.202500001	0.189899996	0.199300006	0.193200007	0.195099995	0.087899998	0.198699996	0.179199994	0.217099994
5213.7	37.1	0.087300003	0.230900005	0.198599994	0.249400005	0.176799998	0.251899987	0.2324	0.220100001	0.241099998	0.216100007	0.206300005	0.087899998	0.264400005	0.216100007	0.232999995	0.231700003	0.255899996	0.225500003	0.222200006	0.242699996	0.215599999	0.216499999	0.088299997	0.247999996	0.215100005	0.263599992	0.25819999	0.244900003	0.218400002	0.213	0.235799998	0.216299996	0.231700003	0.0876	0.220699996	0.200499997	0.258700013	0.257699996	0.265500009	0.221499994	0.209600002	0.216100007	0.213799998	0.213699996	0.087899998	0.210099995	0.172199994	0.2359
6256.5	37	0.087399997	0.254299998	0.194999993	0.274199992	0.192499995	0.279100001	0.258100003	0.2456	0.264400005	0.238999993	0.229800001	0.087899998	0.28549999	0.212300003	0.249599993	0.240500003	0.272500008	0.246399999	0.246700004	0.263500005	0.238600001	0.237000003	0.088299997	0.268700004	0.2086	0.282700002	0.272399992	0.260100007	0.240099996	0.232899994	0.252799988	0.243000001	0.256199986	0.087499999	0.238900006	0.197600007	0.280099988	0.278800011	0.282499999	0.245299995	0.233500004	0.238999993	0.237599999	0.2377	0.087899998	0.221499994	0.163499996	0.258899987
7299.2	37.2	0.087399997	0.284799993	0.190599993	0.303600013	0.211799994	0.309300005	0.289999992	0.275700003	0.292800009	0.267699987	0.259499997	0.088	0.308899999	0.210099995	0.270200014	0.250499994	0.299600005	0.273099989	0.2764	0.288199991	0.2667	0.263500005	0.088399999	0.289900005	0.202600002	0.305999994	0.296900004	0.280499995	0.266200006	0.255899996	0.274199992	0.273999989	0.284200013	0.0876	0.261299998	0.196899995	0.30399999	0.30399999	0.301999986	0.271899998	0.262400001	0.2685	0.264699996	0.264499992	0.087899998	0.239600003	0.162100002	0.287099987
8341.9	37.2	0.087399997	0.316799998	0.180899993	0.335200012	0.234899998	0.339899987	0.324499995	0.310499996	0.324400008	0.300900012	0.292800009	0.087899998	0.335900009	0.206599995	0.291099995	0.271100014	0.325800002	0.305200011	0.309199989	0.317900002	0.299400002	0.294200003	0.088399999	0.316300005	0.197099999	0.333499998	0.324400008	0.305900007	0.296999991	0.285699993	0.296299994	0.308699995	0.316399992	0.0876	0.287999988	0.193100005	0.332599998	0.335099995	0.328500003	0.303900003	0.295599997	0.305500001	0.296099991	0.297699988	0.087800004	0.263799995	0.161300004	0.318800002
9384.6	37.2	0.087399997	0.351000011	0.172000006	0.367300004	0.262400001	0.373899996	0.359899998	0.346300006	0.35710001	0.337599993	0.327800006	0.087899998	0.367199987	0.204899997	0.317200005	0.300000012	0.358700007	0.342000008	0.340799987	0.351399988	0.334800005	0.329699993	0.088399999	0.346899986	0.192100003	0.364800006	0.356000006	0.335900009	0.330199987	0.317200005	0.316599995	0.344399989	0.351500005	0.0876	0.318699986	0.191300005	0.362899989	0.366299987	0.360900015	0.337399989	0.331499994	0.343300015	0.330199987	0.33129999	0.087800004	0.292899996	0.160400003	0.352499992
10427.4	37	0.087399997	0.382400006	0.170000002	0.397799999	0.296999991	0.405999988	0.39410001	0.381799996	0.391900003	0.372999996	0.360900015	0.088	0.393599987	0.203500003	0.33919999	0.327800006	0.390799999	0.376100004	0.372399986	0.382800013	0.369899988	0.362100005	0.088399999	0.377700001	0.185900003	0.393599987	0.386299998	0.364100009	0.366100013	0.3477	0.34040001	0.378899992	0.3838	0.087499999	0.343100011	0.189300001	0.391900003	0.396400005	0.388700008	0.369100004	0.365099996	0.370799989	0.361799985	0.360799998	0.087800004	0.318800002	0.159299999	0.384000003
11470.1	37.1	0.087399997	0.41080001	0.169100001	0.425099999	0.323300004	0.43599999	0.42050001	0.412299991	0.420300007	0.404799998	0.386000007	0.088	0.416700006	0.2016	0.356900007	0.352400005	0.419099987	0.404700011	0.397899985	0.410400003	0.40110001	0.388099998	0.088500001	0.40290001	0.181199998	0.422699988	0.414999992	0.39320001	0.400599986	0.376599997	0.364899993	0.407499999	0.409700006	0.087499999	0.367599994	0.187000006	0.421499997	0.426999986	0.421099991	0.399899989	0.397700012	0.40200001	0.390700012	0.386700004	0.087800004	0.342999995	0.158299997	0.407400012
12512.9	37	0.087399997	0.433999985	0.167899996	0.444900006	0.3495	0.459300011	0.441900015	0.43689999	0.440499991	0.42930001	0.404900014	0.088	0.432000011	0.199699998	0.372099996	0.368800014	0.445899993	0.427399993	0.41870001	0.429199994	0.423599988	0.409999996	0.088500001	0.423299998	0.175699994	0.449000001	0.438800007	0.421000004	0.429500014	0.404000014	0.393000007	0.430000007	0.430299997	0.0876	0.386900008	0.186700001	0.446799994	0.449600011	0.449299991	0.423700005	0.423799992	0.429399997	0.415100008	0.408600003	0.087899998	0.359299988	0.157700002	0.425700009
13555.6	37	0.087499999	0.450300008	0.167099997	0.462300003	0.371800005	0.480300009	0.461600006	0.458900005	0.460900009	0.450500011	0.421499997	0.087899998	0.443800002	0.198300004	0.38440001	0.381500006	0.465799987	0.444299996	0.43900001	0.4454	0.444499999	0.431100011	0.088500001	0.436699986	0.169799998	0.468899995	0.455900013	0.444799989	0.451999992	0.424699992	0.416099995	0.450700015	0.448599994	0.087700002	0.399399996	0.184699997	0.466899991	0.464100003	0.469999999	0.444400012	0.445800006	0.449099988	0.435799986	0.423799992	0.087899998	0.372399986	0.157000005	0.443699986
14598.3	37.2	0.087399997	0.468800008	0.166500002	0.481099993	0.388200015	0.502399981	0.485500008	0.481599987	0.479699999	0.47330001	0.439099997	0.088100001	0.460599989	0.198699996	0.397700012	0.395700008	0.485500008	0.462399989	0.460500002	0.462599993	0.465499997	0.449699998	0.088500001	0.451000005	0.165199995	0.488400012	0.473399997	0.467299998	0.471100003	0.442999989	0.431600004	0.472000003	0.467200011	0.087700002	0.416000009	0.182400003	0.49000001	0.481000006	0.4921	0.463200003	0.467299998	0.471500009	0.457800001	0.443100005	0.087899998	0.385100007	0.156499997	0.461299986
15641	37.3	0.087399997	0.485199988	0.165700004	0.499199986	0.404700011	0.523299992	0.508099973	0.502399981	0.498299986	0.495900005	0.454400003	0.088100001	0.4745	0.198100001	0.411300004	0.409399986	0.502799988	0.480699986	0.480599999	0.476799995	0.485900015	0.467500001	0.088500001	0.4648	0.162799999	0.507099986	0.4912	0.485100001	0.488599986	0.460500002	0.448300004	0.4912	0.483700007	0.087700002	0.426999986	0.180800006	0.508300006	0.496800005	0.510699987	0.480100006	0.486600012	0.4912	0.477699995	0.463099986	0.087899998	0.396600008	0.156000003	0.478399992
16683.8	37	0.087399997	0.503899992	0.165099993	0.518100023	0.42019999	0.542699993	0.5255	0.523800015	0.514999986	0.517799973	0.471399993	0.088	0.487899989	0.198699996	0.424899995	0.422199994	0.521499991	0.492900014	0.5	0.489899993	0.504400015	0.484699994	0.088399999	0.476799995	0.160899997	0.523899972	0.50880003	0.502699971	0.505900025	0.475400001	0.461699992	0.510200024	0.50120002	0.087800004	0.440600008	0.179900005	0.528199971	0.515100002	0.529900014	0.497500002	0.505900025	0.50940001	0.497299999	0.481700003	0.087800004	0.408800006	0.155699998	0.495799989
17726.5	37.1	0.087399997	0.519400001	0.164399996	0.535000026	0.436699986	0.561600029	0.542999983	0.542900026	0.529900014	0.538999975	0.486499995	0.088100001	0.499500006	0.196700007	0.438800007	0.434500009	0.537800014	0.506399989	0.517199993	0.504400015	0.522899985	0.501100004	0.088500001	0.485500008	0.160400003	0.540499985	0.524200022	0.519299984	0.522899985	0.488099992	0.476500005	0.527499974	0.513999999	0.087800004	0.451400012	0.179299995	0.543799996	0.527999997	0.54610002	0.514100015	0.524500012	0.52640003	0.516099989	0.495900005	0.087899998	0.420399994	0.155200005	0.513100028
18769.2	37	0.087399997	0.534799993	0.163800001	0.554700017	0.456499994	0.582199991	0.5625	0.563399971	0.549799979	0.561600029	0.503499985	0.088	0.513700008	0.197400004	0.451900005	0.447100013	0.555800021	0.519200027	0.536599994	0.520200014	0.542999983	0.517799973	0.088399999	0.4991	0.160099998	0.559700012	0.541000009	0.539499998	0.538600028	0.501699984	0.49000001	0.547200024	0.531499982	0.087899998	0.467000008	0.175899997	0.562699974	0.547100008	0.564499974	0.533200026	0.542599976	0.54430002	0.534600019	0.511900008	0.087800004	0.431899995	0.154499993	0.532800019
19811.9	37	0.087399997	0.548200011	0.163000003	0.573099971	0.474000007	0.600700021	0.58160001	0.582799971	0.568300009	0.583899975	0.522899985	0.088	0.521899998	0.195299998	0.466399997	0.461100012	0.57249999	0.532299995	0.555100024	0.535300016	0.561500013	0.535399973	0.088399999	0.508300006	0.159500003	0.575800002	0.556999981	0.556299984	0.552900016	0.51700002	0.503000021	0.564499974	0.545799971	0.088	0.478199989	0.175600007	0.578599989	0.560800016	0.580799997	0.552699983	0.560899973	0.564400017	0.553499997	0.529399991	0.087800004	0.441799998	0.154200003	0.549700022
20854.7	36.9	0.087399997	0.560899973	0.162400007	0.593800008	0.491699994	0.621500015	0.601300001	0.603200018	0.588400006	0.60589999	0.541199982	0.087899998	0.534699976	0.195199996	0.481400013	0.475100011	0.591899991	0.550199986	0.575299978	0.552600026	0.579699993	0.552200019	0.088399999	0.518999994	0.158700004	0.593999982	0.575299978	0.573000014	0.568899989	0.534399986	0.51700002	0.581700027	0.561500013	0.088100001	0.492399991	0.173299998	0.597500026	0.58130002	0.600399971	0.574000001	0.580900013	0.583199978	0.572600007	0.54549998	0.087800004	0.453900009	0.153799996	0.568899989
21897.4	37.2	0.087399997	0.574100018	0.162	0.614700019	0.507099986	0.642099977	0.621299982	0.624599993	0.606899977	0.62650001	0.564899981	0.088100001	0.550499976	0.195999995	0.495799989	0.489600003	0.611500025	0.565900028	0.59799999	0.572799981	0.602100015	0.57099998	0.088600002	0.533699989	0.160099998	0.616100013	0.593900025	0.595300019	0.589100003	0.554099977	0.532999992	0.604600012	0.585900009	0.088299997	0.506500006	0.171599999	0.616599977	0.603699982	0.620700002	0.594500005	0.599600017	0.605400026	0.592299998	0.561699986	0.087899998	0.467299998	0.153400004	0.590399981
22940.1	37.2	0.087399997	0.583599985	0.161400005	0.6347	0.523800015	0.663600028	0.637700021	0.64319998	0.624100029	0.645799994	0.580900013	0.088200003	0.561699986	0.195800006	0.5097	0.502399981	0.628499985	0.576499999	0.617799997	0.587300003	0.621100008	0.590499997	0.088500001	0.54339999	0.159299999	0.634500027	0.611500025	0.614199996	0.606100023	0.57160002	0.548699975	0.623700023	0.608399987	0.088399999	0.518100023	0.1699	0.634500027	0.621299982	0.638199985	0.614000022	0.618799984	0.620500028	0.612299979	0.578400016	0.087899998	0.477299988	0.152999997	0.60799998
23982.8	37.2	0.087399997	0.592199981	0.160999998	0.655799985	0.539699972	0.684800029	0.655900002	0.663399994	0.644900024	0.667299986	0.600300014	0.088	0.57069999	0.195600003	0.522899985	0.514400005	0.646700025	0.59009999	0.640100002	0.605300009	0.641099989	0.607200027	0.088500001	0.551800013	0.158899993	0.6523	0.626699984	0.631900012	0.623899996	0.587499976	0.562399983	0.641499996	0.623399973	0.088600002	0.527400017	0.168500006	0.65140003	0.639699996	0.656700015	0.631299973	0.637199998	0.642700016	0.632200003	0.59829998	0.087800004	0.484499991	0.152500004	0.62529999
25025.6	37	0.087399997	0.599300027	0.160600007	0.673200011	0.554899991	0.703000009	0.670400023	0.67930001	0.662599981	0.686100006	0.623099983	0.087899998	0.576300025	0.194199994	0.53640002	0.52640003	0.661599994	0.60769999	0.655499995	0.619899988	0.653900027	0.626399994	0.088399999	0.557299972	0.158700004	0.667999983	0.64319998	0.647400022	0.637700021	0.601499975	0.578000009	0.657800019	0.628799975	0.0889	0.534799993	0.166899994	0.666400015	0.653199971	0.672100008	0.644900024	0.652199984	0.657700002	0.648199975	0.606999993	0.087899998	0.49180001	0.1523	0.640900016
26068.3	37.1	0.087399997	0.607299984	0.1602	0.693099976	0.568899989	0.72240001	0.685299993	0.699199975	0.680700004	0.702799976	0.638999999	0.088	0.584299982	0.195299998	0.549799979	0.539099991	0.679099977	0.620400012	0.675000012	0.635200024	0.672999978	0.645399988	0.088500001	0.565100014	0.158600003	0.687099993	0.659200013	0.667299986	0.652499974	0.615800023	0.593100011	0.677999973	0.646799982	0.089299999	0.54519999	0.165800005	0.684800029	0.669399977	0.691100001	0.66079998	0.669499993	0.672999978	0.667599976	0.61650002	0.087800004	0.498400003	0.151899993	0.658999979
27111	37.1	0.087399997	0.613099992	0.159799993	0.709699988	0.587199986	0.738799989	0.698000014	0.715699971	0.694100022	0.720899999	0.656000018	0.088	0.586000025	0.194600001	0.562600017	0.551199973	0.694700003	0.634800017	0.693300009	0.650699973	0.689199984	0.664300025	0.088399999	0.568199992	0.158099994	0.701799989	0.674199998	0.681400001	0.666100025	0.628000021	0.608799994	0.694299996	0.662999988	0.0898	0.550100029	0.164100006	0.698499978	0.685299993	0.706200004	0.673200011	0.684800029	0.686500013	0.683300018	0.629599988	0.087800004	0.502399981	0.151800007	0.674499989
28153.8	37	0.087399997	0.619400024	0.159700006	0.729799986	0.602599978	0.757099986	0.711799979	0.73360002	0.713100016	0.737999976	0.655200005	0.087700002	0.587700009	0.192699999	0.574100018	0.561399996	0.70599997	0.649800003	0.711199999	0.664399981	0.707700014	0.68690002	0.088200003	0.570200026	0.158099994	0.714699984	0.692200005	0.694299996	0.677900016	0.640100002	0.619799972	0.708199978	0.67110002	0.0902	0.555199981	0.160699993	0.712499976	0.699100018	0.720200002	0.684400022	0.699000001	0.704400003	0.699699998	0.650600016	0.087700002	0.506500006	0.151500002	0.688799977
29197.4	37.2	0.087499999	0.622699976	0.159500003	0.746500015	0.619099975	0.770900011	0.718999982	0.747699976	0.727999985	0.754700005	0.674099982	0.087800004	0.58920002	0.192699999	0.585900009	0.573400021	0.721800029	0.661800027	0.727599978	0.676599979	0.718900025	0.697099984	0.088399999	0.574699998	0.158000007	0.73119998	0.712000012	0.710799992	0.694599986	0.655300021	0.63410002	0.726800025	0.704200029	0.091399997	0.558899999	0.159299999	0.727100015	0.714699984	0.736199975	0.69690001	0.715699971	0.719799995	0.717700005	0.671299994	0.087800004	0.509599984	0.151299998	0.703299999
30240.1	37	0.087499999	0.625500023	0.159299999	0.764100015	0.632700026	0.787999988	0.729600012	0.765799999	0.742799997	0.766099989	0.700200021	0.087899998	0.594799995	0.192699999	0.594900012	0.584100008	0.736000001	0.680299997	0.746599972	0.695200026	0.737699986	0.711700022	0.088399999	0.578199983	0.158399999	0.746999979	0.727699995	0.726700008	0.707099974	0.671500027	0.646000028	0.745999992	0.722299993	0.092500001	0.566500008	0.155300006	0.746200025	0.732200027	0.753799975	0.707499981	0.731599987	0.734499991	0.734499991	0.680000007	0.087899998	0.511900008	0.1514	0.72420001
31282.9	36.9	0.087499999	0.628400028	0.159799993	0.782100022	0.643999994	0.806999981	0.737999976	0.781899989	0.759599984	0.784399986	0.720099986	0.087899998	0.595399976	0.192200005	0.60619998	0.595899999	0.748700023	0.691900015	0.763599992	0.715799987	0.757399976	0.729099989	0.088299997	0.580299973	0.158299997	0.760399997	0.743300021	0.740999997	0.721499979	0.686600029	0.661300004	0.762799978	0.73299998	0.0942	0.571500003	0.154699996	0.762399971	0.746699989	0.770399988	0.718400002	0.749800026	0.750800014	0.752799988	0.6875	0.088	0.515399992	0.151199996	0.743200004
32325.6	37.2	0.087399997	0.631600022	0.160300002	0.798699975	0.656599998	0.823400021	0.738799989	0.798900008	0.774699986	0.798799992	0.728500009	0.088	0.596599996	0.190599993	0.616699994	0.605300009	0.763800025	0.704400003	0.782299995	0.727800012	0.774299979	0.743700027	0.088399999	0.582000017	0.158800006	0.777700007	0.760500014	0.756500006	0.737100005	0.701900005	0.675300002	0.780799985	0.736699998	0.096199997	0.573599994	0.154899999	0.7773	0.765399992	0.788100004	0.729799986	0.771300018	0.765600026	0.772800028	0.689499974	0.087899998	0.516499996	0.151099995	0.756900012
33368.3	37	0.087399997	0.632300019	0.161200002	0.814599991	0.668900013	0.838800013	0.739099979	0.813600004	0.785399973	0.811500013	0.730000019	0.088100001	0.600199997	0.190899998	0.62559998	0.615199983	0.777899981	0.714299977	0.796999991	0.753799975	0.789099991	0.755999982	0.088500001	0.584399998	0.160500005	0.79549998	0.776199996	0.774500012	0.750899971	0.716799974	0.689100027	0.799000025	0.744899988	0.098899998	0.577300012	0.155100003	0.793299973	0.781899989	0.802399993	0.735000014	0.785899997	0.791800022	0.790000021	0.701099992	0.088	0.515600026	0.151299998	0.773299992
34411.1	37	0.087499999	0.636200011	0.162799999	0.829599977	0.690699995	0.853699982	0.742999971	0.825999975	0.794700027	0.825900018	0.735599995	0.088	0.600199997	0.190799996	0.635100007	0.624499977	0.789699972	0.727699995	0.81190002	0.754400015	0.800800025	0.764199972	0.088399999	0.584299982	0.161300004	0.804899991	0.783800006	0.784099996	0.760200024	0.727800012	0.699100018	0.811800003	0.75120002	0.102200001	0.578400016	0.155499995	0.806900024	0.800400019	0.815900028	0.741699994	0.801400006	0.795799971	0.804799974	0.709399998	0.088	0.516499996	0.1514	0.788600028
35453.8	37.2	0.087399997	0.6347	0.164499998	0.843800008	0.702499986	0.867200017	0.745999992	0.838699996	0.805299997	0.833100021	0.743700027	0.087899998	0.600700021	0.190099999	0.643400013	0.632700026	0.799300015	0.735199988	0.827099979	0.756099999	0.813899994	0.770799994	0.088399999	0.584200025	0.162499994	0.818700016	0.79369998	0.797500014	0.769599974	0.740499973	0.709699988	0.824100018	0.745599985	0.105499998	0.577499986	0.156599998	0.817499995	0.805800021	0.825699985	0.74119997	0.809499979	0.793799996	0.816600025	0.710099995	0.087700002	0.515299976	0.1514	0.799899995
36496.5	37.2	0.087399997	0.635200024	0.166999996	0.858099997	0.71450001	0.881600022	0.753899992	0.851700008	0.820900023	0.846400023	0.739400029	0.087800004	0.600600004	0.189300001	0.653199971	0.641099989	0.812900007	0.747300029	0.841600001	0.784200013	0.828299999	0.793500006	0.088299997	0.584699988	0.164800003	0.831499994	0.806599975	0.810100019	0.782899976	0.756900012	0.721400023	0.836300015	0.763100028	0.110600002	0.58099997	0.156900004	0.834200025	0.831499994	0.842299998	0.745100021	0.826799989	0.801699996	0.831499994	0.718200028	0.087800004	0.516799986	0.151899993	0.817499995
37539.2	37	0.087499999	0.635800004	0.170399994	0.871200025	0.729499996	0.894800007	0.762899995	0.863799989	0.831700027	0.857200027	0.734200001	0.087899998	0.600600004	0.188999996	0.663100004	0.650099993	0.825699985	0.759299994	0.855300009	0.79339999	0.839699984	0.811200023	0.088299997	0.583599985	0.167699993	0.845399976	0.818199992	0.823099971	0.79400003	0.770299971	0.734200001	0.850199997	0.796299994	0.118600003	0.57980001	0.158500001	0.846300006	0.836000025	0.852100015	0.733399987	0.833999991	0.808799982	0.842499971	0.727299988	0.088	0.514400005	0.152700007	0.832000017
38582	37.2	0.087499999	0.634800017	0.173999995	0.88440001	0.744300008	0.907000005	0.770200014	0.876600027	0.845700026	0.869799972	0.735599995	0.088	0.597199976	0.188199997	0.671899974	0.657000005	0.837800026	0.769400001	0.867299974	0.77609998	0.852999985	0.814100027	0.088399999	0.583400011	0.171200007	0.856899977	0.831700027	0.832499981	0.801199973	0.781400025	0.742900014	0.859700024	0.810100019	0.124600001	0.575600028	0.160400003	0.855700016	0.851800025	0.864499986	0.724099994	0.851499975	0.81279999	0.857299984	0.736999989	0.087800004	0.513499975	0.153400004	0.841199994
39624.7	37	0.087499999	0.635200024	0.178499997	0.897000015	0.758400023	0.92019999	0.77700001	0.887399971	0.858399987	0.880500019	0.763599992	0.087899998	0.594699979	0.188600004	0.681900024	0.662400007	0.850300014	0.779699981	0.879899979	0.782999992	0.866900027	0.827199996	0.088299997	0.581700027	0.175400004	0.868900001	0.846400023	0.846000016	0.809499979	0.795300007	0.755699992	0.871599972	0.818099976	0.135399997	0.57190001	0.162900001	0.867699981	0.85860002	0.875699997	0.780799985	0.861699998	0.830600023	0.869300008	0.744499981	0.087700002	0.50880003	0.154499993	0.852999985
40667.4	37.1	0.087399997	0.63410002	0.185000002	0.91140002	0.773599982	0.932200015	0.780099988	0.898299992	0.872699976	0.890699983	0.785899997	0.087899998	0.597100019	0.190799996	0.690900028	0.668500006	0.859499991	0.787599981	0.893299997	0.801400006	0.879899979	0.844200015	0.088399999	0.583100021	0.181400001	0.880500019	0.860700011	0.856899977	0.817300022	0.807299972	0.76700002	0.882300019	0.827199996	0.153999999	0.570299983	0.166199997	0.878499985	0.873899996	0.885999978	0.809400022	0.873600006	0.851400018	0.880500019	0.755699992	0.087700002	0.506699979	0.156100005	0.865100026
41710.1	37	0.087499999	0.631399989	0.192699999	0.923600018	0.786800027	0.943599999	0.801400006	0.909099996	0.88499999	0.899699986	0.792400002	0.087899998	0.598399997	0.193800002	0.699999988	0.676100016	0.869799972	0.799099982	0.909600019	0.847599983	0.891900003	0.856899977	0.088399999	0.583500028	0.188600004	0.892099977	0.87559998	0.869599998	0.824999988	0.819700003	0.780099988	0.894999981	0.837400019	0.165900007	0.569000006	0.169799998	0.891600013	0.877200007	0.898899972	0.832000017	0.88440001	0.869899988	0.891799986	0.763100028	0.087700002	0.503899992	0.158099994	0.877300024
42752.9	37.1	0.087499999	0.632499993	0.202800006	0.933799982	0.803300023	0.95539999	0.817900002	0.922100008	0.900099993	0.911800027	0.794499993	0.087899998	0.591899991	0.194700003	0.708999991	0.684400022	0.882200003	0.806500018	0.917900026	0.850399971	0.903900027	0.870100021	0.088399999	0.579200029	0.197099999	0.902400017	0.888199985	0.878600001	0.83039999	0.831900001	0.790700018	0.903500021	0.839600027	0.189400002	0.565100014	0.1743	0.90140003	0.899100006	0.909200013	0.825900018	0.896300018	0.88440001	0.903800011	0.76789999	0.087800004	0.502300024	0.160500005	0.888599992
43795.6	37.2	0.087499999	0.633400023	0.215399995	0.944700003	0.817099988	0.965200007	0.859600008	0.930000007	0.910399973	0.918799996	0.800899982	0.088	0.594200015	0.199300006	0.715499997	0.691299975	0.890900016	0.818499982	0.930499971	0.876999974	0.913500011	0.882499993	0.088500001	0.579100013	0.208900005	0.912800014	0.899999976	0.890299976	0.83890003	0.844900012	0.80339998	0.916199982	0.856599987	0.223499998	0.567499995	0.181199998	0.916800022	0.9102	0.924700022	0.835600019	0.913800001	0.902999997	0.917999983	0.779500008	0.088	0.500400007	0.163399994	0.903699994
44838.3	37.2	0.087499999	0.631099999	0.231999993	0.95660001	0.831099987	0.975199997	0.891499996	0.939599991	0.921599984	0.928499997	0.816799998	0.087899998	0.595300019	0.204300001	0.72420001	0.69599998	0.9023	0.826600015	0.944299996	0.886300027	0.923399985	0.895799994	0.088299997	0.578299999	0.224199995	0.922599971	0.908200026	0.899100006	0.844699979	0.856299996	0.811600029	0.923500001	0.861400008	0.248799995	0.56220001	0.187900007	0.924499989	0.911499977	0.931999981	0.856100023	0.921299994	0.913800001	0.926900029	0.788399994	0.087700002	0.49849999	0.165800005	0.912
45881.1	37.2	0.087499999	0.626600027	0.252000004	0.966300011	0.842700005	0.984399974	0.903599977	0.948400021	0.931999981	0.93599999	0.815199971	0.087800004	0.594399989	0.209600002	0.730199993	0.700900018	0.912199974	0.832400024	0.954900026	0.884599984	0.931900024	0.904100001	0.088399999	0.576099992	0.241699994	0.931999981	0.913200021	0.908599973	0.851000011	0.867200017	0.822099984	0.932099998	0.867299974	0.278299987	0.560299993	0.198300004	0.935100019	0.926699996	0.942099988	0.848399997	0.931999981	0.925599992	0.936200023	0.797200024	0.087700002	0.495700002	0.169400007	0.922800004
46923.8	37.3	0.087499999	0.625800014	0.275700003	0.976100028	0.853299975	0.993499994	0.908599973	0.956399977	0.941799998	0.943099976	0.815199971	0.088	0.595700026	0.218400002	0.740100026	0.708100021	0.924099982	0.842100024	0.966899991	0.901899993	0.940900028	0.915799975	0.088399999	0.574100018	0.263300002	0.941600025	0.921599984	0.916999996	0.85860002	0.881799996	0.833599985	0.940800011	0.881799996	0.30219999	0.559199989	0.210299999	0.946200013	0.934199989	0.950999975	0.864499986	0.941500008	0.935500026	0.945900023	0.816900015	0.087800004	0.494800001	0.173899993	0.933000028
47966.5	37.2	0.087399997	0.619700015	0.297600001	0.985300004	0.861699998	1.002300024	0.913399994	0.964399993	0.949899971	0.950800002	0.818400025	0.088	0.594600022	0.226899996	0.747399986	0.714999974	0.935000002	0.847500026	0.977400005	0.918299973	0.948599994	0.922800004	0.088399999	0.570800006	0.287400007	0.951099992	0.931299984	0.925400019	0.863600016	0.89289999	0.843699992	0.949599981	0.890399992	0.325599998	0.556599975	0.225099996	0.95599997	0.938499987	0.959999979	0.860199988	0.949899971	0.942099988	0.95569998	0.827099979	0.087700002	0.489800006	0.1787	0.942099988
49009.2	37.1	0.087499999	0.618799984	0.322299987	0.995199978	0.87349999	1.012599945	0.921000004	0.976100028	0.963699996	0.959100008	0.815999985	0.088	0.590300024	0.236300007	0.756500006	0.720799983	0.945299983	0.853799999	0.985899985	0.930800021	0.957199991	0.930299997	0.088500001	0.568700016	0.310499996	0.960099995	0.941699982	0.933799982	0.870400012	0.904100001	0.854200006	0.958299994	0.903699994	0.3486	0.556500018	0.243100002	0.965300024	0.954200029	0.971099973	0.85769999	0.96329999	0.948800027	0.967499971	0.845000029	0.087800004	0.487500012	0.184499994	0.952000022
50051.9	37.2	0.087499999	0.616699994	0.34920001	1.004899979	0.883700013	1.020200014	0.929899991	0.98299998	0.971700013	0.965300024	0.816999972	0.088	0.594099998	0.25150001	0.765999973	0.726199985	0.95480001	0.861100018	0.997600019	0.935000002	0.965600014	0.938899994	0.088399999	0.569199979	0.333799988	0.968400002	0.952499986	0.941399992	0.874599993	0.913200021	0.862900019	0.965300024	0.913399994	0.369800001	0.553499997	0.265899986	0.97390002	0.951900005	0.979300022	0.861800015	0.971700013	0.955200016	0.975399971	0.856999993	0.087800004	0.486600012	0.191699997	0.961300015
51094.7	37.1	0.087499999	0.612900019	0.375699997	1.013499975	0.892199993	1.028900027	0.932900012	0.99089998	0.981700003	0.972100019	0.82130003	0.088	0.592999995	0.269400001	0.774100006	0.731599987	0.963699996	0.867500007	1.007200003	0.941200018	0.975099981	0.944500029	0.088500001	0.569199979	0.357899994	0.976499975	0.961899996	0.949400008	0.879700005	0.924499989	0.87379998	0.97359997	0.922900021	0.378300011	0.551599979	0.290499985	0.9824	0.962700009	0.987800002	0.86650002	0.981400013	0.961199999	0.983900011	0.871999979	0.087800004	0.4833	0.200399995	0.969399989
52137.4	37.2	0.087499999	0.607599974	0.398099989	1.021900058	0.903500021	1.037299991	0.938899994	0.996999979	0.989799976	0.978299975	0.822099984	0.088100001	0.592999995	0.291399986	0.782400012	0.737699986	0.973200023	0.872300029	1.017199993	0.949000001	0.98269999	0.951399982	0.088500001	0.568899989	0.381099999	0.98360002	0.969799995	0.95660001	0.88319999	0.932900012	0.882300019	0.979600012	0.928300023	0.386400014	0.550999999	0.31310001	0.990100026	0.977699995	0.995400012	0.873600006	0.989700019	0.968400002	0.992299974	0.886500001	0.087800004	0.4815	0.210800007	0.977699995
53180.1	37.2	0.087499999	0.604799986	0.412200004	1.029500008	0.910300016	1.045400023	0.941399992	1.003100038	0.996599972	0.983799994	0.823700011	0.088	0.592700005	0.315499991	0.792800009	0.742799997	0.980799973	0.879000008	1.02670002	0.959399998	0.987900019	0.957799971	0.088500001	0.568199992	0.400900006	0.991100013	0.977999985	0.963800013	0.885399997	0.943000019	0.889900029	0.986999989	0.934599996	0.390500009	0.547599971	0.336699992	0.997699976	0.978900015	1.002599955	0.880500019	0.997900009	0.976700008	0.99940002	0.895299971	0.087700002	0.479200006	0.224000007	0.985000014
54222.9	37	0.087499999	0.603699982	0.423999995	1.037899971	0.917699993	1.054200053	0.944500029	1.010400057	1.004500031	0.990100026	0.823800027	0.087899998	0.592000008	0.340700001	0.801900029	0.74849999	0.990499973	0.885900021	1.034600019	0.969500005	0.995800018	0.964900017	0.088500001	0.566399992	0.411000013	0.998099983	0.985099971	0.971000016	0.888599992	0.953800023	0.901600003	0.993700027	0.940999985	0.399599999	0.548200011	0.361900002	1.005399942	0.985000014	1.00999999	0.886200011	1.005599976	0.985400021	1.007300019	0.904100001	0.087800004	0.475899994	0.2403	0.992999971
55265.6	37	0.087499999	0.600300014	0.434799999	1.044700027	0.927200019	1.061499953	0.946399987	1.015900016	1.011500001	0.995800018	0.83069998	0.087899998	0.591300011	0.368299991	0.811399996	0.753600001	0.995899975	0.887799978	1.040699959	0.978200018	1.000499964	0.971000016	0.088399999	0.562099993	0.420100003	1.003900051	0.99180001	0.976000011	0.888400018	0.961899996	0.908500016	0.999100029	0.94660002	0.407900006	0.545599997	0.388200015	1.011800051	0.997099996	1.015499949	0.890399992	1.011399984	0.991900027	1.012599945	0.914600015	0.087800004	0.472799987	0.2588	0.998300016
56308.4	37	0.087499999	0.596899986	0.445800006	1.052700043	0.934300005	1.068400025	0.948499978	1.023100019	1.018700004	1.000399947	0.832199991	0.088	0.589600027	0.394699991	0.819199979	0.75910002	1.003700018	0.894900024	1.048699975	0.989199996	1.008000016	0.975600004	0.088399999	0.560100019	0.429500014	1.010699987	1.00150001	0.982900023	0.889699996	0.972199976	0.91869998	1.005200028	0.953999996	0.414900005	0.547299981	0.414099991	1.01970005	1.003299952	1.023200035	0.89230001	1.020499945	1.002599955	1.020699978	0.925700009	0.087700002	0.470999986	0.277500004	1.004299998
57351.1	37.3	0.087499999	0.591899991	0.455500007	1.060500026	0.941399992	1.073500037	0.950800002	1.029999971	1.02699995	1.006899953	0.83069998	0.088100001	0.588400006	0.426400006	0.829200029	0.765999973	1.011399984	0.902800024	1.059599996	1.000200033	1.015599966	0.98180002	0.088399999	0.560000002	0.439300001	1.016499996	1.010499954	0.988600016	0.893599987	0.981400013	0.92750001	1.010800004	0.961300015	0.415600002	0.546599984	0.432500005	1.026100039	1.003200054	1.029899955	0.904799998	1.027999997	1.012599945	1.02820003	0.945200026	0.087800004	0.467999995	0.296000004	1.008000016
58393.8	37	0.087499999	0.589299977	0.4639	1.066900015	0.948599994	1.077600002	0.954299986	1.036299944	1.033699989	1.012400031	0.833800018	0.088	0.589999974	0.456200004	0.838199973	0.770399988	1.018399954	0.907899976	1.061499953	1.010400057	1.021999955	0.99119997	0.088500001	0.56099999	0.449299991	1.022600055	1.017099977	0.995199978	0.89230001	0.99089998	0.93690002	1.017099977	0.965600014	0.421799988	0.546899974	0.448700011	1.033400059	1.023800015	1.03760004	0.915199995	1.035699964	1.021999955	1.035599947	0.964100003	0.087800004	0.467299998	0.316300005	1.012799978
59436.5	37	0.087499999	0.586000025	0.471899986	1.07190001	0.955900013	1.083500028	0.955799997	1.040599942	1.038400054	1.016700029	0.841700017	0.088	0.588999987	0.475499988	0.845899999	0.777700007	1.022099972	0.910899997	1.069300056	1.019000053	1.02670002	0.996999979	0.088299997	0.559800029	0.458200008	1.02670002	1.019899964	1.000499964	0.888400018	0.997399986	0.943000019	1.021100044	0.968400002	0.430599988	0.543299973	0.462900013	1.038100004	1.023800015	1.041200042	0.912999988	1.036599994	1.027999997	1.039700031	0.975199997	0.087800004	0.46360001	0.337099999	1.015599966
60479.3	37.1	0.087499999	0.583700001	0.479600012	1.07980001	0.967599988	1.088700056	0.956499994	1.047600031	1.047000051	1.021600008	0.84799999	0.088	0.588	0.494800001	0.857800007	0.785000026	1.02670002	0.917900026	1.077999949	1.026100039	1.033200026	1.002900004	0.088500001	0.559300005	0.466399997	1.033300042	1.02489996	1.006700039	0.889900029	1.008100033	0.953700006	1.027099967	0.975300014	0.437900007	0.546599984	0.477800012	1.044700027	1.03550005	1.046800017	0.915400028	1.043599963	1.033800006	1.046399951	0.986000001	0.087700002	0.463699996	0.357300013	1.019600034
[truncated: 40 more columns]
