# Supplementary material for: Refactored genetic parts for modular assembly of the E. coli MccV type I secretion system used to screen class II microcin candidates from plant-associated bacteria
Source: BMC Biotechnol. 2026 Apr 3;26:66. doi: 10.1186/s12896-026-01148-8 (PMC13174018; doi:10.1186/s12896-026-01148-8)
Supplement: Supplementary file 4 — Supplementary Material 4 [file 12896_2026_1148_MOESM4_ESM.zip › Data S4 Self-inhibition assays/2024.12.15 Self Inhibition (MccV, X09, X10, X11, X07)/12.15.2024_self-inhibition.xlsx]

## Sheet: Sheet4
Application: Tecan i-control				Tecan i-control , 1.11.1.0
Device: infinite 200Pro				Serial number: 1602000080				Serial number of connected stacker:
Firmware: V_3.40_01/15_Infinite (Dec 23 2014/12.45.11)				MAI, V_3.40_01/15_Infinite (Dec 23 2014/12.45.11)
Date:	2024-12-15
Time:	4:54:26 PM
System				DESKTOP-R891HJ3
User				DESKTOP-R891HJ3\Barrick Lab
Plate				Corning 96 Flat Bottom clear Polystyrene Cat. No.: 3635 [COR96fc UV transparent.pdfx]
Plate-ID (Stacker)
Wait (Plate)				On	Target Temperature: 37 °C
List of actions in this measurement script:
Kinetic
Absorbance
Shaking (Orbital) Duration:				840	s
Shaking (Orbital) Amplitude:				3.5	mm
Label: Label1
Kinetic Measurement
Kinetic duration				17:00:00
Interval Time				00:15:00
Mode				Absorbance
Wavelength				600	nm
Bandwidth				9	nm
Number of Flashes				83
Settle Time				6	ms
Part of Plate				A1-H11
Start Time:	12/15/2024 4:54:27 PM
Warning:	Unable to meet given kinetic interval time for cycle:
	2, 3, 4, 5, 6, 7, 8, 9, 10, 11, 12, 13, 14, 15, 16, 17, 18, 19, 20, 21, 22, 23, 24, 25, 26, 27, 28, 29
	30, 31, 32, 33, 34, 35, 36, 37, 38, 39, 40, 41, 42, 43, 44, 45, 46, 47, 48, 49, 50, 51, 52, 53, 54, 55
	56, 57, 58, 59
Cycle Nr.	1	2	3	4	5	6	7	8	9	10	11	12	13	14	15	16	17	18	19	20	21	22	23	24	25	26	27	28	29	30	31	32	33	34	35	36	37	38	39	40	41	42	43	44	45	46	47	48	49
Time [s]	0	1042.7	2085.5	3128.2	4171	5213.7	6256.5	7299.2	8341.9	9384.6	10427.4	11470.1	12512.9	13555.6	14598.3	15641	16683.8	17726.5	18769.2	19811.9	20854.7	21897.4	22940.1	23982.8	25025.6	26068.3	27111	28153.8	29197.4	30240.1	31282.9	32325.6	33368.3	34411.1	35453.8	36496.5	37539.2	38582	39624.7	40667.4	41710.1	42752.9	43795.6	44838.3	45881.1	46923.8	47966.5	49009.2	50051.9
Temp. [°C]	36.9	37.2	37.2	37.2	37.1	37.1	37	37.2	37.2	37.2	37	37.1	37	37	37.2	37.3	37	37.1	37	37	36.9	37.2	37.2	37.2	37	37.1	37.1	37	37.2	37	36.9	37.2	37	37	37.2	37.2	37	37.2	37	37.1	37	37.1	37.2	37.2	37.2	37.3	37.2	37.1	37.2
A1	0.0877	0.0876	0.0875	0.0874	0.0874	0.0873	0.0874	0.0874	0.0874	0.0874	0.0874	0.0874	0.0874	0.0875	0.0874	0.0874	0.0874	0.0874	0.0874	0.0874	0.0874	0.0874	0.0874	0.0874	0.0874	0.0874	0.0874	0.0874	0.0875	0.0875	0.0875	0.0874	0.0874	0.0875	0.0874	0.0874	0.0875	0.0875	0.0875	0.0874	0.0875	0.0875	0.0875	0.0875	0.0875	0.0875	0.0874	0.0875	0.0875
A2	0.1426	0.1672	0.1831	0.1943	0.2109	0.2309	0.2543	0.2848	0.3168	0.351	0.3824	0.4108	0.434	0.4503	0.4688	0.4852	0.5039	0.5194	0.5348	0.5482	0.5609	0.5741	0.5836	0.5922	0.5993	0.6073	0.6131	0.6194	0.6227	0.6255	0.6284	0.6316	0.6323	0.6362	0.6347	0.6352	0.6358	0.6348	0.6352	0.6341	0.6314	0.6325	0.6334	0.6311	0.6266	0.6258	0.6197	0.6188	0.6167
A3	0.1532	0.1671	0.1839	0.1928	0.1992	0.1986	0.195	0.1906	0.1809	0.172	0.17	0.1691	0.1679	0.1671	0.1665	0.1657	0.1651	0.1644	0.1638	0.163	0.1624	0.162	0.1614	0.161	0.1606	0.1602	0.1598	0.1597	0.1595	0.1593	0.1598	0.1603	0.1612	0.1628	0.1645	0.167	0.1704	0.174	0.1785	0.185	0.1927	0.2028	0.2154	0.232	0.252	0.2757	0.2976	0.3223	0.3492
A4	0.1605	0.1675	0.1855	0.2031	0.2262	0.2494	0.2742	0.3036	0.3352	0.3673	0.3978	0.4251	0.4449	0.4623	0.4811	0.4992	0.5181	0.535	0.5547	0.5731	0.5938	0.6147	0.6347	0.6558	0.6732	0.6931	0.7097	0.7298	0.7465	0.7641	0.7821	0.7987	0.8146	0.8296	0.8438	0.8581	0.8712	0.8844	0.897	0.9114	0.9236	0.9338	0.9447	0.9566	0.9663	0.9761	0.9853	0.9952	1.0049
A5	0.1299	0.1448	0.1549	0.1609	0.1655	0.1768	0.1925	0.2118	0.2349	0.2624	0.297	0.3233	0.3495	0.3718	0.3882	0.4047	0.4202	0.4367	0.4565	0.474	0.4917	0.5071	0.5238	0.5397	0.5549	0.5689	0.5872	0.6026	0.6191	0.6327	0.644	0.6566	0.6689	0.6907	0.7025	0.7145	0.7295	0.7443	0.7584	0.7736	0.7868	0.8033	0.8171	0.8311	0.8427	0.8533	0.8617	0.8735	0.8837
A6	0.1625	0.1668	0.1856	0.2029	0.227	0.2519	0.2791	0.3093	0.3399	0.3739	0.406	0.436	0.4593	0.4803	0.5024	0.5233	0.5427	0.5616	0.5822	0.6007	0.6215	0.6421	0.6636	0.6848	0.703	0.7224	0.7388	0.7571	0.7709	0.788	0.807	0.8234	0.8388	0.8537	0.8672	0.8816	0.8948	0.907	0.9202	0.9322	0.9436	0.9554	0.9652	0.9752	0.9844	0.9935	1.0023	1.0126	1.0202
A7	0.1346	0.165	0.1832	0.1939	0.2109	0.2324	0.2581	0.29	0.3245	0.3599	0.3941	0.4205	0.4419	0.4616	0.4855	0.5081	0.5255	0.543	0.5625	0.5816	0.6013	0.6213	0.6377	0.6559	0.6704	0.6853	0.698	0.7118	0.719	0.7296	0.738	0.7388	0.7391	0.743	0.746	0.7539	0.7629	0.7702	0.777	0.7801	0.8014	0.8179	0.8596	0.8915	0.9036	0.9086	0.9134	0.921	0.9299
A8	0.1438	0.1613	0.1746	0.1837	0.2002	0.2201	0.2456	0.2757	0.3105	0.3463	0.3818	0.4123	0.4369	0.4589	0.4816	0.5024	0.5238	0.5429	0.5634	0.5828	0.6032	0.6246	0.6432	0.6634	0.6793	0.6992	0.7157	0.7336	0.7477	0.7658	0.7819	0.7989	0.8136	0.826	0.8387	0.8517	0.8638	0.8766	0.8874	0.8983	0.9091	0.9221	0.93	0.9396	0.9484	0.9564	0.9644	0.9761	0.983
A9	0.1652	0.1688	0.1888	0.2012	0.2201	0.2411	0.2644	0.2928	0.3244	0.3571	0.3919	0.4203	0.4405	0.4609	0.4797	0.4983	0.515	0.5299	0.5498	0.5683	0.5884	0.6069	0.6241	0.6449	0.6626	0.6807	0.6941	0.7131	0.728	0.7428	0.7596	0.7747	0.7854	0.7947	0.8053	0.8209	0.8317	0.8457	0.8584	0.8727	0.885	0.9001	0.9104	0.9216	0.932	0.9418	0.9499	0.9637	0.9717
A10	0.1497	0.1657	0.1773	0.1853	0.1973	0.2161	0.239	0.2677	0.3009	0.3376	0.373	0.4048	0.4293	0.4505	0.4733	0.4959	0.5178	0.539	0.5616	0.5839	0.6059	0.6265	0.6458	0.6673	0.6861	0.7028	0.7209	0.738	0.7547	0.7661	0.7844	0.7988	0.8115	0.8259	0.8331	0.8464	0.8572	0.8698	0.8805	0.8907	0.8997	0.9118	0.9188	0.9285	0.936	0.9431	0.9508	0.9591	0.9653
A11	0.1552	0.1684	0.1719	0.1775	0.1893	0.2063	0.2298	0.2595	0.2928	0.3278	0.3609	0.386	0.4049	0.4215	0.4391	0.4544	0.4714	0.4865	0.5035	0.5229	0.5412	0.5649	0.5809	0.6003	0.6231	0.639	0.656	0.6552	0.6741	0.7002	0.7201	0.7285	0.73	0.7356	0.7437	0.7394	0.7342	0.7356	0.7636	0.7859	0.7924	0.7945	0.8009	0.8168	0.8152	0.8152	0.8184	0.816	0.817
B1	0.0893	0.0891	0.0884	0.0882	0.088	0.0879	0.0879	0.088	0.0879	0.0879	0.088	0.088	0.088	0.0879	0.0881	0.0881	0.088	0.0881	0.088	0.088	0.0879	0.0881	0.0882	0.088	0.0879	0.088	0.088	0.0877	0.0878	0.0879	0.0879	0.088	0.0881	0.088	0.0879	0.0878	0.0879	0.088	0.0879	0.0879	0.0879	0.0879	0.088	0.0879	0.0878	0.088	0.088	0.088	0.088
B2	0.1582	0.1693	0.2013	0.2242	0.2435	0.2644	0.2855	0.3089	0.3359	0.3672	0.3936	0.4167	0.432	0.4438	0.4606	0.4745	0.4879	0.4995	0.5137	0.5219	0.5347	0.5505	0.5617	0.5707	0.5763	0.5843	0.586	0.5877	0.5892	0.5948	0.5954	0.5966	0.6002	0.6002	0.6007	0.6006	0.6006	0.5972	0.5947	0.5971	0.5984	0.5919	0.5942	0.5953	0.5944	0.5957	0.5946	0.5903	0.5941
B3	0.165	0.1705	0.1969	0.2139	0.2173	0.2161	0.2123	0.2101	0.2066	0.2049	0.2035	0.2016	0.1997	0.1983	0.1987	0.1981	0.1987	0.1967	0.1974	0.1953	0.1952	0.196	0.1958	0.1956	0.1942	0.1953	0.1946	0.1927	0.1927	0.1927	0.1922	0.1906	0.1909	0.1908	0.1901	0.1893	0.189	0.1882	0.1886	0.1908	0.1938	0.1947	0.1993	0.2043	0.2096	0.2184	0.2269	0.2363	0.2515
B4	0.1549	0.1721	0.1873	0.2012	0.2178	0.233	0.2496	0.2702	0.2911	0.3172	0.3392	0.3569	0.3721	0.3844	0.3977	0.4113	0.4249	0.4388	0.4519	0.4664	0.4814	0.4958	0.5097	0.5229	0.5364	0.5498	0.5626	0.5741	0.5859	0.5949	0.6062	0.6167	0.6256	0.6351	0.6434	0.6532	0.6631	0.6719	0.6819	0.6909	0.7	0.709	0.7155	0.7242	0.7302	0.7401	0.7474	0.7565	0.766
B5	0.1614	0.1711	0.1899	0.2089	0.222	0.2317	0.2405	0.2505	0.2711	0.3	0.3278	0.3524	0.3688	0.3815	0.3957	0.4094	0.4222	0.4345	0.4471	0.4611	0.4751	0.4896	0.5024	0.5144	0.5264	0.5391	0.5512	0.5614	0.5734	0.5841	0.5959	0.6053	0.6152	0.6245	0.6327	0.6411	0.6501	0.657	0.6624	0.6685	0.6761	0.6844	0.6913	0.696	0.7009	0.7081	0.715	0.7208	0.7262
B6	0.1654	0.1736	0.1998	0.2233	0.2406	0.2559	0.2725	0.2996	0.3258	0.3587	0.3908	0.4191	0.4459	0.4658	0.4855	0.5028	0.5215	0.5378	0.5558	0.5725	0.5919	0.6115	0.6285	0.6467	0.6616	0.6791	0.6947	0.706	0.7218	0.736	0.7487	0.7638	0.7779	0.7897	0.7993	0.8129	0.8257	0.8378	0.8503	0.8595	0.8698	0.8822	0.8909	0.9023	0.9122	0.9241	0.935	0.9453	0.9548
B7	0.1575	0.1772	0.1906	0.1967	0.2088	0.2255	0.2464	0.2731	0.3052	0.342	0.3761	0.4047	0.4274	0.4443	0.4624	0.4807	0.4929	0.5064	0.5192	0.5323	0.5502	0.5659	0.5765	0.5901	0.6077	0.6204	0.6348	0.6498	0.6618	0.6803	0.6919	0.7044	0.7143	0.7277	0.7352	0.7473	0.7593	0.7694	0.7797	0.7876	0.7991	0.8065	0.8185	0.8266	0.8324	0.8421	0.8475	0.8538	0.8611
B8	0.1502	0.1648	0.1755	0.1842	0.2005	0.2222	0.2467	0.2764	0.3092	0.3408	0.3724	0.3979	0.4187	0.439	0.4605	0.4806	0.5	0.5172	0.5366	0.5551	0.5753	0.598	0.6178	0.6401	0.6555	0.675	0.6933	0.7112	0.7276	0.7466	0.7636	0.7823	0.797	0.8119	0.8271	0.8416	0.8553	0.8673	0.8799	0.8933	0.9096	0.9179	0.9305	0.9443	0.9549	0.9669	0.9774	0.9859	0.9976
B9	0.1625	0.1691	0.1876	0.2021	0.2226	0.2427	0.2635	0.2882	0.3179	0.3514	0.3828	0.4104	0.4292	0.4454	0.4626	0.4768	0.4899	0.5044	0.5202	0.5353	0.5526	0.5728	0.5873	0.6053	0.6199	0.6352	0.6507	0.6644	0.6766	0.6952	0.7158	0.7278	0.7538	0.7544	0.7561	0.7842	0.7934	0.7761	0.783	0.8014	0.8476	0.8504	0.877	0.8863	0.8846	0.9019	0.9183	0.9308	0.935
B10	0.1545	0.1632	0.1751	0.1849	0.1972	0.2156	0.2386	0.2667	0.2994	0.3348	0.3699	0.4011	0.4236	0.4445	0.4655	0.4859	0.5044	0.5229	0.543	0.5615	0.5797	0.6021	0.6211	0.6411	0.6539	0.673	0.6892	0.7077	0.7189	0.7377	0.7574	0.7743	0.7891	0.8008	0.8139	0.8283	0.8397	0.853	0.8669	0.8799	0.8919	0.9039	0.9135	0.9234	0.9319	0.9409	0.9486	0.9572	0.9656
B11	0.1466	0.1681	0.1772	0.1856	0.1993	0.2165	0.237	0.2635	0.2942	0.3297	0.3621	0.3881	0.41	0.4311	0.4497	0.4675	0.4847	0.5011	0.5178	0.5354	0.5522	0.571	0.5905	0.6072	0.6264	0.6454	0.6643	0.6869	0.6971	0.7117	0.7291	0.7437	0.756	0.7642	0.7708	0.7935	0.8112	0.8141	0.8272	0.8442	0.8569	0.8701	0.8825	0.8958	0.9041	0.9158	0.9228	0.9303	0.9389
C1	0.089	0.0886	0.0886	0.0885	0.0884	0.0883	0.0883	0.0884	0.0884	0.0884	0.0884	0.0885	0.0885	0.0885	0.0885	0.0885	0.0884	0.0885	0.0884	0.0884	0.0884	0.0886	0.0885	0.0885	0.0884	0.0885	0.0884	0.0882	0.0884	0.0884	0.0883	0.0884	0.0885	0.0884	0.0884	0.0883	0.0883	0.0884	0.0883	0.0884	0.0884	0.0884	0.0885	0.0883	0.0884	0.0884	0.0884	0.0885	0.0884
C2	0.1618	0.1638	0.1924	0.2117	0.2292	0.248	0.2687	0.2899	0.3163	0.3469	0.3777	0.4029	0.4233	0.4367	0.451	0.4648	0.4768	0.4855	0.4991	0.5083	0.519	0.5337	0.5434	0.5518	0.5573	0.5651	0.5682	0.5702	0.5747	0.5782	0.5803	0.582	0.5844	0.5843	0.5842	0.5847	0.5836	0.5834	0.5817	0.5831	0.5835	0.5792	0.5791	0.5783	0.5761	0.5741	0.5708	0.5687	0.5692
C3	0.1525	0.1759	0.1954	0.2163	0.2192	0.2151	0.2086	0.2026	0.1971	0.1921	0.1859	0.1812	0.1757	0.1698	0.1652	0.1628	0.1609	0.1604	0.1601	0.1595	0.1587	0.1601	0.1593	0.1589	0.1587	0.1586	0.1581	0.1581	0.158	0.1584	0.1583	0.1588	0.1605	0.1613	0.1625	0.1648	0.1677	0.1712	0.1754	0.1814	0.1886	0.1971	0.2089	0.2242	0.2417	0.2633	0.2874	0.3105	0.3338
C4	0.1651	0.1844	0.2056	0.2267	0.2444	0.2636	0.2827	0.306	0.3335	0.3648	0.3936	0.4227	0.449	0.4689	0.4884	0.5071	0.5239	0.5405	0.5597	0.5758	0.594	0.6161	0.6345	0.6523	0.668	0.6871	0.7018	0.7147	0.7312	0.747	0.7604	0.7777	0.7955	0.8049	0.8187	0.8315	0.8454	0.8569	0.8689	0.8805	0.8921	0.9024	0.9128	0.9226	0.932	0.9416	0.9511	0.9601	0.9684
C5	0.1658	0.1856	0.2016	0.2261	0.2434	0.2582	0.2724	0.2969	0.3244	0.356	0.3863	0.415	0.4388	0.4559	0.4734	0.4912	0.5088	0.5242	0.541	0.557	0.5753	0.5939	0.6115	0.6267	0.6432	0.6592	0.6742	0.6922	0.712	0.7277	0.7433	0.7605	0.7762	0.7838	0.7937	0.8066	0.8182	0.8317	0.8464	0.8607	0.8756	0.8882	0.9	0.9082	0.9132	0.9216	0.9313	0.9417	0.9525
C6	0.159	0.1734	0.1869	0.2116	0.2293	0.2449	0.2601	0.2805	0.3059	0.3359	0.3641	0.3932	0.421	0.4448	0.4673	0.4851	0.5027	0.5193	0.5395	0.5563	0.573	0.5953	0.6142	0.6319	0.6474	0.6673	0.6814	0.6943	0.7108	0.7267	0.741	0.7565	0.7745	0.7841	0.7975	0.8101	0.8231	0.8325	0.846	0.8569	0.8696	0.8786	0.8903	0.8991	0.9086	0.917	0.9254	0.9338	0.9414
C7	0.1568	0.1695	0.1801	0.1887	0.2014	0.2184	0.2401	0.2662	0.297	0.3302	0.3661	0.4006	0.4295	0.452	0.4711	0.4886	0.5059	0.5229	0.5386	0.5529	0.5689	0.5891	0.6061	0.6239	0.6377	0.6525	0.6661	0.6779	0.6946	0.7071	0.7215	0.7371	0.7509	0.7602	0.7696	0.7829	0.794	0.8012	0.8095	0.8173	0.825	0.8304	0.8389	0.8447	0.851	0.8586	0.8636	0.8704	0.8746
C8	0.1554	0.1651	0.1739	0.186	0.1964	0.213	0.2329	0.2559	0.2857	0.3172	0.3477	0.3766	0.404	0.4247	0.443	0.4605	0.4754	0.4881	0.5017	0.517	0.5344	0.5541	0.5716	0.5875	0.6015	0.6158	0.628	0.6401	0.6553	0.6715	0.6866	0.7019	0.7168	0.7278	0.7405	0.7569	0.7703	0.7814	0.7953	0.8073	0.8197	0.8319	0.8449	0.8563	0.8672	0.8818	0.8929	0.9041	0.9132
C9	0.1579	0.1793	0.1951	0.2095	0.2208	0.2358	0.2528	0.2742	0.2963	0.3166	0.3404	0.3649	0.393	0.4161	0.4316	0.4483	0.4617	0.4765	0.49	0.503	0.517	0.533	0.5487	0.5624	0.578	0.5931	0.6088	0.6198	0.6341	0.646	0.6613	0.6753	0.6891	0.6991	0.7097	0.7214	0.7342	0.7429	0.7557	0.767	0.7801	0.7907	0.8034	0.8116	0.8221	0.8336	0.8437	0.8542	0.8629
C10	0.1579	0.1634	0.1705	0.1774	0.1937	0.2163	0.243	0.274	0.3087	0.3444	0.3789	0.4075	0.43	0.4507	0.472	0.4912	0.5102	0.5275	0.5472	0.5645	0.5817	0.6046	0.6237	0.6415	0.6578	0.678	0.6943	0.7082	0.7268	0.746	0.7628	0.7808	0.799	0.8118	0.8241	0.8363	0.8502	0.8597	0.8716	0.8823	0.895	0.9035	0.9162	0.9235	0.9321	0.9408	0.9496	0.9583	0.9653
C11	0.1541	0.1767	0.1889	0.1977	0.2116	0.2317	0.2562	0.2842	0.3164	0.3515	0.3838	0.4097	0.4303	0.4486	0.4672	0.4837	0.5012	0.514	0.5315	0.5458	0.5615	0.5859	0.6084	0.6234	0.6288	0.6468	0.663	0.6711	0.7042	0.7223	0.733	0.7367	0.7449	0.7512	0.7456	0.7631	0.7963	0.8101	0.8181	0.8272	0.8374	0.8396	0.8566	0.8614	0.8673	0.8818	0.8904	0.9037	0.9134
D1	0.088	0.0877	0.0877	0.0876	0.0876	0.0876	0.0875	0.0876	0.0876	0.0876	0.0875	0.0875	0.0876	0.0877	0.0877	0.0877	0.0878	0.0878	0.0879	0.088	0.0881	0.0883	0.0884	0.0886	0.0889	0.0893	0.0898	0.0902	0.0914	0.0925	0.0942	0.0962	0.0989	0.1022	0.1055	0.1106	0.1186	0.1246	0.1354	0.154	0.1659	0.1894	0.2235	0.2488	0.2783	0.3022	0.3256	0.3486	0.3698
D2	0.1529	0.1584	0.1771	0.1907	0.2033	0.2207	0.2389	0.2613	0.288	0.3187	0.3431	0.3676	0.3869	0.3994	0.416	0.427	0.4406	0.4514	0.467	0.4782	0.4924	0.5065	0.5181	0.5274	0.5348	0.5452	0.5501	0.5552	0.5589	0.5665	0.5715	0.5736	0.5773	0.5784	0.5775	0.581	0.5798	0.5756	0.5719	0.5703	0.569	0.5651	0.5675	0.5622	0.5603	0.5592	0.5566	0.5565	0.5535
D3	0.1591	0.1692	0.1902	0.2026	0.2013	0.2005	0.1976	0.1969	0.1931	0.1913	0.1893	0.187	0.1867	0.1847	0.1824	0.1808	0.1799	0.1793	0.1759	0.1756	0.1733	0.1716	0.1699	0.1685	0.1669	0.1658	0.1641	0.1607	0.1593	0.1553	0.1547	0.1549	0.1551	0.1555	0.1566	0.1569	0.1585	0.1604	0.1629	0.1662	0.1698	0.1743	0.1812	0.1879	0.1983	0.2103	0.2251	0.2431	0.2659
D4	0.1622	0.1843	0.2053	0.2211	0.2395	0.2587	0.2801	0.304	0.3326	0.3629	0.3919	0.4215	0.4468	0.4669	0.49	0.5083	0.5282	0.5438	0.5627	0.5786	0.5975	0.6166	0.6345	0.6514	0.6664	0.6848	0.6985	0.7125	0.7271	0.7462	0.7624	0.7773	0.7933	0.8069	0.8175	0.8342	0.8463	0.8557	0.8677	0.8785	0.8916	0.9014	0.9168	0.9245	0.9351	0.9462	0.956	0.9653	0.9739
D5	0.1658	0.1871	0.2099	0.2292	0.2417	0.2577	0.2788	0.304	0.3351	0.3663	0.3964	0.427	0.4496	0.4641	0.481	0.4968	0.5151	0.528	0.5471	0.5608	0.5813	0.6037	0.6213	0.6397	0.6532	0.6694	0.6853	0.6991	0.7147	0.7322	0.7467	0.7654	0.7819	0.8004	0.8058	0.8315	0.836	0.8518	0.8586	0.8739	0.8772	0.8991	0.9102	0.9115	0.9267	0.9342	0.9385	0.9542	0.9519
D6	0.1759	0.1859	0.2107	0.2326	0.2495	0.2655	0.2825	0.302	0.3285	0.3609	0.3887	0.4211	0.4493	0.47	0.4921	0.5107	0.5299	0.5461	0.5645	0.5808	0.6004	0.6207	0.6382	0.6567	0.6721	0.6911	0.7062	0.7202	0.7362	0.7538	0.7704	0.7881	0.8024	0.8159	0.8257	0.8423	0.8521	0.8645	0.8757	0.886	0.8989	0.9092	0.9247	0.932	0.9421	0.951	0.96	0.9711	0.9793
D7	0.146	0.1622	0.1771	0.1865	0.2025	0.2215	0.2453	0.2719	0.3039	0.3374	0.3691	0.3999	0.4237	0.4444	0.4632	0.4801	0.4975	0.5141	0.5332	0.5527	0.574	0.5945	0.614	0.6313	0.6449	0.6608	0.6732	0.6844	0.6969	0.7075	0.7184	0.7298	0.735	0.7417	0.7412	0.7451	0.7334	0.7241	0.7808	0.8094	0.832	0.8259	0.8356	0.8561	0.8484	0.8645	0.8602	0.8577	0.8618
D8	0.1498	0.1606	0.1686	0.1753	0.1899	0.2096	0.2335	0.2624	0.2956	0.3315	0.3651	0.3977	0.4238	0.4458	0.4673	0.4866	0.5059	0.5245	0.5426	0.5609	0.5809	0.5996	0.6188	0.6372	0.6522	0.6695	0.6848	0.699	0.7157	0.7316	0.7498	0.7713	0.7859	0.8014	0.8095	0.8268	0.834	0.8515	0.8617	0.8736	0.8844	0.8963	0.9138	0.9213	0.932	0.9415	0.9499	0.9633	0.9717
D9	0.1425	0.1688	0.1792	0.1858	0.1993	0.2161	0.239	0.2685	0.3055	0.3433	0.3708	0.402	0.4294	0.4491	0.4715	0.4912	0.5094	0.5264	0.5443	0.5644	0.5832	0.6054	0.6205	0.6427	0.6577	0.673	0.6865	0.7044	0.7198	0.7345	0.7508	0.7656	0.7918	0.7958	0.7938	0.8017	0.8088	0.8128	0.8306	0.8514	0.8699	0.8844	0.903	0.9138	0.9256	0.9355	0.9421	0.9488	0.9552
D10	0.1642	0.1642	0.1701	0.1782	0.1932	0.2138	0.2376	0.2647	0.2961	0.3302	0.3618	0.3907	0.4151	0.4358	0.4578	0.4777	0.4973	0.5161	0.5346	0.5535	0.5726	0.5923	0.6123	0.6322	0.6482	0.6676	0.6833	0.6997	0.7177	0.7345	0.7528	0.7728	0.79	0.8048	0.8166	0.8315	0.8425	0.8573	0.8693	0.8805	0.8918	0.9038	0.918	0.9269	0.9362	0.9459	0.9557	0.9675	0.9754
D11	0.1504	0.1674	0.1739	0.1817	0.1951	0.2137	0.2377	0.2645	0.2977	0.3313	0.3608	0.3867	0.4086	0.4238	0.4431	0.4631	0.4817	0.4959	0.5119	0.5294	0.5455	0.5617	0.5784	0.5983	0.607	0.6165	0.6296	0.6506	0.6713	0.68	0.6875	0.6895	0.7011	0.7094	0.7101	0.7182	0.7273	0.737	0.7445	0.7557	0.7631	0.7679	0.7795	0.7884	0.7972	0.8169	0.8271	0.845	0.857
E1	0.0886	0.0882	0.0881	0.088	0.0879	0.0879	0.0879	0.0879	0.0878	0.0878	0.0878	0.0878	0.0879	0.0879	0.0879	0.0879	0.0878	0.0879	0.0878	0.0878	0.0878	0.0879	0.0879	0.0878	0.0879	0.0878	0.0878	0.0877	0.0878	0.0879	0.088	0.0879	0.088	0.088	0.0877	0.0878	0.088	0.0878	0.0877	0.0877	0.0877	0.0878	0.088	0.0877	0.0877	0.0878	0.0877	0.0878	0.0878
E2	0.1639	0.1581	0.1744	0.188	0.1987	0.2101	0.2215	0.2396	0.2638	0.2929	0.3188	0.343	0.3593	0.3724	0.3851	0.3966	0.4088	0.4204	0.4319	0.4418	0.4539	0.4673	0.4773	0.4845	0.4918	0.4984	0.5024	0.5065	0.5096	0.5119	0.5154	0.5165	0.5156	0.5165	0.5153	0.5168	0.5144	0.5135	0.5088	0.5067	0.5039	0.5023	0.5004	0.4985	0.4957	0.4948	0.4898	0.4875	0.4866
E3	0.1616	0.1687	0.1784	0.1825	0.1792	0.1722	0.1635	0.1621	0.1613	0.1604	0.1593	0.1583	0.1577	0.157	0.1565	0.156	0.1557	0.1552	0.1545	0.1542	0.1538	0.1534	0.153	0.1525	0.1523	0.1519	0.1518	0.1515	0.1513	0.1514	0.1512	0.1511	0.1513	0.1514	0.1514	0.1519	0.1527	0.1534	0.1545	0.1561	0.1581	0.1605	0.1634	0.1658	0.1694	0.1739	0.1787	0.1845	0.1917
E4	0.1705	0.1841	0.1959	0.2023	0.2171	0.2359	0.2589	0.2871	0.3188	0.3525	0.384	0.4074	0.4257	0.4437	0.4613	0.4784	0.4958	0.5131	0.5328	0.5497	0.5689	0.5904	0.608	0.6253	0.6409	0.659	0.6745	0.6888	0.7033	0.7242	0.7432	0.7569	0.7733	0.7886	0.7999	0.8175	0.832	0.8412	0.853	0.8651	0.8773	0.8886	0.9037	0.912	0.9228	0.933	0.9421	0.952	0.9613
E5	0.1695	0.1846	0.1984	0.2132	0.2253	0.2427	0.2635	0.2888	0.3172	0.3482	0.3766	0.4008	0.4187	0.4355	0.4521	0.4682	0.4847	0.5006	0.5192	0.5338	0.5506	0.5725	0.5895	0.6082	0.6227	0.6453	0.657	0.6796	0.6995	0.7134	0.7294	0.745	0.7626	0.7766	0.7856	0.8016	0.8127	0.8137	0.8219	0.8321	0.8427	0.853	0.8726	0.8798	0.8906	0.8935	0.901	0.9095	0.9213
E6	0.16	0.1829	0.1991	0.2159	0.2309	0.249	0.2682	0.2904	0.3144	0.3413	0.3677	0.3951	0.4231	0.4468	0.4653	0.4827	0.5003	0.5176	0.5359	0.5529	0.5708	0.5886	0.6065	0.6227	0.6389	0.6567	0.6732	0.6892	0.7053	0.7204	0.737	0.7523	0.7672	0.7813	0.792	0.8063	0.8202	0.8307	0.8442	0.8567	0.8677	0.8796	0.8933	0.9011	0.9106	0.919	0.9285	0.9384	0.9464
E7	0.15	0.1628	0.1678	0.1739	0.1847	0.2001	0.2197	0.2432	0.2699	0.3011	0.3311	0.3608	0.3898	0.4084	0.4264	0.4419	0.456	0.4682	0.4851	0.501	0.5182	0.5402	0.5566	0.5738	0.5901	0.6055	0.6218	0.6328	0.6475	0.6601	0.6743	0.6874	0.698	0.71	0.7144	0.728	0.7343	0.7417	0.7526	0.7606	0.7684	0.7789	0.7931	0.7948	0.8006	0.8075	0.8133	0.8212	0.8271
E8	0.1659	0.1785	0.187	0.1939	0.2058	0.2239	0.2471	0.2743	0.3039	0.336	0.3673	0.3961	0.4179	0.4384	0.4541	0.4714	0.4888	0.5066	0.5248	0.5402	0.5595	0.5803	0.6004	0.6171	0.6334	0.6513	0.6691	0.6819	0.6958	0.7185	0.7381	0.7524	0.7677	0.7812	0.7904	0.809	0.8225	0.8286	0.8418	0.8564	0.8689	0.8799	0.8986	0.9039	0.9167	0.9246	0.935	0.9471	0.9559
E9	0.1611	0.1747	0.1793	0.1863	0.1967	0.2163	0.2364	0.2596	0.2898	0.3221	0.3588	0.39	0.4092	0.4288	0.4479	0.4638	0.4808	0.496	0.5118	0.5254	0.5417	0.5597	0.575	0.5899	0.605	0.62	0.6386	0.6501	0.6647	0.6834	0.7017	0.716	0.7306	0.748	0.7558	0.7678	0.7788	0.7879	0.8009	0.8088	0.8211	0.8348	0.8518	0.8577	0.8683	0.8827	0.8846	0.8975	0.9068
E10	0.1652	0.1674	0.1755	0.1806	0.193	0.2112	0.233	0.2592	0.2892	0.3217	0.3562	0.3856	0.4059	0.4272	0.4472	0.4671	0.4865	0.5048	0.5249	0.5407	0.5614	0.5837	0.6011	0.6165	0.6328	0.6505	0.6675	0.6817	0.6968	0.7163	0.7342	0.7484	0.763	0.7751	0.7859	0.8016	0.8154	0.8242	0.8348	0.8468	0.8569	0.8694	0.8837	0.8898	0.9	0.9086	0.9181	0.9275	0.9359
E11	0.161	0.1722	0.1811	0.1881	0.2007	0.218	0.2414	0.268	0.2978	0.3269	0.3533	0.3735	0.3925	0.4043	0.4256	0.4419	0.4649	0.481	0.4939	0.4956	0.4985	0.5274	0.5485	0.5643	0.5765	0.5806	0.5993	0.6126	0.6287	0.6494	0.6574	0.6433	0.6475	0.6633	0.6682	0.6789	0.6919	0.7154	0.7547	0.7843	0.8023	0.8153	0.8302	0.838	0.8478	0.859	0.8664	0.8739	0.8806
F1	0.0891	0.0888	0.0887	0.0886	0.0885	0.0885	0.0884	0.0885	0.0884	0.0885	0.0884	0.0885	0.0884	0.0885	0.0885	0.0886	0.0886	0.0887	0.0885	0.0885	0.0885	0.0887	0.0886	0.0886	0.0886	0.0886	0.0885	0.0884	0.0885	0.0889	0.089	0.089	0.0892	0.0894	0.0897	0.0899	0.0904	0.0908	0.092	0.0923	0.0933	0.0949	0.0972	0.0992	0.1044	0.1074	0.1137	0.1199	0.13
F2	0.1685	0.1618	0.1796	0.1868	0.1957	0.2083	0.223	0.2433	0.2673	0.2968	0.3216	0.3443	0.3607	0.3735	0.3855	0.3979	0.4101	0.4203	0.4319	0.4397	0.4491	0.4595	0.4665	0.4713	0.4771	0.4797	0.4808	0.4805	0.4783	0.4823	0.4836	0.4827	0.4813	0.4812	0.4803	0.4846	0.4818	0.4785	0.4775	0.475	0.4741	0.4705	0.4744	0.4704	0.4661	0.4726	0.4709	0.4648	0.4655
F3	0.1617	0.1663	0.1789	0.1876	0.1885	0.1868	0.1851	0.1824	0.18	0.1786	0.175	0.1697	0.1662	0.1629	0.161	0.16	0.1595	0.1591	0.1583	0.1578	0.1575	0.1574	0.157	0.1566	0.1563	0.1559	0.1555	0.1553	0.1549	0.1553	0.1552	0.1551	0.1554	0.1554	0.1554	0.1555	0.1562	0.1569	0.158	0.1595	0.1615	0.1643	0.1683	0.1716	0.176	0.1823	0.1888	0.1965	0.2055
F4	0.1702	0.1834	0.2087	0.2236	0.2409	0.2587	0.2814	0.3065	0.3341	0.3641	0.393	0.4171	0.4386	0.455	0.4698	0.4857	0.502	0.5166	0.532	0.5486	0.5649	0.5816	0.5968	0.6143	0.6316	0.6484	0.6645	0.6806	0.6944	0.7082	0.7242	0.7399	0.7531	0.7676	0.7801	0.7918	0.8041	0.8151	0.8261	0.831	0.8377	0.8521	0.865	0.8739	0.8848	0.8997	0.9114	0.9217	0.93
F5	0.1679	0.1826	0.192	0.2014	0.2118	0.225	0.2398	0.2625	0.2904	0.3236	0.3544	0.379	0.3994	0.413	0.432	0.4515	0.4736	0.4927	0.5102	0.5275	0.545	0.5628	0.5781	0.5938	0.6096	0.6248	0.639	0.6529	0.6656	0.6798	0.6935	0.7051	0.7182	0.7295	0.7404	0.7529	0.7632	0.7738	0.7841	0.792	0.8006	0.811	0.8246	0.8298	0.8382	0.8527	0.86	0.8647	0.8748
F6	0.1569	0.1793	0.1993	0.2127	0.2289	0.2468	0.2691	0.2964	0.3251	0.3557	0.3832	0.4122	0.4385	0.4588	0.4776	0.4971	0.5171	0.5363	0.5571	0.5758	0.5956	0.6146	0.6336	0.6516	0.6699	0.6862	0.7029	0.7181	0.7328	0.7485	0.7637	0.7794	0.7927	0.8051	0.8164	0.8284	0.8405	0.8516	0.8633	0.873	0.8824	0.8932	0.9047	0.912	0.9206	0.9301	0.9389	0.9464	0.9543
F7	0.1559	0.1655	0.1736	0.1799	0.1936	0.2115	0.2335	0.2596	0.2868	0.3154	0.346	0.3758	0.4011	0.4226	0.4425	0.4605	0.4811	0.5017	0.5215	0.542	0.5608	0.5817	0.6006	0.6208	0.64	0.6581	0.6749	0.69	0.7039	0.7173	0.7281	0.7378	0.7444	0.7476	0.7485	0.7617	0.7784	0.7975	0.811	0.8199	0.8275	0.8276	0.8436	0.8496	0.8605	0.8672	0.8744	0.8789	0.8795
F8	0.1688	0.179	0.1743	0.1769	0.1878	0.2207	0.2393	0.2611	0.2884	0.3262	0.366	0.3945	0.4212	0.4419	0.4599	0.4766	0.4993	0.5193	0.5414	0.5646	0.5867	0.6071	0.6217	0.6402	0.6656	0.6855	0.7033	0.7128	0.7298	0.7502	0.7626	0.7808	0.7924	0.8078	0.8214	0.836	0.8492	0.8553	0.8635	0.8748	0.8884	0.9064	0.9052	0.9333	0.9384	0.9415	0.966	0.974	0.9607
F9	0.1599	0.1726	0.1809	0.1878	0.1987	0.215	0.235	0.2599	0.2901	0.3218	0.3531	0.3814	0.3998	0.4183	0.4336	0.4497	0.4651	0.4791	0.4966	0.5114	0.5278	0.5439	0.5605	0.5754	0.5921	0.6074	0.6245	0.641	0.6568	0.6766	0.6953	0.712	0.726	0.7403	0.7492	0.7646	0.7748	0.7881	0.8031	0.8137	0.8219	0.8363	0.852	0.8568	0.8658	0.8792	0.8911	0.9067	0.917
F10	0.1583	0.1624	0.1685	0.1746	0.1885	0.2078	0.2302	0.2579	0.2896	0.3247	0.3565	0.3821	0.3977	0.417	0.4364	0.4563	0.4758	0.4899	0.5075	0.5251	0.5463	0.5698	0.5872	0.6037	0.6217	0.6374	0.6529	0.6662	0.6808	0.7009	0.7177	0.7325	0.7477	0.7607	0.7675	0.785	0.7975	0.8082	0.8193	0.8285	0.8391	0.8534	0.8687	0.8762	0.8856	0.8956	0.9049	0.9152	0.9235
F11	0.1574	0.171	0.1793	0.187	0.2005	0.2194	0.2433	0.2717	0.3048	0.3399	0.3737	0.4019	0.4252	0.4445	0.4639	0.4807	0.4972	0.5098	0.5237	0.5411	0.5578	0.5789	0.5969	0.6149	0.6337	0.648	0.6579	0.6666	0.6779	0.6978	0.7212	0.7335	0.7399	0.7682	0.7713	0.7775	0.783	0.7967	0.8068	0.8206	0.8323	0.8413	0.8535	0.8582	0.867	0.8766	0.8841	0.8945	0.9013
G1	0.0877	0.0873	0.0873	0.0872	0.0871	0.0871	0.0869	0.0871	0.087	0.0871	0.0869	0.087	0.087	0.087	0.0871	0.0872	0.0872	0.0872	0.087	0.087	0.087	0.0872	0.0871	0.0871	0.0871	0.0871	0.087	0.0867	0.0868	0.0872	0.0872	0.0872	0.0872	0.0872	0.0872	0.0871	0.0872	0.0871	0.0872	0.0869	0.0869	0.0869	0.0873	0.0868	0.0868	0.0873	0.0873	0.0869	0.0869
G2	0.1606	0.16	0.1734	0.1819	0.189	0.2007	0.2155	0.2345	0.2566	0.2847	0.3108	0.3323	0.3521	0.3652	0.3748	0.3852	0.3969	0.4046	0.4126	0.4171	0.4226	0.4268	0.4281	0.4299	0.4317	0.4322	0.4308	0.4296	0.4274	0.4255	0.4244	0.423	0.4202	0.4197	0.4173	0.4134	0.4117	0.4106	0.4086	0.4065	0.4046	0.4046	0.4052	0.4029	0.4014	0.4011	0.4003	0.3988	0.3964
G3	0.1682	0.1689	0.1784	0.1837	0.1827	0.1788	0.1733	0.1705	0.1692	0.1683	0.1673	0.1665	0.1656	0.1651	0.1642	0.1638	0.1635	0.1632	0.1628	0.1624	0.1621	0.1617	0.1614	0.161	0.1607	0.1605	0.1603	0.1599	0.1598	0.16	0.16	0.1602	0.1605	0.161	0.1618	0.1629	0.1646	0.1668	0.1696	0.1726	0.1762	0.181	0.1878	0.1948	0.2041	0.2163	0.2312	0.2485	0.2698
G4	0.1654	0.1754	0.186	0.1926	0.2061	0.2221	0.2415	0.2668	0.2966	0.3294	0.3608	0.3909	0.4166	0.4361	0.4546	0.4728	0.4924	0.5119	0.5314	0.55	0.569	0.5897	0.6068	0.6249	0.6427	0.6588	0.6722	0.6863	0.6986	0.7152	0.7283	0.7411	0.7545	0.7671	0.7795	0.7915	0.8033	0.8135	0.8243	0.8354	0.846	0.8555	0.8672	0.8762	0.8848	0.8968	0.9055	0.9123	0.92
G5	0.1646	0.1685	0.1777	0.1852	0.1965	0.2111	0.2285	0.2524	0.2816	0.3132	0.3433	0.3687	0.3882	0.4059	0.4232	0.4385	0.4563	0.4712	0.4871	0.5034	0.5209	0.5361	0.5491	0.5657	0.582	0.5966	0.6121	0.6296	0.6467	0.6612	0.6788	0.6941	0.7077	0.7235	0.7387	0.7503	0.7644	0.7791	0.7931	0.803	0.8132	0.828	0.8383	0.8464	0.8557	0.868	0.8773	0.8869	0.8929
G6	0.156	0.1633	0.173	0.182	0.1934	0.2086	0.2275	0.2511	0.2793	0.3129	0.3464	0.3791	0.4048	0.4267	0.4457	0.4658	0.4848	0.5036	0.5237	0.5431	0.5633	0.5844	0.604	0.6228	0.6436	0.663	0.6812	0.6964	0.714	0.7335	0.7526	0.7695	0.7838	0.7995	0.8128	0.8267	0.8389	0.8536	0.8677	0.8773	0.8876	0.9018	0.9153	0.9211	0.9318	0.9439	0.9545	0.9635	0.9702
G7	0.152	0.1608	0.1677	0.1748	0.1864	0.2033	0.2246	0.2507	0.2809	0.312	0.3426	0.3763	0.406	0.4281	0.4492	0.4689	0.4861	0.4985	0.5141	0.5311	0.551	0.5744	0.5928	0.6105	0.6239	0.6367	0.6417	0.6425	0.6355	0.6295	0.6201	0.6247	0.6834	0.725	0.7442	0.7643	0.7741	0.7828	0.7917	0.7963	0.8046	0.8024	0.8068	0.8027	0.7899	0.8272	0.8358	0.8396	0.8467
G8	0.1595	0.1706	0.174	0.1774	0.1898	0.2063	0.2257	0.2519	0.2826	0.318	0.3494	0.3708	0.3864	0.4079	0.4225	0.4413	0.4579	0.4753	0.4951	0.5121	0.5299	0.5496	0.5675	0.5855	0.6062	0.6259	0.6434	0.6587	0.6746	0.6938	0.7101	0.7262	0.7388	0.7513	0.7647	0.78	0.791	0.8059	0.822	0.8298	0.8399	0.8545	0.8685	0.8768	0.8882	0.9008	0.9113	0.921	0.928
G9	0.1673	0.1768	0.1865	0.1933	0.2062	0.224	0.2455	0.2728	0.3041	0.338	0.3692	0.3913	0.4077	0.4272	0.4439	0.4632	0.4813	0.5002	0.5203	0.5365	0.5545	0.572	0.5879	0.6042	0.621	0.6364	0.655	0.6713	0.6883	0.7054	0.7246	0.7399	0.753	0.767	0.7793	0.791	0.8013	0.8132	0.8246	0.8311	0.8392	0.853	0.8645	0.869	0.8812	0.8921	0.9011	0.9101	0.9171
G10	0.1543	0.162	0.1697	0.1751	0.1873	0.2046	0.2253	0.2512	0.2816	0.3153	0.348	0.3772	0.3975	0.4189	0.4364	0.4574	0.4749	0.493	0.5122	0.5317	0.551	0.5734	0.5918	0.6098	0.6275	0.6454	0.6606	0.6732	0.6903	0.7096	0.7278	0.7434	0.7566	0.7712	0.7828	0.7967	0.8094	0.822	0.835	0.842	0.8524	0.8653	0.8809	0.8872	0.9014	0.9122	0.9228	0.929	0.9375
G11	0.1563	0.1742	0.1823	0.1894	0.2004	0.2174	0.2386	0.2648	0.2955	0.3293	0.3635	0.3917	0.4148	0.4365	0.4579	0.4788	0.4973	0.5116	0.5258	0.5393	0.5577	0.5784	0.5961	0.6112	0.6225	0.6368	0.6535	0.6586	0.6905	0.6967	0.7191	0.7265	0.7235	0.7561	0.7771	0.7761	0.7737	0.8122	0.8255	0.8358	0.8489	0.8622	0.8773	0.8836	0.8941	0.9015	0.9086	0.9158	0.9216
H1	0.0889	0.0886	0.0893	0.0926	0.0938	0.0946	0.0932	0.0941	0.093	0.0932	0.093	0.0929	0.0924	0.0947	0.0953	0.0948	0.095	0.0951	0.0936	0.095	0.094	0.0949	0.0944	0.0935	0.0937	0.0933	0.0933	0.0923	0.0911	0.0938	0.0948	0.094	0.0943	0.0942	0.0941	0.0938	0.0941	0.0935	0.0941	0.0912	0.0917	0.0912	0.0945	0.0941	0.0945	0.0945	0.0944	0.0916	0.0911
H2	0.1404	0.1623	0.1716	0.1792	0.1875	0.1996	0.2137	0.2326	0.2552	0.2845	0.3116	0.338	0.3572	0.3713	0.3843	0.3978	0.4115	0.4252	0.4381	0.4517	0.4643	0.4775	0.4872	0.4969	0.5063	0.5126	0.5184	0.5225	0.5247	0.5265	0.5272	0.5273	0.5242	0.5239	0.5184	0.5147	0.5104	0.5057	0.4985	0.4915	0.483	0.4719	0.46	0.4533	0.4486	0.4442	0.4404	0.4352	0.4313
H3	0.1394	0.1569	0.1632	0.1695	0.1712	0.1714	0.1718	0.1714	0.1704	0.1707	0.1676	0.1658	0.1644	0.1634	0.163	0.162	0.1614	0.1612	0.1607	0.1603	0.1598	0.1598	0.1595	0.1591	0.1589	0.1584	0.1584	0.1577	0.1576	0.158	0.1576	0.1577	0.158	0.1581	0.1582	0.1591	0.1597	0.1605	0.1618	0.1632	0.1657	0.1686	0.1721	0.1763	0.1815	0.1881	0.1961	0.2058	0.2184
H4	0.1414	0.1635	0.1742	0.1794	0.1881	0.2021	0.2221	0.2463	0.2743	0.3096	0.3376	0.3588	0.3736	0.3893	0.4055	0.4202	0.4367	0.4524	0.4703	0.4855	0.5043	0.5285	0.5463	0.5667	0.5834	0.5998	0.6186	0.6366	0.6542	0.675	0.6922	0.7062	0.7235	0.7367	0.7539	0.771	0.7822	0.7934	0.805	0.8186	0.8337	0.8406	0.858	0.8721	0.8781	0.8919	0.8989	0.9057	0.9144
H5	0.1507	0.1632	0.174	0.1883	0.2041	0.2225	0.2444	0.2713	0.3022	0.3369	0.37	0.3911	0.4057	0.4206	0.4391	0.4563	0.4766	0.4938	0.511	0.5295	0.5486	0.5654	0.5816	0.6018	0.6207	0.6371	0.6529	0.6712	0.6865	0.7004	0.7196	0.7341	0.7475	0.7625	0.7755	0.7877	0.8033	0.8136	0.8268	0.836	0.8475	0.8598	0.8701	0.877	0.8816	0.8912	0.8978	0.9068	0.9147
H6	0.1569	0.1632	0.1706	0.1786	0.1911	0.2083	0.2294	0.2552	0.285	0.319	0.3505	0.3815	0.4051	0.4258	0.4452	0.4653	0.4863	0.5085	0.5304	0.5511	0.5723	0.5934	0.6137	0.6341	0.6517	0.6706	0.6842	0.7026	0.7154	0.7352	0.7477	0.7599	0.7753	0.7891	0.8009	0.8148	0.8285	0.8378	0.8479	0.8603	0.8725	0.8784	0.8929	0.9046	0.9152	0.927	0.9353	0.9399	0.9526
H7	0.1526	0.1616	0.1691	0.1765	0.1885	0.2054	0.2289	0.2543	0.2846	0.3192	0.352	0.3822	0.4048	0.414	0.4211	0.4334	0.4518	0.4733	0.4947	0.5138	0.5309	0.5491	0.5738	0.5862	0.6056	0.6225	0.6381	0.6515	0.6684	0.6884	0.7048	0.7209	0.7385	0.7509	0.7668	0.7793	0.7816	0.783	0.7851	0.7913	0.7969	0.7953	0.8012	0.8011	0.8049	0.8078	0.8058	0.7964	0.7942
H8	0.1523	0.1604	0.1666	0.1738	0.1881	0.2064	0.2282	0.2545	0.2851	0.3184	0.3496	0.3734	0.3884	0.4051	0.4208	0.4361	0.4513	0.4681	0.4876	0.5057	0.5245	0.5428	0.5619	0.5807	0.6004	0.6179	0.6378	0.6539	0.6691	0.6865	0.7033	0.7212	0.7353	0.7493	0.7618	0.7759	0.7881	0.8022	0.817	0.8251	0.8344	0.8486	0.8612	0.8684	0.8794	0.8897	0.8993	0.9095	0.917
H9	0.1516	0.1642	0.1695	0.175	0.1871	0.2024	0.2169	0.2398	0.2688	0.3004	0.3331	0.3581	0.3765	0.3952	0.4135	0.4311	0.4495	0.4657	0.485	0.5036	0.5208	0.5381	0.5546	0.5722	0.5875	0.6038	0.6181	0.6299	0.6451	0.6593	0.6742	0.6858	0.6986	0.714	0.7262	0.7421	0.7521	0.7651	0.7788	0.7809	0.7941	0.8077	0.8201	0.8291	0.8411	0.8519	0.8597	0.8655	0.8722
H10	0.1558	0.163	0.1699	0.1737	0.1863	0.2035	0.2243	0.2504	0.281	0.3141	0.3414	0.3612	0.3772	0.3936	0.4104	0.425	0.4402	0.4527	0.4672	0.4835	0.5011	0.5177	0.5321	0.5498	0.5733	0.5969	0.6209	0.642	0.6622	0.6826	0.7021	0.7201	0.7375	0.7545	0.7687	0.78	0.7935	0.8084	0.8231	0.8327	0.8449	0.8608	0.874	0.8825	0.8944	0.9065	0.9162	0.9253	0.9328
H11	0.1525	0.1617	0.1661	0.1707	0.1833	0.201	0.2234	0.2507	0.2837	0.3175	0.3443	0.3633	0.3779	0.3911	0.4046	0.4151	0.4254	0.4294	0.437	0.4483	0.4607	0.473	0.4835	0.4968	0.5128	0.5264	0.5415	0.555	0.5722	0.5881	0.6004	0.61	0.6255	0.6377	0.6507	0.6624	0.6729	0.6742	0.6917	0.6914	0.7086	0.7188	0.7307	0.7384	0.7484	0.7609	0.7702	0.7755	0.7861
End Time:	12/16/2024 9:59:49 AM
[truncated: 10 more columns]

## Sheet: Sheet3
Application: Tecan i-control				Tecan i-control , 1.11.1.0
Device: infinite 200Pro				Serial number: 1602000080				Serial number of connected stacker:
Firmware: V_3.40_01/15_Infinite (Dec 23 2014/12.45.11)				MAI, V_3.40_01/15_Infinite (Dec 23 2014/12.45.11)
Date:	2024-12-15
Time:	2:19:04 PM
System				DESKTOP-R891HJ3
User				DESKTOP-R891HJ3\Barrick Lab
Plate				Greiner 96 Flat Bottom Transparent Polystyrene Cat. No.: 655101/655161/655192 [GRE96ft.pdfx]
Plate-ID (Stacker)
Label: OD600
Mode				Absorbance
Wavelength				600	nm
Bandwidth				9	nm
Number of Flashes				37
Settle Time				0	ms
Part of Plate				A1-E12
Start Time:	12/15/2024 2:19:04 PM
	Temperature: 37.1 °C
<>	1	2	3	4	5	6	7	8	9	10	11	12
A	0.0565	1.2831	1.2437	1.3735	1.208	1.2712	1.2058	1.2442	1.2131	1.3479	1.0748	1.2337
B	0.0578	1.3085	1.2263	1.4142	1.2137	1.2493	1.2056	1.2933	1.2107	1.355	1.0402	1.2402
C	0.0565	1.3219	1.2542	1.4506	1.2161	1.3598	1.2306	1.2898	1.1986	1.3564	1.1871	1.2564
D	0.0564	1.3191	1.2999	1.4397	1.193	1.2839	1.2247	1.399	1.2237	1.3288	1.2086	1.2205
E	0.0565	1.3284	1.2904	1.3866	1.2323	1.3078	1.2295	1.2187	1.2365	1.3168	1.3094	1.2249
End Time:	12/15/2024 2:20:12 PM
Label: YFP
Mode				Fluorescence Top Reading
Excitation Wavelength				485	nm
Emission Wavelength				535	nm
Excitation Bandwidth				9	nm
Emission Bandwidth				20	nm
Gain				65	Manual
Number of Flashes				19
Integration Time				20	µs
Lag Time				0	µs
Settle Time				0	ms
Z-Position (Manual)				20000	µm
Part of Plate				A1-E12
Start Time:	12/15/2024 2:20:17 PM
	Temperature: 37.2 °C
<>	1	2	3	4	5	6	7	8	9	10	11	12
A	710	549	29720	36462	778	58216	1189	35945	1134	51929	720	1755
B	679	541	29345	36352	789	58394	1214	40653	1153	53319	725	1849
C	685	537	30205	36372	767	52255	1179	34164	1140	52022	790	1664
D	685	543	28646	36408	776	56665	1160	37198	1142	53075	771	1603
E	681	532	28971	37126	767	54710	1113	31749	1124	49334	713	1326
End Time:	12/15/2024 2:20:58 PM

## Sheet: Sheet2
Application: Tecan i-control				Tecan i-control , 1.11.1.0
Device: infinite 200Pro				Serial number: 1602000080				Serial number of connected stacker:
Firmware: V_3.40_01/15_Infinite (Dec 23 2014/12.45.11)				MAI, V_3.40_01/15_Infinite (Dec 23 2014/12.45.11)
Date:	2024-12-15
Time:	2:14:24 PM
System				DESKTOP-R891HJ3
User				DESKTOP-R891HJ3\Barrick Lab
Plate				Greiner 96 Flat Bottom Transparent Polystyrene Cat. No.: 655101/655161/655192 [GRE96ft.pdfx]
Plate-ID (Stacker)
Label: OD600
Mode				Absorbance
Wavelength				600	nm
Bandwidth				9	nm
Number of Flashes				37
Settle Time				0	ms
Part of Plate				A1-E12
Start Time:	12/15/2024 2:14:24 PM
	Temperature: 36.8 °C
<>	1	2	3	4	5	6	7	8	9	10	11	12
A	0.0565	1.2903	1.2515	1.3838	1.2123	1.2792	1.2129	1.2509	1.2189	1.3585	1.082	1.2363
B	0.0578	1.3024	1.2271	1.415	1.2166	1.255	1.2062	1.3057	1.2181	1.3698	1.049	1.2415
C	0.0565	1.3196	1.2549	1.4562	1.2204	1.3613	1.2328	1.2854	1.2019	1.3554	1.1913	1.2538
D	0.0565	1.3004	1.3048	1.4446	1.1972	1.2874	1.2294	1.4048	1.2259	1.3445	1.2142	1.22
E	0.0565	1.3135	1.2972	1.3956	1.2366	1.3153	1.2377	1.2401	1.2418	1.3279	1.3147	1.2286
End Time:	12/15/2024 2:15:32 PM
Label: YFP
Mode				Fluorescence Top Reading
Excitation Wavelength				485	nm
Emission Wavelength				535	nm
Excitation Bandwidth				9	nm
Emission Bandwidth				20	nm
Gain				60	Manual
Number of Flashes				19
Integration Time				20	µs
Lag Time				0	µs
Settle Time				0	ms
Z-Position (Manual)				20000	µm
Part of Plate				A1-E12
Start Time:	12/15/2024 2:15:37 PM
	Temperature: 37.3 °C
<>	1	2	3	4	5	6	7	8	9	10	11	12
A	404	311	17446	21489	446	34914	682	21474	652	31089	410	1018
B	393	304	17332	21427	448	35021	694	23898	658	31753	414	1068
C	389	304	17853	21537	437	31126	684	20160	660	30887	447	962
D	388	309	16885	21483	439	33993	668	21975	660	31688	438	924
E	386	304	17123	22189	437	32671	640	18756	644	29722	403	766
End Time:	12/15/2024 2:16:18 PM
