# Supplementary material for: Refactored genetic parts for modular assembly of the E. coli MccV type I secretion system used to screen class II microcin candidates from plant-associated bacteria
Source: BMC Biotechnol. 2026 Apr 3;26:66. doi: 10.1186/s12896-026-01148-8 (PMC13174018; doi:10.1186/s12896-026-01148-8)
Supplement: Supplementary file 4 — Supplementary Material 4 [file 12896_2026_1148_MOESM4_ESM.zip › Data S4 Self-inhibition assays/2024.12.12 Self Inhibition (MccP11, P12, E03, E14, E15) Files/12.12.2024_self-inhibition.metadata.csv]

Column	Strain	Induced
A	Blank	FALSE
B	MccP11	FALSE
C	MccP11	TRUE
D	MccP12	FALSE
E	MccP12	TRUE
F	MccE03	FALSE
G	MccE03	TRUE
H	MccE14	FALSE
I	MccE14	TRUE
J	MccE15	FALSE
K	MccE15	TRUE
L	Blank	TRUE
