# Supplementary material for: Refactored genetic parts for modular assembly of the E. coli MccV type I secretion system used to screen class II microcin candidates from plant-associated bacteria
Source: BMC Biotechnol. 2026 Apr 3;26:66. doi: 10.1186/s12896-026-01148-8 (PMC13174018; doi:10.1186/s12896-026-01148-8)
Supplement: Supplementary file 4 — Supplementary Material 4 [file 12896_2026_1148_MOESM4_ESM.zip › Data S4 Self-inhibition assays/2024.12.12 Self Inhibition (MccP11, P12, E03, E14, E15) Files/12.12.2024_self-inhibition.readings.csv]

Time [s]	Temp. [°C]	A1	B1	C1	D1	E1	F1	G1	H1	I1	J1	K1	L1	A2	B2	C2	D2	E2	F2	G2	H2	I2	J2	K2	L2	A3	B3	C3	D3	E3	F3	G3	H3	I3	J3	K3	L3	A4	B4	C4	D4	E4	F4	G4	H4	I4	J4	K4	L4
0	37.1	0.084200002	0.185299993	0.174600005	0.178800002	0.176699996	0.182500005	0.179299995	0.186000004	0.178000003	0.187399998	0.180800006	0.085699998	0.084600002	0.183699995	0.174899995	0.175500005	0.175400004	0.201299995	0.176699996	0.204799995	0.177699998	0.191499993	0.179700002	0.086999997	0.089000002	0.182899997	0.176100001	0.175099999	0.175500005	0.183300003	0.175099999	0.185200006	0.178100005	0.186399996	0.181899995	0.086400002	0.085000001	0.181899995	0.177000001	0.172700003	0.170300007	0.181999996	0.1743	0.179700002	0.172700003	0.183699995	0.177699998	0.086199999
1060.4	37	0.0845	0.182500005	0.173999995	0.175300002	0.174400002	0.177300006	0.176100001	0.181199998	0.174199998	0.182400003	0.176699996	0.085900001	0.084399998	0.181600004	0.174199998	0.173600003	0.173999995	0.198300004	0.175300002	0.201499999	0.174700007	0.187099993	0.175600007	0.086499996	0.088600002	0.180800006	0.175300002	0.172399998	0.1743	0.179800004	0.172999993	0.182099998	0.175699994	0.182699993	0.178499997	0.086300001	0.084700003	0.179900005	0.176100001	0.170200005	0.169100001	0.179499999	0.172399998	0.177100003	0.1699	0.179700002	0.173999995	0.085900001
2120.8	36.9	0.0845	0.189700007	0.180299997	0.179499999	0.180299997	0.181899995	0.181899995	0.183899999	0.176799998	0.185900003	0.181700006	0.085699998	0.084299996	0.191300005	0.182099998	0.180800006	0.180899993	0.205400005	0.181099996	0.207599998	0.179100007	0.193800002	0.181799993	0.086499996	0.088500001	0.189899996	0.182500005	0.179100007	0.180299997	0.1884	0.180000007	0.187700003	0.180399999	0.187000006	0.183400005	0.086199999	0.084600002	0.187600002	0.181500003	0.1778	0.176100001	0.184200004	0.176699996	0.180500001	0.173800007	0.184900001	0.180399999	0.086000003
3181.2	37.2	0.0845	0.196700007	0.185699999	0.188099995	0.191499993	0.189899996	0.1919	0.193599999	0.185399994	0.196400002	0.194100007	0.085699998	0.084299996	0.201399997	0.188899994	0.190200001	0.190400004	0.220599994	0.193100005	0.223000005	0.188500002	0.202000007	0.188600004	0.086400002	0.088600002	0.199200004	0.188700005	0.185900003	0.186399996	0.197899997	0.186800003	0.201000005	0.190799996	0.200200006	0.194900006	0.086199999	0.0845	0.194299996	0.185000002	0.187600002	0.184799999	0.195800006	0.186100006	0.192599997	0.183300003	0.195700005	0.189899996	0.0858
4241.6	37.2	0.084399998	0.209800005	0.191499993	0.197899997	0.203600004	0.202900007	0.207300007	0.202800006	0.193299994	0.207300007	0.206400007	0.085600004	0.084299996	0.220599994	0.197999999	0.204500005	0.203799993	0.235499993	0.2051	0.241600007	0.199399993	0.218400002	0.202199996	0.086499996	0.088500001	0.216999993	0.198599994	0.199900001	0.199599996	0.212799996	0.201399997	0.213	0.199300006	0.212200001	0.206400007	0.086000003	0.084600002	0.209900007	0.193700001	0.204400003	0.200000003	0.208199993	0.194600001	0.204500005	0.190599993	0.209800005	0.202000007	0.085699998
5302	36.9	0.0845	0.229200006	0.197999999	0.214200005	0.222000003	0.222399995	0.227899998	0.217600003	0.198500007	0.225099996	0.224800006	0.085699998	0.084200002	0.245199993	0.208299994	0.224299997	0.223499998	0.25850001	0.224399999	0.260500014	0.206300005	0.241999999	0.2227	0.086400002	0.087800004	0.238399997	0.210999995	0.220200002	0.219899997	0.235499993	0.222900003	0.233099997	0.208199993	0.231099993	0.225600004	0.086300001	0.0845	0.230599999	0.204899997	0.227799997	0.222299993	0.224700004	0.207399994	0.223700002	0.198400006	0.231399998	0.221900001	0.0858
6362.4	37	0.084399998	0.254400015	0.206799999	0.236200005	0.236499995	0.250099987	0.255800009	0.240400001	0.206100002	0.250099987	0.247899994	0.085699998	0.084399998	0.275999993	0.221100003	0.247799993	0.246000007	0.286000013	0.248699993	0.287699997	0.214000002	0.269400001	0.248799995	0.086400002	0.088299997	0.266000003	0.223700002	0.246099994	0.242799997	0.263500005	0.247899994	0.257499993	0.217299998	0.254999995	0.250400007	0.086099997	0.0845	0.257600009	0.218099996	0.256199986	0.245900005	0.243900001	0.224700004	0.246999994	0.206900001	0.257499993	0.247099996	0.085699998
7422.8	37.1	0.084299996	0.28639999	0.215800002	0.265199989	0.242599994	0.283199996	0.287400007	0.2676	0.213699996	0.280299991	0.274300009	0.085699998	0.084399998	0.309199989	0.234799996	0.275599986	0.2676	0.318199992	0.276899993	0.318100005	0.221300006	0.300599992	0.280999988	0.086400002	0.088299997	0.297500014	0.237499997	0.274800003	0.265100002	0.294999987	0.276199996	0.286500007	0.226400003	0.282499999	0.279199988	0.086099997	0.084600002	0.288300008	0.234899998	0.289000005	0.264499992	0.266799986	0.2465	0.273299992	0.2148	0.286799997	0.277200013	0.0858
8483.2	37	0.084299996	0.324999988	0.2245	0.297500014	0.245199993	0.316900015	0.3204	0.299100012	0.221000001	0.31220001	0.305299997	0.085699998	0.084299996	0.347799987	0.251899987	0.307799995	0.288700014	0.353100002	0.310099989	0.352999985	0.228599995	0.334800005	0.316900015	0.086400002	0.088	0.334300011	0.251399994	0.306699991	0.286300004	0.326900005	0.308800012	0.319400012	0.234400004	0.313499987	0.312299997	0.086199999	0.0845	0.321799994	0.252000004	0.324299991	0.277500004	0.292400002	0.272100002	0.304100007	0.221699998	0.319299996	0.31189999	0.085699998
9543.6	37	0.084299996	0.364600003	0.236699998	0.334300011	0.252299994	0.352100015	0.352999985	0.333499998	0.2324	0.3477	0.338099986	0.085600004	0.084299996	0.38319999	0.269499987	0.33070001	0.301400006	0.386599988	0.344500005	0.387699991	0.2359	0.365200013	0.351300001	0.086300001	0.088399999	0.368800014	0.259000003	0.334800005	0.302100003	0.358999997	0.341699988	0.351399988	0.241300002	0.345499992	0.347299993	0.086000003	0.0845	0.358799994	0.2676	0.362399995	0.289600015	0.323599994	0.301400006	0.335999995	0.229900002	0.352899998	0.348500013	0.085699998
10604	37.1	0.084299996	0.397399992	0.251599997	0.369399995	0.261200011	0.3838	0.382499993	0.365799993	0.244000003	0.377999991	0.368200004	0.085500002	0.084399998	0.416999996	0.286500007	0.360500008	0.31310001	0.421499997	0.377299994	0.421799988	0.243399993	0.393299997	0.379900008	0.086400002	0.088299997	0.403600007	0.276600003	0.363499999	0.321999997	0.391600013	0.376300007	0.3838	0.249500006	0.377299994	0.383399993	0.086199999	0.0845	0.391900003	0.290100008	0.399699986	0.294999987	0.352800012	0.329100013	0.368099988	0.237399995	0.385600001	0.3829	0.0858
11664.4	36.9	0.084200002	0.427700013	0.272399992	0.402799994	0.271499991	0.414400011	0.41139999	0.398200005	0.257499993	0.408199996	0.397199988	0.085500002	0.084299996	0.449299991	0.307900012	0.388999999	0.333900005	0.45570001	0.412099987	0.45539999	0.251800001	0.422100008	0.40959999	0.086300001	0.088100001	0.433800012	0.299499989	0.39320001	0.344500005	0.422800004	0.410299987	0.416299999	0.258700013	0.407999992	0.41960001	0.086000003	0.0845	0.420899987	0.313699991	0.434399992	0.300199986	0.383700013	0.3583	0.400599986	0.248999998	0.418300003	0.418900013	0.0858
12724.8	37	0.084200002	0.451599985	0.294699997	0.432000011	0.281300008	0.442499995	0.438800007	0.42719999	0.271800011	0.435099989	0.424100012	0.085600004	0.084399998	0.477800012	0.332700014	0.41870001	0.358799994	0.486099988	0.446200013	0.489100009	0.261999995	0.449400008	0.439300001	0.086400002	0.088600002	0.460099995	0.323599994	0.419499993	0.370099992	0.453200012	0.442900002	0.448199987	0.271800011	0.439700007	0.455000013	0.086199999	0.0845	0.442999989	0.333900005	0.463800013	0.305700004	0.412699997	0.384499997	0.432200015	0.262400001	0.449400008	0.452699989	0.0858
13785.1	37	0.084200002	0.471899986	0.320600003	0.45629999	0.290499985	0.467299998	0.46360001	0.454400003	0.289200008	0.459699988	0.449099988	0.085600004	0.084299996	0.502499998	0.359100014	0.4454	0.385600001	0.511300027	0.47420001	0.518000007	0.272799999	0.471500009	0.466699988	0.086400002	0.088100001	0.482199997	0.347600013	0.443199992	0.395799994	0.478100002	0.468899995	0.478300005	0.289799988	0.467900008	0.486099988	0.086000003	0.0845	0.46360001	0.358900011	0.488599986	0.311399996	0.43720001	0.409000009	0.460799992	0.278100014	0.476099998	0.480399996	0.0858
14845.5	37.3	0.084200002	0.491299987	0.347499996	0.476099998	0.301800013	0.49000001	0.486000001	0.476099998	0.310000002	0.479000002	0.471500009	0.085600004	0.084399998	0.527400017	0.385500014	0.468800008	0.415300012	0.53549999	0.499599993	0.543099999	0.286900014	0.491699994	0.488400012	0.086400002	0.088100001	0.505400002	0.371100008	0.465999991	0.423700005	0.499599993	0.493200004	0.503099978	0.312000006	0.493200004	0.510900021	0.086099997	0.084600002	0.484200001	0.38409999	0.513100028	0.320300013	0.458000004	0.42899999	0.484600008	0.298000008	0.49939999	0.503899992	0.0858
15905.9	37.2	0.084200002	0.508000016	0.3741	0.493400007	0.312099993	0.509500027	0.507499993	0.493499994	0.331999987	0.495599985	0.490399987	0.085500002	0.084399998	0.552999973	0.414299995	0.494399995	0.443800002	0.560500026	0.524100006	0.566100001	0.300900012	0.513100028	0.50910002	0.086400002	0.088299997	0.529799998	0.397199988	0.49000001	0.451000005	0.520900011	0.517099977	0.5255	0.336299986	0.513599992	0.532999992	0.086099997	0.0845	0.506299973	0.407599986	0.538399994	0.328799993	0.478599995	0.445199996	0.506900012	0.319999993	0.520500004	0.526000023	0.0858
16966.3	37	0.084200002	0.526499987	0.40169999	0.511300027	0.326299995	0.530300021	0.532199979	0.510399997	0.357899994	0.50999999	0.50999999	0.0854	0.084299996	0.576300025	0.442000002	0.518599987	0.472600013	0.584500015	0.548799992	0.58920002	0.317900002	0.535000026	0.528900027	0.086400002	0.087899998	0.5546	0.422300011	0.515200019	0.471799999	0.541199982	0.539399981	0.547599971	0.364600003	0.534799993	0.55369997	0.086000003	0.0845	0.527499974	0.423700005	0.56190002	0.340700001	0.494700015	0.459300011	0.527700007	0.345999986	0.541999996	0.548799992	0.0858
18026.7	36.9	0.084200002	0.545400023	0.42809999	0.529299974	0.343400002	0.550899982	0.551299989	0.52609998	0.382600009	0.524600029	0.527199984	0.085500002	0.084399998	0.601499975	0.465600014	0.5449	0.498199999	0.609000027	0.570200026	0.612800002	0.338099986	0.557099998	0.547500014	0.086400002	0.088799998	0.579900026	0.441900015	0.539600015	0.489100009	0.563799977	0.560899973	0.570500016	0.3935	0.556100011	0.57249999	0.086199999	0.084600002	0.549300015	0.440699995	0.585500002	0.354299992	0.510999978	0.477999985	0.549099982	0.374799997	0.563399971	0.570100009	0.0858
19087.1	37.1	0.084299996	0.563300014	0.447299987	0.547500014	0.363999993	0.571399987	0.572600007	0.541499972	0.407299995	0.538399994	0.543600023	0.085500002	0.084399998	0.625800014	0.48300001	0.571200013	0.518599987	0.633099973	0.596000016	0.635999978	0.360500008	0.57980001	0.565500021	0.086400002	0.088699996	0.604600012	0.457700014	0.564400017	0.506600022	0.586300015	0.581900001	0.595200002	0.4208	0.576499999	0.591700017	0.086000003	0.084600002	0.571200013	0.458499998	0.609499991	0.372099996	0.527899981	0.494500011	0.571799994	0.403200001	0.584500015	0.591700017	0.0858
20147.4	37.2	0.084200002	0.587700009	0.463099986	0.57130003	0.389999986	0.597599983	0.597199976	0.557299972	0.434599996	0.556599975	0.567399979	0.0854	0.084399998	0.647800028	0.500100017	0.597800016	0.536800027	0.658399999	0.618200004	0.659500003	0.387199998	0.604200006	0.583500028	0.086400002	0.088500001	0.631099999	0.475800008	0.592000008	0.525399983	0.610700011	0.600199997	0.620700002	0.449600011	0.598999977	0.610099971	0.086199999	0.084600002	0.592800021	0.476000011	0.631399989	0.391900003	0.5449	0.514100015	0.594600022	0.431199998	0.607500017	0.612699986	0.086000003
21207.8	37	0.084200002	0.605799973	0.477499992	0.589999974	0.414799988	0.617399991	0.617900014	0.572700024	0.456699997	0.572000027	0.586799979	0.085500002	0.0845	0.66960001	0.518599987	0.621500015	0.555400014	0.683499992	0.639800012	0.683399975	0.414900005	0.626699984	0.601199985	0.086400002	0.088399999	0.653400004	0.496199995	0.615700006	0.544799984	0.630699992	0.618700027	0.646000028	0.477299988	0.620800018	0.628499985	0.086000003	0.084600002	0.612299979	0.493900001	0.656300008	0.412900001	0.561800003	0.529799998	0.617299974	0.460399985	0.628600001	0.632300019	0.0858
22268.2	37.1	0.084200002	0.628499985	0.494399995	0.610800028	0.442299992	0.639500022	0.639699996	0.587100029	0.478799999	0.588800013	0.604900002	0.0854	0.084299996	0.68720001	0.536800027	0.64230001	0.574999988	0.708500028	0.66140002	0.706700027	0.442799985	0.648699999	0.618799984	0.086400002	0.088200003	0.674899995	0.519599974	0.639299989	0.564800024	0.650399983	0.631799996	0.66930002	0.504000008	0.64289999	0.647099972	0.086000003	0.084600002	0.6329	0.512799978	0.677999973	0.4375	0.579999983	0.549300015	0.639500022	0.489600003	0.651499987	0.65200001	0.0858
23328.6	37	0.084299996	0.65170002	0.513400018	0.632099986	0.470800012	0.661199987	0.66170001	0.602800012	0.499900013	0.60589999	0.623899996	0.0854	0.084299996	0.70630002	0.556800008	0.663800001	0.594900012	0.733200014	0.681900024	0.730099976	0.470899999	0.671599984	0.635699987	0.086400002	0.088399999	0.695599973	0.542400002	0.66170001	0.585099995	0.670899987	0.646799982	0.693000019	0.527199984	0.664900005	0.665300012	0.086099997	0.084600002	0.65200001	0.530600011	0.699800014	0.463	0.595600009	0.568000019	0.66049999	0.516099989	0.671500027	0.669499993	0.0858
24389	37.1	0.084299996	0.675199986	0.532100022	0.652800024	0.496499985	0.681999981	0.680800021	0.617200017	0.514599979	0.623199999	0.643299997	0.0854	0.084200002	0.723699987	0.575900018	0.681299984	0.614000022	0.755500019	0.700399995	0.750699997	0.49849999	0.691699982	0.652100027	0.086300001	0.088299997	0.712499976	0.56309998	0.680899978	0.602999985	0.68900001	0.659500003	0.714600027	0.543799996	0.686200023	0.683600008	0.0858	0.084399998	0.668900013	0.548600018	0.719399989	0.49000001	0.61500001	0.585399985	0.680299997	0.53670001	0.691999972	0.68690002	0.085699998
25449.4	37.1	0.084200002	0.695800006	0.549799979	0.673099995	0.516799986	0.700100005	0.699000001	0.630900025	0.527100027	0.638400018	0.66170001	0.0854	0.084200002	0.741100013	0.595300019	0.700299978	0.632799983	0.776600003	0.718200028	0.771600008	0.527800024	0.712700009	0.66900003	0.086400002	0.088200003	0.732200027	0.582700014	0.700600028	0.620899975	0.707199991	0.673900008	0.735499978	0.559700012	0.706399977	0.700100005	0.085900001	0.084399998	0.686399996	0.565299988	0.738099992	0.516499996	0.633599997	0.603999972	0.698199987	0.555499971	0.708899975	0.703000009	0.085699998
26509.8	37.2	0.084200002	0.716099977	0.568700016	0.695200026	0.53549999	0.721099973	0.715900004	0.648000002	0.542200029	0.66049999	0.684300005	0.0854	0.084100001	0.754299998	0.612500012	0.716199994	0.647899985	0.79400003	0.734000027	0.791899979	0.551800013	0.73269999	0.681900024	0.086300001	0.088299997	0.746399999	0.600099981	0.718299985	0.635900021	0.723200023	0.684700012	0.754800022	0.575800002	0.726100028	0.716300011	0.086099997	0.084600002	0.703999996	0.582899988	0.756099999	0.540600002	0.649500012	0.620199978	0.717299998	0.573300004	0.727800012	0.717999995	0.085900001
27570.2	37.1	0.084299996	0.738200009	0.587199986	0.718400002	0.55369997	0.743200004	0.731100023	0.66869998	0.560400009	0.685400009	0.705500007	0.0854	0.084299996	0.770299971	0.629100025	0.734200001	0.663200021	0.814499974	0.751100004	0.811600029	0.572000027	0.754599988	0.69660002	0.086300001	0.088399999	0.765600026	0.614600003	0.736000001	0.65140003	0.743099988	0.694700003	0.771799982	0.594799995	0.745800018	0.730300009	0.086000003	0.084399998	0.721599996	0.601800025	0.770399988	0.557699978	0.67049998	0.637799978	0.735700011	0.59009999	0.747600019	0.731400013	0.0858
28630.5	37	0.084200002	0.753799975	0.601700008	0.735199988	0.566399992	0.758000016	0.745400012	0.680400014	0.57069999	0.697899997	0.722000003	0.0854	0.084299996	0.783100009	0.642799973	0.748600006	0.675999999	0.82889998	0.765699983	0.827700019	0.588100016	0.771399975	0.711199999	0.086199999	0.088500001	0.779799998	0.628499985	0.752799988	0.666299999	0.758099973	0.707199991	0.787100017	0.610199988	0.761399984	0.744799972	0.0858	0.0845	0.736899972	0.619300008	0.785899997	0.573300004	0.686600029	0.647599995	0.752399981	0.606999993	0.761399984	0.749000013	0.085699998
29690.9	36.9	0.084200002	0.770299971	0.620299995	0.753600001	0.580900013	0.7755	0.75999999	0.695800006	0.584999979	0.7148	0.740499973	0.0854	0.084399998	0.797599971	0.657000005	0.765200019	0.6875	0.843699992	0.781300008	0.842899978	0.603500009	0.787599981	0.724600017	0.086199999	0.088299997	0.794099987	0.643599987	0.766600013	0.679799974	0.772499979	0.719900012	0.800999999	0.626699984	0.776300013	0.75849998	0.085900001	0.0845	0.753300011	0.635200024	0.799700022	0.588999987	0.705799997	0.658500016	0.766300023	0.622699976	0.775699973	0.760100007	0.0858
30751.3	37.1	0.084200002	0.784399986	0.635699987	0.768599987	0.591099977	0.790499985	0.771000028	0.709399998	0.595300019	0.727699995	0.755699992	0.0854	0.084299996	0.809599996	0.671400011	0.778400004	0.699800014	0.85589999	0.794099987	0.856400013	0.617299974	0.802600026	0.737500012	0.086300001	0.088699996	0.806599975	0.657500029	0.780600011	0.694100022	0.783999979	0.734200001	0.814899981	0.642199993	0.790300012	0.771600008	0.085900001	0.084600002	0.761600018	0.648699999	0.81099999	0.602699995	0.716499984	0.676800013	0.775099993	0.638899982	0.78609997	0.77670002	0.085699998
31811.7	37.2	0.084200002	0.798699975	0.653299987	0.786800027	0.60710001	0.810400009	0.782100022	0.724600017	0.611599982	0.744499981	0.772199988	0.0854	0.084299996	0.822399974	0.682799995	0.791400015	0.710200012	0.867799997	0.807600021	0.868300021	0.632099986	0.815599978	0.749000013	0.086199999	0.088699996	0.8222	0.671000004	0.79339999	0.707000017	0.797900021	0.744400024	0.827499986	0.658100009	0.802900016	0.783599973	0.0858	0.0845	0.780099988	0.665600002	0.824000001	0.615499973	0.73089999	0.690500021	0.794099987	0.652100027	0.800999999	0.788200021	0.0858
32872.1	37.3	0.084200002	0.815900028	0.667599976	0.802600026	0.617999971	0.824999988	0.79430002	0.737500012	0.621699989	0.756200016	0.789799988	0.0854	0.084200002	0.832300007	0.695500016	0.805999994	0.721599996	0.879499972	0.82069999	0.879700005	0.647599995	0.829699993	0.762099981	0.086199999	0.088500001	0.832899988	0.682799995	0.804700017	0.719299972	0.807399988	0.757799983	0.838	0.671599984	0.811200023	0.796400011	0.0858	0.084399998	0.790199995	0.675800025	0.833700001	0.627600014	0.7421	0.706200004	0.800599992	0.665799975	0.806699991	0.800599992	0.085699998
33932.5	37.2	0.084299996	0.826399982	0.687300026	0.818499982	0.631699979	0.842800021	0.80400002	0.756600022	0.637499988	0.774900019	0.801400006	0.085500002	0.084200002	0.842999995	0.70450002	0.816699982	0.729600012	0.888199985	0.829400003	0.888700008	0.662500024	0.839900017	0.771700025	0.086099997	0.088699996	0.844200015	0.692499995	0.815800011	0.731000006	0.821399987	0.766700029	0.849399984	0.684400022	0.825200021	0.806599975	0.086000003	0.0845	0.805000007	0.6875	0.843500018	0.635999978	0.759199977	0.716400027	0.813499987	0.676500022	0.8204	0.812600017	0.085699998
34992.9	37	0.084200002	0.839299977	0.702199996	0.831900001	0.643700004	0.855400026	0.813399971	0.773199975	0.649500012	0.788500011	0.81400001	0.0854	0.084200002	0.853100002	0.715799987	0.82980001	0.741400003	0.900399983	0.840699971	0.900099993	0.676699996	0.853500009	0.783699989	0.086099997	0.088799998	0.85710001	0.705299973	0.828700006	0.742900014	0.834800005	0.779399991	0.859099984	0.694999993	0.837300003	0.816999972	0.085699998	0.0845	0.816799998	0.69749999	0.853399992	0.642799973	0.773100019	0.73210001	0.824599981	0.686699986	0.832599998	0.824199975	0.085699998
36053.2	37	0.084200002	0.847599983	0.716700017	0.846899986	0.657199979	0.869599998	0.821399987	0.788200021	0.663100004	0.80369997	0.824299991	0.085500002	0.084100001	0.863600016	0.725399971	0.83950001	0.750500023	0.90990001	0.849399984	0.908399999	0.689300001	0.864199996	0.795000017	0.086199999	0.088699996	0.867600024	0.716400027	0.83890003	0.751399994	0.846899986	0.791999996	0.868799984	0.706200004	0.848399997	0.827000022	0.085900001	0.0845	0.832899988	0.709500015	0.864099979	0.651199996	0.787599981	0.743700027	0.83859998	0.697700024	0.846000016	0.832700014	0.0858
37113.6	37.1	0.084200002	0.859700024	0.730000019	0.860899985	0.668500006	0.882799983	0.831700027	0.801500022	0.674799979	0.815599978	0.834800005	0.0854	0.084200002	0.873600006	0.737399995	0.851700008	0.761500001	0.919700027	0.860899985	0.91839999	0.702799976	0.87470001	0.805999994	0.086099997	0.088600002	0.878899992	0.727999985	0.850099981	0.763100028	0.85860002	0.803900003	0.878300011	0.717100024	0.85860002	0.838	0.085699998	0.084399998	0.841799974	0.717899978	0.872799993	0.658999979	0.799799979	0.757300019	0.848699987	0.707899988	0.854600012	0.847800016	0.085600004
38174	37	0.084200002	0.871599972	0.740400016	0.871999979	0.6796	0.89380002	0.841199994	0.811699986	0.684700012	0.825800002	0.840799987	0.0854	0.083999999	0.880999982	0.746200025	0.860499978	0.769699991	0.926599979	0.869400024	0.924899995	0.713199973	0.88349998	0.816100001	0.086099997	0.088600002	0.888100028	0.736899972	0.85860002	0.772499979	0.868700027	0.814400017	0.886300027	0.726700008	0.868399978	0.847000003	0.085699998	0.084399998	0.852100015	0.727299988	0.881399989	0.667299986	0.810800016	0.770099998	0.858900011	0.717499971	0.863399982	0.853999972	0.085699998
39234.4	37	0.084200002	0.878000021	0.75	0.880800009	0.691399992	0.904500008	0.850600004	0.821799994	0.694199979	0.836399972	0.850199997	0.0854	0.084100001	0.890699983	0.756200016	0.871100008	0.779999971	0.935899973	0.880200028	0.933899999	0.723500013	0.894699991	0.824999988	0.086099997	0.088600002	0.895399988	0.747900009	0.867900014	0.782400012	0.87650001	0.823300004	0.893999994	0.736500025	0.87620002	0.855799973	0.085699998	0.084399998	0.861000001	0.737600029	0.889800012	0.674799979	0.821099997	0.777999997	0.868300021	0.727100015	0.873199999	0.863399982	0.085699998
40294.8	37.1	0.084200002	0.887899995	0.763400018	0.892400026	0.703000009	0.916000009	0.8574	0.83099997	0.703999996	0.846700013	0.85769999	0.085500002	0.084100001	0.899399996	0.765299976	0.881200016	0.789300025	0.943599999	0.889299989	0.941600025	0.733200014	0.904699981	0.835200012	0.086099997	0.088500001	0.907000005	0.75849998	0.878000021	0.79400003	0.887899995	0.833599985	0.902899981	0.746599972	0.887000024	0.863799989	0.0858	0.0845	0.871100008	0.746200025	0.898100019	0.682200015	0.830799997	0.790700018	0.876399994	0.736400008	0.881200016	0.874599993	0.085600004
41355.2	37.1	0.084200002	0.897099972	0.770500004	0.905499995	0.71329999	0.926699996	0.865800023	0.838100016	0.712700009	0.853600025	0.86650002	0.085500002	0.084100001	0.906700015	0.776199996	0.889599979	0.797800004	0.950500011	0.897499979	0.948300004	0.744799972	0.913399994	0.845200002	0.086099997	0.088799998	0.916199982	0.770099998	0.886099994	0.805299997	0.894599974	0.843100011	0.911199987	0.756900012	0.893000007	0.872900009	0.0858	0.0845	0.879999995	0.756099999	0.906700015	0.693499982	0.839999974	0.800199986	0.885299981	0.747399986	0.887099981	0.8829	0.085699998
42415.6	37	0.084299996	0.907599986	0.780300021	0.916899979	0.725799978	0.937099993	0.872500002	0.847299993	0.722100019	0.86650002	0.872900009	0.085500002	0.084100001	0.914699972	0.785000026	0.899200022	0.807399988	0.957099974	0.904699981	0.9551	0.755599976	0.922299981	0.855300009	0.086099997	0.088600002	0.924700022	0.779299974	0.894299984	0.816399992	0.9023	0.851999998	0.918099999	0.766300023	0.898699999	0.881200016	0.0858	0.0845	0.888899982	0.765500009	0.914600015	0.702099979	0.848999977	0.808899999	0.892700016	0.757399976	0.894500017	0.895299971	0.0858
43476	37	0.084200002	0.907899976	0.786800027	0.922399998	0.736599982	0.945200026	0.879299998	0.859499991	0.732200027	0.882600009	0.878499985	0.085500002	0.084100001	0.920799971	0.792200029	0.907899976	0.815699995	0.964900017	0.911599994	0.962599993	0.765299976	0.932399988	0.863600016	0.086199999	0.088399999	0.930100024	0.785700023	0.899500012	0.823800027	0.909600019	0.859200001	0.924199998	0.774200022	0.908200026	0.888700008	0.0858	0.084700003	0.896899998	0.774999976	0.920700014	0.708299994	0.859600008	0.815400004	0.900200009	0.763800025	0.903299987	0.899999976	0.085699998
44536.4	37	0.084299996	0.924899995	0.799199998	0.934099972	0.748199999	0.9551	0.887799978	0.868900001	0.7421	0.89289999	0.888100028	0.0854	0.083899997	0.926500022	0.799399972	0.914900005	0.823199987	0.970799983	0.919399977	0.969299972	0.774500012	0.940400004	0.874000013	0.086000003	0.088600002	0.937300026	0.792800009	0.906400025	0.832499981	0.915499985	0.863900006	0.92869997	0.781700015	0.913399994	0.895200014	0.0858	0.084399998	0.903400004	0.782299995	0.926999986	0.714900017	0.864799976	0.822099984	0.906899989	0.770699978	0.907299995	0.906899989	0.085600004
45597.7	37	0.084299996	0.931500018	0.808099985	0.941699982	0.758400023	0.962499976	0.892099977	0.883599997	0.75150001	0.906300008	0.89410001	0.0854	0.083800003	0.930999994	0.805800021	0.918200016	0.828100026	0.975399971	0.924600005	0.972199976	0.780799985	0.943799973	0.881600022	0.086000003	0.088399999	0.942700028	0.798900008	0.912	0.841000021	0.924199998	0.871599972	0.934000015	0.789200008	0.921500027	0.901899993	0.085600004	0.0845	0.91109997	0.791599989	0.932799995	0.721599996	0.874300003	0.832000017	0.914699972	0.776499987	0.915799975	0.915199995	0.085600004
46658.1	37.1	0.084200002	0.939199984	0.814100027	0.948700011	0.763300002	0.966899991	0.896799982	0.890600026	0.757200003	0.912100017	0.899500012	0.0854	0.083800003	0.93599999	0.813499987	0.926199973	0.837000012	0.980199993	0.930700004	0.977999985	0.789600015	0.951200008	0.889100015	0.086099997	0.088299997	0.94749999	0.806800008	0.917500019	0.850099981	0.9278	0.87620002	0.938300014	0.796199977	0.925400019	0.908100009	0.085600004	0.084200002	0.912299991	0.795599997	0.935599983	0.727100015	0.877399981	0.837599993	0.917299986	0.782299995	0.918600023	0.919099987	0.085600004
[truncated: 48 more columns]
