# Supplementary material for: Refactored genetic parts for modular assembly of the E. coli MccV type I secretion system used to screen class II microcin candidates from plant-associated bacteria
Source: BMC Biotechnol. 2026 Apr 3;26:66. doi: 10.1186/s12896-026-01148-8 (PMC13174018; doi:10.1186/s12896-026-01148-8)
Supplement: Supplementary file 4 — Supplementary Material 4 [file 12896_2026_1148_MOESM4_ESM.zip › Data S4 Self-inhibition assays/2024.12.12 Self Inhibition (MccP11, P12, E03, E14, E15) Files/12.12.2024_self-inhibition.stats.csv]

Strain	4h_p-value	12h_p-value	4h_mean_induced_OD	4h_mean_uninduced_OD	4h_induced_to_uninduced_Fr	12h_mean_induced_OD	12h_mean_uninduced_OD	12h_induced_to_uninduced_Fr
MccE03	0.155422167629309	0.00477157747734718	0.39065083295	0.40403833045	0.966865773638136	0.770075837075	0.824238346825	0.934287806483845
MccE14	4.35817481617657e-08	9.25587763215863e-06	0.21335083445	0.40335083195	0.528946062708127	0.6477883477	0.82108833095	0.788938684526801
MccE15	0.569693106057469	0.0609088627233717	0.393625838825	0.3915383352	1.00533154339519	0.772763336075	0.811163330325	0.952660589039923
MccP11	1.27410595214026e-06	3.32777653130748e-05	0.269638331575	0.39355082995	0.685142327381846	0.66870083845	0.8059258332	0.829729996114982
MccP12	0.00078581159302939	9.99321408859922e-06	0.293963341075	0.3808633332	0.771834186833189	0.69375083795	0.81216333245	0.854201132002854
