# Supplementary material for: Refactored genetic parts for modular assembly of the E. coli MccV type I secretion system used to screen class II microcin candidates from plant-associated bacteria
Source: BMC Biotechnol. 2026 Apr 3;26:66. doi: 10.1186/s12896-026-01148-8 (PMC13174018; doi:10.1186/s12896-026-01148-8)
Supplement: Supplementary file 4 — Supplementary Material 4 [file 12896_2026_1148_MOESM4_ESM.zip › Data S4 Self-inhibition assays/2024.12.12 Self Inhibition (MccP11, P12, E03, E14, E15) Files/12.12.2024_self-inhibition.xlsx]

## Sheet: Sheet2
Application: Tecan i-control				Tecan i-control , 1.11.1.0
Device: infinite 200Pro				Serial number: 1602000080				Serial number of connected stacker:
Firmware: V_3.40_01/15_Infinite (Dec 23 2014/12.45.11)				MAI, V_3.40_01/15_Infinite (Dec 23 2014/12.45.11)
Date:	2024-12-12
Time:	11:54:45 PM
System				DESKTOP-R891HJ3
User				DESKTOP-R891HJ3\Barrick Lab
Plate				Corning 96 Flat Bottom clear Polystyrene Cat. No.: 3635 [COR96fc UV transparent.pdfx]
Plate-ID (Stacker)
Wait (Plate)				On	Target Temperature: 37 °C
List of actions in this measurement script:
Kinetic
Absorbance
Shaking (Orbital) Duration:				840	s
Shaking (Orbital) Amplitude:				3.5	mm
Label: Label1
Kinetic Measurement
Kinetic duration				13:00:00
Interval Time				00:15:00
Mode				Absorbance
Wavelength				600	nm
Bandwidth				9	nm
Number of Flashes				83
Settle Time				6	ms
Start Time:	12/12/2024 11:54:46 PM
Warning:	Unable to meet given kinetic interval time for cycle:
	2, 3, 4, 5, 6, 7, 8, 9, 10, 11, 12, 13, 14, 15, 16, 17, 18, 19, 20, 21, 22, 23, 24, 25, 26, 27, 28, 29
	30, 31, 32, 33, 34, 35, 36, 37, 38, 39, 40, 41, 42, 43, 44, 45
Cycle Nr.	1	2	3	4	5	6	7	8	9	10	11	12	13	14	15	16	17	18	19	20	21	22	23	24	25	26	27	28	29	30	31	32	33	34	35	36	37	38	39	40	41	42	43	44	45
Time [s]	0	1060.4	2120.8	3181.2	4241.6	5302	6362.4	7422.8	8483.2	9543.6	10604	11664.4	12724.8	13785.1	14845.5	15905.9	16966.3	18026.7	19087.1	20147.4	21207.8	22268.2	23328.6	24389	25449.4	26509.8	27570.2	28630.5	29690.9	30751.3	31811.7	32872.1	33932.5	34992.9	36053.2	37113.6	38174	39234.4	40294.8	41355.2	42415.6	43476	44536.4	45597.7	46658.1
Temp. [°C]	37.1	37	36.9	37.2	37.2	36.9	37	37.1	37	37	37.1	36.9	37	37	37.3	37.2	37	36.9	37.1	37.2	37	37.1	37	37.1	37.1	37.2	37.1	37	36.9	37.1	37.2	37.3	37.2	37	37	37.1	37	37	37.1	37.1	37	37	37	37	37.1
A1	0.0842	0.0845	0.0845	0.0845	0.0844	0.0845	0.0844	0.0843	0.0843	0.0843	0.0843	0.0842	0.0842	0.0842	0.0842	0.0842	0.0842	0.0842	0.0843	0.0842	0.0842	0.0842	0.0843	0.0843	0.0842	0.0842	0.0843	0.0842	0.0842	0.0842	0.0842	0.0842	0.0843	0.0842	0.0842	0.0842	0.0842	0.0842	0.0842	0.0842	0.0843	0.0842	0.0843	0.0843	0.0842
A2	0.1853	0.1825	0.1897	0.1967	0.2098	0.2292	0.2544	0.2864	0.325	0.3646	0.3974	0.4277	0.4516	0.4719	0.4913	0.508	0.5265	0.5454	0.5633	0.5877	0.6058	0.6285	0.6517	0.6752	0.6958	0.7161	0.7382	0.7538	0.7703	0.7844	0.7987	0.8159	0.8264	0.8393	0.8476	0.8597	0.8716	0.878	0.8879	0.8971	0.9076	0.9079	0.9249	0.9315	0.9392
A3	0.1746	0.174	0.1803	0.1857	0.1915	0.198	0.2068	0.2158	0.2245	0.2367	0.2516	0.2724	0.2947	0.3206	0.3475	0.3741	0.4017	0.4281	0.4473	0.4631	0.4775	0.4944	0.5134	0.5321	0.5498	0.5687	0.5872	0.6017	0.6203	0.6357	0.6533	0.6676	0.6873	0.7022	0.7167	0.73	0.7404	0.75	0.7634	0.7705	0.7803	0.7868	0.7992	0.8081	0.8141
A4	0.1788	0.1753	0.1795	0.1881	0.1979	0.2142	0.2362	0.2652	0.2975	0.3343	0.3694	0.4028	0.432	0.4563	0.4761	0.4934	0.5113	0.5293	0.5475	0.5713	0.59	0.6108	0.6321	0.6528	0.6731	0.6952	0.7184	0.7352	0.7536	0.7686	0.7868	0.8026	0.8185	0.8319	0.8469	0.8609	0.872	0.8808	0.8924	0.9055	0.9169	0.9224	0.9341	0.9417	0.9487
A5	0.1767	0.1744	0.1803	0.1915	0.2036	0.222	0.2365	0.2426	0.2452	0.2523	0.2612	0.2715	0.2813	0.2905	0.3018	0.3121	0.3263	0.3434	0.364	0.39	0.4148	0.4423	0.4708	0.4965	0.5168	0.5355	0.5537	0.5664	0.5809	0.5911	0.6071	0.618	0.6317	0.6437	0.6572	0.6685	0.6796	0.6914	0.703	0.7133	0.7258	0.7366	0.7482	0.7584	0.7633
A6	0.1825	0.1773	0.1819	0.1899	0.2029	0.2224	0.2501	0.2832	0.3169	0.3521	0.3838	0.4144	0.4425	0.4673	0.49	0.5095	0.5303	0.5509	0.5714	0.5976	0.6174	0.6395	0.6612	0.682	0.7001	0.7211	0.7432	0.758	0.7755	0.7905	0.8104	0.825	0.8428	0.8554	0.8696	0.8828	0.8938	0.9045	0.916	0.9267	0.9371	0.9452	0.9551	0.9625	0.9669
A7	0.1793	0.1761	0.1819	0.1919	0.2073	0.2279	0.2558	0.2874	0.3204	0.353	0.3825	0.4114	0.4388	0.4636	0.486	0.5075	0.5322	0.5513	0.5726	0.5972	0.6179	0.6397	0.6617	0.6808	0.699	0.7159	0.7311	0.7454	0.76	0.771	0.7821	0.7943	0.804	0.8134	0.8214	0.8317	0.8412	0.8506	0.8574	0.8658	0.8725	0.8793	0.8878	0.8921	0.8968
A8	0.186	0.1812	0.1839	0.1936	0.2028	0.2176	0.2404	0.2676	0.2991	0.3335	0.3658	0.3982	0.4272	0.4544	0.4761	0.4935	0.5104	0.5261	0.5415	0.5573	0.5727	0.5871	0.6028	0.6172	0.6309	0.648	0.6687	0.6804	0.6958	0.7094	0.7246	0.7375	0.7566	0.7732	0.7882	0.8015	0.8117	0.8218	0.831	0.8381	0.8473	0.8595	0.8689	0.8836	0.8906
A9	0.178	0.1742	0.1768	0.1854	0.1933	0.1985	0.2061	0.2137	0.221	0.2324	0.244	0.2575	0.2718	0.2892	0.31	0.332	0.3579	0.3826	0.4073	0.4346	0.4567	0.4788	0.4999	0.5146	0.5271	0.5422	0.5604	0.5707	0.585	0.5953	0.6116	0.6217	0.6375	0.6495	0.6631	0.6748	0.6847	0.6942	0.704	0.7127	0.7221	0.7322	0.7421	0.7515	0.7572
A10	0.1874	0.1824	0.1859	0.1964	0.2073	0.2251	0.2501	0.2803	0.3122	0.3477	0.378	0.4082	0.4351	0.4597	0.479	0.4956	0.51	0.5246	0.5384	0.5566	0.572	0.5888	0.6059	0.6232	0.6384	0.6605	0.6854	0.6979	0.7148	0.7277	0.7445	0.7562	0.7749	0.7885	0.8037	0.8156	0.8258	0.8364	0.8467	0.8536	0.8665	0.8826	0.8929	0.9063	0.9121
A11	0.1808	0.1767	0.1817	0.1941	0.2064	0.2248	0.2479	0.2743	0.3053	0.3381	0.3682	0.3972	0.4241	0.4491	0.4715	0.4904	0.51	0.5272	0.5436	0.5674	0.5868	0.6049	0.6239	0.6433	0.6617	0.6843	0.7055	0.722	0.7405	0.7557	0.7722	0.7898	0.8014	0.814	0.8243	0.8348	0.8408	0.8502	0.8577	0.8665	0.8729	0.8785	0.8881	0.8941	0.8995
B1	0.0846	0.0844	0.0843	0.0843	0.0843	0.0842	0.0844	0.0844	0.0843	0.0843	0.0844	0.0843	0.0844	0.0843	0.0844	0.0844	0.0843	0.0844	0.0844	0.0844	0.0845	0.0843	0.0843	0.0842	0.0842	0.0841	0.0843	0.0843	0.0844	0.0843	0.0843	0.0842	0.0842	0.0842	0.0841	0.0842	0.084	0.0841	0.0841	0.0841	0.0841	0.0841	0.0839	0.0838	0.0838
B2	0.1837	0.1816	0.1913	0.2014	0.2206	0.2452	0.276	0.3092	0.3478	0.3832	0.417	0.4493	0.4778	0.5025	0.5274	0.553	0.5763	0.6015	0.6258	0.6478	0.6696	0.6872	0.7063	0.7237	0.7411	0.7543	0.7703	0.7831	0.7976	0.8096	0.8224	0.8323	0.843	0.8531	0.8636	0.8736	0.881	0.8907	0.8994	0.9067	0.9147	0.9208	0.9265	0.931	0.936
B3	0.1749	0.1742	0.1821	0.1889	0.198	0.2083	0.2211	0.2348	0.2519	0.2695	0.2865	0.3079	0.3327	0.3591	0.3855	0.4143	0.442	0.4656	0.483	0.5001	0.5186	0.5368	0.5568	0.5759	0.5953	0.6125	0.6291	0.6428	0.657	0.6714	0.6828	0.6955	0.7045	0.7158	0.7254	0.7374	0.7462	0.7562	0.7653	0.7762	0.785	0.7922	0.7994	0.8058	0.8135
B4	0.1755	0.1736	0.1808	0.1902	0.2045	0.2243	0.2478	0.2756	0.3078	0.3307	0.3605	0.389	0.4187	0.4454	0.4688	0.4944	0.5186	0.5449	0.5712	0.5978	0.6215	0.6423	0.6638	0.6813	0.7003	0.7162	0.7342	0.7486	0.7652	0.7784	0.7914	0.806	0.8167	0.8298	0.8395	0.8517	0.8605	0.8711	0.8812	0.8896	0.8992	0.9079	0.9149	0.9182	0.9262
B5	0.1754	0.174	0.1809	0.1904	0.2038	0.2235	0.246	0.2676	0.2887	0.3014	0.3131	0.3339	0.3588	0.3856	0.4153	0.4438	0.4726	0.4982	0.5186	0.5368	0.5554	0.575	0.5949	0.614	0.6328	0.6479	0.6632	0.676	0.6875	0.6998	0.7102	0.7216	0.7296	0.7414	0.7505	0.7615	0.7697	0.78	0.7893	0.7978	0.8074	0.8157	0.8232	0.8281	0.837
B6	0.2013	0.1983	0.2054	0.2206	0.2355	0.2585	0.286	0.3182	0.3531	0.3866	0.4215	0.4557	0.4861	0.5113	0.5355	0.5605	0.5845	0.609	0.6331	0.6584	0.6835	0.7085	0.7332	0.7555	0.7766	0.794	0.8145	0.8289	0.8437	0.8559	0.8678	0.8795	0.8882	0.9004	0.9099	0.9197	0.9266	0.9359	0.9436	0.9505	0.9571	0.9649	0.9708	0.9754	0.9802
B7	0.1767	0.1753	0.1811	0.1931	0.2051	0.2244	0.2487	0.2769	0.3101	0.3445	0.3773	0.4121	0.4462	0.4742	0.4996	0.5241	0.5488	0.5702	0.596	0.6182	0.6398	0.6614	0.6819	0.7004	0.7182	0.734	0.7511	0.7657	0.7813	0.7941	0.8076	0.8207	0.8294	0.8407	0.8494	0.8609	0.8694	0.8802	0.8893	0.8975	0.9047	0.9116	0.9194	0.9246	0.9307
B8	0.2048	0.2015	0.2076	0.223	0.2416	0.2605	0.2877	0.3181	0.353	0.3877	0.4218	0.4554	0.4891	0.518	0.5431	0.5661	0.5892	0.6128	0.636	0.6595	0.6834	0.7067	0.7301	0.7507	0.7716	0.7919	0.8116	0.8277	0.8429	0.8564	0.8683	0.8797	0.8887	0.9001	0.9084	0.9184	0.9249	0.9339	0.9416	0.9483	0.9551	0.9626	0.9693	0.9722	0.978
B9	0.1777	0.1747	0.1791	0.1885	0.1994	0.2063	0.214	0.2213	0.2286	0.2359	0.2434	0.2518	0.262	0.2728	0.2869	0.3009	0.3179	0.3381	0.3605	0.3872	0.4149	0.4428	0.4709	0.4985	0.5278	0.5518	0.572	0.5881	0.6035	0.6173	0.6321	0.6476	0.6625	0.6767	0.6893	0.7028	0.7132	0.7235	0.7332	0.7448	0.7556	0.7653	0.7745	0.7808	0.7896
B10	0.1915	0.1871	0.1938	0.202	0.2184	0.242	0.2694	0.3006	0.3348	0.3652	0.3933	0.4221	0.4494	0.4715	0.4917	0.5131	0.535	0.5571	0.5798	0.6042	0.6267	0.6487	0.6716	0.6917	0.7127	0.7327	0.7546	0.7714	0.7876	0.8026	0.8156	0.8297	0.8399	0.8535	0.8642	0.8747	0.8835	0.8947	0.9047	0.9134	0.9223	0.9324	0.9404	0.9438	0.9512
B11	0.1797	0.1756	0.1818	0.1886	0.2022	0.2227	0.2488	0.281	0.3169	0.3513	0.3799	0.4096	0.4393	0.4667	0.4884	0.5091	0.5289	0.5475	0.5655	0.5835	0.6012	0.6188	0.6357	0.6521	0.669	0.6819	0.6966	0.7112	0.7246	0.7375	0.749	0.7621	0.7717	0.7837	0.795	0.806	0.8161	0.825	0.8352	0.8452	0.8553	0.8636	0.874	0.8816	0.8891
C1	0.089	0.0886	0.0885	0.0886	0.0885	0.0878	0.0883	0.0883	0.088	0.0884	0.0883	0.0881	0.0886	0.0881	0.0881	0.0883	0.0879	0.0888	0.0887	0.0885	0.0884	0.0882	0.0884	0.0883	0.0882	0.0883	0.0884	0.0885	0.0883	0.0887	0.0887	0.0885	0.0887	0.0888	0.0887	0.0886	0.0886	0.0886	0.0885	0.0888	0.0886	0.0884	0.0886	0.0884	0.0883
C2	0.1829	0.1808	0.1899	0.1992	0.217	0.2384	0.266	0.2975	0.3343	0.3688	0.4036	0.4338	0.4601	0.4822	0.5054	0.5298	0.5546	0.5799	0.6046	0.6311	0.6534	0.6749	0.6956	0.7125	0.7322	0.7464	0.7656	0.7798	0.7941	0.8066	0.8222	0.8329	0.8442	0.8571	0.8676	0.8789	0.8881	0.8954	0.907	0.9162	0.9247	0.9301	0.9373	0.9427	0.9475
C3	0.1761	0.1753	0.1825	0.1887	0.1986	0.211	0.2237	0.2375	0.2514	0.259	0.2766	0.2995	0.3236	0.3476	0.3711	0.3972	0.4223	0.4419	0.4577	0.4758	0.4962	0.5196	0.5424	0.5631	0.5827	0.6001	0.6146	0.6285	0.6436	0.6575	0.671	0.6828	0.6925	0.7053	0.7164	0.728	0.7369	0.7479	0.7585	0.7701	0.7793	0.7857	0.7928	0.7989	0.8068
C4	0.1751	0.1724	0.1791	0.1859	0.1999	0.2202	0.2461	0.2748	0.3067	0.3348	0.3635	0.3932	0.4195	0.4432	0.466	0.49	0.5152	0.5396	0.5644	0.592	0.6157	0.6393	0.6617	0.6809	0.7006	0.7183	0.736	0.7528	0.7666	0.7806	0.7934	0.8047	0.8158	0.8287	0.8389	0.8501	0.8586	0.8679	0.878	0.8861	0.8943	0.8995	0.9064	0.912	0.9175
C5	0.1755	0.1743	0.1803	0.1864	0.1996	0.2199	0.2428	0.2651	0.2863	0.3021	0.322	0.3445	0.3701	0.3958	0.4237	0.451	0.4718	0.4891	0.5066	0.5254	0.5448	0.5648	0.5851	0.603	0.6209	0.6359	0.6514	0.6663	0.6798	0.6941	0.707	0.7193	0.731	0.7429	0.7514	0.7631	0.7725	0.7824	0.794	0.8053	0.8164	0.8238	0.8325	0.841	0.8501
C6	0.1833	0.1798	0.1884	0.1979	0.2128	0.2355	0.2635	0.295	0.3269	0.359	0.3916	0.4228	0.4532	0.4781	0.4996	0.5209	0.5412	0.5638	0.5863	0.6107	0.6307	0.6504	0.6709	0.689	0.7072	0.7232	0.7431	0.7581	0.7725	0.784	0.7979	0.8074	0.8214	0.8348	0.8469	0.8586	0.8687	0.8765	0.8879	0.8946	0.9023	0.9096	0.9155	0.9242	0.9278
C7	0.1751	0.173	0.18	0.1868	0.2014	0.2229	0.2479	0.2762	0.3088	0.3417	0.3763	0.4103	0.4429	0.4689	0.4932	0.5171	0.5394	0.5609	0.5819	0.6002	0.6187	0.6318	0.6468	0.6595	0.6739	0.6847	0.6947	0.7072	0.7199	0.7342	0.7444	0.7578	0.7667	0.7794	0.792	0.8039	0.8144	0.8233	0.8336	0.8431	0.852	0.8592	0.8639	0.8716	0.8762
C8	0.1852	0.1821	0.1877	0.201	0.213	0.2331	0.2575	0.2865	0.3194	0.3514	0.3838	0.4163	0.4482	0.4783	0.5031	0.5255	0.5476	0.5705	0.5952	0.6207	0.646	0.6693	0.693	0.7146	0.7355	0.7548	0.7718	0.7871	0.801	0.8149	0.8275	0.838	0.8494	0.8591	0.8688	0.8783	0.8863	0.894	0.9029	0.9112	0.9181	0.9242	0.9287	0.934	0.9383
C9	0.1781	0.1757	0.1804	0.1908	0.1993	0.2082	0.2173	0.2264	0.2344	0.2413	0.2495	0.2587	0.2718	0.2898	0.312	0.3363	0.3646	0.3935	0.4208	0.4496	0.4773	0.504	0.5272	0.5438	0.5597	0.5758	0.5948	0.6102	0.6267	0.6422	0.6581	0.6716	0.6844	0.695	0.7062	0.7171	0.7267	0.7365	0.7466	0.7569	0.7663	0.7742	0.7817	0.7892	0.7962
C10	0.1864	0.1827	0.187	0.2002	0.2122	0.2311	0.255	0.2825	0.3135	0.3455	0.3773	0.408	0.4397	0.4679	0.4932	0.5136	0.5348	0.5561	0.5765	0.599	0.6208	0.6429	0.6649	0.6862	0.7064	0.7261	0.7458	0.7614	0.7763	0.7903	0.8029	0.8112	0.8252	0.8373	0.8484	0.8586	0.8684	0.8762	0.887	0.893	0.8987	0.9082	0.9134	0.9215	0.9254
C11	0.1819	0.1785	0.1834	0.1949	0.2064	0.2256	0.2504	0.2792	0.3123	0.3473	0.3834	0.4196	0.455	0.4861	0.5109	0.533	0.5537	0.5725	0.5917	0.6101	0.6285	0.6471	0.6653	0.6836	0.7001	0.7163	0.7303	0.7448	0.7585	0.7716	0.7836	0.7964	0.8066	0.817	0.827	0.838	0.847	0.8558	0.8638	0.8729	0.8812	0.8887	0.8952	0.9019	0.9081
D1	0.085	0.0847	0.0846	0.0845	0.0846	0.0845	0.0845	0.0846	0.0845	0.0845	0.0845	0.0845	0.0845	0.0845	0.0846	0.0845	0.0845	0.0846	0.0846	0.0846	0.0846	0.0846	0.0846	0.0844	0.0844	0.0846	0.0844	0.0845	0.0845	0.0846	0.0845	0.0844	0.0845	0.0845	0.0845	0.0844	0.0844	0.0844	0.0845	0.0845	0.0845	0.0847	0.0844	0.0845	0.0842
D2	0.1819	0.1799	0.1876	0.1943	0.2099	0.2306	0.2576	0.2883	0.3218	0.3588	0.3919	0.4209	0.443	0.4636	0.4842	0.5063	0.5275	0.5493	0.5712	0.5928	0.6123	0.6329	0.652	0.6689	0.6864	0.704	0.7216	0.7369	0.7533	0.7616	0.7801	0.7902	0.805	0.8168	0.8329	0.8418	0.8521	0.861	0.8711	0.88	0.8889	0.8969	0.9034	0.9111	0.9123
D3	0.177	0.1761	0.1815	0.185	0.1937	0.2049	0.2181	0.2349	0.252	0.2676	0.2901	0.3137	0.3339	0.3589	0.3841	0.4076	0.4237	0.4407	0.4585	0.476	0.4939	0.5128	0.5306	0.5486	0.5653	0.5829	0.6018	0.6193	0.6352	0.6487	0.6656	0.6758	0.6875	0.6975	0.7095	0.7179	0.7273	0.7376	0.7462	0.7561	0.7655	0.775	0.7823	0.7916	0.7956
D4	0.1727	0.1702	0.1778	0.1876	0.2044	0.2278	0.2562	0.289	0.3243	0.3624	0.3997	0.4344	0.4638	0.4886	0.5131	0.5384	0.5619	0.5855	0.6095	0.6314	0.6563	0.678	0.6998	0.7194	0.7381	0.7561	0.7704	0.7859	0.7997	0.811	0.824	0.8337	0.8435	0.8534	0.8641	0.8728	0.8814	0.8898	0.8981	0.9067	0.9146	0.9207	0.927	0.9328	0.9356
D5	0.1703	0.1691	0.1761	0.1848	0.2	0.2223	0.2459	0.2645	0.2775	0.2896	0.295	0.3002	0.3057	0.3114	0.3203	0.3288	0.3407	0.3543	0.3721	0.3919	0.4129	0.4375	0.463	0.49	0.5165	0.5406	0.5577	0.5733	0.589	0.6027	0.6155	0.6276	0.636	0.6428	0.6512	0.659	0.6673	0.6748	0.6822	0.6935	0.7021	0.7083	0.7149	0.7216	0.7271
D6	0.182	0.1795	0.1842	0.1958	0.2082	0.2247	0.2439	0.2668	0.2924	0.3236	0.3528	0.3837	0.4127	0.4372	0.458	0.4786	0.4947	0.511	0.5279	0.5449	0.5618	0.58	0.5956	0.615	0.6336	0.6495	0.6705	0.6866	0.7058	0.7165	0.7309	0.7421	0.7592	0.7731	0.7876	0.7998	0.8108	0.8211	0.8308	0.84	0.849	0.8596	0.8648	0.8743	0.8774
D7	0.1743	0.1724	0.1767	0.1861	0.1946	0.2074	0.2247	0.2465	0.2721	0.3014	0.3291	0.3583	0.3845	0.409	0.429	0.4452	0.4593	0.478	0.4945	0.5141	0.5298	0.5493	0.568	0.5854	0.604	0.6202	0.6378	0.6476	0.6585	0.6768	0.6905	0.7062	0.7164	0.7321	0.7437	0.7573	0.7701	0.778	0.7907	0.8002	0.8089	0.8154	0.8221	0.832	0.8376
D8	0.1797	0.1771	0.1805	0.1926	0.2045	0.2237	0.247	0.2733	0.3041	0.336	0.3681	0.4006	0.4322	0.4608	0.4846	0.5069	0.5277	0.5491	0.5718	0.5946	0.6173	0.6395	0.6605	0.6803	0.6982	0.7173	0.7357	0.7524	0.7663	0.7751	0.7941	0.8006	0.8135	0.8246	0.8386	0.8487	0.8589	0.8683	0.8764	0.8853	0.8927	0.9002	0.9069	0.9147	0.9173
D9	0.1727	0.1699	0.1738	0.1833	0.1906	0.1984	0.2069	0.2148	0.2217	0.2299	0.2374	0.249	0.2624	0.2781	0.298	0.32	0.346	0.3748	0.4032	0.4312	0.4604	0.4896	0.5161	0.5367	0.5555	0.5733	0.5901	0.607	0.6227	0.6389	0.6521	0.6658	0.6765	0.6867	0.6977	0.7079	0.7175	0.7271	0.7364	0.7474	0.7574	0.7638	0.7707	0.7765	0.7823
D10	0.1837	0.1797	0.1849	0.1957	0.2098	0.2314	0.2575	0.2868	0.3193	0.3529	0.3856	0.4183	0.4494	0.4761	0.4994	0.5205	0.542	0.5634	0.5845	0.6075	0.6286	0.6515	0.6715	0.692	0.7089	0.7278	0.7476	0.7614	0.7757	0.7861	0.801	0.8067	0.8204	0.8326	0.846	0.8546	0.8634	0.8732	0.8812	0.8871	0.8945	0.9033	0.9073	0.9158	0.9186
D11	0.1777	0.174	0.1804	0.1899	0.202	0.2219	0.2471	0.2772	0.3119	0.3485	0.3829	0.4189	0.4527	0.4804	0.5039	0.526	0.5488	0.5701	0.5917	0.6127	0.6323	0.652	0.6695	0.6869	0.703	0.718	0.7314	0.749	0.7601	0.7767	0.7882	0.8006	0.8126	0.8242	0.8327	0.8478	0.854	0.8634	0.8746	0.8829	0.8953	0.9	0.9069	0.9152	0.9191
E1	0.0855	0.0857	0.0856	0.0855	0.0856	0.0854	0.0855	0.0856	0.0856	0.0857	0.0856	0.0856	0.0856	0.0861	0.0856	0.0858	0.086	0.0857	0.0856	0.0859	0.0861	0.0856	0.0859	0.0858	0.0858	0.0866	0.0863	0.0858	0.0862	0.0861	0.0864	0.0863	0.0863	0.0866	0.0866	0.0865	0.0862	0.0861	0.0857	0.0863	0.0865	0.0863	0.0864	0.0861	0.0862
E2	0.1799	0.178	0.1875	0.1977	0.215	0.2379	0.2664	0.2972	0.3305	0.3644	0.3965	0.4267	0.4527	0.4766	0.501	0.5245	0.5485	0.5743	0.5971	0.6221	0.6451	0.6665	0.6897	0.7074	0.726	0.7421	0.7597	0.7745	0.7872	0.7986	0.8129	0.8253	0.8366	0.8474	0.8573	0.8673	0.8766	0.8857	0.8947	0.905	0.9116	0.9206	0.9266	0.9331	0.9347
E3	0.1746	0.1737	0.1799	0.1868	0.1972	0.207	0.2203	0.2329	0.2484	0.2657	0.2841	0.3045	0.3277	0.35	0.3771	0.4036	0.4283	0.4479	0.4644	0.4822	0.5009	0.5236	0.5439	0.5638	0.5833	0.6014	0.6146	0.6299	0.6454	0.6602	0.6723	0.6871	0.6967	0.7078	0.719	0.73	0.7409	0.7501	0.758	0.7712	0.7789	0.7872	0.7937	0.8006	0.8067
E4	0.1784	0.1762	0.1831	0.1902	0.2058	0.2271	0.2538	0.2837	0.3175	0.3512	0.386	0.4189	0.4469	0.4703	0.4944	0.5197	0.5436	0.5676	0.5908	0.6177	0.6385	0.6598	0.6822	0.701	0.7177	0.7372	0.7545	0.771	0.784	0.7959	0.8081	0.8207	0.8327	0.8436	0.8543	0.8652	0.8761	0.8849	0.895	0.9046	0.9097	0.9213	0.928	0.9352	0.9375
E5	0.1785	0.1762	0.1834	0.1909	0.2058	0.2278	0.2522	0.2763	0.2987	0.3202	0.343	0.3686	0.3932	0.42	0.4498	0.477	0.4963	0.5146	0.5313	0.5502	0.5676	0.5853	0.6028	0.6182	0.6343	0.6477	0.6604	0.6719	0.6848	0.6969	0.7069	0.7192	0.7268	0.7365	0.7453	0.7553	0.7641	0.7729	0.7806	0.7911	0.7998	0.8056	0.8117	0.8183	0.8255
E6	0.1794	0.177	0.1813	0.1938	0.2063	0.2244	0.2483	0.2761	0.3068	0.3423	0.3779	0.4117	0.4448	0.4723	0.4961	0.5195	0.541	0.5653	0.5881	0.6132	0.6366	0.6586	0.6804	0.7	0.717	0.7347	0.7557	0.7701	0.7829	0.7918	0.8045	0.8168	0.8302	0.842	0.8531	0.8644	0.8737	0.8823	0.8919	0.8993	0.9061	0.9161	0.9224	0.9305	0.9323
E7	0.1714	0.1701	0.175	0.1855	0.195	0.2117	0.2332	0.2584	0.2877	0.3209	0.3547	0.3898	0.423	0.45	0.4753	0.4985	0.52	0.5448	0.5677	0.5901	0.6109	0.6303	0.649	0.6658	0.6808	0.6953	0.7059	0.7195	0.7332	0.748	0.7599	0.7763	0.7841	0.7964	0.806	0.8186	0.8292	0.8388	0.8491	0.8612	0.8698	0.8766	0.8846	0.8919	0.8965
E8	0.18	0.1771	0.1812	0.193	0.2055	0.223	0.2462	0.2724	0.3019	0.3349	0.3686	0.4022	0.4336	0.4619	0.4867	0.5064	0.5274	0.5508	0.5732	0.5984	0.6211	0.6446	0.6676	0.6884	0.7099	0.7299	0.7484	0.766	0.7823	0.7959	0.8095	0.8219	0.8342	0.8454	0.8566	0.8669	0.8764	0.8853	0.8936	0.903	0.9113	0.9191	0.9251	0.9306	0.9357
E9	0.1724	0.1703	0.1747	0.1839	0.1918	0.1981	0.2049	0.2119	0.2191	0.2285	0.2376	0.2485	0.2615	0.2762	0.2954	0.3159	0.3407	0.3694	0.3959	0.4263	0.4556	0.4833	0.5071	0.5223	0.5362	0.5567	0.5765	0.5949	0.6166	0.6319	0.6486	0.6651	0.6841	0.6974	0.7108	0.7226	0.7342	0.7452	0.7563	0.7675	0.7769	0.7868	0.7958	0.8038	0.8106
E10	0.1788	0.1757	0.1794	0.1917	0.2042	0.2219	0.2448	0.2712	0.3013	0.3358	0.371	0.4055	0.439	0.4677	0.493	0.516	0.5381	0.5622	0.5845	0.6093	0.6316	0.6535	0.6764	0.6947	0.7126	0.7315	0.7504	0.7656	0.7798	0.7925	0.8044	0.8156	0.827	0.8388	0.8506	0.8598	0.8691	0.8777	0.8864	0.8941	0.8999	0.9104	0.9161	0.9238	0.9259
E11	0.1746	0.172	0.1766	0.1861	0.1967	0.2133	0.2368	0.264	0.2952	0.3311	0.3664	0.4014	0.4354	0.4642	0.4893	0.5114	0.5335	0.5569	0.5773	0.5991	0.6192	0.6384	0.6567	0.675	0.6906	0.7069	0.721	0.7362	0.75	0.7635	0.7755	0.7913	0.8004	0.8126	0.8232	0.8351	0.845	0.8547	0.8646	0.8752	0.8833	0.8899	0.8958	0.9019	0.9047
F1	0.0861	0.086	0.086	0.0859	0.0859	0.0859	0.0859	0.0859	0.0859	0.0859	0.0859	0.0858	0.0859	0.0859	0.0859	0.0859	0.0859	0.086	0.0859	0.0859	0.0859	0.0858	0.0858	0.0858	0.0857	0.0859	0.0858	0.0858	0.0858	0.0858	0.0858	0.0858	0.0857	0.0857	0.0857	0.0856	0.0856	0.0855	0.0856	0.0856	0.0856	0.0858	0.0853	0.0855	0.0852
F2	0.184	0.1826	0.1903	0.1989	0.2118	0.2304	0.2536	0.2796	0.3078	0.3376	0.3673	0.3957	0.4215	0.4416	0.4608	0.4802	0.4995	0.522	0.5447	0.5692	0.5935	0.6173	0.6407	0.6607	0.6806	0.6981	0.717	0.7334	0.7496	0.762	0.7783	0.7913	0.8019	0.8154	0.8263	0.836	0.8459	0.8542	0.8641	0.8727	0.8798	0.8879	0.8922	0.9002	0.903
F3	0.1742	0.1732	0.1784	0.1854	0.1921	0.1993	0.2083	0.2179	0.2237	0.2278	0.2429	0.2608	0.2808	0.3034	0.3268	0.3524	0.3783	0.4032	0.42	0.4337	0.4462	0.4587	0.4729	0.487	0.5029	0.5186	0.5353	0.5499	0.5684	0.5846	0.6025	0.6187	0.6339	0.6495	0.6639	0.6763	0.6898	0.7015	0.7138	0.7248	0.735	0.7465	0.7527	0.7631	0.7697
F4	0.1749	0.1725	0.1786	0.1871	0.2003	0.2192	0.2426	0.2692	0.2997	0.3319	0.3624	0.3926	0.4206	0.4429	0.4648	0.4871	0.51	0.5338	0.5574	0.5845	0.6084	0.6318	0.6553	0.6766	0.6955	0.7146	0.7324	0.7497	0.7643	0.7758	0.7906	0.8006	0.8125	0.8238	0.8358	0.846	0.856	0.865	0.8738	0.8822	0.888	0.899	0.9025	0.9105	0.9137
F5	0.1744	0.1735	0.1801	0.1877	0.1997	0.219	0.2399	0.2584	0.2764	0.29	0.3006	0.3153	0.3347	0.3562	0.3808	0.4079	0.4365	0.4663	0.4919	0.5122	0.5298	0.5491	0.5688	0.5871	0.6053	0.6231	0.6398	0.6559	0.671	0.6836	0.6942	0.7074	0.7163	0.7256	0.7352	0.7454	0.756	0.7661	0.7749	0.7859	0.7947	0.8051	0.8095	0.8186	0.8255
F6	0.1825	0.1799	0.1857	0.1965	0.21	0.231	0.2573	0.2871	0.3203	0.3573	0.3931	0.4272	0.4565	0.4804	0.5038	0.5261	0.5494	0.574	0.5983	0.624	0.6483	0.6696	0.692	0.7103	0.7271	0.7439	0.7617	0.7766	0.7908	0.8009	0.8145	0.824	0.8364	0.847	0.8586	0.8673	0.878	0.8866	0.8952	0.9029	0.9083	0.9205	0.9225	0.9318	0.9339
F7	0.1772	0.1757	0.1816	0.1914	0.2038	0.2242	0.249	0.2777	0.3108	0.3477	0.3836	0.4187	0.449	0.4734	0.4991	0.5221	0.5443	0.5684	0.59	0.6095	0.6293	0.6468	0.6633	0.6774	0.6919	0.7053	0.7157	0.7308	0.7446	0.7574	0.7682	0.783	0.7899	0.7997	0.8097	0.8202	0.8302	0.8398	0.8482	0.8596	0.8673	0.8742	0.8791	0.8867	0.8917
F8	0.1881	0.1855	0.1899	0.2018	0.2171	0.2323	0.2549	0.281	0.3097	0.3416	0.3747	0.4078	0.4405	0.4689	0.4945	0.5156	0.5373	0.5608	0.5841	0.6101	0.6349	0.6586	0.6817	0.7031	0.7223	0.7411	0.7575	0.7738	0.7888	0.8018	0.8146	0.8267	0.8368	0.8476	0.8583	0.8676	0.8775	0.8862	0.8941	0.9032	0.9107	0.9191	0.9231	0.9299	0.9341
F9	0.1804	0.1789	0.1834	0.1922	0.2025	0.2094	0.2163	0.2233	0.2277	0.2322	0.2366	0.243	0.2516	0.262	0.2755	0.2891	0.3046	0.3236	0.3441	0.3693	0.396	0.423	0.4523	0.4818	0.5118	0.5359	0.5555	0.5709	0.5863	0.6001	0.6151	0.6298	0.6446	0.6583	0.6694	0.6806	0.692	0.7025	0.7119	0.7221	0.7316	0.739	0.7431	0.7506	0.757
F10	0.1782	0.1752	0.1795	0.1896	0.2019	0.2174	0.2385	0.2631	0.2913	0.3209	0.3527	0.3843	0.4157	0.4441	0.4683	0.4887	0.5078	0.5284	0.5481	0.5712	0.5931	0.6159	0.6392	0.6607	0.6807	0.7015	0.7266	0.7408	0.7586	0.7713	0.7874	0.7961	0.8123	0.8269	0.8388	0.8486	0.8602	0.8695	0.8797	0.8866	0.8939	0.9055	0.9097	0.9181	0.9217
F11	0.1763	0.1732	0.1782	0.1862	0.1966	0.2106	0.2316	0.2562	0.2844	0.3169	0.3504	0.3845	0.4193	0.4506	0.4754	0.4964	0.5161	0.536	0.5554	0.5758	0.5943	0.6133	0.6316	0.6496	0.667	0.6838	0.6995	0.7146	0.7296	0.7441	0.7581	0.7733	0.7835	0.796	0.8064	0.8177	0.8275	0.8367	0.8471	0.8583	0.8672	0.8748	0.882	0.8882	0.8941
G1	0.0856	0.0852	0.0853	0.085	0.085	0.0853	0.0853	0.0853	0.0852	0.0852	0.0851	0.0852	0.0853	0.0851	0.0854	0.0854	0.0853	0.0852	0.0852	0.085	0.0852	0.0853	0.0853	0.0851	0.0849	0.085	0.0849	0.085	0.0848	0.085	0.0848	0.0847	0.085	0.0848	0.0847	0.0849	0.085	0.0851	0.0848	0.0849	0.0847	0.085	0.0843	0.0847	0.0844
G2	0.1808	0.1784	0.1843	0.1934	0.2037	0.2199	0.2396	0.2622	0.2879	0.3128	0.3395	0.3663	0.3938	0.4172	0.4378	0.4585	0.4773	0.4981	0.5174	0.5384	0.56	0.581	0.6021	0.6224	0.6404	0.6613	0.6797	0.6963	0.7132	0.725	0.7422	0.7556	0.7682	0.7816	0.7936	0.804	0.8148	0.826	0.8367	0.8457	0.8534	0.8615	0.8657	0.8749	0.8778
G3	0.1748	0.1738	0.1784	0.1856	0.1925	0.201	0.2105	0.2217	0.2271	0.2294	0.2443	0.2622	0.2817	0.3029	0.3256	0.3506	0.3768	0.4014	0.4205	0.4345	0.4475	0.462	0.4765	0.4903	0.5031	0.5156	0.529	0.5399	0.5533	0.5662	0.5825	0.5997	0.6172	0.6327	0.6474	0.6591	0.6714	0.6826	0.6951	0.7047	0.7133	0.7253	0.7321	0.7414	0.7474
G4	0.1731	0.1702	0.1758	0.1828	0.1948	0.2114	0.233	0.2579	0.2873	0.319	0.3494	0.3778	0.4039	0.4242	0.4437	0.4631	0.4832	0.5035	0.5241	0.5488	0.57	0.5921	0.6158	0.6364	0.6568	0.6785	0.7	0.7158	0.7329	0.7457	0.7619	0.7741	0.7884	0.8013	0.8131	0.8234	0.8333	0.8435	0.8541	0.8622	0.8695	0.8793	0.8843	0.892	0.8963
G5	0.1737	0.1725	0.1792	0.1856	0.1964	0.213	0.2286	0.2413	0.254	0.2656	0.2781	0.2944	0.3138	0.3372	0.3614	0.3892	0.4158	0.4439	0.466	0.4836	0.5009	0.5188	0.5381	0.5562	0.5756	0.5925	0.612	0.6273	0.643	0.6555	0.6657	0.6785	0.6898	0.7012	0.7103	0.7206	0.7315	0.741	0.7509	0.7607	0.7693	0.7784	0.7835	0.7913	0.7983
G6	0.1784	0.1753	0.1805	0.1909	0.2017	0.2185	0.2398	0.264	0.2904	0.3223	0.3505	0.378	0.406	0.4305	0.4505	0.4707	0.4888	0.5092	0.5278	0.5501	0.5715	0.5925	0.6153	0.6357	0.6552	0.6745	0.6979	0.7134	0.7314	0.7415	0.7585	0.7706	0.7868	0.8006	0.814	0.8234	0.8353	0.8466	0.8558	0.8633	0.8713	0.8826	0.885	0.895	0.8978
G7	0.1732	0.1716	0.1768	0.1862	0.1948	0.2112	0.2313	0.2551	0.2825	0.3151	0.3448	0.3755	0.4061	0.4348	0.4598	0.4828	0.5028	0.5252	0.5453	0.5634	0.5803	0.5952	0.6089	0.6207	0.6305	0.6457	0.6586	0.6762	0.691	0.702	0.7127	0.7275	0.7366	0.7488	0.7588	0.7672	0.7765	0.7854	0.7937	0.8016	0.8087	0.8165	0.8214	0.8303	0.8343
G8	0.1847	0.1777	0.183	0.1929	0.2033	0.2244	0.2463	0.2734	0.3004	0.3269	0.3496	0.3748	0.3991	0.4212	0.4412	0.4599	0.4773	0.4961	0.5131	0.5324	0.5511	0.5693	0.5904	0.6096	0.6293	0.6501	0.6733	0.6903	0.7097	0.7245	0.7423	0.7557	0.7732	0.7869	0.8014	0.8127	0.824	0.8333	0.8447	0.8532	0.862	0.8704	0.876	0.8833	0.8894
G9	0.1758	0.1733	0.1777	0.1837	0.1919	0.205	0.2186	0.2346	0.2523	0.2581	0.2774	0.3031	0.3268	0.3514	0.3778	0.4015	0.4165	0.4293	0.4401	0.4515	0.4636	0.4754	0.487	0.4969	0.5067	0.5164	0.5269	0.5365	0.5486	0.5605	0.5727	0.5843	0.5988	0.6122	0.6259	0.6409	0.6524	0.664	0.6749	0.6837	0.6931	0.7034	0.7103	0.718	0.7231
G10	0.18	0.1769	0.1805	0.191	0.2028	0.2153	0.2345	0.2565	0.2733	0.2914	0.3197	0.353	0.3869	0.4165	0.441	0.4613	0.4789	0.4981	0.5158	0.536	0.5564	0.5772	0.5999	0.6205	0.6407	0.661	0.6847	0.7007	0.7192	0.7322	0.748	0.759	0.7755	0.7889	0.8016	0.812	0.8236	0.8352	0.8453	0.8527	0.861	0.8719	0.8754	0.8849	0.8894
G11	0.1772	0.1744	0.1789	0.1877	0.1991	0.2117	0.2321	0.2555	0.283	0.3111	0.3409	0.3706	0.4024	0.4327	0.4591	0.4805	0.5008	0.5216	0.5414	0.5612	0.5799	0.5988	0.6166	0.6342	0.651	0.666	0.6817	0.6972	0.7114	0.725	0.738	0.7517	0.7637	0.7757	0.787	0.7983	0.8084	0.8195	0.8292	0.838	0.8459	0.8537	0.8586	0.8667	0.8715
H1	0.0876	0.0883	0.0881	0.0877	0.0882	0.0881	0.0872	0.0875	0.0876	0.0882	0.0874	0.0886	0.089	0.0872	0.0876	0.0872	0.0876	0.0889	0.0893	0.0874	0.0874	0.087	0.0874	0.0877	0.0881	0.0893	0.087	0.0888	0.0871	0.0872	0.0882	0.0889	0.0876	0.0882	0.087	0.0882	0.089	0.087	0.089	0.0882	0.0891	0.0878	0.0888	0.0876	0.0862
H2	0.1843	0.1817	0.1872	0.1953	0.2052	0.2211	0.2391	0.2612	0.2899	0.3168	0.3431	0.3671	0.3903	0.4085	0.4242	0.4412	0.4576	0.4764	0.4943	0.5116	0.5314	0.548	0.5659	0.5842	0.6012	0.6177	0.6362	0.6503	0.6659	0.6776	0.6919	0.7045	0.7213	0.7324	0.7453	0.7545	0.7644	0.7714	0.7802	0.7908	0.7983	0.8054	0.8105	0.8139	0.8167
H3	0.175	0.1738	0.1779	0.1846	0.1903	0.1983	0.2081	0.2186	0.2249	0.2327	0.2485	0.265	0.2828	0.3027	0.3231	0.3475	0.3724	0.3956	0.4118	0.424	0.4363	0.4483	0.4619	0.4746	0.4874	0.5007	0.5119	0.5211	0.5313	0.541	0.5513	0.5602	0.5688	0.5767	0.585	0.5932	0.6004	0.6071	0.6137	0.6213	0.6269	0.6346	0.6404	0.6453	0.6505
H4	0.1751	0.1727	0.1773	0.1852	0.1953	0.2106	0.2288	0.2506	0.2593	0.2781	0.3055	0.3332	0.3609	0.3854	0.4037	0.4214	0.4378	0.4553	0.4746	0.4949	0.5154	0.5348	0.5561	0.5756	0.5956	0.6175	0.6407	0.6594	0.6785	0.693	0.7113	0.7239	0.7401	0.7522	0.7644	0.776	0.7862	0.7948	0.8051	0.8135	0.821	0.8309	0.837	0.8428	0.8468
H5	0.1754	0.1736	0.1791	0.1878	0.1978	0.2141	0.2325	0.2522	0.2623	0.2666	0.281	0.3016	0.3261	0.3534	0.3823	0.412	0.4363	0.4548	0.4723	0.4911	0.5122	0.532	0.5532	0.5727	0.5913	0.6084	0.6221	0.6331	0.6455	0.656	0.6664	0.6769	0.6845	0.6923	0.7009	0.7104	0.719	0.7261	0.7347	0.7437	0.7513	0.7602	0.7647	0.7711	0.7769
H6	0.1882	0.1852	0.19	0.2019	0.2118	0.2295	0.2518	0.2791	0.3103	0.3473	0.3808	0.4135	0.4399	0.4618	0.4825	0.5039	0.5248	0.5477	0.5723	0.5979	0.6216	0.6444	0.6674	0.6888	0.7063	0.7264	0.7436	0.7563	0.7685	0.778	0.7879	0.797	0.8053	0.8134	0.8208	0.8302	0.8388	0.8449	0.8538	0.862	0.8697	0.8791	0.8836	0.8916	0.8946
H7	0.1774	0.176	0.1828	0.1959	0.2073	0.2246	0.246	0.2714	0.3008	0.3349	0.367	0.3983	0.4247	0.4457	0.4669	0.4889	0.5112	0.5378	0.5634	0.5872	0.6072	0.6236	0.6396	0.6542	0.6649	0.6783	0.6868	0.6975	0.7079	0.7183	0.7281	0.7396	0.7451	0.7524	0.7562	0.7656	0.7754	0.7804	0.7885	0.8012	0.8089	0.8115	0.8156	0.8166	0.819
H8	0.1856	0.1832	0.1887	0.2017	0.2149	0.2321	0.2536	0.2786	0.3073	0.341	0.374	0.406	0.4353	0.4592	0.4812	0.5019	0.5218	0.5444	0.5673	0.5923	0.615	0.6381	0.6634	0.6853	0.7069	0.7279	0.7461	0.7615	0.7759	0.7875	0.8003	0.8107	0.8208	0.8306	0.8392	0.8494	0.8582	0.8645	0.8733	0.8822	0.8894	0.8973	0.9041	0.9107	0.9156
H9	0.1759	0.1739	0.1789	0.1891	0.1991	0.2054	0.2099	0.2138	0.2169	0.2208	0.2241	0.2267	0.2292	0.2323	0.2349	0.2376	0.2402	0.2438	0.2481	0.2529	0.2573	0.2632	0.27	0.2767	0.2852	0.296	0.3097	0.3235	0.341	0.3572	0.3786	0.3996	0.4284	0.4563	0.4848	0.5012	0.5186	0.5338	0.5517	0.5644	0.5813	0.6013	0.6187	0.6356	0.6445
H10	0.1876	0.1841	0.1889	0.1975	0.2077	0.2256	0.2469	0.273	0.3045	0.3358	0.3627	0.3879	0.4126	0.4321	0.4504	0.4698	0.4873	0.5086	0.5295	0.5515	0.5714	0.5925	0.614	0.6331	0.652	0.6702	0.6872	0.7044	0.7199	0.7347	0.7472	0.7601	0.7739	0.7851	0.795	0.8046	0.8147	0.824	0.8347	0.8434	0.8525	0.8587	0.8653	0.874	0.8774
H11	0.1851	0.1819	0.1865	0.1944	0.2029	0.2195	0.2385	0.262	0.2923	0.3175	0.3457	0.3733	0.398	0.4152	0.4342	0.4505	0.4667	0.4794	0.4911	0.504	0.5162	0.5281	0.5405	0.5517	0.5623	0.5742	0.5852	0.5958	0.6057	0.6164	0.6255	0.6351	0.6422	0.6523	0.6622	0.6695	0.6777	0.6855	0.6927	0.7014	0.7089	0.7166	0.7212	0.728	0.7346
End Time:	12/13/2024 1:10:04 PM
