# Supplementary material for: Refactored genetic parts for modular assembly of the E. coli MccV type I secretion system used to screen class II microcin candidates from plant-associated bacteria
Source: BMC Biotechnol. 2026 Apr 3;26:66. doi: 10.1186/s12896-026-01148-8 (PMC13174018; doi:10.1186/s12896-026-01148-8)
Supplement: Supplementary file 4 — Supplementary Material 4 [file 12896_2026_1148_MOESM4_ESM.zip › Data S4 Self-inhibition assays/2024.12.09 Self Inhibition (MccE03, E07, X09, X10, X11) Files/12.9.2024_self-inhibition.stats.csv]

Strain	4h_p-value	12h_p-value	4h_mean_induced_OD	4h_mean_uninduced_OD	4h_induced_to_uninduced_Fr	12h_mean_induced_OD	12h_mean_uninduced_OD	12h_induced_to_uninduced_Fr
MccE03	0.999456785908966	0.0546854316510815	0.393250750818182	0.328550754568182	1.196925422786	0.706475748068182	0.746050751068182	0.94695400689117
MccE07	5.14731434921963e-08	6.06167592373029e-07	0.186550761068182	0.369488263693182	0.504889544267341	0.602875752693182	0.786825752068182	0.766212533217825
MccX09	0.432886225644949	0.00367100626453344	0.380000753443182	0.383575758318182	0.990679794545216	0.710825762193182	0.789438261068182	0.900419699991954
MccX10	0.619259292142754	0.0956590038705342	0.384075763068182	0.377663260568182	1.01697941835897	0.762463255318182	0.802088251693182	0.950597710050792
MccX11	0.239473706565927	0.0315200838384699	0.370325761318182	0.382725758693182	0.967600828809276	0.735075755318182	0.798250755318182	0.920858202038508
