# Supplementary material for: Refactored genetic parts for modular assembly of the E. coli MccV type I secretion system used to screen class II microcin candidates from plant-associated bacteria
Source: BMC Biotechnol. 2026 Apr 3;26:66. doi: 10.1186/s12896-026-01148-8 (PMC13174018; doi:10.1186/s12896-026-01148-8)
Supplement: Supplementary file 4 — Supplementary Material 4 [file 12896_2026_1148_MOESM4_ESM.zip › Data S4 Self-inhibition assays/2024.12.09 Self Inhibition (MccE03, E07, X09, X10, X11) Files/12.9.2024_self-inhibition.readings.csv]

Time [s]	Temp. [°C]	A1	B1	C1	D1	E1	F1	G1	H1	I1	J1	K1	A2	B2	C2	D2	E2	F2	G2	H2	I2	J2	K2	A3	B3	C3	D3	E3	F3	G3	H3	I3	J3	K3	A4	B4	C4	D4	E4	F4	G4	H4	I4	J4	K4	A5	B5	C5	D5
0	37	0.086900003	0.177100003	0.200200006	0.179100007	0.187199995	0.176300004	0.193900004	0.179700002	0.179499999	0.194700003	0.186900005	0.087300003	0.182300001	0.172499999	0.167099997	0.186100006	0.179299995	0.191300005	0.194100007	0.184	0.195099995	0.183699995	0.0876	0.158800006	0.174799994	0.185100004	0.180199996	0.178800002	0.188999996	0.178200006	0.1875	0.177300006	0.192900002	0.089199997	0.170699999	0.169200003	0.175300002	0.186000004	0.167600006	0.200100005	0.195099995	0.182099998	0.179000005	0.181500003	0.088200003	0.161699995	0.157700002	0.176100001
934.6	37.3	0.086999997	0.158000007	0.172499999	0.164000005	0.190400004	0.164299995	0.169799998	0.166099995	0.195899993	0.173800007	0.180299997	0.0867	0.159899995	0.178200006	0.165999994	0.1875	0.182300001	0.178399995	0.180299997	0.1954	0.172099993	0.175899997	0.087200001	0.158899993	0.1743	0.167400002	0.188999996	0.189799994	0.1884	0.177100003	0.198300004	0.189300001	0.186299995	0.089199997	0.161699995	0.170300007	0.168799996	0.193900004	0.1822	0.182300001	0.1796	0.193299994	0.188199997	0.177499995	0.093000002	0.159799993	0.167899996	0.165999994
1869.2	37	0.086999997	0.163900003	0.188299999	0.175600007	0.205200002	0.176899999	0.180899993	0.177499995	0.209099993	0.183699995	0.191200003	0.0867	0.164000005	0.190500006	0.177100003	0.203600004	0.190799996	0.187900007	0.1866	0.197699994	0.1796	0.185299993	0.087099999	0.162799999	0.185800001	0.178599998	0.197699994	0.194399998	0.195600003	0.184400007	0.221100003	0.199100003	0.204600006	0.089599997	0.164800003	0.182500005	0.176899999	0.190099999	0.191599995	0.187299997	0.182899997	0.206499994	0.196999997	0.187399998	0.093099996	0.165800005	0.179000005	0.171000004
2803.9	37.1	0.086900003	0.169499993	0.202099994	0.181700006	0.216100007	0.186800003	0.1928	0.188099995	0.220899999	0.195800006	0.199599996	0.0867	0.168500006	0.2042	0.186900005	0.206499994	0.204099998	0.198100001	0.201000005	0.204999998	0.189099997	0.193700001	0.087099999	0.167500004	0.200900003	0.190200001	0.197699994	0.203500003	0.205699995	0.192699999	0.239700004	0.207900003	0.216000006	0.089599997	0.169400007	0.194800004	0.181899995	0.193599999	0.202500001	0.197799996	0.189199999	0.212300003	0.202000007	0.1928	0.092699997	0.171299994	0.189999998	0.177399993
3738.5	37.1	0.086900003	0.181799993	0.220799997	0.193700001	0.224600002	0.200299993	0.208700001	0.204699993	0.231999993	0.212300003	0.212400004	0.086599998	0.179199994	0.222000003	0.202600002	0.213200003	0.218600005	0.210800007	0.2183	0.215299994	0.203099996	0.208199993	0.087200001	0.178100005	0.219899997	0.206300005	0.204699993	0.218400002	0.222399995	0.208800003	0.253899992	0.2227	0.226400003	0.089000002	0.180000007	0.213200003	0.1928	0.197699994	0.220599994	0.210700005	0.201299995	0.221300006	0.214399993	0.203700006	0.091700003	0.182600006	0.205699995	0.187999994
4673.1	37	0.086999997	0.197999999	0.241699994	0.209800005	0.220899999	0.214499995	0.226199999	0.223900005	0.242799997	0.230199993	0.229000002	0.086599998	0.193299994	0.243200004	0.221399993	0.223499998	0.2377	0.226400003	0.237399995	0.229499996	0.221200004	0.226099998	0.087099999	0.194100007	0.241300002	0.224800006	0.211999997	0.236699998	0.242300004	0.228499994	0.269600004	0.242400005	0.243900001	0.088799998	0.194700003	0.235599995	0.209800005	0.199599996	0.240500003	0.226699993	0.216900006	0.232500002	0.231199995	0.218899995	0.092699997	0.198100001	0.223700002	0.201700002
5607.7	37	0.086900003	0.217999995	0.263799995	0.229900002	0.219600007	0.2333	0.246900007	0.245800003	0.257999986	0.251300007	0.248899996	0.086599998	0.210199997	0.2667	0.242799997	0.230399996	0.25850001	0.247099996	0.261099994	0.245800003	0.242899999	0.246800005	0.086999997	0.214100003	0.264999986	0.247299999	0.218899995	0.25819999	0.26699999	0.250999987	0.290899992	0.266200006	0.269300014	0.088799998	0.2139	0.25819999	0.230599999	0.202700004	0.261599988	0.248699993	0.237100005	0.249899998	0.252200007	0.240099996	0.092600003	0.217500001	0.246999994	0.220400006
6542.4	36.9	0.086900003	0.243799999	0.289200008	0.254900008	0.220400006	0.255400002	0.269699991	0.271699995	0.279199988	0.274300009	0.272799999	0.086900003	0.231700003	0.293099999	0.269300014	0.238000005	0.283499986	0.274300009	0.285600007	0.268000007	0.26699999	0.268400013	0.087200001	0.238900006	0.291900009	0.273799986	0.226500005	0.283399999	0.292299986	0.27700001	0.316700011	0.291399986	0.300599992	0.088799998	0.238399997	0.2861	0.257099986	0.205899999	0.287900001	0.2764	0.260199994	0.272700012	0.274899989	0.267699987	0.091700003	0.241500005	0.273999989	0.244299993
7477	37.1	0.086900003	0.273699999	0.316900015	0.28459999	0.223499998	0.281899989	0.295599997	0.300599992	0.304800004	0.303600013	0.300500005	0.086599998	0.256300002	0.323199987	0.299899995	0.246099994	0.310900003	0.306400001	0.315200001	0.295899987	0.296400011	0.298700005	0.087099999	0.266499996	0.323700011	0.306600004	0.235100001	0.31279999	0.321799994	0.307900012	0.346599996	0.322899997	0.337000012	0.088799998	0.266900003	0.317099988	0.286500007	0.208399996	0.316000015	0.310499996	0.287	0.302100003	0.304500014	0.297199994	0.092100002	0.268400013	0.305900007	0.274500012
8411.6	37.2	0.086900003	0.302399993	0.346199989	0.317099988	0.228200004	0.31189999	0.326200008	0.332800001	0.334300011	0.335000008	0.331699997	0.086599998	0.282000005	0.356599987	0.333000004	0.254900008	0.342999995	0.339599997	0.345499992	0.326700002	0.326400012	0.331400007	0.087200001	0.293799996	0.357899994	0.341199994	0.242899999	0.343899995	0.353199989	0.338800013	0.377400011	0.354699999	0.372399986	0.088100001	0.295899987	0.350600004	0.317600012	0.2104	0.347600013	0.346100003	0.316500008	0.333299994	0.333299994	0.327300012	0.089400001	0.299299985	0.340000004	0.305400014
9346.3	37.2	0.086900003	0.330900013	0.373400003	0.349799991	0.233500004	0.340900004	0.354200006	0.364100009	0.365200013	0.363999993	0.361299992	0.086599998	0.307700008	0.390799999	0.36649999	0.265399992	0.37560001	0.373800009	0.379999995	0.360799998	0.358399987	0.3653	0.086999997	0.321099997	0.389899999	0.376700014	0.251599997	0.377999991	0.387699991	0.369500011	0.409799993	0.387600005	0.404300004	0.088699996	0.324600011	0.384200007	0.3477	0.211700007	0.381799996	0.379000008	0.3477	0.367599994	0.36500001	0.359299988	0.092100002	0.327899992	0.372999996	0.335700005
10280.9	37.2	0.086900003	0.362300009	0.398200005	0.38350001	0.238900006	0.368800014	0.381599993	0.393900007	0.39410001	0.390899986	0.386200011	0.0867	0.330799997	0.421999991	0.398000002	0.277399987	0.407000005	0.403200001	0.411599994	0.393900007	0.389099985	0.395500004	0.087200001	0.3495	0.421999991	0.411799997	0.262899995	0.411500007	0.42050001	0.396800011	0.438899994	0.417400002	0.43779999	0.088799998	0.354200006	0.417699993	0.377400011	0.214499995	0.415199995	0.409999996	0.375800014	0.400599986	0.394800007	0.389200002	0.092200004	0.358700007	0.406300008	0.36500001
11215.5	37	0.086900003	0.385500014	0.425099999	0.414499998	0.245299995	0.397000015	0.406199992	0.423900008	0.423799992	0.41839999	0.4111	0.0867	0.349000007	0.452499986	0.427700013	0.290100008	0.437999994	0.434199989	0.443100005	0.425700009	0.419099987	0.426899999	0.087099999	0.370700002	0.450100005	0.442099988	0.274199992	0.442200005	0.450599998	0.424199998	0.466600001	0.445300013	0.462500006	0.0889	0.376199991	0.447600007	0.403899997	0.217800006	0.445800006	0.439900011	0.4023	0.433699995	0.423999995	0.415399998	0.092399999	0.385399997	0.435799986	0.391499996
12150.1	37.1	0.086999997	0.406199992	0.444499999	0.43689999	0.25060001	0.418500006	0.429199994	0.447600007	0.449000001	0.43720001	0.432000011	0.086599998	0.363000005	0.477100015	0.452199996	0.303000003	0.465499997	0.460700005	0.473199993	0.455300003	0.444200009	0.449900001	0.087099999	0.389299989	0.471899986	0.465799987	0.285400003	0.467299998	0.475600004	0.444700003	0.488700002	0.469099998	0.482300013	0.0889	0.396299988	0.471599996	0.424100012	0.221799999	0.470400006	0.460099995	0.425099999	0.458400011	0.44749999	0.433400005	0.089699998	0.408600003	0.458999991	0.41139999
13084.7	37.1	0.086900003	0.425700009	0.462399989	0.459199995	0.258599997	0.436800003	0.445300013	0.468899995	0.472900003	0.457599998	0.44690001	0.0867	0.376800001	0.498100013	0.473800004	0.319999993	0.488299996	0.483700007	0.500400007	0.481599987	0.467299998	0.475400001	0.087099999	0.404399991	0.492799997	0.487800002	0.301200002	0.488999993	0.495799989	0.464399993	0.508400023	0.492000014	0.503400028	0.089100003	0.412800014	0.491299987	0.446399987	0.226099998	0.493400007	0.481999993	0.442000002	0.48179999	0.468800008	0.459899992	0.092299998	0.42930001	0.479799986	0.430599988
14019.4	37.2	0.086999997	0.451099992	0.479699999	0.476900011	0.265700012	0.450899988	0.459600002	0.487300009	0.49149999	0.472299993	0.458999991	0.0867	0.391200006	0.518700004	0.493600011	0.335900009	0.506900012	0.500800014	0.522800028	0.50029999	0.483799994	0.49059999	0.087300003	0.42019999	0.512199998	0.509899974	0.316100001	0.507700026	0.515600026	0.480399996	0.524299979	0.509000003	0.516600013	0.088799998	0.430200011	0.512300014	0.468600005	0.232199997	0.514299989	0.497000009	0.459199995	0.498600006	0.484600008	0.470499992	0.091799997	0.449699998	0.499799997	0.448900014
14954	37	0.086999997	0.471399993	0.496699989	0.495900005	0.274300009	0.467700005	0.474599987	0.507499993	0.510900021	0.488999993	0.472000003	0.0867	0.405099988	0.538999975	0.513700008	0.356700003	0.526600003	0.520799994	0.542999983	0.519500017	0.50150001	0.511900008	0.087200001	0.434599996	0.530700028	0.529600024	0.332199991	0.527400017	0.535000026	0.50029999	0.541700006	0.530200005	0.536000013	0.089100003	0.445199996	0.530799985	0.491400003	0.238900006	0.534799993	0.518599987	0.475300014	0.51789999	0.504000008	0.484200001	0.090700001	0.468199998	0.518599987	0.468199998
15888.6	37	0.086999997	0.49090001	0.516099989	0.517700016	0.286300004	0.486299992	0.489300013	0.532700002	0.532800019	0.509899974	0.485599995	0.086800002	0.418900013	0.558799982	0.535099983	0.383599997	0.548600018	0.542999983	0.563799977	0.544399977	0.524299979	0.535600007	0.087099999	0.44749999	0.550700009	0.550899982	0.354999989	0.550000012	0.553499997	0.524200022	0.560299993	0.553200006	0.562099993	0.088799998	0.460599989	0.549899995	0.51700002	0.247899994	0.556400001	0.542999983	0.492700011	0.540400028	0.527800024	0.51730001	0.0911	0.487100005	0.537500024	0.487899989
16823.2	36.9	0.087099999	0.514400005	0.533200026	0.535099983	0.297500014	0.502799988	0.500999987	0.551299989	0.550400019	0.52759999	0.495700002	0.0867	0.434199989	0.577400029	0.55339998	0.406199992	0.566100001	0.559400022	0.585399985	0.560500026	0.541000009	0.549799979	0.087300003	0.46450001	0.569000006	0.571099997	0.376899987	0.568099976	0.568899989	0.543200016	0.577600002	0.572899997	0.578000009	0.088799998	0.478199989	0.567600012	0.540199995	0.256500006	0.575699985	0.561399996	0.50849998	0.556999981	0.545700014	0.529900014	0.092699997	0.506600022	0.556299984	0.506799996
17757.8	37.2	0.087099999	0.530399978	0.55309999	0.553200006	0.316199988	0.520600021	0.514900029	0.572300017	0.5704	0.545700014	0.5079	0.0867	0.447899997	0.593800008	0.572000027	0.434399992	0.587599993	0.577899992	0.605799973	0.581200004	0.560800016	0.568400025	0.087099999	0.477800012	0.584399998	0.58890003	0.401199996	0.586399972	0.585900009	0.563600004	0.595099986	0.592000008	0.600700021	0.0889	0.492900014	0.584299982	0.560199976	0.26730001	0.593699992	0.580900013	0.523299992	0.573599994	0.56309998	0.545300007	0.091600001	0.523299992	0.569800019	0.527499974
18692.5	37	0.087099999	0.551400006	0.569199979	0.572600007	0.333400011	0.537400007	0.525099993	0.592100024	0.587899983	0.561500013	0.518000007	0.086800002	0.466199994	0.610599995	0.591300011	0.460399985	0.60650003	0.593500018	0.629499972	0.599399984	0.578100026	0.586799979	0.087300003	0.497700006	0.602199972	0.610800028	0.42719999	0.605799973	0.602400005	0.583599985	0.612500012	0.612200022	0.61680001	0.088699996	0.514500022	0.601899981	0.584100008	0.279399991	0.613399982	0.596300006	0.537999988	0.591099977	0.583299994	0.561100006	0.092500001	0.544099987	0.588500023	0.550400019
19627.1	37	0.087200001	0.570299983	0.587700009	0.592400014	0.352600008	0.55400002	0.53670001	0.610899985	0.603399992	0.578299999	0.527800024	0.086800002	0.483500004	0.628300011	0.609600008	0.488099992	0.62379998	0.608900011	0.650099993	0.616699994	0.593999982	0.5995	0.087300003	0.518899977	0.619499981	0.631099999	0.457700014	0.624000013	0.616599977	0.603399992	0.629299998	0.631500006	0.629199982	0.089100003	0.538200021	0.6171	0.606000006	0.292800009	0.631500006	0.60860002	0.552299976	0.608500004	0.601899981	0.576099992	0.092600003	0.563499987	0.605499983	0.572000027
20561.7	37	0.087200001	0.583800018	0.603100002	0.611599982	0.376399994	0.573700011	0.551299989	0.632499993	0.620999992	0.59859997	0.543799996	0.086800002	0.495599985	0.641900003	0.627300024	0.521399975	0.644599974	0.629700005	0.668299973	0.632300019	0.614099979	0.616400003	0.087200001	0.530900002	0.633000016	0.645600021	0.483700007	0.639699996	0.630699992	0.623399973	0.64230001	0.65079999	0.651199996	0.088799998	0.552399993	0.626999974	0.623199999	0.309300005	0.651000023	0.627499998	0.567900002	0.622399986	0.619199991	0.591799974	0.092299998	0.578800023	0.620899975	0.59009999
21496.4	37.2	0.087200001	0.598200023	0.616400003	0.630200028	0.401199996	0.592400014	0.562699974	0.652800024	0.639100015	0.620100021	0.560699999	0.086800002	0.508300006	0.657599986	0.645200014	0.551999986	0.664399981	0.649200022	0.685699999	0.650600016	0.635500014	0.632600009	0.087200001	0.543200016	0.644599974	0.66170001	0.514800012	0.655900002	0.644200027	0.645399988	0.661199987	0.671500027	0.665499985	0.0889	0.567200005	0.644200027	0.640900016	0.327499986	0.669499993	0.644500017	0.583100021	0.638000011	0.638100028	0.606100023	0.092200004	0.595000029	0.638100028	0.610800028
22431	37.1	0.087200001	0.614700019	0.631399989	0.649699986	0.432799995	0.613099992	0.576399982	0.673300028	0.656499982	0.642700016	0.590300024	0.086900003	0.522099972	0.673699975	0.661800027	0.575600028	0.684199989	0.668799996	0.703700006	0.667100012	0.655200005	0.65200001	0.087300003	0.558200002	0.657400012	0.678900003	0.541000009	0.673500001	0.661800027	0.665799975	0.680400014	0.689700007	0.681800008	0.0889	0.582899988	0.653900027	0.659799993	0.350199997	0.690400004	0.660099983	0.600000024	0.653599977	0.657299995	0.619599998	0.091899998	0.610800028	0.650200009	0.629299998
23365.6	37.1	0.087300003	0.628700018	0.643999994	0.667299986	0.46329999	0.629100025	0.585699975	0.688399971	0.669399977	0.660000026	0.610800028	0.086800002	0.53609997	0.690599978	0.677600026	0.590699971	0.700100005	0.683799982	0.720000029	0.680899978	0.66960001	0.668600023	0.087399997	0.575399995	0.673300028	0.695900023	0.557200015	0.688300014	0.675599992	0.685500026	0.69749999	0.705200016	0.697000027	0.088399999	0.600899994	0.667599976	0.676400006	0.371899992	0.706200004	0.673300028	0.613900006	0.667999983	0.673200011	0.634199977	0.091600001	0.627200007	0.663200021	0.648299992
24300.2	37.2	0.087200001	0.64230001	0.657400012	0.684400022	0.488999993	0.646000028	0.597000003	0.70539999	0.680700004	0.677699983	0.628899992	0.086800002	0.550599992	0.703999996	0.691500008	0.606899977	0.715699971	0.69690001	0.734899998	0.693000019	0.684499979	0.684400022	0.087200001	0.592199981	0.683099985	0.707499981	0.5704	0.699800014	0.686500013	0.703999996	0.711600006	0.721300006	0.710200012	0.0889	0.617600024	0.6778	0.691799998	0.395399988	0.72240001	0.683600008	0.62650001	0.681800008	0.688600004	0.640500009	0.091600001	0.642700016	0.671299994	0.663999975
25234.9	37.1	0.088799998	0.656599998	0.671400011	0.702300012	0.515600026	0.665600002	0.610700011	0.723399997	0.694800019	0.700800002	0.648199975	0.086800002	0.561699986	0.720700026	0.706900001	0.621800005	0.731899977	0.71359998	0.74940002	0.708899975	0.702400029	0.69569999	0.087300003	0.603200018	0.693099976	0.722500026	0.58920002	0.71509999	0.699999988	0.723800004	0.727400005	0.737399995	0.719699979	0.088799998	0.629000008	0.688300014	0.70630002	0.424100012	0.742900014	0.697000027	0.643599987	0.696200013	0.70630002	0.65079999	0.092299998	0.655799985	0.681900024	0.682600021
26169.5	36.9	0.087300003	0.67110002	0.685199976	0.719500005	0.535399973	0.684599996	0.62470001	0.740100026	0.707899988	0.719900012	0.67110002	0.086900003	0.572899997	0.729399979	0.720399976	0.634800017	0.75029999	0.731100023	0.763199985	0.725199997	0.721000016	0.706499994	0.087399997	0.614799976	0.704100013	0.736699998	0.599600017	0.730099976	0.699500024	0.74150002	0.741699994	0.752600014	0.726599991	0.0889	0.641900003	0.703499973	0.721400023	0.452399999	0.763599992	0.71329999	0.660399973	0.709999979	0.721700013	0.661499977	0.091200002	0.668500006	0.690900028	0.699899971
27104.1	37.3	0.087300003	0.683700025	0.695800006	0.735000014	0.550899982	0.698499978	0.63380003	0.754800022	0.718500018	0.729799986	0.682900012	0.086900003	0.58890003	0.739899993	0.733799994	0.647700012	0.761900008	0.745400012	0.776799977	0.737800002	0.734099984	0.719299972	0.087200001	0.634899974	0.717000008	0.751900017	0.611800015	0.742399991	0.70599997	0.758099973	0.754700005	0.767499983	0.738499999	0.089000002	0.66140002	0.711199999	0.736699998	0.479099989	0.778800011	0.725000024	0.674399972	0.722599983	0.736599982	0.679099977	0.089699998	0.684400022	0.701200008	0.717400014
28038.7	37.2	0.087300003	0.695200026	0.709200025	0.749800026	0.56400001	0.716400027	0.646099985	0.769500017	0.731299996	0.750100017	0.697300017	0.086900003	0.601899981	0.748600006	0.749000013	0.658200026	0.776000023	0.757499993	0.788800001	0.751399994	0.749199986	0.730099976	0.087300003	0.654999971	0.728900015	0.761300027	0.626800001	0.755900025	0.714699984	0.772700012	0.76639998	0.780900002	0.749100029	0.089000002	0.676100016	0.72390002	0.748700023	0.4991	0.795799971	0.734799981	0.690599978	0.734600008	0.75	0.694999993	0.091600001	0.697399974	0.709800005	0.731100023
28973.4	37.2	0.087300003	0.705600023	0.718100011	0.763999999	0.570599973	0.729300022	0.655900002	0.782599986	0.7403	0.75849998	0.709100008	0.086800002	0.61680001	0.756699979	0.759899974	0.666599989	0.785399973	0.763000011	0.800400019	0.760399997	0.759899974	0.745599985	0.087200001	0.675899982	0.737299979	0.773599982	0.634299994	0.764999986	0.727999985	0.785099983	0.7773	0.793099999	0.764199972	0.0889	0.691299975	0.730400026	0.760500014	0.512399971	0.809899986	0.743700027	0.702099979	0.744300008	0.761200011	0.710799992	0.092500001	0.712100029	0.715399981	0.74150002
29908	37	0.087300003	0.717199981	0.720600009	0.777499974	0.583599985	0.743700027	0.664900005	0.796000004	0.752200007	0.775099993	0.717499971	0.086900003	0.629800022	0.765900016	0.772499979	0.676299989	0.796700001	0.7755	0.812300026	0.773599982	0.772800028	0.758700013	0.087200001	0.692499995	0.745999992	0.782199979	0.640600026	0.774200022	0.738499999	0.797699988	0.788200021	0.804799974	0.771799982	0.089000002	0.705500007	0.743799984	0.774399996	0.52579999	0.823899984	0.754999995	0.716000021	0.757399976	0.773299992	0.721899986	0.0902	0.722899973	0.72390002	0.755800009
30842.6	37.1	0.087300003	0.729099989	0.731100023	0.793200016	0.599600017	0.760399997	0.674199998	0.809800029	0.765900016	0.789600015	0.725199997	0.086800002	0.648599982	0.773899972	0.78490001	0.685599983	0.806699991	0.791800022	0.823000014	0.786199987	0.782899976	0.773299992	0.087300003	0.711300015	0.760100007	0.795799971	0.6505	0.789099991	0.74879998	0.81220001	0.801500022	0.817099988	0.784799993	0.0889	0.721599996	0.748099983	0.786599994	0.541199982	0.838999987	0.763300002	0.730599999	0.768400013	0.787199974	0.726100028	0.091399997	0.735700011	0.735199988	0.769800007
31777.2	37	0.087300003	0.739799976	0.737999976	0.804499984	0.609300017	0.774500012	0.677999973	0.822600007	0.779299974	0.80309999	0.73210001	0.086900003	0.65990001	0.785700023	0.797699988	0.695800006	0.817799985	0.809300005	0.834100008	0.800199986	0.796500027	0.783599973	0.087300003	0.725399971	0.769500017	0.805700004	0.65990001	0.797599971	0.751900017	0.823499978	0.812900007	0.828100026	0.792299986	0.0889	0.735599995	0.762199998	0.800000012	0.55430001	0.851300001	0.773899972	0.747799993	0.781199992	0.799000025	0.728699982	0.090400003	0.749199986	0.739099979	0.780499995
32711.9	37.2	0.087399997	0.748899996	0.737900019	0.815199971	0.621699989	0.792400002	0.683899999	0.835799992	0.795000017	0.815299988	0.752099991	0.086900003	0.667999983	0.793200016	0.81129998	0.70569998	0.83039999	0.824100018	0.844099998	0.815500021	0.811100006	0.792500019	0.087399997	0.735400021	0.775399983	0.814800024	0.670700014	0.809599996	0.757099986	0.835300028	0.824199975	0.838	0.80309999	0.089000002	0.742900014	0.770900011	0.809400022	0.567200005	0.865999997	0.782400012	0.764400005	0.790799975	0.810400009	0.737699986	0.090700001	0.756500006	0.747500002	0.795000017
33646.5	37.2	0.087300003	0.761399984	0.743700027	0.827099979	0.627399981	0.80309999	0.676999986	0.846899986	0.802399993	0.823099971	0.76730001	0.086800002	0.685800016	0.802399993	0.82099998	0.712300003	0.838	0.835399985	0.852699995	0.823800027	0.818000019	0.801400006	0.087200001	0.752900004	0.784300029	0.825500011	0.677699983	0.816699982	0.76880002	0.845000029	0.836000025	0.848399997	0.817099988	0.088699996	0.75940001	0.778299987	0.82160002	0.574000001	0.876100004	0.790700018	0.773899972	0.801800013	0.819800019	0.748199999	0.091700003	0.768700004	0.755200028	0.804099977
34581.1	37.2	0.087399997	0.770399988	0.747699976	0.836600006	0.643700004	0.818499982	0.675899982	0.858500004	0.815699995	0.843100011	0.782500029	0.086900003	0.694299996	0.811500013	0.832599998	0.721400023	0.847299993	0.841300011	0.861400008	0.835399985	0.829900026	0.810199976	0.087300003	0.763999999	0.796800017	0.833400011	0.686600029	0.828599989	0.7755	0.855799973	0.844299972	0.857800007	0.823499978	0.089000002	0.76849997	0.789499998	0.83069998	0.584999979	0.888100028	0.797299981	0.788800001	0.811600029	0.830900013	0.754999995	0.089900002	0.778800011	0.761200011	0.816100001
35515.7	37.2	0.087300003	0.783200026	0.751600027	0.848800004	0.650200009	0.832499981	0.672800004	0.869799972	0.830200016	0.860899985	0.791700006	0.087399997	0.706799984	0.818799973	0.842599988	0.730300009	0.856299996	0.847000003	0.870100021	0.84799999	0.838999987	0.818199992	0.087300003	0.774999976	0.805899978	0.844500005	0.695100009	0.837700009	0.783599973	0.866400003	0.855799973	0.8671	0.830600023	0.0889	0.779799998	0.80400002	0.842199981	0.596800029	0.899200022	0.805599988	0.802900016	0.822099984	0.841199994	0.766099989	0.089100003	0.789600015	0.770399988	0.825900018
36450.4	37.1	0.087300003	0.790799975	0.754899979	0.856000006	0.654500008	0.842100024	0.684000015	0.879800022	0.839600027	0.872300029	0.80250001	0.086900003	0.719799995	0.824999988	0.851499975	0.738099992	0.863200009	0.853200018	0.878300011	0.85619998	0.847100019	0.828100026	0.087300003	0.788800001	0.810599983	0.851100028	0.697399974	0.844299972	0.790300012	0.874100029	0.863600016	0.874899983	0.837899983	0.088699996	0.791499972	0.809099972	0.848699987	0.603299975	0.907599986	0.81129998	0.809000015	0.828700006	0.848800004	0.774699986	0.090099998	0.802200019	0.771499991	0.829999983
37385	37	0.087399997	0.798600018	0.752499998	0.862100005	0.669799984	0.853299975	0.739099979	0.888700008	0.855499983	0.883000016	0.817200005	0.087300003	0.725600004	0.832899988	0.860400021	0.744499981	0.873300016	0.856299996	0.886200011	0.870000005	0.859300017	0.834999979	0.087300003	0.796199977	0.816200018	0.856700003	0.702099979	0.853200018	0.792200029	0.883300006	0.870400012	0.882799983	0.840699971	0.089199997	0.798200011	0.815699995	0.857900023	0.613900006	0.918099999	0.820200026	0.824500024	0.837300003	0.8574	0.780200005	0.092299998	0.810699999	0.776799977	0.840900004
38319.6	37.2	0.0889	0.810899973	0.753400028	0.872799993	0.671500027	0.86589998	0.760999978	0.90079999	0.863499999	0.894599974	0.828499973	0.087200001	0.746699989	0.843299985	0.869599998	0.752799988	0.879800022	0.868099988	0.893000007	0.875100017	0.865100026	0.846700013	0.087499999	0.812900007	0.828599989	0.867900014	0.710900009	0.863099992	0.799399972	0.892499983	0.879700005	0.89200002	0.853200018	0.089199997	0.816399992	0.830500007	0.867500007	0.622600019	0.927600026	0.825500011	0.831099987	0.844799995	0.866299987	0.791499972	0.090599999	0.826900005	0.786499977	0.849600017
39254.2	37.2	0.087300003	0.815400004	0.745500028	0.882099986	0.679499984	0.878499985	0.746399999	0.91170001	0.877600014	0.904699981	0.842700005	0.086999997	0.752399981	0.850600004	0.881099999	0.763599992	0.889500022	0.870199978	0.901000023	0.887899995	0.877699971	0.856000006	0.087300003	0.820599973	0.839299977	0.876699984	0.717899978	0.871599972	0.802399993	0.90140003	0.886699975	0.899200022	0.856899977	0.089100003	0.821699977	0.834299982	0.877200007	0.63499999	0.937300026	0.831099987	0.846300006	0.854399979	0.87470001	0.795599997	0.091700003	0.834599972	0.794200003	0.861000001
40189.8	36.8	0.088399999	0.825500011	0.739799976	0.888700008	0.683000028	0.885100007	0.774800003	0.919200003	0.882099986	0.912699997	0.850300014	0.087399997	0.763899982	0.856000006	0.887199998	0.76849997	0.896099985	0.870700002	0.907100022	0.891499996	0.884000003	0.862699986	0.087300003	0.831700027	0.83829999	0.883000016	0.720799983	0.877399981	0.805499971	0.909200013	0.894299984	0.906899989	0.86559999	0.089299999	0.833000004	0.845399976	0.8847	0.637000024	0.944999993	0.834100008	0.851100028	0.860300004	0.881500006	0.804799974	0.093199998	0.845000029	0.797200024	0.862200022
41124.4	36.9	0.087200001	0.838100016	0.733900011	0.897199988	0.697799981	0.895299971	0.798300028	0.92809999	0.89289999	0.921999991	0.861800015	0.087200001	0.774900019	0.862299979	0.896200001	0.7773	0.904299974	0.87559998	0.914499998	0.902499974	0.89349997	0.872900009	0.087499999	0.841600001	0.84829998	0.89319998	0.729499996	0.886799991	0.808600008	0.917800009	0.903199971	0.913299978	0.870999992	0.089400001	0.842700005	0.849900007	0.892700016	0.649900019	0.953999996	0.839299977	0.865100026	0.867200017	0.890100002	0.810800016	0.092799999	0.85710001	0.808700025	0.871500015
42059	37.2	0.087200001	0.846400023	0.728600025	0.906300008	0.700200021	0.904999971	0.805100024	0.93720001	0.9005	0.932500005	0.874000013	0.086999997	0.785099983	0.871699989	0.903800011	0.783800006	0.911599994	0.875500023	0.920700014	0.908100009	0.902999997	0.880800009	0.087399997	0.849300027	0.854499996	0.900300026	0.736800015	0.895600021	0.813499987	0.925700009	0.908500016	0.920599997	0.879499972	0.089299999	0.850700021	0.856000006	0.900600016	0.658299983	0.962599993	0.843200028	0.874300003	0.874000013	0.896899998	0.812699974	0.089100003	0.865400016	0.815800011	0.879299998
42993.7	37.2	0.087200001	0.858399987	0.726300001	0.912899971	0.710500002	0.910399973	0.795400023	0.945100009	0.907800019	0.940299988	0.889400005	0.087099999	0.791800022	0.87620002	0.912400007	0.790600002	0.918600023	0.87559998	0.926900029	0.915799975	0.908699989	0.889800012	0.087300003	0.857599974	0.856899977	0.905900002	0.741400003	0.899900019	0.815400004	0.933499992	0.916800022	0.925899982	0.885599971	0.089199997	0.856700003	0.858299971	0.907400012	0.664600015	0.968800008	0.846300006	0.8829	0.879000008	0.903199971	0.819500029	0.091200002	0.871900022	0.820900023	0.884299994
43928.3	37	0.087300003	0.859200001	0.724900007	0.923900008	0.710699975	0.916899979	0.788399994	0.952199996	0.914300025	0.950200021	0.899200022	0.086800002	0.798600018	0.879899979	0.917599976	0.79519999	0.925700009	0.875999987	0.932500005	0.921299994	0.916899979	0.895699978	0.087399997	0.864600003	0.859499991	0.908599973	0.742999971	0.904799998	0.816900015	0.939700007	0.922699988	0.931900024	0.891099989	0.090300001	0.863799989	0.869400024	0.915099978	0.676800013	0.978399992	0.851000011	0.894999981	0.886099994	0.908699989	0.830299973	0.092699997	0.882799983	0.82099998	0.888000011
44862.9	37	0.087300003	0.876100004	0.708199978	0.933200002	0.720300019	0.924600005	0.796400011	0.960699975	0.921999991	0.958999991	0.913200021	0.086800002	0.812099993	0.887700021	0.925700009	0.802100003	0.932299972	0.883000016	0.93870002	0.927299976	0.925199986	0.90200001	0.087200001	0.874599993	0.868499994	0.916599989	0.75029999	0.911599994	0.820299983	0.947600007	0.927100003	0.937399983	0.896200001	0.090300001	0.87529999	0.868799984	0.92110002	0.685800016	0.985400021	0.853999972	0.9023	0.893400013	0.916199982	0.841799974	0.092900001	0.892199993	0.832599998	0.897300005
45797.5	37	0.087300003	0.877699971	0.6972	0.938199997	0.728900015	0.929099977	0.79400003	0.967400014	0.926400006	0.967899978	0.923799992	0.086800002	0.818700016	0.890699983	0.930299997	0.806999981	0.93629998	0.883099973	0.944100022	0.931599975	0.92869997	0.907999992	0.087300003	0.883000016	0.871500015	0.920599997	0.753000021	0.913999975	0.824000001	0.954699993	0.932900012	0.943700016	0.90259999	0.090899996	0.882600009	0.870199978	0.926299989	0.690699995	0.99180001	0.855099976	0.906899989	0.898500025	0.921199977	0.854700029	0.092399999	0.900300026	0.837700009	0.896499991
46732.1	37	0.087300003	0.882099986	0.686500013	0.949800014	0.730499983	0.937699974	0.799399972	0.974099994	0.933200002	0.977299988	0.933799982	0.086999997	0.825200021	0.896099985	0.93720001	0.814700007	0.944599986	0.889800012	0.950600028	0.937900007	0.936100006	0.91170001	0.087399997	0.887099981	0.880400002	0.928900003	0.761200011	0.922500014	0.828400016	0.962499976	0.942900002	0.950100005	0.907899976	0.091399997	0.888100028	0.881099999	0.934700012	0.701099992	0.999499977	0.857800007	0.917200029	0.904399991	0.927299976	0.862600029	0.093000002	0.907999992	0.849600017	0.904999971
47666.7	37	0.087300003	0.899100006	0.688300014	0.960600019	0.736400008	0.950100005	0.805899978	0.98299998	0.939700007	0.985899985	0.946799994	0.086900003	0.844399989	0.903500021	0.944500029	0.819199979	0.949100018	0.89410001	0.95599997	0.943400025	0.940800011	0.921700001	0.087300003	0.899900019	0.886900008	0.93809998	0.769299984	0.931999981	0.832099974	0.969500005	0.948099971	0.957099974	0.916700006	0.091799997	0.901799977	0.881500006	0.941699982	0.710099995	1.006500006	0.861000001	0.925100029	0.911199987	0.934000015	0.87650001	0.092500001	0.919099987	0.85650003	0.912699997
48601.4	37	0.087300003	0.903599977	0.692499995	0.968400002	0.744300008	0.959900022	0.812900007	0.99119997	0.94630003	0.993399978	0.957799971	0.086900003	0.855799973	0.907400012	0.953700006	0.826600015	0.957199991	0.898500025	0.961700022	0.949299991	0.948700011	0.929700017	0.087300003	0.910399973	0.889299989	0.943300009	0.776199996	0.937399983	0.833500028	0.975099981	0.952099979	0.962000012	0.926299989	0.092699997	0.912199974	0.881500006	0.948300004	0.721099973	1.011899948	0.863300025	0.933399975	0.917299986	0.939700007	0.88349998	0.0933	0.929799974	0.86589998	0.922500014
49536	37	0.087300003	0.906099975	0.675300002	0.969699979	0.75	0.968200028	0.822300017	0.996999979	0.950699985	0.999800026	0.966400027	0.087099999	0.855099976	0.909799993	0.960200012	0.83160001	0.963999987	0.90109998	0.967700005	0.9551	0.957899988	0.939999998	0.087200001	0.911499977	0.89319998	0.947399974	0.781499982	0.944100022	0.836600006	0.980099976	0.958000004	0.967100024	0.934700012	0.093999997	0.913399994	0.890399992	0.953000009	0.732200027	1.01880002	0.865400016	0.942099988	0.923500001	0.944800019	0.887300014	0.092699997	0.935100019	0.873899996	0.926199973
50470.6	37.1	0.088	0.918799996	0.675400019	0.975300014	0.757499993	0.976999998	0.827400029	1.003000021	0.956499994	1.00759995	0.975600004	0.086800002	0.867699981	0.914300025	0.965499997	0.837199986	0.969299972	0.904299974	0.972500026	0.960799992	0.962400019	0.950500011	0.087300003	0.920599997	0.898299992	0.952400029	0.786899984	0.947899997	0.839299977	0.985700011	0.963500023	0.971599996	0.943799973	0.094999999	0.922999978	0.895699978	0.959500015	0.741599977	1.025099993	0.867900014	0.948400021	0.92869997	0.950500011	0.89410001	0.090599999	0.943599999	0.881299973	0.931699991
51405.3	37	0.087300003	0.915499985	0.666199982	0.973999977	0.760500014	0.985499978	0.831799984	1.006800056	0.959900022	1.010900021	0.981299996	0.086900003	0.867299974	0.915499985	0.970799983	0.840699971	0.976599991	0.906199992	0.978100002	0.96509999	0.970200002	0.95660001	0.087399997	0.923099995	0.901899993	0.955500007	0.792400002	0.954299986	0.840900004	0.99000001	0.968200028	0.975600004	0.949299991	0.097499996	0.924600005	0.897800028	0.9648	0.753899992	1.032199979	0.870999992	0.957400024	0.934099972	0.95569998	0.897499979	0.092900001	0.952099979	0.884500027	0.933799982
52339.9	37.1	0.087300003	0.916299999	0.674000025	0.980000019	0.768100023	0.994899988	0.838199973	1.013800025	0.967400014	1.01820004	0.985400021	0.087200001	0.881699979	0.923099995	0.976999998	0.846199989	0.981999993	0.909399986	0.982900023	0.971099973	0.974900007	0.968599975	0.087300003	0.932900012	0.907599986	0.958999991	0.795300007	0.955600023	0.842299998	0.994400024	0.971800029	0.979300022	0.955299973	0.100100003	0.934800029	0.910000026	0.969900012	0.759299994	1.03760004	0.872399986	0.96359998	0.938199997	0.960099995	0.905499995	0.0898	0.963400006	0.891499996	0.936100006
53274.5	37.1	0.087399997	0.912	0.675100029	0.980499983	0.773500025	0.999800026	0.840300024	1.018700004	0.972299993	0.999300003	0.992900014	0.087099999	0.889400005	0.926699996	0.981899977	0.851999998	0.987299979	0.912699997	0.988399982	0.974399984	0.980199993	0.981700003	0.087300003	0.940100014	0.912800014	0.959999979	0.801199973	0.958299994	0.844299972	0.995899975	0.971499979	0.983099997	0.961300015	0.102799997	0.940599978	0.914200008	0.971199989	0.762799978	1.041599989	0.872399986	0.966400027	0.941200018	0.964100003	0.910700023	0.093099996	0.972500026	0.896300018	0.934199989
54209.1	37	0.087399997	0.915300012	0.680000007	0.984300017	0.779200017	1.006000042	0.842100024	1.023599982	0.978100002	1.016100049	0.99879998	0.086999997	0.899399996	0.931800008	0.987200022	0.854900002	0.99150002	0.913299978	0.992600024	0.978299975	0.983500004	0.986199975	0.087300003	0.947600007	0.917500019	0.963	0.805999994	0.960600019	0.845499992	0.998300016	0.975300014	0.986299992	0.966099977	0.106600001	0.953999996	0.92019999	0.975899994	0.765399992	1.047399998	0.874000013	0.97359997	0.945599973	0.968800008	0.916100025	0.093000002	0.978100002	0.899500012	0.934199989
55143.8	37.1	0.087399997	0.922599971	0.684899986	0.988399982	0.785399973	1.012500048	0.845700026	1.026600003	0.984399974	1.027099967	1.001899958	0.086999997	0.910600007	0.933000028	0.992699981	0.860099971	0.999100029	0.915799975	0.998300016	0.98299998	0.989300013	0.991900027	0.087300003	0.960300028	0.919700027	0.966700017	0.810800016	0.963999987	0.847100019	0.999000013	0.978299975	0.989400029	0.971199989	0.111599997	0.97420001	0.918099999	0.976999998	0.770500004	1.052800059	0.875899971	0.978699982	0.948199987	0.971099973	0.919099987	0.092699997	0.990800023	0.90200001	0.931400001
56078.4	37.1	0.088600002	0.926500022	0.687300026	0.982500017	0.787800014	1.018900037	0.848699987	1.029299974	0.989700019	1.027999997	1.011199951	0.086900003	0.912	0.93599999	0.998700023	0.865700006	1.004799962	0.917500019	1.00150001	0.987299979	0.994499981	0.996500015	0.087300003	0.969299972	0.923300028	0.969900012	0.815199971	0.964999974	0.848999977	1.00150001	0.981599987	0.992999971	0.977199972	0.117299996	0.979399979	0.927200019	0.977400005	0.778500021	1.057000041	0.876699984	0.983900011	0.951300025	0.97420001	0.922100008	0.092900001	0.993600011	0.906000018	0.928600013
57013	37.2	0.087300003	0.916100025	0.687600017	0.962000012	0.790700018	1.020799994	0.850099981	1.035099983	0.994300008	1.029600024	1.019799948	0.086900003	0.913900018	0.940299988	1.003900051	0.869099975	1.01030004	0.91869998	1.004400015	0.99119997	0.99940002	1.006299973	0.087300003	0.973999977	0.930299997	0.973699987	0.8204	0.965399981	0.849600017	1.004199982	0.98269999	0.996699989	0.983699977	0.123999998	0.982500017	0.92900002	0.978299975	0.783100009	1.06309998	0.879199982	0.989300013	0.954699993	0.977100015	0.931400001	0.093099996	0.994199991	0.91079998	0.925199986
57947.6	37.2	0.087300003	0.92809999	0.707000017	0.958700001	0.798600018	1.022099972	0.854399979	1.039700031	0.997600019	1.034800053	1.032899976	0.086900003	0.925300002	0.94569999	1.0079	0.872399986	1.012699962	0.91869998	1.007099986	0.993799984	1.001299977	1.015200019	0.087300003	0.986599982	0.930999994	0.977100015	0.822600007	0.96329999	0.850000024	1.006999969	0.985499978	1.000200033	0.989199996	0.131899998	0.988200009	0.933600008	0.979200006	0.785000026	1.067000031	0.879199982	0.992200017	0.956700027	0.978600025	0.937300026	0.092699997	1.005100012	0.916400015	0.928600013
58882.2	37	0.087399997	0.932099998	0.705500007	0.941999972	0.800899982	1.028699994	0.859300017	1.04400003	0.997200012	1.043300033	1.038200021	0.086999997	0.92809999	0.950100005	1.014199972	0.877099991	1.016499996	0.921899974	1.011700034	0.999100029	1.00759995	1.019099951	0.087399997	0.986500025	0.940500021	0.983900011	0.831799984	0.971499979	0.852199972	1.012899995	0.992200017	1.004500031	0.992699981	0.143099993	0.991100013	0.940100014	0.985700011	0.7949	1.071099997	0.880699992	0.997099996	0.958700001	0.980799973	0.941699982	0.092900001	1.008999944	0.922200024	0.943799973
59816.9	37.1	0.087300003	0.943000019	0.710799992	0.927600026	0.803200006	1.030599952	0.864000022	1.045699954	0.996900022	1.050699949	1.053200006	0.086999997	0.931500018	0.957099974	1.016100049	0.880400002	1.019199967	0.922500014	1.015400052	1.001199961	1.009699941	1.024299979	0.087399997	0.991999984	0.942300022	0.985599995	0.833700001	0.970300019	0.852299988	1.01880002	0.995800018	1.008200049	0.997200012	0.153200001	0.994799972	0.944100022	0.985599995	0.798699975	1.074900031	0.881200016	0.997300029	0.959299982	0.98089999	0.94690001	0.092699997	1.008200049	0.925599992	0.942799985
60751.5	37.1	0.087399997	0.953400016	0.731599987	0.918799996	0.809400022	1.028900027	0.868600011	1.051100016	1.001799941	1.056499958	1.047500014	0.086900003	0.934000015	0.963100016	1.019299984	0.883899987	1.021900058	0.923600018	1.018599987	1.003700018	1.011299968	1.031100035	0.087300003	0.994400024	0.9472	0.994300008	0.83890003	0.974099994	0.853699982	1.025699973	1.00030005	1.014199972	1.000499964	0.166800007	0.99849999	0.950800002	0.987200022	0.802200019	1.079699993	0.883099973	0.999000013	0.961300015	0.988600016	0.952799976	0.092500001	1.008599997	0.932200015	0.947600007
[truncated: 40 more columns]
