# Supplementary material for: Refactored genetic parts for modular assembly of the E. coli MccV type I secretion system used to screen class II microcin candidates from plant-associated bacteria
Source: BMC Biotechnol. 2026 Apr 3;26:66. doi: 10.1186/s12896-026-01148-8 (PMC13174018; doi:10.1186/s12896-026-01148-8)
Supplement: Supplementary file 4 — Supplementary Material 4 [file 12896_2026_1148_MOESM4_ESM.zip › Data S4 Self-inhibition assays/2024.12.09 Self Inhibition (MccE03, E07, X09, X10, X11) Files/12.9.2024_self-inhibition.xlsx]

## Sheet: Sheet1
Application: Tecan i-control				Tecan i-control , 1.11.1.0
Device: infinite 200Pro				Serial number: 1602000080				Serial number of connected stacker:
Firmware: V_3.40_01/15_Infinite (Dec 23 2014/12.45.11)				MAI, V_3.40_01/15_Infinite (Dec 23 2014/12.45.11)
Date:	2024-12-09
Time:	6:57:27 PM
System				DESKTOP-R891HJ3
User				DESKTOP-R891HJ3\Barrick Lab
Plate				Corning 96 Flat Bottom clear Polystyrene Cat. No.: 3635 [COR96fc UV transparent.pdfx]
Plate-ID (Stacker)
Wait (Plate)				On	Target Temperature: 37 °C
List of actions in this measurement script:
Kinetic
Absorbance
Shaking (Orbital) Duration:				840	s
Shaking (Orbital) Amplitude:				3.5	mm
Label: Label1
Kinetic Measurement
Kinetic duration				17:00:00
Interval Time				00:15:00
Mode				Absorbance
Wavelength				600	nm
Bandwidth				9	nm
Number of Flashes				35
Settle Time				6	ms
Part of Plate				A1-H11
Start Time:	12/9/2024 6:57:28 PM
Warning:	Unable to meet given kinetic interval time for cycle:
	2, 3, 4, 5, 6, 7, 8, 9, 10, 11, 12, 13, 14, 15, 16, 17, 18, 19, 20, 21, 22, 23, 24, 25, 26, 27, 28, 29
	30, 31, 32, 33, 34, 35, 36, 37, 38, 39, 40, 41, 42, 43, 44, 45, 46, 47, 48, 49, 50, 51, 52, 53, 54, 55
	56, 57, 58, 59, 60, 61, 62, 63, 64, 65, 66
Cycle Nr.	1	2	3	4	5	6	7	8	9	10	11	12	13	14	15	16	17	18	19	20	21	22	23	24	25	26	27	28	29	30	31	32	33	34	35	36	37	38	39	40	41	42	43	44	45	46	47	48	49
Time [s]	0	934.6	1869.2	2803.9	3738.5	4673.1	5607.7	6542.4	7477	8411.6	9346.3	10280.9	11215.5	12150.1	13084.7	14019.4	14954	15888.6	16823.2	17757.8	18692.5	19627.1	20561.7	21496.4	22431	23365.6	24300.2	25234.9	26169.5	27104.1	28038.7	28973.4	29908	30842.6	31777.2	32711.9	33646.5	34581.1	35515.7	36450.4	37385	38319.6	39254.2	40189.8	41124.4	42059	42993.7	43928.3	44862.9
Temp. [°C]	37	37.3	37	37.1	37.1	37	37	36.9	37.1	37.2	37.2	37.2	37	37.1	37.1	37.2	37	37	36.9	37.2	37	37	37	37.2	37.1	37.1	37.2	37.1	36.9	37.3	37.2	37.2	37	37.1	37	37.2	37.2	37.2	37.2	37.1	37	37.2	37.2	36.8	36.9	37.2	37.2	37	37
A1	0.0869	0.087	0.087	0.0869	0.0869	0.087	0.0869	0.0869	0.0869	0.0869	0.0869	0.0869	0.0869	0.087	0.0869	0.087	0.087	0.087	0.0871	0.0871	0.0871	0.0872	0.0872	0.0872	0.0872	0.0873	0.0872	0.0888	0.0873	0.0873	0.0873	0.0873	0.0873	0.0873	0.0873	0.0874	0.0873	0.0874	0.0873	0.0873	0.0874	0.0889	0.0873	0.0884	0.0872	0.0872	0.0872	0.0873	0.0873
B1	0.1771	0.158	0.1639	0.1695	0.1818	0.198	0.218	0.2438	0.2737	0.3024	0.3309	0.3623	0.3855	0.4062	0.4257	0.4511	0.4714	0.4909	0.5144	0.5304	0.5514	0.5703	0.5838	0.5982	0.6147	0.6287	0.6423	0.6566	0.6711	0.6837	0.6952	0.7056	0.7172	0.7291	0.7398	0.7489	0.7614	0.7704	0.7832	0.7908	0.7986	0.8109	0.8154	0.8255	0.8381	0.8464	0.8584	0.8592	0.8761
C1	0.2002	0.1725	0.1883	0.2021	0.2208	0.2417	0.2638	0.2892	0.3169	0.3462	0.3734	0.3982	0.4251	0.4445	0.4624	0.4797	0.4967	0.5161	0.5332	0.5531	0.5692	0.5877	0.6031	0.6164	0.6314	0.644	0.6574	0.6714	0.6852	0.6958	0.7092	0.7181	0.7206	0.7311	0.738	0.7379	0.7437	0.7477	0.7516	0.7549	0.7525	0.7534	0.7455	0.7398	0.7339	0.7286	0.7263	0.7249	0.7082
D1	0.1791	0.164	0.1756	0.1817	0.1937	0.2098	0.2299	0.2549	0.2846	0.3171	0.3498	0.3835	0.4145	0.4369	0.4592	0.4769	0.4959	0.5177	0.5351	0.5532	0.5726	0.5924	0.6116	0.6302	0.6497	0.6673	0.6844	0.7023	0.7195	0.735	0.7498	0.764	0.7775	0.7932	0.8045	0.8152	0.8271	0.8366	0.8488	0.856	0.8621	0.8728	0.8821	0.8887	0.8972	0.9063	0.9129	0.9239	0.9332
E1	0.1872	0.1904	0.2052	0.2161	0.2246	0.2209	0.2196	0.2204	0.2235	0.2282	0.2335	0.2389	0.2453	0.2506	0.2586	0.2657	0.2743	0.2863	0.2975	0.3162	0.3334	0.3526	0.3764	0.4012	0.4328	0.4633	0.489	0.5156	0.5354	0.5509	0.564	0.5706	0.5836	0.5996	0.6093	0.6217	0.6274	0.6437	0.6502	0.6545	0.6698	0.6715	0.6795	0.683	0.6978	0.7002	0.7105	0.7107	0.7203
F1	0.1763	0.1643	0.1769	0.1868	0.2003	0.2145	0.2333	0.2554	0.2819	0.3119	0.3409	0.3688	0.397	0.4185	0.4368	0.4509	0.4677	0.4863	0.5028	0.5206	0.5374	0.554	0.5737	0.5924	0.6131	0.6291	0.646	0.6656	0.6846	0.6985	0.7164	0.7293	0.7437	0.7604	0.7745	0.7924	0.8031	0.8185	0.8325	0.8421	0.8533	0.8659	0.8785	0.8851	0.8953	0.905	0.9104	0.9169	0.9246
G1	0.1939	0.1698	0.1809	0.1928	0.2087	0.2262	0.2469	0.2697	0.2956	0.3262	0.3542	0.3816	0.4062	0.4292	0.4453	0.4596	0.4746	0.4893	0.501	0.5149	0.5251	0.5367	0.5513	0.5627	0.5764	0.5857	0.597	0.6107	0.6247	0.6338	0.6461	0.6559	0.6649	0.6742	0.678	0.6839	0.677	0.6759	0.6728	0.684	0.7391	0.761	0.7464	0.7748	0.7983	0.8051	0.7954	0.7884	0.7964
H1	0.1797	0.1661	0.1775	0.1881	0.2047	0.2239	0.2458	0.2717	0.3006	0.3328	0.3641	0.3939	0.4239	0.4476	0.4689	0.4873	0.5075	0.5327	0.5513	0.5723	0.5921	0.6109	0.6325	0.6528	0.6733	0.6884	0.7054	0.7234	0.7401	0.7548	0.7695	0.7826	0.796	0.8098	0.8226	0.8358	0.8469	0.8585	0.8698	0.8798	0.8887	0.9008	0.9117	0.9192	0.9281	0.9372	0.9451	0.9522	0.9607
I1	0.1795	0.1959	0.2091	0.2209	0.232	0.2428	0.258	0.2792	0.3048	0.3343	0.3652	0.3941	0.4238	0.449	0.4729	0.4915	0.5109	0.5328	0.5504	0.5704	0.5879	0.6034	0.621	0.6391	0.6565	0.6694	0.6807	0.6948	0.7079	0.7185	0.7313	0.7403	0.7522	0.7659	0.7793	0.795	0.8024	0.8157	0.8302	0.8396	0.8555	0.8635	0.8776	0.8821	0.8929	0.9005	0.9078	0.9143	0.922
J1	0.1947	0.1738	0.1837	0.1958	0.2123	0.2302	0.2513	0.2743	0.3036	0.335	0.364	0.3909	0.4184	0.4372	0.4576	0.4723	0.489	0.5099	0.5276	0.5457	0.5615	0.5783	0.5986	0.6201	0.6427	0.66	0.6777	0.7008	0.7199	0.7298	0.7501	0.7585	0.7751	0.7896	0.8031	0.8153	0.8231	0.8431	0.8609	0.8723	0.883	0.8946	0.9047	0.9127	0.922	0.9325	0.9403	0.9502	0.959
K1	0.1869	0.1803	0.1912	0.1996	0.2124	0.229	0.2489	0.2728	0.3005	0.3317	0.3613	0.3862	0.4111	0.432	0.4469	0.459	0.472	0.4856	0.4957	0.5079	0.518	0.5278	0.5438	0.5607	0.5903	0.6108	0.6289	0.6482	0.6711	0.6829	0.6973	0.7091	0.7175	0.7252	0.7321	0.7521	0.7673	0.7825	0.7917	0.8025	0.8172	0.8285	0.8427	0.8503	0.8618	0.874	0.8894	0.8992	0.9132
A2	0.0873	0.0867	0.0867	0.0867	0.0866	0.0866	0.0866	0.0869	0.0866	0.0866	0.0866	0.0867	0.0867	0.0866	0.0867	0.0867	0.0867	0.0868	0.0867	0.0867	0.0868	0.0868	0.0868	0.0868	0.0869	0.0868	0.0868	0.0868	0.0869	0.0869	0.0869	0.0868	0.0869	0.0868	0.0869	0.0869	0.0868	0.0869	0.0874	0.0869	0.0873	0.0872	0.087	0.0874	0.0872	0.087	0.0871	0.0868	0.0868
B2	0.1823	0.1599	0.164	0.1685	0.1792	0.1933	0.2102	0.2317	0.2563	0.282	0.3077	0.3308	0.349	0.363	0.3768	0.3912	0.4051	0.4189	0.4342	0.4479	0.4662	0.4835	0.4956	0.5083	0.5221	0.5361	0.5506	0.5617	0.5729	0.5889	0.6019	0.6168	0.6298	0.6486	0.6599	0.668	0.6858	0.6943	0.7068	0.7198	0.7256	0.7467	0.7524	0.7639	0.7749	0.7851	0.7918	0.7986	0.8121
C2	0.1725	0.1782	0.1905	0.2042	0.222	0.2432	0.2667	0.2931	0.3232	0.3566	0.3908	0.422	0.4525	0.4771	0.4981	0.5187	0.539	0.5588	0.5774	0.5938	0.6106	0.6283	0.6419	0.6576	0.6737	0.6906	0.704	0.7207	0.7294	0.7399	0.7486	0.7567	0.7659	0.7739	0.7857	0.7932	0.8024	0.8115	0.8188	0.825	0.8329	0.8433	0.8506	0.856	0.8623	0.8717	0.8762	0.8799	0.8877
D2	0.1671	0.166	0.1771	0.1869	0.2026	0.2214	0.2428	0.2693	0.2999	0.333	0.3665	0.398	0.4277	0.4522	0.4738	0.4936	0.5137	0.5351	0.5534	0.572	0.5913	0.6096	0.6273	0.6452	0.6618	0.6776	0.6915	0.7069	0.7204	0.7338	0.749	0.7599	0.7725	0.7849	0.7977	0.8113	0.821	0.8326	0.8426	0.8515	0.8604	0.8696	0.8811	0.8872	0.8962	0.9038	0.9124	0.9176	0.9257
E2	0.1861	0.1875	0.2036	0.2065	0.2132	0.2235	0.2304	0.238	0.2461	0.2549	0.2654	0.2774	0.2901	0.303	0.32	0.3359	0.3567	0.3836	0.4062	0.4344	0.4604	0.4881	0.5214	0.552	0.5756	0.5907	0.6069	0.6218	0.6348	0.6477	0.6582	0.6666	0.6763	0.6856	0.6958	0.7057	0.7123	0.7214	0.7303	0.7381	0.7445	0.7528	0.7636	0.7685	0.7773	0.7838	0.7906	0.7952	0.8021
F2	0.1793	0.1823	0.1908	0.2041	0.2186	0.2377	0.2585	0.2835	0.3109	0.343	0.3756	0.407	0.438	0.4655	0.4883	0.5069	0.5266	0.5486	0.5661	0.5876	0.6065	0.6238	0.6446	0.6644	0.6842	0.7001	0.7157	0.7319	0.7503	0.7619	0.776	0.7854	0.7967	0.8067	0.8178	0.8304	0.838	0.8473	0.8563	0.8632	0.8733	0.8798	0.8895	0.8961	0.9043	0.9116	0.9186	0.9257	0.9323
G2	0.1913	0.1784	0.1879	0.1981	0.2108	0.2264	0.2471	0.2743	0.3064	0.3396	0.3738	0.4032	0.4342	0.4607	0.4837	0.5008	0.5208	0.543	0.5594	0.5779	0.5935	0.6089	0.6297	0.6492	0.6688	0.6838	0.6969	0.7136	0.7311	0.7454	0.7575	0.763	0.7755	0.7918	0.8093	0.8241	0.8354	0.8413	0.847	0.8532	0.8563	0.8681	0.8702	0.8707	0.8756	0.8755	0.8756	0.876	0.883
H2	0.1941	0.1803	0.1866	0.201	0.2183	0.2374	0.2611	0.2856	0.3152	0.3455	0.38	0.4116	0.4431	0.4732	0.5004	0.5228	0.543	0.5638	0.5854	0.6058	0.6295	0.6501	0.6683	0.6857	0.7037	0.72	0.7349	0.7494	0.7632	0.7768	0.7888	0.8004	0.8123	0.823	0.8341	0.8441	0.8527	0.8614	0.8701	0.8783	0.8862	0.893	0.901	0.9071	0.9145	0.9207	0.9269	0.9325	0.9387
I2	0.184	0.1954	0.1977	0.205	0.2153	0.2295	0.2458	0.268	0.2959	0.3267	0.3608	0.3939	0.4257	0.4553	0.4816	0.5003	0.5195	0.5444	0.5605	0.5812	0.5994	0.6167	0.6323	0.6506	0.6671	0.6809	0.693	0.7089	0.7252	0.7378	0.7514	0.7604	0.7736	0.7862	0.8002	0.8155	0.8238	0.8354	0.848	0.8562	0.87	0.8751	0.8879	0.8915	0.9025	0.9081	0.9158	0.9213	0.9273
J2	0.1951	0.1721	0.1796	0.1891	0.2031	0.2212	0.2429	0.267	0.2964	0.3264	0.3584	0.3891	0.4191	0.4442	0.4673	0.4838	0.5015	0.5243	0.541	0.5608	0.5781	0.594	0.6141	0.6355	0.6552	0.6696	0.6845	0.7024	0.721	0.7341	0.7492	0.7599	0.7728	0.7829	0.7965	0.8111	0.818	0.8299	0.839	0.8471	0.8593	0.8651	0.8777	0.884	0.8935	0.903	0.9087	0.9169	0.9252
K2	0.1837	0.1759	0.1853	0.1937	0.2082	0.2261	0.2468	0.2684	0.2987	0.3314	0.3653	0.3955	0.4269	0.4499	0.4754	0.4906	0.5119	0.5356	0.5498	0.5684	0.5868	0.5995	0.6164	0.6326	0.652	0.6686	0.6844	0.6957	0.7065	0.7193	0.7301	0.7456	0.7587	0.7733	0.7836	0.7925	0.8014	0.8102	0.8182	0.8281	0.835	0.8467	0.856	0.8627	0.8729	0.8808	0.8898	0.8957	0.902
A3	0.0876	0.0872	0.0871	0.0871	0.0872	0.0871	0.087	0.0872	0.0871	0.0872	0.087	0.0872	0.0871	0.0871	0.0871	0.0873	0.0872	0.0871	0.0873	0.0871	0.0873	0.0873	0.0872	0.0872	0.0873	0.0874	0.0872	0.0873	0.0874	0.0872	0.0873	0.0872	0.0872	0.0873	0.0873	0.0874	0.0872	0.0873	0.0873	0.0873	0.0873	0.0875	0.0873	0.0873	0.0875	0.0874	0.0873	0.0874	0.0872
B3	0.1588	0.1589	0.1628	0.1675	0.1781	0.1941	0.2141	0.2389	0.2665	0.2938	0.3211	0.3495	0.3707	0.3893	0.4044	0.4202	0.4346	0.4475	0.4645	0.4778	0.4977	0.5189	0.5309	0.5432	0.5582	0.5754	0.5922	0.6032	0.6148	0.6349	0.655	0.6759	0.6925	0.7113	0.7254	0.7354	0.7529	0.764	0.775	0.7888	0.7962	0.8129	0.8206	0.8317	0.8416	0.8493	0.8576	0.8646	0.8746
C3	0.1748	0.1743	0.1858	0.2009	0.2199	0.2413	0.265	0.2919	0.3237	0.3579	0.3899	0.422	0.4501	0.4719	0.4928	0.5122	0.5307	0.5507	0.569	0.5844	0.6022	0.6195	0.633	0.6446	0.6574	0.6733	0.6831	0.6931	0.7041	0.717	0.7289	0.7373	0.746	0.7601	0.7695	0.7754	0.7843	0.7968	0.8059	0.8106	0.8162	0.8286	0.8393	0.8383	0.8483	0.8545	0.8569	0.8595	0.8685
D3	0.1851	0.1674	0.1786	0.1902	0.2063	0.2248	0.2473	0.2738	0.3066	0.3412	0.3767	0.4118	0.4421	0.4658	0.4878	0.5099	0.5296	0.5509	0.5711	0.5889	0.6108	0.6311	0.6456	0.6617	0.6789	0.6959	0.7075	0.7225	0.7367	0.7519	0.7613	0.7736	0.7822	0.7958	0.8057	0.8148	0.8255	0.8334	0.8445	0.8511	0.8567	0.8679	0.8767	0.883	0.8932	0.9003	0.9059	0.9086	0.9166
E3	0.1802	0.189	0.1977	0.1977	0.2047	0.212	0.2189	0.2265	0.2351	0.2429	0.2516	0.2629	0.2742	0.2854	0.3012	0.3161	0.3322	0.355	0.3769	0.4012	0.4272	0.4577	0.4837	0.5148	0.541	0.5572	0.5704	0.5892	0.5996	0.6118	0.6268	0.6343	0.6406	0.6505	0.6599	0.6707	0.6777	0.6866	0.6951	0.6974	0.7021	0.7109	0.7179	0.7208	0.7295	0.7368	0.7414	0.743	0.7503
F3	0.1788	0.1898	0.1944	0.2035	0.2184	0.2367	0.2582	0.2834	0.3128	0.3439	0.378	0.4115	0.4422	0.4673	0.489	0.5077	0.5274	0.55	0.5681	0.5864	0.6058	0.624	0.6397	0.6559	0.6735	0.6883	0.6998	0.7151	0.7301	0.7424	0.7559	0.765	0.7742	0.7891	0.7976	0.8096	0.8167	0.8286	0.8377	0.8443	0.8532	0.8631	0.8716	0.8774	0.8868	0.8956	0.8999	0.9048	0.9116
G3	0.189	0.1884	0.1956	0.2057	0.2224	0.2423	0.267	0.2923	0.3218	0.3532	0.3877	0.4205	0.4506	0.4756	0.4958	0.5156	0.535	0.5535	0.5689	0.5859	0.6024	0.6166	0.6307	0.6442	0.6618	0.6756	0.6865	0.7	0.6995	0.706	0.7147	0.728	0.7385	0.7488	0.7519	0.7571	0.7688	0.7755	0.7836	0.7903	0.7922	0.7994	0.8024	0.8055	0.8086	0.8135	0.8154	0.8169	0.8203
H3	0.1782	0.1771	0.1844	0.1927	0.2088	0.2285	0.251	0.277	0.3079	0.3388	0.3695	0.3968	0.4242	0.4447	0.4644	0.4804	0.5003	0.5242	0.5432	0.5636	0.5836	0.6034	0.6234	0.6454	0.6658	0.6855	0.704	0.7238	0.7415	0.7581	0.7727	0.7851	0.7977	0.8122	0.8235	0.8353	0.845	0.8558	0.8664	0.8741	0.8833	0.8925	0.9014	0.9092	0.9178	0.9257	0.9335	0.9397	0.9476
I3	0.1875	0.1983	0.2211	0.2397	0.2539	0.2696	0.2909	0.3167	0.3466	0.3774	0.4098	0.4389	0.4666	0.4887	0.5084	0.5243	0.5417	0.5603	0.5776	0.5951	0.6125	0.6293	0.6423	0.6612	0.6804	0.6975	0.7116	0.7274	0.7417	0.7547	0.7664	0.7773	0.7882	0.8015	0.8129	0.8242	0.836	0.8443	0.8558	0.8636	0.8704	0.8797	0.8867	0.8943	0.9032	0.9085	0.9168	0.9227	0.9271
J3	0.1773	0.1893	0.1991	0.2079	0.2227	0.2424	0.2662	0.2914	0.3229	0.3547	0.3876	0.4174	0.4453	0.4691	0.492	0.509	0.5302	0.5532	0.5729	0.592	0.6122	0.6315	0.6508	0.6715	0.6897	0.7052	0.7213	0.7374	0.7526	0.7675	0.7809	0.7931	0.8048	0.8171	0.8281	0.838	0.8484	0.8578	0.8671	0.8749	0.8828	0.892	0.8992	0.9069	0.9133	0.9206	0.9259	0.9319	0.9374
K3	0.1929	0.1863	0.2046	0.216	0.2264	0.2439	0.2693	0.3006	0.337	0.3724	0.4043	0.4378	0.4625	0.4823	0.5034	0.5166	0.536	0.5621	0.578	0.6007	0.6168	0.6292	0.6512	0.6655	0.6818	0.697	0.7102	0.7197	0.7266	0.7385	0.7491	0.7642	0.7718	0.7848	0.7923	0.8031	0.8171	0.8235	0.8306	0.8379	0.8407	0.8532	0.8569	0.8656	0.871	0.8795	0.8856	0.8911	0.8962
A4	0.0892	0.0892	0.0896	0.0896	0.089	0.0888	0.0888	0.0888	0.0888	0.0881	0.0887	0.0888	0.0889	0.0889	0.0891	0.0888	0.0891	0.0888	0.0888	0.0889	0.0887	0.0891	0.0888	0.0889	0.0889	0.0884	0.0889	0.0888	0.0889	0.089	0.089	0.0889	0.089	0.0889	0.0889	0.089	0.0887	0.089	0.0889	0.0887	0.0892	0.0892	0.0891	0.0893	0.0894	0.0893	0.0892	0.0903	0.0903
B4	0.1707	0.1617	0.1648	0.1694	0.18	0.1947	0.2139	0.2384	0.2669	0.2959	0.3246	0.3542	0.3762	0.3963	0.4128	0.4302	0.4452	0.4606	0.4782	0.4929	0.5145	0.5382	0.5524	0.5672	0.5829	0.6009	0.6176	0.629	0.6419	0.6614	0.6761	0.6913	0.7055	0.7216	0.7356	0.7429	0.7594	0.7685	0.7798	0.7915	0.7982	0.8164	0.8217	0.833	0.8427	0.8507	0.8567	0.8638	0.8753
C4	0.1692	0.1703	0.1825	0.1948	0.2132	0.2356	0.2582	0.2861	0.3171	0.3506	0.3842	0.4177	0.4476	0.4716	0.4913	0.5123	0.5308	0.5499	0.5676	0.5843	0.6019	0.6171	0.627	0.6442	0.6539	0.6676	0.6778	0.6883	0.7035	0.7112	0.7239	0.7304	0.7438	0.7481	0.7622	0.7709	0.7783	0.7895	0.804	0.8091	0.8157	0.8305	0.8343	0.8454	0.8499	0.856	0.8583	0.8694	0.8688
D4	0.1753	0.1688	0.1769	0.1819	0.1928	0.2098	0.2306	0.2571	0.2865	0.3176	0.3477	0.3774	0.4039	0.4241	0.4464	0.4686	0.4914	0.517	0.5402	0.5602	0.5841	0.606	0.6232	0.6409	0.6598	0.6764	0.6918	0.7063	0.7214	0.7367	0.7487	0.7605	0.7744	0.7866	0.8	0.8094	0.8216	0.8307	0.8422	0.8487	0.8579	0.8675	0.8772	0.8847	0.8927	0.9006	0.9074	0.9151	0.9211
E4	0.186	0.1939	0.1901	0.1936	0.1977	0.1996	0.2027	0.2059	0.2084	0.2104	0.2117	0.2145	0.2178	0.2218	0.2261	0.2322	0.2389	0.2479	0.2565	0.2673	0.2794	0.2928	0.3093	0.3275	0.3502	0.3719	0.3954	0.4241	0.4524	0.4791	0.4991	0.5124	0.5258	0.5412	0.5543	0.5672	0.574	0.585	0.5968	0.6033	0.6139	0.6226	0.635	0.637	0.6499	0.6583	0.6646	0.6768	0.6858
F4	0.1676	0.1822	0.1916	0.2025	0.2206	0.2405	0.2616	0.2879	0.316	0.3476	0.3818	0.4152	0.4458	0.4704	0.4934	0.5143	0.5348	0.5564	0.5757	0.5937	0.6134	0.6315	0.651	0.6695	0.6904	0.7062	0.7224	0.7429	0.7636	0.7788	0.7958	0.8099	0.8239	0.839	0.8513	0.866	0.8761	0.8881	0.8992	0.9076	0.9181	0.9276	0.9373	0.945	0.954	0.9626	0.9688	0.9784	0.9854
G4	0.2001	0.1823	0.1873	0.1978	0.2107	0.2267	0.2487	0.2764	0.3105	0.3461	0.379	0.41	0.4399	0.4601	0.482	0.497	0.5186	0.543	0.5614	0.5809	0.5963	0.6086	0.6275	0.6445	0.6601	0.6733	0.6836	0.697	0.7133	0.725	0.7348	0.7437	0.755	0.7633	0.7739	0.7824	0.7907	0.7973	0.8056	0.8113	0.8202	0.8255	0.8311	0.8341	0.8393	0.8432	0.8463	0.851	0.854
H4	0.1951	0.1796	0.1829	0.1892	0.2013	0.2169	0.2371	0.2602	0.287	0.3165	0.3477	0.3758	0.4023	0.4251	0.442	0.4592	0.4753	0.4927	0.5085	0.5233	0.538	0.5523	0.5679	0.5831	0.6	0.6139	0.6265	0.6436	0.6604	0.6744	0.6906	0.7021	0.716	0.7306	0.7478	0.7644	0.7739	0.7888	0.8029	0.809	0.8245	0.8311	0.8463	0.8511	0.8651	0.8743	0.8829	0.895	0.9023
I4	0.1821	0.1933	0.2065	0.2123	0.2213	0.2325	0.2499	0.2727	0.3021	0.3333	0.3676	0.4006	0.4337	0.4584	0.4818	0.4986	0.5179	0.5404	0.557	0.5736	0.5911	0.6085	0.6224	0.638	0.6536	0.668	0.6818	0.6962	0.71	0.7226	0.7346	0.7443	0.7574	0.7684	0.7812	0.7908	0.8018	0.8116	0.8221	0.8287	0.8373	0.8448	0.8544	0.8603	0.8672	0.874	0.879	0.8861	0.8934
J4	0.179	0.1882	0.197	0.202	0.2144	0.2312	0.2522	0.2749	0.3045	0.3333	0.365	0.3948	0.424	0.4475	0.4688	0.4846	0.504	0.5278	0.5457	0.5631	0.5833	0.6019	0.6192	0.6381	0.6573	0.6732	0.6886	0.7063	0.7217	0.7366	0.75	0.7612	0.7733	0.7872	0.799	0.8104	0.8198	0.8309	0.8412	0.8488	0.8574	0.8663	0.8747	0.8815	0.8901	0.8969	0.9032	0.9087	0.9162
K4	0.1815	0.1775	0.1874	0.1928	0.2037	0.2189	0.2401	0.2677	0.2972	0.3273	0.3593	0.3892	0.4154	0.4334	0.4599	0.4705	0.4842	0.5173	0.5299	0.5453	0.5611	0.5761	0.5918	0.6061	0.6196	0.6342	0.6405	0.6508	0.6615	0.6791	0.695	0.7108	0.7219	0.7261	0.7287	0.7377	0.7482	0.755	0.7661	0.7747	0.7802	0.7915	0.7956	0.8048	0.8108	0.8127	0.8195	0.8303	0.8418
A5	0.0882	0.093	0.0931	0.0927	0.0917	0.0927	0.0926	0.0917	0.0921	0.0894	0.0921	0.0922	0.0924	0.0897	0.0923	0.0918	0.0907	0.0911	0.0927	0.0916	0.0925	0.0926	0.0923	0.0922	0.0919	0.0916	0.0916	0.0923	0.0912	0.0897	0.0916	0.0925	0.0902	0.0914	0.0904	0.0907	0.0917	0.0899	0.0891	0.0901	0.0923	0.0906	0.0917	0.0932	0.0928	0.0891	0.0912	0.0927	0.0929
B5	0.1617	0.1598	0.1658	0.1713	0.1826	0.1981	0.2175	0.2415	0.2684	0.2993	0.3279	0.3587	0.3854	0.4086	0.4293	0.4497	0.4682	0.4871	0.5066	0.5233	0.5441	0.5635	0.5788	0.595	0.6108	0.6272	0.6427	0.6558	0.6685	0.6844	0.6974	0.7121	0.7229	0.7357	0.7492	0.7565	0.7687	0.7788	0.7896	0.8022	0.8107	0.8269	0.8346	0.845	0.8571	0.8654	0.8719	0.8828	0.8922
C5	0.1577	0.1679	0.179	0.19	0.2057	0.2237	0.247	0.274	0.3059	0.34	0.373	0.4063	0.4358	0.459	0.4798	0.4998	0.5186	0.5375	0.5563	0.5698	0.5885	0.6055	0.6209	0.6381	0.6502	0.6632	0.6713	0.6819	0.6909	0.7012	0.7098	0.7154	0.7239	0.7352	0.7391	0.7475	0.7552	0.7612	0.7704	0.7715	0.7768	0.7865	0.7942	0.7972	0.8087	0.8158	0.8209	0.821	0.8326
D5	0.1761	0.166	0.171	0.1774	0.188	0.2017	0.2204	0.2443	0.2745	0.3054	0.3357	0.365	0.3915	0.4114	0.4306	0.4489	0.4682	0.4879	0.5068	0.5275	0.5504	0.572	0.5901	0.6108	0.6293	0.6483	0.664	0.6826	0.6999	0.7174	0.7311	0.7415	0.7558	0.7698	0.7805	0.795	0.8041	0.8161	0.8259	0.83	0.8409	0.8496	0.861	0.8622	0.8715	0.8793	0.8843	0.888	0.8973
E5	0.1843	0.1888	0.1991	0.196	0.1999	0.2013	0.203	0.2092	0.2164	0.2244	0.2313	0.2391	0.2461	0.2547	0.2649	0.2748	0.2896	0.3087	0.3238	0.3457	0.3684	0.3909	0.4184	0.4486	0.4755	0.5034	0.5206	0.5342	0.5518	0.565	0.5761	0.5843	0.5968	0.6086	0.6214	0.6336	0.6423	0.6548	0.6683	0.6744	0.685	0.6916	0.7051	0.7084	0.7194	0.7288	0.7347	0.7399	0.747
F5	0.1815	0.1807	0.1872	0.1966	0.2138	0.2351	0.2567	0.2835	0.3115	0.3421	0.3739	0.4065	0.4359	0.4603	0.4817	0.5004	0.5197	0.5415	0.5601	0.5765	0.5939	0.6087	0.6252	0.6397	0.6563	0.6682	0.677	0.6928	0.7059	0.7134	0.7279	0.7336	0.7436	0.7538	0.7619	0.7777	0.7834	0.7942	0.8022	0.8059	0.8175	0.8246	0.8349	0.8373	0.8474	0.8616	0.8638	0.8728	0.8799
G5	0.1946	0.1833	0.1913	0.1995	0.2121	0.2287	0.2481	0.2736	0.3062	0.3429	0.3795	0.4132	0.442	0.4625	0.4843	0.5003	0.5208	0.5427	0.5588	0.5753	0.5921	0.6115	0.629	0.6479	0.666	0.6815	0.6924	0.7126	0.7293	0.7414	0.7565	0.7681	0.7851	0.7992	0.8059	0.8169	0.8248	0.8306	0.8379	0.8413	0.8457	0.8572	0.8656	0.877	0.8862	0.8967	0.9027	0.9089	0.914
H5	0.1949	0.1834	0.187	0.1945	0.2088	0.2266	0.2481	0.2739	0.3039	0.3361	0.3677	0.3978	0.4263	0.4509	0.472	0.4891	0.5098	0.5337	0.5527	0.5729	0.5907	0.607	0.626	0.6469	0.6658	0.6821	0.6954	0.7141	0.731	0.7449	0.7604	0.769	0.7813	0.7953	0.8072	0.8225	0.8302	0.8418	0.8524	0.858	0.8718	0.8775	0.8881	0.8938	0.9036	0.9114	0.9183	0.9238	0.9306
I5	0.1792	0.1903	0.2006	0.2025	0.2099	0.2242	0.2426	0.2702	0.3002	0.3336	0.368	0.4001	0.4282	0.4518	0.4709	0.4856	0.5039	0.5265	0.5428	0.5599	0.5736	0.5873	0.6039	0.6229	0.6407	0.6525	0.6633	0.6823	0.6972	0.7096	0.7269	0.7296	0.7416	0.7515	0.7639	0.7799	0.7829	0.7962	0.8077	0.8121	0.8281	0.8317	0.8451	0.8471	0.8565	0.8654	0.8737	0.8788	0.885
J5	0.181	0.1875	0.1955	0.2059	0.2165	0.2331	0.2525	0.2778	0.3063	0.3359	0.3672	0.3994	0.4273	0.452	0.4735	0.4893	0.5081	0.5314	0.5492	0.5676	0.5868	0.6019	0.6208	0.6404	0.6585	0.672	0.6847	0.7024	0.719	0.7311	0.7463	0.7524	0.7653	0.7747	0.7873	0.8035	0.8084	0.8225	0.8319	0.8393	0.8571	0.8609	0.8729	0.8794	0.89	0.9	0.9051	0.912	0.9186
K5	0.1814	0.1774	0.1857	0.191	0.2014	0.2188	0.2394	0.265	0.2956	0.3279	0.361	0.3941	0.4233	0.446	0.4692	0.4777	0.4977	0.5277	0.5433	0.569	0.5836	0.597	0.6236	0.6434	0.6576	0.672	0.6835	0.6942	0.7063	0.7221	0.7321	0.7449	0.755	0.7665	0.7744	0.7823	0.7929	0.8028	0.8122	0.8246	0.8296	0.8373	0.8397	0.8455	0.8527	0.8644	0.8765	0.8863	0.8908
A6	0.088	0.0876	0.088	0.0872	0.0873	0.0873	0.0872	0.0868	0.087	0.0872	0.0869	0.0872	0.0871	0.087	0.0873	0.087	0.0871	0.0869	0.0872	0.0872	0.0871	0.0871	0.0871	0.0871	0.0874	0.0871	0.087	0.087	0.0871	0.0875	0.0871	0.087	0.0871	0.087	0.0871	0.0871	0.087	0.087	0.0871	0.0871	0.0874	0.0871	0.0871	0.0871	0.0872	0.0871	0.0872	0.0871	0.087
B6	0.1725	0.1627	0.1683	0.174	0.1836	0.1978	0.2163	0.2383	0.2664	0.2945	0.3208	0.3475	0.3659	0.3807	0.3984	0.4157	0.4321	0.4517	0.471	0.486	0.5098	0.5314	0.5488	0.5675	0.5854	0.6013	0.6158	0.6338	0.6526	0.6687	0.6839	0.6954	0.7092	0.725	0.7399	0.7529	0.7601	0.7718	0.7874	0.7891	0.7994	0.8104	0.8213	0.8262	0.8406	0.8472	0.8542	0.8594	0.8708
C6	0.179	0.1733	0.1791	0.1896	0.2066	0.2266	0.2518	0.2768	0.3041	0.3374	0.3654	0.3902	0.4139	0.4308	0.4482	0.4646	0.4827	0.5019	0.5196	0.5388	0.5566	0.5742	0.5905	0.6074	0.6229	0.6342	0.6444	0.6583	0.6724	0.6822	0.6944	0.6942	0.7069	0.7192	0.7268	0.7265	0.7378	0.7308	0.7462	0.7461	0.7488	0.7677	0.7651	0.7667	0.7807	0.7964	0.7882	0.7897	0.8067
D6	0.1869	0.1675	0.173	0.1773	0.1892	0.2045	0.2231	0.2455	0.2736	0.3037	0.3334	0.3638	0.3905	0.4106	0.4312	0.4492	0.4686	0.4894	0.5092	0.5289	0.549	0.569	0.5863	0.6056	0.6243	0.6409	0.6557	0.673	0.6876	0.7023	0.7153	0.7246	0.736	0.7474	0.7602	0.77	0.7778	0.7883	0.8031	0.8034	0.8155	0.8238	0.8378	0.8406	0.852	0.8624	0.8685	0.8733	0.8844
E6	0.185	0.1832	0.1805	0.1815	0.1856	0.187	0.1897	0.1949	0.2005	0.2061	0.2127	0.2207	0.2284	0.2362	0.2465	0.2563	0.27	0.2901	0.3111	0.3341	0.3591	0.3857	0.4094	0.4405	0.4667	0.484	0.4978	0.514	0.5301	0.5428	0.5546	0.562	0.5723	0.5837	0.593	0.604	0.6091	0.6152	0.6272	0.6299	0.6405	0.6484	0.6592	0.6651	0.6745	0.6859	0.6928	0.6991	0.7089
F6	0.1792	0.1816	0.1873	0.1933	0.2062	0.2225	0.2421	0.2658	0.2931	0.323	0.3518	0.3813	0.4097	0.4317	0.4507	0.4694	0.4895	0.5111	0.531	0.5503	0.5696	0.5875	0.6034	0.6199	0.6368	0.6493	0.66	0.6757	0.6895	0.6993	0.7144	0.7207	0.729	0.7398	0.7509	0.7656	0.7679	0.7806	0.7928	0.7935	0.8062	0.8153	0.827	0.8296	0.842	0.8571	0.8622	0.8711	0.8822
G6	0.1797	0.1787	0.1853	0.1899	0.2015	0.2168	0.2377	0.2604	0.2914	0.3252	0.3584	0.3882	0.4168	0.4369	0.4576	0.4688	0.4845	0.5046	0.5204	0.5348	0.5496	0.5603	0.5749	0.587	0.6008	0.6135	0.6227	0.6335	0.6467	0.654	0.6627	0.6669	0.6741	0.6841	0.6819	0.6845	0.6917	0.7185	0.7472	0.7601	0.7766	0.7763	0.7891	0.7894	0.7984	0.803	0.8065	0.806	0.8095
H6	0.1768	0.1722	0.1809	0.1874	0.1999	0.2168	0.2373	0.2624	0.2917	0.3223	0.3513	0.3804	0.406	0.4256	0.4454	0.4626	0.4823	0.5039	0.5228	0.5424	0.562	0.5818	0.5986	0.6189	0.6389	0.6541	0.6683	0.6874	0.703	0.7173	0.7329	0.7416	0.7528	0.7656	0.7805	0.7959	0.8001	0.8132	0.8271	0.8289	0.8448	0.8505	0.8635	0.8681	0.8804	0.8886	0.8937	0.9011	0.9081
I6	0.1844	0.2004	0.2123	0.2132	0.223	0.2331	0.2524	0.2706	0.2984	0.3282	0.3601	0.3903	0.4217	0.4402	0.4578	0.4713	0.4887	0.5112	0.5271	0.5459	0.5644	0.5817	0.5987	0.6207	0.6414	0.6578	0.6729	0.6933	0.7109	0.728	0.7408	0.7515	0.7597	0.774	0.7852	0.8018	0.8022	0.8142	0.832	0.8312	0.8476	0.8503	0.8612	0.8676	0.8771	0.8854	0.8887	0.8961	0.9024
J6	0.1894	0.1844	0.1889	0.1953	0.2063	0.2227	0.2425	0.2653	0.2919	0.3214	0.3504	0.3788	0.4072	0.4306	0.4505	0.4661	0.4833	0.505	0.5238	0.5427	0.5614	0.5801	0.5965	0.6171	0.637	0.6512	0.6656	0.6848	0.7014	0.7149	0.7307	0.7357	0.7486	0.7602	0.7723	0.7884	0.7929	0.8063	0.8166	0.8208	0.8359	0.8377	0.852	0.8562	0.8663	0.8768	0.8814	0.8891	0.8967
K6	0.1816	0.1837	0.1907	0.1982	0.2092	0.2236	0.2421	0.2665	0.2956	0.3257	0.357	0.3869	0.4163	0.4399	0.4564	0.4693	0.4879	0.5116	0.5275	0.5453	0.5592	0.5733	0.5994	0.6208	0.6388	0.655	0.6696	0.6879	0.7029	0.7145	0.7249	0.732	0.7436	0.7564	0.7679	0.7778	0.7855	0.7948	0.8087	0.8197	0.8286	0.8326	0.8365	0.8459	0.853	0.8599	0.8686	0.8734	0.881
A7	0.088	0.089	0.089	0.0889	0.089	0.0877	0.0889	0.0885	0.0885	0.089	0.0882	0.0875	0.0888	0.0887	0.0873	0.0892	0.0882	0.0889	0.0888	0.0874	0.0871	0.0884	0.089	0.087	0.0878	0.0878	0.0881	0.0896	0.0884	0.0887	0.0889	0.0872	0.0871	0.0879	0.0873	0.0873	0.0883	0.0873	0.0872	0.0875	0.0882	0.0882	0.0888	0.0884	0.0886	0.0885	0.0887	0.0888	0.0875
B7	0.1655	0.1623	0.1691	0.1738	0.182	0.1955	0.2124	0.2341	0.2609	0.2884	0.3145	0.3406	0.3606	0.3769	0.3946	0.413	0.4319	0.4525	0.4733	0.492	0.5136	0.5351	0.552	0.5692	0.5855	0.6027	0.6194	0.6382	0.6574	0.674	0.689	0.6995	0.7126	0.7311	0.74	0.7532	0.7615	0.7719	0.7876	0.7894	0.798	0.8104	0.8245	0.8282	0.8468	0.8536	0.8607	0.8675	0.8798
C7	0.1749	0.1715	0.1795	0.188	0.2039	0.2245	0.2472	0.2745	0.3043	0.3368	0.3685	0.3988	0.4232	0.4416	0.4579	0.4757	0.4937	0.5163	0.5343	0.5554	0.5759	0.5951	0.6104	0.6269	0.6397	0.6512	0.6617	0.6737	0.6856	0.6937	0.7031	0.7088	0.7154	0.7291	0.7364	0.745	0.7462	0.7616	0.7748	0.7729	0.7947	0.7888	0.8115	0.8091	0.8202	0.8288	0.8441	0.8398	0.8479
D7	0.174	0.1636	0.1666	0.1698	0.1792	0.193	0.2104	0.2322	0.2587	0.2874	0.3149	0.3428	0.3676	0.3867	0.4061	0.4245	0.4432	0.4626	0.4812	0.5006	0.5213	0.5432	0.5627	0.5829	0.6041	0.6227	0.6395	0.6583	0.6773	0.6943	0.7073	0.7188	0.7311	0.7477	0.7588	0.7703	0.782	0.7937	0.8082	0.8125	0.8216	0.8312	0.8458	0.8498	0.8621	0.8698	0.8772	0.8831	0.8936
E7	0.1858	0.1809	0.1753	0.1732	0.1746	0.1766	0.1788	0.183	0.1894	0.1943	0.2016	0.2116	0.2226	0.2344	0.2524	0.2692	0.29	0.3171	0.3421	0.3691	0.3955	0.4207	0.4416	0.4589	0.477	0.491	0.5017	0.5146	0.527	0.5365	0.5467	0.554	0.5638	0.5742	0.5856	0.5933	0.5991	0.6081	0.6191	0.6232	0.6309	0.6384	0.6497	0.6539	0.6652	0.6738	0.6809	0.6881	0.698
F7	0.1804	0.1829	0.1821	0.1836	0.1933	0.2069	0.225	0.2461	0.2726	0.2998	0.3274	0.3552	0.3795	0.3952	0.4137	0.4275	0.4458	0.4648	0.4817	0.4983	0.5158	0.5332	0.5489	0.5662	0.5857	0.6019	0.6167	0.6356	0.6545	0.6698	0.686	0.6955	0.7084	0.7241	0.7344	0.7487	0.7564	0.7686	0.7825	0.7859	0.7974	0.8055	0.8215	0.8221	0.8348	0.846	0.8523	0.8615	0.8724
G7	0.1856	0.1753	0.1792	0.1831	0.1912	0.2046	0.2234	0.2471	0.277	0.3058	0.3346	0.3637	0.3868	0.4021	0.42	0.4336	0.45	0.4694	0.4843	0.5009	0.5146	0.5288	0.5447	0.5604	0.5776	0.5911	0.601	0.6174	0.6333	0.645	0.6609	0.6692	0.6805	0.6894	0.691	0.7075	0.7139	0.7185	0.7308	0.7319	0.7398	0.7381	0.7558	0.7546	0.7609	0.7695	0.7777	0.7832	0.792
H7	0.1762	0.1698	0.175	0.1776	0.1887	0.2052	0.225	0.2487	0.2776	0.3071	0.3351	0.3628	0.3884	0.406	0.4249	0.4398	0.458	0.4775	0.4954	0.514	0.5323	0.5507	0.5662	0.584	0.6033	0.62	0.6347	0.6538	0.6702	0.6857	0.7019	0.7106	0.723	0.7384	0.7531	0.7682	0.7748	0.7891	0.8052	0.8075	0.8233	0.8296	0.8463	0.8489	0.8632	0.8732	0.882	0.8911	0.901
I7	0.1819	0.1894	0.1873	0.1873	0.1969	0.2142	0.2349	0.2601	0.29	0.3221	0.3524	0.3835	0.4067	0.4227	0.4395	0.4548	0.4708	0.4876	0.5021	0.5182	0.5341	0.5507	0.5629	0.5795	0.5979	0.6096	0.6203	0.6367	0.6508	0.6632	0.6737	0.6802	0.6927	0.7048	0.7194	0.7311	0.74	0.7498	0.7642	0.7702	0.7815	0.7902	0.8065	0.8116	0.8239	0.837	0.8471	0.8561	0.8646
J7	0.1942	0.1814	0.1905	0.1976	0.2075	0.2194	0.2346	0.2563	0.2834	0.3114	0.3389	0.3683	0.3943	0.4115	0.4314	0.4428	0.46	0.4825	0.4988	0.5164	0.5327	0.5492	0.5664	0.586	0.6077	0.6231	0.6358	0.6549	0.6708	0.6839	0.6987	0.7022	0.7138	0.7231	0.7351	0.7503	0.7541	0.7669	0.78	0.7835	0.7966	0.7997	0.8159	0.8198	0.8301	0.8431	0.85	0.8598	0.8711
K7	0.1881	0.1774	0.1835	0.1885	0.1984	0.2134	0.2344	0.2592	0.2878	0.3152	0.3421	0.3683	0.3879	0.4007	0.4179	0.4301	0.4485	0.4705	0.4858	0.5083	0.5264	0.5424	0.5658	0.5855	0.6008	0.6143	0.6245	0.6322	0.642	0.652	0.6602	0.6735	0.6768	0.6888	0.6993	0.7077	0.7204	0.7346	0.7492	0.7577	0.7607	0.7699	0.7776	0.7857	0.7908	0.7952	0.8049	0.8157	0.8319
A8	0.0892	0.0909	0.1449	0.1695	0.2152	0.2356	0.2401	0.2425	0.2434	0.242	0.2421	0.2425	0.2446	0.2444	0.2435	0.243	0.2434	0.2429	0.2432	0.2426	0.2426	0.2425	0.2426	0.2415	0.2412	0.2414	0.2404	0.2411	0.2406	0.2407	0.2404	0.2402	0.2393	0.2401	0.2393	0.2395	0.2388	0.2391	0.2388	0.2393	0.2384	0.2387	0.2399	0.24	0.2395	0.2403	0.2401	0.2409	0.2421
B8	0.1709	0.1714	0.1747	0.1804	0.1893	0.2021	0.2199	0.2431	0.2713	0.2984	0.3265	0.3506	0.3657	0.3801	0.3932	0.4033	0.4153	0.4312	0.4437	0.4554	0.4704	0.4868	0.5002	0.5143	0.5305	0.5456	0.5613	0.5774	0.5954	0.6125	0.6276	0.6423	0.6572	0.6755	0.6888	0.7014	0.7125	0.7246	0.741	0.7472	0.762	0.7758	0.7896	0.7977	0.8145	0.8284	0.8378	0.8479	0.8624
C8	0.1775	0.1686	0.1772	0.1823	0.1937	0.2093	0.2302	0.2511	0.2772	0.3052	0.331	0.3555	0.3746	0.388	0.4022	0.4154	0.4292	0.4447	0.4607	0.4752	0.4889	0.5022	0.5134	0.526	0.5369	0.5476	0.5599	0.5726	0.5878	0.5989	0.6094	0.6169	0.627	0.6403	0.6489	0.659	0.6684	0.6745	0.6893	0.6902	0.6986	0.7051	0.7139	0.7185	0.7269	0.7357	0.7423	0.743	0.7531
D8	0.1743	0.1646	0.1668	0.1707	0.181	0.1947	0.2121	0.2347	0.26	0.287	0.3136	0.3408	0.3596	0.3758	0.3913	0.4065	0.4207	0.4356	0.4519	0.4662	0.4823	0.4993	0.513	0.5273	0.5438	0.5589	0.5728	0.5866	0.6012	0.616	0.6275	0.639	0.6532	0.6676	0.6807	0.6931	0.7058	0.7208	0.7406	0.75	0.7688	0.7833	0.7978	0.8071	0.8251	0.8392	0.8509	0.8604	0.8747
E8	0.1738	0.1695	0.1708	0.1692	0.1708	0.1734	0.1768	0.1806	0.1861	0.1929	0.2021	0.2141	0.2283	0.246	0.2673	0.2913	0.3161	0.34	0.3675	0.3863	0.4024	0.4172	0.4321	0.445	0.4585	0.4702	0.4822	0.4931	0.5034	0.5135	0.5222	0.5305	0.5391	0.5442	0.5507	0.5571	0.564	0.571	0.5782	0.5845	0.5923	0.5997	0.6065	0.6134	0.6231	0.6309	0.638	0.6456	0.6551
F8	0.1758	0.1711	0.1745	0.177	0.1872	0.2008	0.2181	0.2393	0.2651	0.2916	0.3175	0.3442	0.3651	0.3818	0.398	0.4149	0.4325	0.4509	0.4695	0.485	0.5027	0.521	0.5354	0.5516	0.5697	0.5851	0.5999	0.6179	0.6363	0.6518	0.6676	0.6789	0.6946	0.7112	0.7235	0.7377	0.7484	0.7601	0.7757	0.7806	0.7924	0.805	0.8167	0.8219	0.8343	0.8459	0.8537	0.8597	0.8704
G8	0.1832	0.1703	0.171	0.1743	0.1869	0.2032	0.2221	0.244	0.271	0.2982	0.3247	0.3456	0.3595	0.3718	0.3869	0.3977	0.4111	0.4252	0.4384	0.4516	0.4634	0.4764	0.4892	0.5029	0.5169	0.5276	0.5363	0.5467	0.5545	0.5657	0.5747	0.5847	0.5984	0.6139	0.6352	0.659	0.6703	0.6814	0.6955	0.7	0.7052	0.7117	0.7171	0.7183	0.6958	0.6613	0.7154	0.7316	0.7421
H8	0.1752	0.1666	0.1691	0.1712	0.1818	0.1962	0.2142	0.2379	0.2638	0.2915	0.3186	0.3453	0.3621	0.3756	0.3912	0.4054	0.4205	0.4373	0.4535	0.469	0.4856	0.5033	0.5167	0.5324	0.5489	0.5636	0.5765	0.5928	0.6079	0.6239	0.6365	0.6461	0.6594	0.6758	0.6906	0.7056	0.718	0.7294	0.7498	0.7548	0.7731	0.7842	0.7999	0.8063	0.8219	0.8372	0.8489	0.8567	0.87
I8	0.1815	0.1694	0.1698	0.1729	0.1823	0.1957	0.2123	0.2343	0.2619	0.2899	0.3175	0.3373	0.3486	0.3596	0.3723	0.3834	0.3946	0.4064	0.4189	0.432	0.4452	0.4586	0.4715	0.4853	0.497	0.5084	0.5202	0.5318	0.5421	0.5528	0.5626	0.572	0.5821	0.5921	0.6016	0.6106	0.6185	0.6265	0.6362	0.6438	0.6512	0.6579	0.6655	0.6717	0.6798	0.6869	0.693	0.6997	0.7073
J8	0.1857	0.1801	0.1815	0.1841	0.1942	0.2092	0.2275	0.2502	0.2769	0.306	0.3335	0.364	0.3897	0.4074	0.4277	0.4427	0.4611	0.4818	0.4992	0.5148	0.5323	0.5514	0.5672	0.5873	0.606	0.6206	0.6348	0.6565	0.6743	0.69	0.7072	0.7154	0.7292	0.7448	0.7567	0.7707	0.7794	0.7903	0.8048	0.8111	0.8256	0.8347	0.8479	0.856	0.8659	0.8778	0.886	0.8928	0.9026
K8	0.1865	0.1679	0.1703	0.1728	0.1818	0.1955	0.2132	0.235	0.2617	0.2902	0.3154	0.3382	0.3523	0.3645	0.3764	0.3883	0.3998	0.4111	0.4231	0.4357	0.4479	0.4604	0.4718	0.4834	0.4939	0.5047	0.5169	0.5279	0.5338	0.5408	0.5489	0.5581	0.5656	0.5743	0.5817	0.5919	0.5969	0.6037	0.6103	0.617	0.6236	0.63	0.6351	0.6414	0.6476	0.6535	0.6584	0.6643	0.6705
End Time:	12/10/2024 12:05:35 PM
[truncated: 17 more columns]

## Sheet: Sheet2
Time [s]	Temp. [°C]	A1	B1	C1	D1	E1	F1	G1	H1	I1	J1	K1	A2	B2	C2	D2	E2	F2	G2	H2	I2	J2	K2	A3	B3	C3	D3	E3	F3	G3	H3	I3	J3	K3	A4	B4	C4	D4	E4	F4	G4	H4	I4	J4	K4	A5	B5	C5	D5
0	37	0.0869	0.1771	0.2002	0.1791	0.1872	0.1763	0.1939	0.1797	0.1795	0.1947	0.1869	0.0873	0.1823	0.1725	0.1671	0.1861	0.1793	0.1913	0.1941	0.184	0.1951	0.1837	0.0876	0.1588	0.1748	0.1851	0.1802	0.1788	0.189	0.1782	0.1875	0.1773	0.1929	0.0892	0.1707	0.1692	0.1753	0.186	0.1676	0.2001	0.1951	0.1821	0.179	0.1815	0.0882	0.1617	0.1577	0.1761
934.6	37.3	0.087	0.158	0.1725	0.164	0.1904	0.1643	0.1698	0.1661	0.1959	0.1738	0.1803	0.0867	0.1599	0.1782	0.166	0.1875	0.1823	0.1784	0.1803	0.1954	0.1721	0.1759	0.0872	0.1589	0.1743	0.1674	0.189	0.1898	0.1884	0.1771	0.1983	0.1893	0.1863	0.0892	0.1617	0.1703	0.1688	0.1939	0.1822	0.1823	0.1796	0.1933	0.1882	0.1775	0.093	0.1598	0.1679	0.166
1869.2	37	0.087	0.1639	0.1883	0.1756	0.2052	0.1769	0.1809	0.1775	0.2091	0.1837	0.1912	0.0867	0.164	0.1905	0.1771	0.2036	0.1908	0.1879	0.1866	0.1977	0.1796	0.1853	0.0871	0.1628	0.1858	0.1786	0.1977	0.1944	0.1956	0.1844	0.2211	0.1991	0.2046	0.0896	0.1648	0.1825	0.1769	0.1901	0.1916	0.1873	0.1829	0.2065	0.197	0.1874	0.0931	0.1658	0.179	0.171
2803.9	37.1	0.0869	0.1695	0.2021	0.1817	0.2161	0.1868	0.1928	0.1881	0.2209	0.1958	0.1996	0.0867	0.1685	0.2042	0.1869	0.2065	0.2041	0.1981	0.201	0.205	0.1891	0.1937	0.0871	0.1675	0.2009	0.1902	0.1977	0.2035	0.2057	0.1927	0.2397	0.2079	0.216	0.0896	0.1694	0.1948	0.1819	0.1936	0.2025	0.1978	0.1892	0.2123	0.202	0.1928	0.0927	0.1713	0.19	0.1774
3738.5	37.1	0.0869	0.1818	0.2208	0.1937	0.2246	0.2003	0.2087	0.2047	0.232	0.2123	0.2124	0.0866	0.1792	0.222	0.2026	0.2132	0.2186	0.2108	0.2183	0.2153	0.2031	0.2082	0.0872	0.1781	0.2199	0.2063	0.2047	0.2184	0.2224	0.2088	0.2539	0.2227	0.2264	0.089	0.18	0.2132	0.1928	0.1977	0.2206	0.2107	0.2013	0.2213	0.2144	0.2037	0.0917	0.1826	0.2057	0.188
4673.1	37	0.087	0.198	0.2417	0.2098	0.2209	0.2145	0.2262	0.2239	0.2428	0.2302	0.229	0.0866	0.1933	0.2432	0.2214	0.2235	0.2377	0.2264	0.2374	0.2295	0.2212	0.2261	0.0871	0.1941	0.2413	0.2248	0.212	0.2367	0.2423	0.2285	0.2696	0.2424	0.2439	0.0888	0.1947	0.2356	0.2098	0.1996	0.2405	0.2267	0.2169	0.2325	0.2312	0.2189	0.0927	0.1981	0.2237	0.2017
5607.7	37	0.0869	0.218	0.2638	0.2299	0.2196	0.2333	0.2469	0.2458	0.258	0.2513	0.2489	0.0866	0.2102	0.2667	0.2428	0.2304	0.2585	0.2471	0.2611	0.2458	0.2429	0.2468	0.087	0.2141	0.265	0.2473	0.2189	0.2582	0.267	0.251	0.2909	0.2662	0.2693	0.0888	0.2139	0.2582	0.2306	0.2027	0.2616	0.2487	0.2371	0.2499	0.2522	0.2401	0.0926	0.2175	0.247	0.2204
6542.4	36.9	0.0869	0.2438	0.2892	0.2549	0.2204	0.2554	0.2697	0.2717	0.2792	0.2743	0.2728	0.0869	0.2317	0.2931	0.2693	0.238	0.2835	0.2743	0.2856	0.268	0.267	0.2684	0.0872	0.2389	0.2919	0.2738	0.2265	0.2834	0.2923	0.277	0.3167	0.2914	0.3006	0.0888	0.2384	0.2861	0.2571	0.2059	0.2879	0.2764	0.2602	0.2727	0.2749	0.2677	0.0917	0.2415	0.274	0.2443
7477	37.1	0.0869	0.2737	0.3169	0.2846	0.2235	0.2819	0.2956	0.3006	0.3048	0.3036	0.3005	0.0866	0.2563	0.3232	0.2999	0.2461	0.3109	0.3064	0.3152	0.2959	0.2964	0.2987	0.0871	0.2665	0.3237	0.3066	0.2351	0.3128	0.3218	0.3079	0.3466	0.3229	0.337	0.0888	0.2669	0.3171	0.2865	0.2084	0.316	0.3105	0.287	0.3021	0.3045	0.2972	0.0921	0.2684	0.3059	0.2745
8411.6	37.2	0.0869	0.3024	0.3462	0.3171	0.2282	0.3119	0.3262	0.3328	0.3343	0.335	0.3317	0.0866	0.282	0.3566	0.333	0.2549	0.343	0.3396	0.3455	0.3267	0.3264	0.3314	0.0872	0.2938	0.3579	0.3412	0.2429	0.3439	0.3532	0.3388	0.3774	0.3547	0.3724	0.0881	0.2959	0.3506	0.3176	0.2104	0.3476	0.3461	0.3165	0.3333	0.3333	0.3273	0.0894	0.2993	0.34	0.3054
9346.3	37.2	0.0869	0.3309	0.3734	0.3498	0.2335	0.3409	0.3542	0.3641	0.3652	0.364	0.3613	0.0866	0.3077	0.3908	0.3665	0.2654	0.3756	0.3738	0.38	0.3608	0.3584	0.3653	0.087	0.3211	0.3899	0.3767	0.2516	0.378	0.3877	0.3695	0.4098	0.3876	0.4043	0.0887	0.3246	0.3842	0.3477	0.2117	0.3818	0.379	0.3477	0.3676	0.365	0.3593	0.0921	0.3279	0.373	0.3357
10280.9	37.2	0.0869	0.3623	0.3982	0.3835	0.2389	0.3688	0.3816	0.3939	0.3941	0.3909	0.3862	0.0867	0.3308	0.422	0.398	0.2774	0.407	0.4032	0.4116	0.3939	0.3891	0.3955	0.0872	0.3495	0.422	0.4118	0.2629	0.4115	0.4205	0.3968	0.4389	0.4174	0.4378	0.0888	0.3542	0.4177	0.3774	0.2145	0.4152	0.41	0.3758	0.4006	0.3948	0.3892	0.0922	0.3587	0.4063	0.365
11215.5	37	0.0869	0.3855	0.4251	0.4145	0.2453	0.397	0.4062	0.4239	0.4238	0.4184	0.4111	0.0867	0.349	0.4525	0.4277	0.2901	0.438	0.4342	0.4431	0.4257	0.4191	0.4269	0.0871	0.3707	0.4501	0.4421	0.2742	0.4422	0.4506	0.4242	0.4666	0.4453	0.4625	0.0889	0.3762	0.4476	0.4039	0.2178	0.4458	0.4399	0.4023	0.4337	0.424	0.4154	0.0924	0.3854	0.4358	0.3915
12150.1	37.1	0.087	0.4062	0.4445	0.4369	0.2506	0.4185	0.4292	0.4476	0.449	0.4372	0.432	0.0866	0.363	0.4771	0.4522	0.303	0.4655	0.4607	0.4732	0.4553	0.4442	0.4499	0.0871	0.3893	0.4719	0.4658	0.2854	0.4673	0.4756	0.4447	0.4887	0.4691	0.4823	0.0889	0.3963	0.4716	0.4241	0.2218	0.4704	0.4601	0.4251	0.4584	0.4475	0.4334	0.0897	0.4086	0.459	0.4114
13084.7	37.1	0.0869	0.4257	0.4624	0.4592	0.2586	0.4368	0.4453	0.4689	0.4729	0.4576	0.4469	0.0867	0.3768	0.4981	0.4738	0.32	0.4883	0.4837	0.5004	0.4816	0.4673	0.4754	0.0871	0.4044	0.4928	0.4878	0.3012	0.489	0.4958	0.4644	0.5084	0.492	0.5034	0.0891	0.4128	0.4913	0.4464	0.2261	0.4934	0.482	0.442	0.4818	0.4688	0.4599	0.0923	0.4293	0.4798	0.4306
14019.4	37.2	0.087	0.4511	0.4797	0.4769	0.2657	0.4509	0.4596	0.4873	0.4915	0.4723	0.459	0.0867	0.3912	0.5187	0.4936	0.3359	0.5069	0.5008	0.5228	0.5003	0.4838	0.4906	0.0873	0.4202	0.5122	0.5099	0.3161	0.5077	0.5156	0.4804	0.5243	0.509	0.5166	0.0888	0.4302	0.5123	0.4686	0.2322	0.5143	0.497	0.4592	0.4986	0.4846	0.4705	0.0918	0.4497	0.4998	0.4489
14954	37	0.087	0.4714	0.4967	0.4959	0.2743	0.4677	0.4746	0.5075	0.5109	0.489	0.472	0.0867	0.4051	0.539	0.5137	0.3567	0.5266	0.5208	0.543	0.5195	0.5015	0.5119	0.0872	0.4346	0.5307	0.5296	0.3322	0.5274	0.535	0.5003	0.5417	0.5302	0.536	0.0891	0.4452	0.5308	0.4914	0.2389	0.5348	0.5186	0.4753	0.5179	0.504	0.4842	0.0907	0.4682	0.5186	0.4682
15888.6	37	0.087	0.4909	0.5161	0.5177	0.2863	0.4863	0.4893	0.5327	0.5328	0.5099	0.4856	0.0868	0.4189	0.5588	0.5351	0.3836	0.5486	0.543	0.5638	0.5444	0.5243	0.5356	0.0871	0.4475	0.5507	0.5509	0.355	0.55	0.5535	0.5242	0.5603	0.5532	0.5621	0.0888	0.4606	0.5499	0.517	0.2479	0.5564	0.543	0.4927	0.5404	0.5278	0.5173	0.0911	0.4871	0.5375	0.4879
16823.2	36.9	0.0871	0.5144	0.5332	0.5351	0.2975	0.5028	0.501	0.5513	0.5504	0.5276	0.4957	0.0867	0.4342	0.5774	0.5534	0.4062	0.5661	0.5594	0.5854	0.5605	0.541	0.5498	0.0873	0.4645	0.569	0.5711	0.3769	0.5681	0.5689	0.5432	0.5776	0.5729	0.578	0.0888	0.4782	0.5676	0.5402	0.2565	0.5757	0.5614	0.5085	0.557	0.5457	0.5299	0.0927	0.5066	0.5563	0.5068
17757.8	37.2	0.0871	0.5304	0.5531	0.5532	0.3162	0.5206	0.5149	0.5723	0.5704	0.5457	0.5079	0.0867	0.4479	0.5938	0.572	0.4344	0.5876	0.5779	0.6058	0.5812	0.5608	0.5684	0.0871	0.4778	0.5844	0.5889	0.4012	0.5864	0.5859	0.5636	0.5951	0.592	0.6007	0.0889	0.4929	0.5843	0.5602	0.2673	0.5937	0.5809	0.5233	0.5736	0.5631	0.5453	0.0916	0.5233	0.5698	0.5275
18692.5	37	0.0871	0.5514	0.5692	0.5726	0.3334	0.5374	0.5251	0.5921	0.5879	0.5615	0.518	0.0868	0.4662	0.6106	0.5913	0.4604	0.6065	0.5935	0.6295	0.5994	0.5781	0.5868	0.0873	0.4977	0.6022	0.6108	0.4272	0.6058	0.6024	0.5836	0.6125	0.6122	0.6168	0.0887	0.5145	0.6019	0.5841	0.2794	0.6134	0.5963	0.538	0.5911	0.5833	0.5611	0.0925	0.5441	0.5885	0.5504
19627.1	37	0.0872	0.5703	0.5877	0.5924	0.3526	0.554	0.5367	0.6109	0.6034	0.5783	0.5278	0.0868	0.4835	0.6283	0.6096	0.4881	0.6238	0.6089	0.6501	0.6167	0.594	0.5995	0.0873	0.5189	0.6195	0.6311	0.4577	0.624	0.6166	0.6034	0.6293	0.6315	0.6292	0.0891	0.5382	0.6171	0.606	0.2928	0.6315	0.6086	0.5523	0.6085	0.6019	0.5761	0.0926	0.5635	0.6055	0.572
20561.7	37	0.0872	0.5838	0.6031	0.6116	0.3764	0.5737	0.5513	0.6325	0.621	0.5986	0.5438	0.0868	0.4956	0.6419	0.6273	0.5214	0.6446	0.6297	0.6683	0.6323	0.6141	0.6164	0.0872	0.5309	0.633	0.6456	0.4837	0.6397	0.6307	0.6234	0.6423	0.6508	0.6512	0.0888	0.5524	0.627	0.6232	0.3093	0.651	0.6275	0.5679	0.6224	0.6192	0.5918	0.0923	0.5788	0.6209	0.5901
21496.4	37.2	0.0872	0.5982	0.6164	0.6302	0.4012	0.5924	0.5627	0.6528	0.6391	0.6201	0.5607	0.0868	0.5083	0.6576	0.6452	0.552	0.6644	0.6492	0.6857	0.6506	0.6355	0.6326	0.0872	0.5432	0.6446	0.6617	0.5148	0.6559	0.6442	0.6454	0.6612	0.6715	0.6655	0.0889	0.5672	0.6442	0.6409	0.3275	0.6695	0.6445	0.5831	0.638	0.6381	0.6061	0.0922	0.595	0.6381	0.6108
22431	37.1	0.0872	0.6147	0.6314	0.6497	0.4328	0.6131	0.5764	0.6733	0.6565	0.6427	0.5903	0.0869	0.5221	0.6737	0.6618	0.5756	0.6842	0.6688	0.7037	0.6671	0.6552	0.652	0.0873	0.5582	0.6574	0.6789	0.541	0.6735	0.6618	0.6658	0.6804	0.6897	0.6818	0.0889	0.5829	0.6539	0.6598	0.3502	0.6904	0.6601	0.6	0.6536	0.6573	0.6196	0.0919	0.6108	0.6502	0.6293
23365.6	37.1	0.0873	0.6287	0.644	0.6673	0.4633	0.6291	0.5857	0.6884	0.6694	0.66	0.6108	0.0868	0.5361	0.6906	0.6776	0.5907	0.7001	0.6838	0.72	0.6809	0.6696	0.6686	0.0874	0.5754	0.6733	0.6959	0.5572	0.6883	0.6756	0.6855	0.6975	0.7052	0.697	0.0884	0.6009	0.6676	0.6764	0.3719	0.7062	0.6733	0.6139	0.668	0.6732	0.6342	0.0916	0.6272	0.6632	0.6483
24300.2	37.2	0.0872	0.6423	0.6574	0.6844	0.489	0.646	0.597	0.7054	0.6807	0.6777	0.6289	0.0868	0.5506	0.704	0.6915	0.6069	0.7157	0.6969	0.7349	0.693	0.6845	0.6844	0.0872	0.5922	0.6831	0.7075	0.5704	0.6998	0.6865	0.704	0.7116	0.7213	0.7102	0.0889	0.6176	0.6778	0.6918	0.3954	0.7224	0.6836	0.6265	0.6818	0.6886	0.6405	0.0916	0.6427	0.6713	0.664
25234.9	37.1	0.0888	0.6566	0.6714	0.7023	0.5156	0.6656	0.6107	0.7234	0.6948	0.7008	0.6482	0.0868	0.5617	0.7207	0.7069	0.6218	0.7319	0.7136	0.7494	0.7089	0.7024	0.6957	0.0873	0.6032	0.6931	0.7225	0.5892	0.7151	0.7	0.7238	0.7274	0.7374	0.7197	0.0888	0.629	0.6883	0.7063	0.4241	0.7429	0.697	0.6436	0.6962	0.7063	0.6508	0.0923	0.6558	0.6819	0.6826
26169.5	36.9	0.0873	0.6711	0.6852	0.7195	0.5354	0.6846	0.6247	0.7401	0.7079	0.7199	0.6711	0.0869	0.5729	0.7294	0.7204	0.6348	0.7503	0.7311	0.7632	0.7252	0.721	0.7065	0.0874	0.6148	0.7041	0.7367	0.5996	0.7301	0.6995	0.7415	0.7417	0.7526	0.7266	0.0889	0.6419	0.7035	0.7214	0.4524	0.7636	0.7133	0.6604	0.71	0.7217	0.6615	0.0912	0.6685	0.6909	0.6999
27104.1	37.3	0.0873	0.6837	0.6958	0.735	0.5509	0.6985	0.6338	0.7548	0.7185	0.7298	0.6829	0.0869	0.5889	0.7399	0.7338	0.6477	0.7619	0.7454	0.7768	0.7378	0.7341	0.7193	0.0872	0.6349	0.717	0.7519	0.6118	0.7424	0.706	0.7581	0.7547	0.7675	0.7385	0.089	0.6614	0.7112	0.7367	0.4791	0.7788	0.725	0.6744	0.7226	0.7366	0.6791	0.0897	0.6844	0.7012	0.7174
28038.7	37.2	0.0873	0.6952	0.7092	0.7498	0.564	0.7164	0.6461	0.7695	0.7313	0.7501	0.6973	0.0869	0.6019	0.7486	0.749	0.6582	0.776	0.7575	0.7888	0.7514	0.7492	0.7301	0.0873	0.655	0.7289	0.7613	0.6268	0.7559	0.7147	0.7727	0.7664	0.7809	0.7491	0.089	0.6761	0.7239	0.7487	0.4991	0.7958	0.7348	0.6906	0.7346	0.75	0.695	0.0916	0.6974	0.7098	0.7311
28973.4	37.2	0.0873	0.7056	0.7181	0.764	0.5706	0.7293	0.6559	0.7826	0.7403	0.7585	0.7091	0.0868	0.6168	0.7567	0.7599	0.6666	0.7854	0.763	0.8004	0.7604	0.7599	0.7456	0.0872	0.6759	0.7373	0.7736	0.6343	0.765	0.728	0.7851	0.7773	0.7931	0.7642	0.0889	0.6913	0.7304	0.7605	0.5124	0.8099	0.7437	0.7021	0.7443	0.7612	0.7108	0.0925	0.7121	0.7154	0.7415
29908	37	0.0873	0.7172	0.7206	0.7775	0.5836	0.7437	0.6649	0.796	0.7522	0.7751	0.7175	0.0869	0.6298	0.7659	0.7725	0.6763	0.7967	0.7755	0.8123	0.7736	0.7728	0.7587	0.0872	0.6925	0.746	0.7822	0.6406	0.7742	0.7385	0.7977	0.7882	0.8048	0.7718	0.089	0.7055	0.7438	0.7744	0.5258	0.8239	0.755	0.716	0.7574	0.7733	0.7219	0.0902	0.7229	0.7239	0.7558
30842.6	37.1	0.0873	0.7291	0.7311	0.7932	0.5996	0.7604	0.6742	0.8098	0.7659	0.7896	0.7252	0.0868	0.6486	0.7739	0.7849	0.6856	0.8067	0.7918	0.823	0.7862	0.7829	0.7733	0.0873	0.7113	0.7601	0.7958	0.6505	0.7891	0.7488	0.8122	0.8015	0.8171	0.7848	0.0889	0.7216	0.7481	0.7866	0.5412	0.839	0.7633	0.7306	0.7684	0.7872	0.7261	0.0914	0.7357	0.7352	0.7698
31777.2	37	0.0873	0.7398	0.738	0.8045	0.6093	0.7745	0.678	0.8226	0.7793	0.8031	0.7321	0.0869	0.6599	0.7857	0.7977	0.6958	0.8178	0.8093	0.8341	0.8002	0.7965	0.7836	0.0873	0.7254	0.7695	0.8057	0.6599	0.7976	0.7519	0.8235	0.8129	0.8281	0.7923	0.0889	0.7356	0.7622	0.8	0.5543	0.8513	0.7739	0.7478	0.7812	0.799	0.7287	0.0904	0.7492	0.7391	0.7805
32711.9	37.2	0.0874	0.7489	0.7379	0.8152	0.6217	0.7924	0.6839	0.8358	0.795	0.8153	0.7521	0.0869	0.668	0.7932	0.8113	0.7057	0.8304	0.8241	0.8441	0.8155	0.8111	0.7925	0.0874	0.7354	0.7754	0.8148	0.6707	0.8096	0.7571	0.8353	0.8242	0.838	0.8031	0.089	0.7429	0.7709	0.8094	0.5672	0.866	0.7824	0.7644	0.7908	0.8104	0.7377	0.0907	0.7565	0.7475	0.795
33646.5	37.2	0.0873	0.7614	0.7437	0.8271	0.6274	0.8031	0.677	0.8469	0.8024	0.8231	0.7673	0.0868	0.6858	0.8024	0.821	0.7123	0.838	0.8354	0.8527	0.8238	0.818	0.8014	0.0872	0.7529	0.7843	0.8255	0.6777	0.8167	0.7688	0.845	0.836	0.8484	0.8171	0.0887	0.7594	0.7783	0.8216	0.574	0.8761	0.7907	0.7739	0.8018	0.8198	0.7482	0.0917	0.7687	0.7552	0.8041
34581.1	37.2	0.0874	0.7704	0.7477	0.8366	0.6437	0.8185	0.6759	0.8585	0.8157	0.8431	0.7825	0.0869	0.6943	0.8115	0.8326	0.7214	0.8473	0.8413	0.8614	0.8354	0.8299	0.8102	0.0873	0.764	0.7968	0.8334	0.6866	0.8286	0.7755	0.8558	0.8443	0.8578	0.8235	0.089	0.7685	0.7895	0.8307	0.585	0.8881	0.7973	0.7888	0.8116	0.8309	0.755	0.0899	0.7788	0.7612	0.8161
35515.7	37.2	0.0873	0.7832	0.7516	0.8488	0.6502	0.8325	0.6728	0.8698	0.8302	0.8609	0.7917	0.0874	0.7068	0.8188	0.8426	0.7303	0.8563	0.847	0.8701	0.848	0.839	0.8182	0.0873	0.775	0.8059	0.8445	0.6951	0.8377	0.7836	0.8664	0.8558	0.8671	0.8306	0.0889	0.7798	0.804	0.8422	0.5968	0.8992	0.8056	0.8029	0.8221	0.8412	0.7661	0.0891	0.7896	0.7704	0.8259
36450.4	37.1	0.0873	0.7908	0.7549	0.856	0.6545	0.8421	0.684	0.8798	0.8396	0.8723	0.8025	0.0869	0.7198	0.825	0.8515	0.7381	0.8632	0.8532	0.8783	0.8562	0.8471	0.8281	0.0873	0.7888	0.8106	0.8511	0.6974	0.8443	0.7903	0.8741	0.8636	0.8749	0.8379	0.0887	0.7915	0.8091	0.8487	0.6033	0.9076	0.8113	0.809	0.8287	0.8488	0.7747	0.0901	0.8022	0.7715	0.83
37385	37	0.0874	0.7986	0.7525	0.8621	0.6698	0.8533	0.7391	0.8887	0.8555	0.883	0.8172	0.0873	0.7256	0.8329	0.8604	0.7445	0.8733	0.8563	0.8862	0.87	0.8593	0.835	0.0873	0.7962	0.8162	0.8567	0.7021	0.8532	0.7922	0.8833	0.8704	0.8828	0.8407	0.0892	0.7982	0.8157	0.8579	0.6139	0.9181	0.8202	0.8245	0.8373	0.8574	0.7802	0.0923	0.8107	0.7768	0.8409
38319.6	37.2	0.0889	0.8109	0.7534	0.8728	0.6715	0.8659	0.761	0.9008	0.8635	0.8946	0.8285	0.0872	0.7467	0.8433	0.8696	0.7528	0.8798	0.8681	0.893	0.8751	0.8651	0.8467	0.0875	0.8129	0.8286	0.8679	0.7109	0.8631	0.7994	0.8925	0.8797	0.892	0.8532	0.0892	0.8164	0.8305	0.8675	0.6226	0.9276	0.8255	0.8311	0.8448	0.8663	0.7915	0.0906	0.8269	0.7865	0.8496
39254.2	37.2	0.0873	0.8154	0.7455	0.8821	0.6795	0.8785	0.7464	0.9117	0.8776	0.9047	0.8427	0.087	0.7524	0.8506	0.8811	0.7636	0.8895	0.8702	0.901	0.8879	0.8777	0.856	0.0873	0.8206	0.8393	0.8767	0.7179	0.8716	0.8024	0.9014	0.8867	0.8992	0.8569	0.0891	0.8217	0.8343	0.8772	0.635	0.9373	0.8311	0.8463	0.8544	0.8747	0.7956	0.0917	0.8346	0.7942	0.861
40189.8	36.8	0.0884	0.8255	0.7398	0.8887	0.683	0.8851	0.7748	0.9192	0.8821	0.9127	0.8503	0.0874	0.7639	0.856	0.8872	0.7685	0.8961	0.8707	0.9071	0.8915	0.884	0.8627	0.0873	0.8317	0.8383	0.883	0.7208	0.8774	0.8055	0.9092	0.8943	0.9069	0.8656	0.0893	0.833	0.8454	0.8847	0.637	0.945	0.8341	0.8511	0.8603	0.8815	0.8048	0.0932	0.845	0.7972	0.8622
41124.4	36.9	0.0872	0.8381	0.7339	0.8972	0.6978	0.8953	0.7983	0.9281	0.8929	0.922	0.8618	0.0872	0.7749	0.8623	0.8962	0.7773	0.9043	0.8756	0.9145	0.9025	0.8935	0.8729	0.0875	0.8416	0.8483	0.8932	0.7295	0.8868	0.8086	0.9178	0.9032	0.9133	0.871	0.0894	0.8427	0.8499	0.8927	0.6499	0.954	0.8393	0.8651	0.8672	0.8901	0.8108	0.0928	0.8571	0.8087	0.8715
42059	37.2	0.0872	0.8464	0.7286	0.9063	0.7002	0.905	0.8051	0.9372	0.9005	0.9325	0.874	0.087	0.7851	0.8717	0.9038	0.7838	0.9116	0.8755	0.9207	0.9081	0.903	0.8808	0.0874	0.8493	0.8545	0.9003	0.7368	0.8956	0.8135	0.9257	0.9085	0.9206	0.8795	0.0893	0.8507	0.856	0.9006	0.6583	0.9626	0.8432	0.8743	0.874	0.8969	0.8127	0.0891	0.8654	0.8158	0.8793
42993.7	37.2	0.0872	0.8584	0.7263	0.9129	0.7105	0.9104	0.7954	0.9451	0.9078	0.9403	0.8894	0.0871	0.7918	0.8762	0.9124	0.7906	0.9186	0.8756	0.9269	0.9158	0.9087	0.8898	0.0873	0.8576	0.8569	0.9059	0.7414	0.8999	0.8154	0.9335	0.9168	0.9259	0.8856	0.0892	0.8567	0.8583	0.9074	0.6646	0.9688	0.8463	0.8829	0.879	0.9032	0.8195	0.0912	0.8719	0.8209	0.8843
43928.3	37	0.0873	0.8592	0.7249	0.9239	0.7107	0.9169	0.7884	0.9522	0.9143	0.9502	0.8992	0.0868	0.7986	0.8799	0.9176	0.7952	0.9257	0.876	0.9325	0.9213	0.9169	0.8957	0.0874	0.8646	0.8595	0.9086	0.743	0.9048	0.8169	0.9397	0.9227	0.9319	0.8911	0.0903	0.8638	0.8694	0.9151	0.6768	0.9784	0.851	0.895	0.8861	0.9087	0.8303	0.0927	0.8828	0.821	0.888
44862.9	37	0.0873	0.8761	0.7082	0.9332	0.7203	0.9246	0.7964	0.9607	0.922	0.959	0.9132	0.0868	0.8121	0.8877	0.9257	0.8021	0.9323	0.883	0.9387	0.9273	0.9252	0.902	0.0872	0.8746	0.8685	0.9166	0.7503	0.9116	0.8203	0.9476	0.9271	0.9374	0.8962	0.0903	0.8753	0.8688	0.9211	0.6858	0.9854	0.854	0.9023	0.8934	0.9162	0.8418	0.0929	0.8922	0.8326	0.8973
45797.5	37	0.0873	0.8777	0.6972	0.9382	0.7289	0.9291	0.794	0.9674	0.9264	0.9679	0.9238	0.0868	0.8187	0.8907	0.9303	0.807	0.9363	0.8831	0.9441	0.9316	0.9287	0.908	0.0873	0.883	0.8715	0.9206	0.753	0.914	0.824	0.9547	0.9329	0.9437	0.9026	0.0909	0.8826	0.8702	0.9263	0.6907	0.9918	0.8551	0.9069	0.8985	0.9212	0.8547	0.0924	0.9003	0.8377	0.8965
46732.1	37	0.0873	0.8821	0.6865	0.9498	0.7305	0.9377	0.7994	0.9741	0.9332	0.9773	0.9338	0.087	0.8252	0.8961	0.9372	0.8147	0.9446	0.8898	0.9506	0.9379	0.9361	0.9117	0.0874	0.8871	0.8804	0.9289	0.7612	0.9225	0.8284	0.9625	0.9429	0.9501	0.9079	0.0914	0.8881	0.8811	0.9347	0.7011	0.9995	0.8578	0.9172	0.9044	0.9273	0.8626	0.093	0.908	0.8496	0.905
47666.7	37	0.0873	0.8991	0.6883	0.9606	0.7364	0.9501	0.8059	0.983	0.9397	0.9859	0.9468	0.0869	0.8444	0.9035	0.9445	0.8192	0.9491	0.8941	0.956	0.9434	0.9408	0.9217	0.0873	0.8999	0.8869	0.9381	0.7693	0.932	0.8321	0.9695	0.9481	0.9571	0.9167	0.0918	0.9018	0.8815	0.9417	0.7101	1.0065	0.861	0.9251	0.9112	0.934	0.8765	0.0925	0.9191	0.8565	0.9127
48601.4	37	0.0873	0.9036	0.6925	0.9684	0.7443	0.9599	0.8129	0.9912	0.9463	0.9934	0.9578	0.0869	0.8558	0.9074	0.9537	0.8266	0.9572	0.8985	0.9617	0.9493	0.9487	0.9297	0.0873	0.9104	0.8893	0.9433	0.7762	0.9374	0.8335	0.9751	0.9521	0.962	0.9263	0.0927	0.9122	0.8815	0.9483	0.7211	1.0119	0.8633	0.9334	0.9173	0.9397	0.8835	0.0933	0.9298	0.8659	0.9225
49536	37	0.0873	0.9061	0.6753	0.9697	0.75	0.9682	0.8223	0.997	0.9507	0.9998	0.9664	0.0871	0.8551	0.9098	0.9602	0.8316	0.964	0.9011	0.9677	0.9551	0.9579	0.94	0.0872	0.9115	0.8932	0.9474	0.7815	0.9441	0.8366	0.9801	0.958	0.9671	0.9347	0.094	0.9134	0.8904	0.953	0.7322	1.0188	0.8654	0.9421	0.9235	0.9448	0.8873	0.0927	0.9351	0.8739	0.9262
50470.6	37.1	0.088	0.9188	0.6754	0.9753	0.7575	0.977	0.8274	1.003	0.9565	1.0076	0.9756	0.0868	0.8677	0.9143	0.9655	0.8372	0.9693	0.9043	0.9725	0.9608	0.9624	0.9505	0.0873	0.9206	0.8983	0.9524	0.7869	0.9479	0.8393	0.9857	0.9635	0.9716	0.9438	0.095	0.923	0.8957	0.9595	0.7416	1.0251	0.8679	0.9484	0.9287	0.9505	0.8941	0.0906	0.9436	0.8813	0.9317
51405.3	37	0.0873	0.9155	0.6662	0.974	0.7605	0.9855	0.8318	1.0068	0.9599	1.0109	0.9813	0.0869	0.8673	0.9155	0.9708	0.8407	0.9766	0.9062	0.9781	0.9651	0.9702	0.9566	0.0874	0.9231	0.9019	0.9555	0.7924	0.9543	0.8409	0.99	0.9682	0.9756	0.9493	0.0975	0.9246	0.8978	0.9648	0.7539	1.0322	0.871	0.9574	0.9341	0.9557	0.8975	0.0929	0.9521	0.8845	0.9338
52339.9	37.1	0.0873	0.9163	0.674	0.98	0.7681	0.9949	0.8382	1.0138	0.9674	1.0182	0.9854	0.0872	0.8817	0.9231	0.977	0.8462	0.982	0.9094	0.9829	0.9711	0.9749	0.9686	0.0873	0.9329	0.9076	0.959	0.7953	0.9556	0.8423	0.9944	0.9718	0.9793	0.9553	0.1001	0.9348	0.91	0.9699	0.7593	1.0376	0.8724	0.9636	0.9382	0.9601	0.9055	0.0898	0.9634	0.8915	0.9361
53274.5	37.1	0.0874	0.912	0.6751	0.9805	0.7735	0.9998	0.8403	1.0187	0.9723	0.9993	0.9929	0.0871	0.8894	0.9267	0.9819	0.852	0.9873	0.9127	0.9884	0.9744	0.9802	0.9817	0.0873	0.9401	0.9128	0.96	0.8012	0.9583	0.8443	0.9959	0.9715	0.9831	0.9613	0.1028	0.9406	0.9142	0.9712	0.7628	1.0416	0.8724	0.9664	0.9412	0.9641	0.9107	0.0931	0.9725	0.8963	0.9342
54209.1	37	0.0874	0.9153	0.68	0.9843	0.7792	1.006	0.8421	1.0236	0.9781	1.0161	0.9988	0.087	0.8994	0.9318	0.9872	0.8549	0.9915	0.9133	0.9926	0.9783	0.9835	0.9862	0.0873	0.9476	0.9175	0.963	0.806	0.9606	0.8455	0.9983	0.9753	0.9863	0.9661	0.1066	0.954	0.9202	0.9759	0.7654	1.0474	0.874	0.9736	0.9456	0.9688	0.9161	0.093	0.9781	0.8995	0.9342
55143.8	37.1	0.0874	0.9226	0.6849	0.9884	0.7854	1.0125	0.8457	1.0266	0.9844	1.0271	1.0019	0.087	0.9106	0.933	0.9927	0.8601	0.9991	0.9158	0.9983	0.983	0.9893	0.9919	0.0873	0.9603	0.9197	0.9667	0.8108	0.964	0.8471	0.999	0.9783	0.9894	0.9712	0.1116	0.9742	0.9181	0.977	0.7705	1.0528	0.8759	0.9787	0.9482	0.9711	0.9191	0.0927	0.9908	0.902	0.9314
56078.4	37.1	0.0886	0.9265	0.6873	0.9825	0.7878	1.0189	0.8487	1.0293	0.9897	1.028	1.0112	0.0869	0.912	0.936	0.9987	0.8657	1.0048	0.9175	1.0015	0.9873	0.9945	0.9965	0.0873	0.9693	0.9233	0.9699	0.8152	0.965	0.849	1.0015	0.9816	0.993	0.9772	0.1173	0.9794	0.9272	0.9774	0.7785	1.057	0.8767	0.9839	0.9513	0.9742	0.9221	0.0929	0.9936	0.906	0.9286
57013	37.2	0.0873	0.9161	0.6876	0.962	0.7907	1.0208	0.8501	1.0351	0.9943	1.0296	1.0198	0.0869	0.9139	0.9403	1.0039	0.8691	1.0103	0.9187	1.0044	0.9912	0.9994	1.0063	0.0873	0.974	0.9303	0.9737	0.8204	0.9654	0.8496	1.0042	0.9827	0.9967	0.9837	0.124	0.9825	0.929	0.9783	0.7831	1.0631	0.8792	0.9893	0.9547	0.9771	0.9314	0.0931	0.9942	0.9108	0.9252
57947.6	37.2	0.0873	0.9281	0.707	0.9587	0.7986	1.0221	0.8544	1.0397	0.9976	1.0348	1.0329	0.0869	0.9253	0.9457	1.0079	0.8724	1.0127	0.9187	1.0071	0.9938	1.0013	1.0152	0.0873	0.9866	0.931	0.9771	0.8226	0.9633	0.85	1.007	0.9855	1.0002	0.9892	0.1319	0.9882	0.9336	0.9792	0.785	1.067	0.8792	0.9922	0.9567	0.9786	0.9373	0.0927	1.0051	0.9164	0.9286
58882.2	37	0.0874	0.9321	0.7055	0.942	0.8009	1.0287	0.8593	1.044	0.9972	1.0433	1.0382	0.087	0.9281	0.9501	1.0142	0.8771	1.0165	0.9219	1.0117	0.9991	1.0076	1.0191	0.0874	0.9865	0.9405	0.9839	0.8318	0.9715	0.8522	1.0129	0.9922	1.0045	0.9927	0.1431	0.9911	0.9401	0.9857	0.7949	1.0711	0.8807	0.9971	0.9587	0.9808	0.9417	0.0929	1.009	0.9222	0.9438
59816.9	37.1	0.0873	0.943	0.7108	0.9276	0.8032	1.0306	0.864	1.0457	0.9969	1.0507	1.0532	0.087	0.9315	0.9571	1.0161	0.8804	1.0192	0.9225	1.0154	1.0012	1.0097	1.0243	0.0874	0.992	0.9423	0.9856	0.8337	0.9703	0.8523	1.0188	0.9958	1.0082	0.9972	0.1532	0.9948	0.9441	0.9856	0.7987	1.0749	0.8812	0.9973	0.9593	0.9809	0.9469	0.0927	1.0082	0.9256	0.9428
60751.5	37.1	0.0874	0.9534	0.7316	0.9188	0.8094	1.0289	0.8686	1.0511	1.0018	1.0565	1.0475	0.0869	0.934	0.9631	1.0193	0.8839	1.0219	0.9236	1.0186	1.0037	1.0113	1.0311	0.0873	0.9944	0.9472	0.9943	0.8389	0.9741	0.8537	1.0257	1.0003	1.0142	1.0005	0.1668	0.9985	0.9508	0.9872	0.8022	1.0797	0.8831	0.999	0.9613	0.9886	0.9528	0.0925	1.0086	0.9322	0.9476
[truncated: 40 more columns]
