# Supplementary material for: Refactored genetic parts for modular assembly of the E. coli MccV type I secretion system used to screen class II microcin candidates from plant-associated bacteria
Source: BMC Biotechnol. 2026 Apr 3;26:66. doi: 10.1186/s12896-026-01148-8 (PMC13174018; doi:10.1186/s12896-026-01148-8)
Supplement: Supplementary file 4 — Supplementary Material 4 [file 12896_2026_1148_MOESM4_ESM.zip › Data S4 Self-inhibition assays/2024.12.14 Self Inhibition (MccP10, P11, E17, E19, X03) Files/12.14.2024_self-inhibition.xlsx]

## Sheet: Sheet2
Application: Tecan i-control				Tecan i-control , 1.11.1.0
Device: infinite 200Pro				Serial number: 1602000080				Serial number of connected stacker:
Firmware: V_3.40_01/15_Infinite (Dec 23 2014/12.45.11)				MAI, V_3.40_01/15_Infinite (Dec 23 2014/12.45.11)
Date:	2024-12-14
Time:	6:07:05 PM
System				DESKTOP-R891HJ3
User				DESKTOP-R891HJ3\Barrick Lab
Plate				Corning 96 Flat Bottom clear Polystyrene Cat. No.: 3635 [COR96fc UV transparent.pdfx]
Plate-ID (Stacker)
Wait (Plate)				On	Target Temperature: 37 °C
List of actions in this measurement script:
Kinetic
Absorbance
Shaking (Orbital) Duration:				840	s
Shaking (Orbital) Amplitude:				3.5	mm
Label: Label1
Kinetic Measurement
Kinetic duration				17:00:00
Interval Time				00:15:00
Mode				Absorbance
Wavelength				600	nm
Bandwidth				9	nm
Number of Flashes				83
Settle Time				6	ms
Start Time:	12/14/2024 6:07:06 PM
Warning:	Unable to meet given kinetic interval time for cycle:
	2, 3, 4, 5, 6, 7, 8, 9, 10, 11, 12, 13, 14, 15, 16, 17, 18, 19, 20, 21, 22, 23, 24, 25, 26, 27, 28, 29
	30, 31, 32, 33, 34, 35, 36, 37, 38, 39, 40, 41, 42, 43, 44, 45, 46, 47, 48, 49, 50, 51, 52, 53, 54, 55
	56, 57, 58
Cycle Nr.	1	2	3	4	5	6	7	8	9	10	11	12	13	14	15	16	17	18	19	20	21	22	23	24	25	26	27	28	29	30	31	32	33	34	35	36	37	38	39	40	41	42	43	44	45	46	47	48	49
Time [s]	0	1060.5	2121	3181.4	4241.9	5302.3	6362.8	7423.3	8483.8	9544.2	10604.7	11665.2	12725.6	13786.1	14846.6	15907.1	16967.5	18028	19088.5	20149	21209.5	22269.9	23330.4	24390.9	25451.3	26511.8	27572.3	28632.7	29693.2	30753.7	31814.1	32874.6	33935.1	34995.5	36056	37116.5	38177	39237.4	40297.9	41358.4	42418.8	43479.3	44539.8	45601.2	46661.7	47722.1	48782.6	49843	50903.5
Temp. [°C]	25.2	37.2	37.3	37	37	36.9	37.1	37	37	37.2	37	36.9	37	37	37.2	37	37	37	37.1	37	37.1	37.2	36.9	37.1	37	37.1	36.9	36.9	37.2	36.9	37.3	37.1	36.9	37.3	37.1	37	36.9	37.2	37.3	37.1	37	37	37	37	37.2	37	37.1	37.2	37.5
A1	0.0858	0.0859	0.0859	0.0859	0.0862	0.0864	0.0866	0.0868	0.0865	0.0865	0.0865	0.0867	0.0863	0.0869	0.0869	0.087	0.087	0.087	0.0869	0.0869	0.0868	0.0869	0.0868	0.0869	0.0868	0.0869	0.0867	0.0867	0.0868	0.0868	0.0867	0.0868	0.0868	0.0868	0.0868	0.0868	0.0865	0.0868	0.0868	0.0868	0.0868	0.0867	0.0866	0.0867	0.0869	0.0867	0.0869	0.0869	0.0868
A2	0.2373	0.1945	0.1988	0.2051	0.2222	0.2441	0.2698	0.2981	0.3348	0.3675	0.3966	0.4171	0.435	0.4506	0.4686	0.4857	0.5045	0.5198	0.5375	0.5549	0.5729	0.59	0.6075	0.6264	0.6441	0.6588	0.6745	0.6944	0.713	0.7227	0.7443	0.7658	0.7799	0.7985	0.818	0.8273	0.8399	0.8447	0.865	0.8675	0.8809	0.8929	0.9057	0.9165	0.9267	0.9369	0.9434	0.9528	0.9577
A3	0.2293	0.1845	0.188	0.1948	0.2107	0.2315	0.2574	0.2911	0.3285	0.3675	0.3987	0.4123	0.4286	0.4469	0.4653	0.4834	0.5016	0.5188	0.5386	0.5568	0.5754	0.5935	0.6106	0.6251	0.6387	0.6468	0.6585	0.6689	0.6825	0.6938	0.7038	0.7121	0.7157	0.7216	0.7227	0.7244	0.7138	0.7145	0.7108	0.7128	0.7227	0.7327	0.743	0.7534	0.7639	0.7745	0.7854	0.795	0.8042
A4	0.2375	0.1904	0.1974	0.2054	0.2228	0.2449	0.2715	0.3059	0.3454	0.384	0.4187	0.4425	0.4651	0.4866	0.5099	0.5301	0.5512	0.572	0.5934	0.6145	0.6353	0.6571	0.6786	0.7008	0.7232	0.742	0.7632	0.7814	0.8003	0.8182	0.836	0.8511	0.8643	0.8776	0.8899	0.9007	0.9105	0.9187	0.9331	0.9409	0.9515	0.9619	0.9701	0.9779	0.9844	0.9922	1.0002	1.0063	1.0127
A5	0.2279	0.1797	0.1863	0.1922	0.203	0.2142	0.2251	0.2365	0.2441	0.2629	0.2842	0.3052	0.3314	0.3573	0.3838	0.4109	0.4362	0.4525	0.4661	0.4788	0.4921	0.5063	0.5205	0.537	0.5529	0.5667	0.582	0.6018	0.6205	0.6319	0.6511	0.6717	0.6872	0.7037	0.7232	0.7356	0.7476	0.7549	0.7732	0.7825	0.7964	0.8088	0.8212	0.8317	0.8439	0.8538	0.8641	0.8741	0.8805
A6	0.2288	0.1904	0.198	0.2024	0.2174	0.2384	0.2643	0.2954	0.329	0.3604	0.3913	0.4193	0.4435	0.4654	0.488	0.5113	0.5358	0.5575	0.5813	0.6028	0.6248	0.6468	0.6673	0.6879	0.7066	0.7212	0.7369	0.7568	0.7723	0.7798	0.7943	0.8094	0.8186	0.8305	0.8442	0.8561	0.865	0.8688	0.8891	0.8958	0.9087	0.9232	0.9339	0.9422	0.9499	0.9552	0.9613	0.9678	0.9667
A7	0.2203	0.1779	0.1862	0.1949	0.2116	0.2341	0.2606	0.2915	0.3247	0.3557	0.3857	0.4131	0.4343	0.4524	0.4695	0.4855	0.5018	0.5156	0.5335	0.5476	0.5714	0.5931	0.6043	0.6303	0.6541	0.6643	0.6703	0.6999	0.7219	0.7263	0.7434	0.7613	0.7729	0.7885	0.8036	0.8141	0.8237	0.8272	0.8434	0.8477	0.8574	0.8667	0.8783	0.8878	0.897	0.9054	0.9135	0.9248	0.9307
A8	0.2301	0.1835	0.1883	0.1963	0.2127	0.2345	0.2586	0.2857	0.3166	0.3432	0.3708	0.3965	0.421	0.4413	0.4583	0.475	0.4923	0.5055	0.5238	0.5378	0.5535	0.5704	0.5879	0.6051	0.6212	0.6345	0.649	0.6667	0.6834	0.694	0.7091	0.7275	0.7385	0.7507	0.7674	0.7802	0.7913	0.7957	0.8102	0.8165	0.8293	0.8443	0.8551	0.8744	0.8822	0.8925	0.9053	0.9131	0.9216
A9	0.2194	0.1786	0.1844	0.1934	0.2111	0.2347	0.2631	0.2945	0.3293	0.362	0.3925	0.4151	0.4339	0.4508	0.4676	0.4852	0.5023	0.5154	0.5342	0.5499	0.5656	0.5828	0.6005	0.617	0.6337	0.6465	0.659	0.6784	0.6947	0.7027	0.7186	0.7381	0.7483	0.7608	0.7797	0.7917	0.8016	0.8048	0.8212	0.8266	0.8385	0.8512	0.859	0.8695	0.8769	0.8828	0.8918	0.8986	0.9055
A10	0.2216	0.1878	0.1939	0.2021	0.2208	0.2449	0.2715	0.299	0.3281	0.3564	0.3821	0.408	0.4314	0.4501	0.4659	0.4792	0.4922	0.5077	0.5201	0.5355	0.5475	0.5622	0.5768	0.5926	0.6085	0.6206	0.6347	0.6523	0.6671	0.6791	0.6921	0.7097	0.7211	0.7367	0.7543	0.7702	0.7835	0.7886	0.8022	0.8107	0.821	0.8341	0.8423	0.861	0.868	0.8781	0.8932	0.8987	0.9084
A11	0.2144	0.1825	0.1895	0.1981	0.2172	0.2419	0.2702	0.3019	0.3345	0.364	0.3899	0.4131	0.4321	0.4469	0.4614	0.4779	0.4932	0.5054	0.5215	0.5351	0.5492	0.5636	0.5782	0.5924	0.613	0.6287	0.6404	0.6679	0.6846	0.694	0.7093	0.729	0.7442	0.7618	0.7826	0.7967	0.8083	0.8163	0.832	0.843	0.8542	0.865	0.878	0.8864	0.8972	0.9067	0.914	0.919	0.9251
B1	0.1243	0.0854	0.0855	0.0854	0.0853	0.0854	0.0848	0.085	0.0846	0.0851	0.0851	0.0851	0.0844	0.0848	0.0851	0.0851	0.0851	0.0848	0.0852	0.0851	0.0852	0.0852	0.0852	0.0849	0.0852	0.0852	0.0851	0.0852	0.085	0.0848	0.0851	0.0854	0.0854	0.0852	0.0854	0.0853	0.0853	0.0854	0.0854	0.0853	0.0852	0.0853	0.0854	0.0855	0.0854	0.0854	0.0853	0.0854	0.0854
B2	0.2323	0.1837	0.1917	0.2011	0.2189	0.2438	0.2723	0.3046	0.3355	0.3674	0.3948	0.4139	0.4307	0.449	0.467	0.4853	0.503	0.5183	0.5367	0.5548	0.574	0.592	0.6096	0.6282	0.6462	0.6589	0.6719	0.6902	0.7042	0.7145	0.7273	0.7432	0.7528	0.7667	0.78	0.7907	0.7993	0.8029	0.8179	0.8256	0.8323	0.8446	0.8575	0.8712	0.878	0.8876	0.8964	0.9047	0.9086
B3	0.2375	0.1805	0.1892	0.2006	0.2201	0.2453	0.2739	0.3082	0.3436	0.3799	0.4129	0.4387	0.4608	0.4849	0.5071	0.531	0.554	0.5745	0.5942	0.6155	0.6345	0.6516	0.6661	0.6816	0.7004	0.7159	0.7376	0.7539	0.7638	0.7746	0.7773	0.7854	0.7885	0.7946	0.7893	0.8036	0.8085	0.8183	0.8117	0.8274	0.8321	0.843	0.8482	0.8541	0.8642	0.8677	0.8861	0.8993	0.914
B4	0.2484	0.1856	0.1928	0.2058	0.2273	0.2553	0.2847	0.3184	0.3532	0.3905	0.4239	0.4508	0.4747	0.4978	0.5227	0.5477	0.5722	0.5946	0.6179	0.6409	0.6625	0.6824	0.7003	0.7202	0.7379	0.7519	0.7682	0.7824	0.7965	0.8105	0.8216	0.8329	0.8451	0.8551	0.864	0.8735	0.8832	0.8916	0.903	0.91	0.9167	0.9241	0.9322	0.9389	0.9447	0.9514	0.9559	0.9621	0.9672
B5	0.2402	0.1777	0.1852	0.1942	0.2082	0.2261	0.2441	0.2671	0.2959	0.3204	0.3468	0.3663	0.3888	0.4138	0.4373	0.4583	0.4782	0.4972	0.5157	0.5338	0.5524	0.5676	0.582	0.5976	0.6116	0.6238	0.6396	0.6494	0.6615	0.6755	0.6833	0.6919	0.7028	0.7133	0.7206	0.731	0.743	0.7523	0.7634	0.771	0.7788	0.7861	0.793	0.8006	0.8061	0.8135	0.8187	0.8272	0.8331
B6	0.2414	0.1909	0.2002	0.2102	0.2301	0.2565	0.2854	0.3203	0.3548	0.3908	0.4264	0.457	0.4822	0.5075	0.5335	0.5595	0.584	0.6073	0.6317	0.6555	0.6785	0.6995	0.7183	0.7383	0.7571	0.7713	0.788	0.8039	0.8185	0.8312	0.8426	0.8544	0.8642	0.8741	0.8826	0.8908	0.899	0.9054	0.9152	0.9219	0.928	0.9345	0.9406	0.9469	0.9518	0.9577	0.9616	0.967	0.9715
B7	0.224	0.1759	0.1841	0.1925	0.2095	0.2333	0.2596	0.2916	0.3269	0.3616	0.3946	0.4257	0.4507	0.4732	0.4955	0.5177	0.5389	0.5596	0.5805	0.6031	0.6245	0.6434	0.6641	0.6819	0.7011	0.7195	0.7382	0.7538	0.7682	0.7828	0.7946	0.8062	0.8182	0.8276	0.8363	0.8457	0.8564	0.8662	0.8752	0.884	0.8904	0.8981	0.9042	0.9106	0.9169	0.9241	0.9278	0.9344	0.9403
B8	0.2472	0.1854	0.1907	0.2007	0.2191	0.2435	0.2703	0.3018	0.3348	0.3685	0.4018	0.4303	0.455	0.4781	0.5017	0.526	0.5497	0.57	0.5927	0.6141	0.6358	0.6575	0.6773	0.6971	0.7154	0.7295	0.7463	0.7617	0.7748	0.7885	0.8	0.8121	0.8238	0.8336	0.8432	0.8522	0.8615	0.8699	0.8799	0.8878	0.8957	0.9033	0.9107	0.918	0.9245	0.9302	0.9349	0.9423	0.9486
B9	0.2444	0.1813	0.1869	0.1937	0.2079	0.2291	0.2529	0.2843	0.3169	0.3523	0.3872	0.4107	0.4281	0.448	0.4708	0.494	0.5166	0.5365	0.5579	0.5787	0.599	0.618	0.6355	0.653	0.6684	0.6818	0.6958	0.7087	0.7223	0.7356	0.7476	0.7596	0.772	0.7845	0.7946	0.806	0.8143	0.8238	0.8349	0.8444	0.8518	0.8606	0.8698	0.8776	0.8845	0.8908	0.8968	0.9038	0.9095
B10	0.2307	0.1832	0.1913	0.2006	0.2204	0.2458	0.274	0.3069	0.3412	0.3755	0.4088	0.4398	0.4654	0.4906	0.5135	0.5379	0.5622	0.5844	0.608	0.6298	0.6504	0.6725	0.6916	0.712	0.7298	0.7427	0.7571	0.7763	0.7921	0.8019	0.8163	0.8303	0.8405	0.8526	0.8633	0.8727	0.8804	0.8859	0.8948	0.9015	0.9084	0.9167	0.9227	0.9304	0.9349	0.9413	0.945	0.9504	0.9551
B11	0.2294	0.1788	0.1866	0.1943	0.2118	0.2366	0.2649	0.2981	0.3345	0.3699	0.4032	0.4346	0.4621	0.4882	0.5131	0.5373	0.5601	0.584	0.6069	0.6299	0.6508	0.6722	0.6911	0.7104	0.7279	0.7456	0.7624	0.7753	0.7901	0.8052	0.8171	0.828	0.8397	0.8513	0.8602	0.8695	0.8797	0.8901	0.8982	0.9073	0.9156	0.9207	0.9252	0.9284	0.9294	0.931	0.9316	0.9331	0.9348
C1	0.1179	0.0858	0.0867	0.0843	0.0843	0.0843	0.084	0.0841	0.0838	0.0841	0.0841	0.0841	0.0837	0.0839	0.084	0.0841	0.084	0.0842	0.0842	0.0842	0.0842	0.0841	0.084	0.084	0.0841	0.0841	0.0842	0.0841	0.0841	0.0841	0.0842	0.0841	0.0842	0.0841	0.0841	0.084	0.0842	0.0842	0.0841	0.0842	0.0841	0.0842	0.0842	0.0842	0.0843	0.0841	0.0842	0.0843	0.0842
C2	0.2316	0.182	0.1868	0.1954	0.2118	0.2351	0.2622	0.2949	0.3279	0.3615	0.3944	0.4169	0.4343	0.4543	0.4744	0.4954	0.5158	0.5336	0.5556	0.5727	0.593	0.6116	0.6278	0.6453	0.6616	0.6738	0.6873	0.7041	0.7173	0.7249	0.7419	0.7553	0.7624	0.7761	0.7858	0.7956	0.8026	0.8037	0.8143	0.8218	0.8284	0.8398	0.8556	0.8689	0.8797	0.8855	0.8988	0.9093	0.9114
C3	0.2252	0.1778	0.183	0.1925	0.2091	0.2315	0.2569	0.2893	0.3238	0.3582	0.3921	0.4153	0.434	0.456	0.4787	0.4988	0.5202	0.5396	0.5604	0.5818	0.601	0.6193	0.6395	0.6567	0.6753	0.6873	0.6924	0.6858	0.6807	0.688	0.6829	0.6846	0.6768	0.6901	0.6906	0.7003	0.7128	0.72	0.724	0.736	0.7431	0.755	0.7648	0.7699	0.7783	0.7818	0.7926	0.8039	0.8125
C4	0.2271	0.1787	0.1854	0.1956	0.2096	0.2306	0.2545	0.2831	0.3161	0.3484	0.3824	0.4134	0.4397	0.4637	0.4866	0.5105	0.5351	0.5575	0.5824	0.606	0.63	0.6519	0.6724	0.6929	0.7117	0.7283	0.7458	0.7618	0.7768	0.7895	0.8045	0.8169	0.8277	0.8393	0.8482	0.8573	0.8678	0.8752	0.8856	0.8924	0.9022	0.9086	0.9173	0.9243	0.9301	0.936	0.941	0.9477	0.952
C5	0.2163	0.1729	0.1796	0.1883	0.1973	0.2083	0.219	0.231	0.244	0.2556	0.2698	0.2867	0.3056	0.3301	0.3567	0.3856	0.4153	0.4428	0.465	0.4822	0.4998	0.5189	0.5378	0.5582	0.5794	0.597	0.6155	0.635	0.6518	0.666	0.6812	0.6938	0.7053	0.7162	0.7253	0.7332	0.7461	0.7568	0.7685	0.7781	0.7896	0.7986	0.8086	0.8155	0.8233	0.8317	0.8392	0.8466	0.8536
C6	0.236	0.1856	0.1941	0.2032	0.2221	0.2471	0.2763	0.3105	0.3441	0.3804	0.4151	0.4454	0.469	0.4947	0.5193	0.5451	0.5703	0.5944	0.6194	0.6423	0.6645	0.6855	0.7037	0.7232	0.7428	0.7565	0.7721	0.7894	0.8034	0.8136	0.8273	0.8412	0.8503	0.8617	0.8705	0.8795	0.8876	0.894	0.9029	0.9094	0.9177	0.9243	0.9329	0.9397	0.9457	0.9511	0.9568	0.9625	0.9665
C7	0.2269	0.176	0.1845	0.1919	0.2093	0.2329	0.2592	0.2904	0.3232	0.3549	0.3888	0.418	0.4404	0.4644	0.4847	0.5073	0.5298	0.5496	0.5724	0.5955	0.6183	0.641	0.6617	0.6826	0.7057	0.7193	0.7394	0.7544	0.7692	0.7829	0.7959	0.8082	0.8201	0.8316	0.8406	0.8512	0.8618	0.8714	0.8811	0.8894	0.8992	0.9068	0.9146	0.9213	0.9277	0.9337	0.9397	0.9463	0.9519
C8	0.2285	0.1836	0.1908	0.2	0.2193	0.2439	0.2714	0.3037	0.3376	0.372	0.4057	0.4364	0.4604	0.4846	0.5073	0.5305	0.5525	0.572	0.5951	0.6149	0.6358	0.6562	0.6772	0.6977	0.7179	0.7313	0.7464	0.7645	0.78	0.7876	0.8021	0.8174	0.8271	0.8366	0.8467	0.8568	0.8656	0.8698	0.8793	0.8836	0.8909	0.8979	0.9067	0.9141	0.9192	0.9249	0.931	0.9372	0.9405
C9	0.2237	0.1792	0.1855	0.1945	0.2127	0.2359	0.2616	0.2919	0.3257	0.359	0.3938	0.4246	0.4488	0.4733	0.497	0.5203	0.5431	0.5622	0.5859	0.6089	0.6324	0.6524	0.6715	0.6911	0.7107	0.727	0.7432	0.7588	0.7735	0.7866	0.8007	0.8117	0.8243	0.8348	0.8431	0.8531	0.8632	0.8735	0.8816	0.8889	0.8972	0.9037	0.9118	0.9178	0.9233	0.9288	0.934	0.9393	0.9438
C10	0.2297	0.1816	0.1886	0.1971	0.2147	0.2387	0.2666	0.2974	0.3304	0.3646	0.3974	0.4294	0.4545	0.4792	0.5027	0.5277	0.5507	0.572	0.595	0.6174	0.6388	0.6603	0.6783	0.6983	0.7172	0.7325	0.7477	0.7657	0.78	0.7905	0.8055	0.8189	0.8291	0.8402	0.8497	0.8589	0.8663	0.8744	0.8822	0.8878	0.8952	0.9029	0.91	0.9178	0.9223	0.9281	0.9351	0.9414	0.9447
C11	0.2282	0.1773	0.1836	0.191	0.2071	0.2305	0.2572	0.2882	0.3228	0.3573	0.3923	0.4236	0.4504	0.478	0.5027	0.527	0.5489	0.5711	0.5924	0.6128	0.633	0.6538	0.6735	0.6916	0.7097	0.7265	0.7407	0.7546	0.7689	0.7829	0.7956	0.8062	0.8177	0.8285	0.8376	0.8477	0.8567	0.8664	0.874	0.8833	0.8902	0.8975	0.9036	0.9083	0.9154	0.921	0.9252	0.9309	0.935
D1	0.0835	0.0835	0.0835	0.0836	0.0837	0.0837	0.0836	0.0837	0.0835	0.0835	0.0835	0.0833	0.0834	0.0835	0.0834	0.0834	0.0834	0.0836	0.0835	0.0835	0.0834	0.0835	0.0834	0.0835	0.0835	0.0835	0.0835	0.0836	0.0836	0.0836	0.0836	0.0836	0.0836	0.0835	0.0835	0.0836	0.0835	0.0836	0.0836	0.0836	0.0836	0.0836	0.0836	0.0836	0.0836	0.0836	0.0837	0.0837	0.0836
D2	0.2285	0.1795	0.1838	0.1921	0.2086	0.2312	0.258	0.2887	0.3225	0.3571	0.3885	0.41	0.4288	0.4481	0.4668	0.4869	0.5061	0.5242	0.5451	0.5629	0.5822	0.6021	0.6174	0.635	0.6513	0.6624	0.6737	0.6928	0.7056	0.713	0.7272	0.7407	0.7485	0.7626	0.7773	0.7859	0.7904	0.7954	0.8071	0.8127	0.8173	0.8333	0.8478	0.8621	0.8721	0.8815	0.8944	0.9024	0.9048
D3	0.2212	0.1769	0.1819	0.191	0.2088	0.2305	0.2558	0.2868	0.3217	0.357	0.3911	0.4157	0.4358	0.4565	0.4771	0.4982	0.5186	0.5388	0.558	0.5784	0.5981	0.6183	0.638	0.6546	0.6709	0.6823	0.7045	0.7071	0.7055	0.7157	0.7165	0.7236	0.7179	0.7231	0.7217	0.7304	0.7359	0.7487	0.7499	0.7728	0.771	0.7887	0.7894	0.79	0.8055	0.802	0.8225	0.8326	0.8483
D4	0.2283	0.1785	0.1852	0.1973	0.2182	0.2437	0.2709	0.3025	0.3376	0.3732	0.4041	0.4303	0.452	0.474	0.4945	0.5168	0.5382	0.5579	0.5811	0.6017	0.624	0.6453	0.6659	0.6867	0.7052	0.7214	0.738	0.7569	0.7725	0.7822	0.7974	0.8119	0.8242	0.8362	0.8473	0.8582	0.8666	0.8732	0.885	0.8912	0.8977	0.9063	0.9151	0.9229	0.9284	0.9357	0.9425	0.9492	0.953
D5	0.2082	0.174	0.1795	0.188	0.2011	0.2172	0.2332	0.253	0.2781	0.3036	0.329	0.3519	0.3759	0.4039	0.429	0.4517	0.47	0.4864	0.5043	0.5206	0.5378	0.5539	0.5703	0.586	0.6007	0.6166	0.6311	0.6437	0.6566	0.6691	0.6794	0.69	0.6992	0.7075	0.7158	0.7263	0.7352	0.7458	0.7548	0.7643	0.772	0.7795	0.7887	0.7943	0.8015	0.8098	0.8167	0.8247	0.8306
D6	0.2397	0.1869	0.195	0.2048	0.2247	0.2513	0.2797	0.3122	0.347	0.3827	0.4157	0.4429	0.4663	0.4902	0.5122	0.5354	0.5577	0.5796	0.6053	0.6288	0.651	0.6742	0.6936	0.7141	0.7317	0.7448	0.7589	0.7746	0.79	0.799	0.8129	0.826	0.8365	0.8469	0.8575	0.8676	0.874	0.8786	0.8877	0.894	0.8983	0.9081	0.917	0.9259	0.9311	0.9376	0.9447	0.9503	0.9537
D7	0.2123	0.1763	0.1843	0.1921	0.2095	0.2338	0.2606	0.291	0.324	0.3594	0.3938	0.4216	0.4444	0.4675	0.4883	0.5108	0.5316	0.5509	0.5733	0.5955	0.6161	0.639	0.6558	0.6761	0.6941	0.71	0.7269	0.7426	0.7567	0.7675	0.7798	0.7902	0.8023	0.8142	0.8235	0.8334	0.8445	0.8537	0.8638	0.8725	0.8782	0.8876	0.896	0.9029	0.9092	0.9165	0.9235	0.9302	0.9352
D8	0.2147	0.1787	0.1849	0.1922	0.2095	0.2345	0.2623	0.2942	0.3299	0.3642	0.3984	0.4279	0.4525	0.4756	0.4957	0.5177	0.5373	0.5548	0.5745	0.5923	0.6088	0.6275	0.6418	0.6607	0.6779	0.6893	0.7032	0.7204	0.7354	0.7425	0.7576	0.7724	0.7821	0.7928	0.8072	0.8157	0.8234	0.8233	0.8335	0.8383	0.84	0.8539	0.8636	0.8776	0.8826	0.8908	0.9009	0.9081	0.9091
D9	0.2081	0.1755	0.1827	0.1913	0.2088	0.2322	0.2574	0.2874	0.3189	0.3535	0.3885	0.4186	0.4438	0.4678	0.4903	0.5133	0.5363	0.5542	0.5779	0.5972	0.6189	0.6415	0.6588	0.6795	0.6987	0.7147	0.7311	0.7469	0.7618	0.7739	0.786	0.7974	0.8092	0.8206	0.8304	0.8403	0.849	0.8578	0.8668	0.8756	0.8796	0.8892	0.8971	0.904	0.9106	0.9174	0.9238	0.9294	0.933
D10	0.2124	0.1792	0.1859	0.1947	0.2117	0.2352	0.2612	0.2922	0.3251	0.36	0.3935	0.424	0.4496	0.4739	0.4962	0.5198	0.5423	0.5629	0.5887	0.6114	0.6329	0.6568	0.6747	0.6975	0.7141	0.7297	0.7432	0.7609	0.7751	0.7864	0.7989	0.8125	0.8222	0.8333	0.8451	0.8536	0.862	0.868	0.8767	0.8833	0.8872	0.8971	0.904	0.9129	0.9187	0.9245	0.9322	0.938	0.9404
D11	0.2236	0.1746	0.1812	0.1891	0.2051	0.2274	0.2524	0.2817	0.315	0.3488	0.3837	0.4155	0.4459	0.4736	0.4981	0.5222	0.544	0.5645	0.5875	0.6075	0.6265	0.646	0.6631	0.6803	0.696	0.714	0.7287	0.7426	0.7575	0.7725	0.7851	0.7959	0.809	0.8204	0.8304	0.8407	0.8508	0.8608	0.8685	0.8769	0.8849	0.8916	0.8968	0.901	0.9069	0.9107	0.9157	0.9203	0.923
E1	0.0826	0.0835	0.0835	0.0836	0.0836	0.0837	0.0835	0.0837	0.0835	0.0836	0.0835	0.0836	0.0836	0.0836	0.0837	0.0835	0.0837	0.0837	0.0837	0.0837	0.0837	0.0837	0.0836	0.0837	0.0838	0.0838	0.0838	0.0837	0.0838	0.0838	0.0838	0.0839	0.0838	0.0838	0.0837	0.0838	0.0838	0.0838	0.084	0.0839	0.0838	0.0839	0.0838	0.0839	0.0839	0.0838	0.0839	0.0839	0.0838
E2	0.2361	0.1844	0.1886	0.1969	0.2137	0.2362	0.2613	0.2907	0.3253	0.3599	0.3907	0.4096	0.4261	0.4459	0.4637	0.4855	0.5069	0.5269	0.5484	0.5684	0.5897	0.6111	0.6295	0.6496	0.6707	0.684	0.6992	0.7193	0.7363	0.7455	0.7631	0.7805	0.7877	0.8048	0.8212	0.831	0.8371	0.8405	0.8563	0.8638	0.8703	0.8864	0.8971	0.9073	0.9164	0.9221	0.9312	0.9387	0.9448
E3	0.2235	0.1779	0.1828	0.192	0.2094	0.2315	0.257	0.2884	0.3241	0.3603	0.3899	0.4072	0.4232	0.441	0.4602	0.4851	0.5053	0.5224	0.5457	0.5664	0.5884	0.6088	0.6262	0.6438	0.66	0.6721	0.6882	0.6947	0.702	0.7232	0.7303	0.7405	0.7451	0.754	0.7547	0.7625	0.7638	0.765	0.7665	0.7787	0.7825	0.7918	0.8046	0.8096	0.821	0.8277	0.839	0.8513	0.8536
E4	0.2303	0.1829	0.189	0.1984	0.2169	0.2408	0.266	0.2959	0.3315	0.3655	0.398	0.4228	0.4438	0.4665	0.488	0.511	0.5345	0.5552	0.5805	0.6021	0.6266	0.6502	0.6724	0.6935	0.7147	0.7287	0.7432	0.765	0.7824	0.7895	0.8063	0.8217	0.8316	0.8437	0.8563	0.866	0.8737	0.8763	0.891	0.8961	0.9029	0.9151	0.925	0.9355	0.9428	0.9494	0.9561	0.9633	0.9669
E5	0.2108	0.1772	0.1831	0.1888	0.199	0.2116	0.2227	0.2375	0.2557	0.2752	0.2968	0.321	0.3471	0.3739	0.3997	0.427	0.447	0.4603	0.4768	0.4928	0.5121	0.5338	0.5556	0.5771	0.5989	0.6178	0.6358	0.6557	0.6726	0.6862	0.7017	0.7147	0.7268	0.7395	0.7482	0.7591	0.769	0.7792	0.7904	0.8003	0.8093	0.8195	0.8269	0.8339	0.8422	0.8496	0.8555	0.8637	0.8703
E6	0.2173	0.1831	0.1904	0.1988	0.2168	0.2404	0.2662	0.2972	0.3315	0.3645	0.399	0.4267	0.4502	0.4749	0.4967	0.5208	0.5451	0.5666	0.5909	0.6114	0.6349	0.658	0.6766	0.6968	0.7171	0.7297	0.7449	0.7625	0.7807	0.7895	0.8049	0.8196	0.8295	0.8424	0.8546	0.8646	0.8722	0.8766	0.8898	0.8966	0.9033	0.9159	0.9264	0.9364	0.9438	0.9508	0.9579	0.9657	0.9688
E7	0.2064	0.1744	0.1809	0.1869	0.2014	0.2215	0.244	0.271	0.3007	0.3322	0.3625	0.3884	0.4078	0.4278	0.4462	0.4671	0.4888	0.5091	0.5326	0.555	0.5781	0.6013	0.6212	0.6427	0.6603	0.6755	0.6924	0.7066	0.7229	0.7384	0.7519	0.765	0.7765	0.7892	0.7978	0.8104	0.8216	0.8326	0.8438	0.8538	0.8608	0.8712	0.8794	0.8873	0.8948	0.9022	0.9083	0.9172	0.9231
E8	0.2064	0.1828	0.1911	0.1998	0.217	0.2404	0.2672	0.2975	0.331	0.3654	0.3992	0.4274	0.451	0.4731	0.4937	0.5167	0.5411	0.5621	0.5864	0.6083	0.6314	0.655	0.6762	0.6958	0.7158	0.727	0.7386	0.7575	0.7722	0.7788	0.7927	0.8079	0.816	0.8273	0.8382	0.848	0.8543	0.8575	0.8684	0.8735	0.8791	0.8904	0.9007	0.9103	0.9169	0.923	0.9297	0.9366	0.9396
E9	0.195	0.1751	0.1829	0.1906	0.2063	0.2288	0.2536	0.2829	0.3154	0.3497	0.384	0.4131	0.4362	0.4578	0.4771	0.498	0.5187	0.5371	0.5597	0.5796	0.6012	0.6235	0.6447	0.6645	0.686	0.7015	0.7147	0.734	0.75	0.7579	0.7734	0.7869	0.7971	0.8077	0.8174	0.8275	0.836	0.8419	0.8542	0.8611	0.8678	0.8778	0.8858	0.8927	0.8991	0.905	0.9112	0.9172	0.9211
E10	0.1557	0.1427	0.146	0.1499	0.1586	0.1712	0.1865	0.2051	0.2239	0.246	0.2691	0.2913	0.3126	0.3313	0.3443	0.3567	0.3699	0.3825	0.3957	0.4069	0.4193	0.4317	0.4435	0.455	0.4666	0.4772	0.4872	0.4977	0.507	0.5166	0.525	0.533	0.5403	0.5488	0.5556	0.5629	0.5691	0.5758	0.5823	0.5869	0.5929	0.5983	0.6035	0.6086	0.6133	0.6181	0.6237	0.6283	0.6319
E11	0.1428	0.1412	0.1446	0.1489	0.1588	0.1719	0.1903	0.213	0.2362	0.2586	0.283	0.3052	0.3248	0.344	0.3551	0.3673	0.3784	0.3904	0.4011	0.4125	0.4237	0.4351	0.4471	0.4585	0.4699	0.481	0.4915	0.5016	0.5106	0.5196	0.5278	0.5359	0.5423	0.55	0.5567	0.5633	0.5694	0.5748	0.5816	0.5861	0.5923	0.5975	0.6032	0.6065	0.6115	0.6168	0.6201	0.6243	0.6279
F1	0.0848	0.0844	0.0843	0.0845	0.0845	0.0845	0.0843	0.0845	0.0844	0.0845	0.0844	0.0845	0.0844	0.0845	0.0845	0.0844	0.0845	0.0846	0.0844	0.0845	0.0845	0.0845	0.0846	0.0845	0.0845	0.0845	0.0846	0.0846	0.0847	0.0847	0.0848	0.0847	0.0846	0.0846	0.0847	0.0846	0.0846	0.0847	0.0847	0.0847	0.0847	0.0847	0.0847	0.0847	0.0847	0.0847	0.0847	0.0848	0.0847
F2	0.1936	0.1828	0.1875	0.1949	0.2106	0.2312	0.2542	0.2843	0.3167	0.3489	0.378	0.3936	0.4068	0.4229	0.4381	0.4565	0.4767	0.4945	0.5168	0.5383	0.5592	0.5797	0.5982	0.6161	0.6346	0.6477	0.6643	0.6814	0.6979	0.7078	0.7237	0.7384	0.7492	0.7642	0.7796	0.7894	0.7942	0.7981	0.8154	0.8207	0.8294	0.8443	0.8573	0.8709	0.8813	0.8893	0.8985	0.9053	0.9089
F3	0.195	0.1789	0.185	0.1929	0.2083	0.2285	0.2503	0.2799	0.3123	0.3452	0.374	0.3896	0.4005	0.415	0.4296	0.4434	0.4594	0.474	0.4921	0.5123	0.5329	0.5552	0.5782	0.5995	0.6194	0.6368	0.6504	0.6621	0.6705	0.6733	0.6747	0.6772	0.6851	0.6921	0.6985	0.7023	0.7057	0.7109	0.7176	0.7243	0.7308	0.7401	0.7504	0.7589	0.7687	0.7776	0.7877	0.7979	0.8048
F4	0.2049	0.1847	0.1911	0.1993	0.2168	0.2402	0.2656	0.2967	0.3303	0.363	0.3961	0.4222	0.4424	0.4641	0.4849	0.5056	0.5275	0.5476	0.5699	0.5914	0.6126	0.6347	0.6544	0.673	0.6929	0.7052	0.7194	0.7383	0.755	0.7606	0.7771	0.7911	0.8027	0.8156	0.8287	0.8386	0.8428	0.8446	0.8592	0.8634	0.8705	0.8823	0.8963	0.9069	0.9161	0.9236	0.9313	0.9383	0.9403
F5	0.2022	0.1835	0.1898	0.195	0.2048	0.2153	0.2256	0.237	0.2497	0.2618	0.2779	0.2969	0.3194	0.3441	0.367	0.394	0.4241	0.4477	0.4658	0.4813	0.4996	0.519	0.5363	0.5549	0.5745	0.5901	0.6082	0.6304	0.6512	0.6642	0.6859	0.7054	0.7211	0.7386	0.7537	0.7661	0.776	0.7856	0.8003	0.8098	0.8207	0.8316	0.8418	0.8488	0.8581	0.8654	0.8718	0.8808	0.8878
F6	0.2172	0.1878	0.1961	0.2042	0.2222	0.2465	0.273	0.3052	0.3394	0.3736	0.4074	0.4349	0.4571	0.481	0.5034	0.5272	0.5518	0.5736	0.5996	0.624	0.648	0.673	0.6947	0.7146	0.7343	0.7502	0.7655	0.7825	0.7975	0.8088	0.8223	0.8345	0.8451	0.8562	0.865	0.8754	0.8824	0.8898	0.8996	0.9062	0.9132	0.9215	0.9286	0.9346	0.9417	0.9476	0.9529	0.9588	0.9633
F7	0.1883	0.1753	0.1828	0.1902	0.2063	0.2282	0.2529	0.2819	0.3156	0.3497	0.3846	0.4124	0.4339	0.4563	0.4759	0.4962	0.5179	0.5359	0.5589	0.5799	0.6026	0.6258	0.6479	0.6672	0.6853	0.7018	0.7182	0.7354	0.7507	0.7634	0.7778	0.7903	0.8015	0.8143	0.8242	0.836	0.8444	0.8544	0.8649	0.8732	0.8812	0.8889	0.8977	0.9037	0.9119	0.919	0.9252	0.9329	0.9383
F8	0.1698	0.1686	0.1764	0.1833	0.1985	0.2196	0.2429	0.2716	0.3026	0.335	0.3674	0.3974	0.423	0.445	0.4659	0.4882	0.5117	0.5315	0.5546	0.5754	0.5964	0.6199	0.6419	0.6602	0.6803	0.6928	0.7054	0.7247	0.7394	0.7448	0.7587	0.7738	0.7831	0.7947	0.8083	0.8181	0.8228	0.8265	0.8384	0.8428	0.8495	0.8604	0.8701	0.8803	0.888	0.8951	0.9021	0.9105	0.9138
F9	0.1631	0.1603	0.1674	0.1738	0.1888	0.2092	0.2331	0.2607	0.2913	0.3237	0.3551	0.3848	0.4101	0.432	0.4521	0.4734	0.4955	0.514	0.5372	0.559	0.5807	0.6048	0.6257	0.6464	0.6656	0.6822	0.6961	0.7136	0.7275	0.7376	0.7504	0.762	0.774	0.7857	0.7953	0.8066	0.8138	0.8212	0.8324	0.8397	0.8466	0.8551	0.8635	0.8695	0.8768	0.8829	0.8884	0.8946	0.8983
F10	0.1835	0.1813	0.1898	0.1978	0.2139	0.2374	0.2638	0.2948	0.3284	0.3633	0.3968	0.4274	0.4506	0.4734	0.4958	0.5198	0.5435	0.5634	0.5901	0.6128	0.6352	0.661	0.6828	0.7027	0.7212	0.7358	0.7471	0.7675	0.7804	0.7882	0.8023	0.816	0.825	0.8363	0.8485	0.8576	0.8645	0.87	0.8807	0.8864	0.8934	0.9028	0.9114	0.9198	0.9265	0.933	0.9377	0.9448	0.9484
F11	0.1802	0.1785	0.1853	0.1923	0.2074	0.2287	0.2564	0.2879	0.3215	0.3559	0.3926	0.4236	0.4484	0.473	0.4986	0.5241	0.5485	0.5689	0.5887	0.6084	0.6291	0.6466	0.6643	0.6803	0.6973	0.7152	0.7297	0.7435	0.7588	0.7754	0.786	0.7985	0.8098	0.8202	0.8296	0.8415	0.8507	0.8618	0.8692	0.8783	0.8831	0.8896	0.8967	0.8997	0.9038	0.9072	0.9103	0.9156	0.918
G1	0.0843	0.085	0.0851	0.0851	0.0851	0.0851	0.085	0.0852	0.0849	0.085	0.0849	0.085	0.0851	0.0853	0.0852	0.0852	0.0852	0.0854	0.0854	0.0854	0.0854	0.0853	0.0852	0.0852	0.0853	0.0853	0.0853	0.0853	0.0852	0.0854	0.0854	0.0853	0.0853	0.0851	0.0854	0.0853	0.0852	0.0854	0.0855	0.0855	0.0854	0.0852	0.0853	0.0854	0.0854	0.0853	0.0853	0.0854	0.0854
G2	0.1805	0.1798	0.1878	0.1958	0.2127	0.2355	0.2609	0.2918	0.3252	0.3582	0.389	0.4116	0.433	0.4559	0.476	0.4993	0.5217	0.5408	0.5634	0.5832	0.6041	0.623	0.6424	0.6603	0.6763	0.688	0.7041	0.7216	0.7374	0.7441	0.7599	0.7763	0.7849	0.7989	0.8139	0.8238	0.8294	0.8316	0.8485	0.8539	0.8628	0.872	0.8813	0.8923	0.9	0.9069	0.9133	0.9191	0.924
G3	0.1751	0.1749	0.1829	0.1916	0.209	0.2329	0.259	0.2895	0.3228	0.3574	0.3874	0.4103	0.4289	0.4502	0.4697	0.489	0.5119	0.5307	0.5511	0.569	0.5863	0.6049	0.6241	0.643	0.66	0.6696	0.681	0.6862	0.6942	0.6908	0.6886	0.6931	0.6968	0.6957	0.7042	0.7072	0.7125	0.7209	0.7303	0.7357	0.743	0.7518	0.7623	0.7701	0.7769	0.7833	0.79	0.7978	0.8027
G4	0.1823	0.181	0.1882	0.1955	0.2117	0.2343	0.26	0.2909	0.3245	0.3581	0.39	0.4158	0.4362	0.4572	0.4779	0.4999	0.5235	0.5461	0.5723	0.5961	0.6203	0.6438	0.6655	0.687	0.7055	0.7204	0.7361	0.7548	0.7695	0.7773	0.7935	0.8081	0.8195	0.831	0.8429	0.8532	0.8596	0.8632	0.8777	0.8826	0.8911	0.9004	0.9118	0.9219	0.9297	0.9371	0.9438	0.9494	0.9533
G5	0.1758	0.1769	0.1841	0.1889	0.1964	0.2055	0.2141	0.2234	0.2337	0.2445	0.257	0.2692	0.2835	0.2997	0.317	0.3376	0.3593	0.3823	0.4067	0.4312	0.4496	0.4659	0.4813	0.4972	0.5151	0.5301	0.5481	0.571	0.5901	0.6015	0.6221	0.639	0.6544	0.6688	0.6824	0.693	0.7027	0.7074	0.7194	0.7275	0.7366	0.7443	0.7532	0.7598	0.7681	0.7753	0.7816	0.7908	0.7997
G6	0.192	0.1902	0.1967	0.2046	0.2224	0.2457	0.2717	0.304	0.3389	0.3737	0.404	0.4277	0.4467	0.4669	0.4861	0.5054	0.5259	0.5441	0.5659	0.5856	0.6066	0.6302	0.6519	0.6744	0.6962	0.7118	0.7294	0.7517	0.77	0.7766	0.7951	0.8122	0.8244	0.839	0.853	0.8632	0.8704	0.8759	0.8898	0.8956	0.9044	0.9139	0.9241	0.9355	0.9427	0.9499	0.9577	0.9633	0.9681
G7	0.1845	0.1833	0.1898	0.1965	0.2137	0.2355	0.2602	0.2905	0.3238	0.3603	0.3913	0.4144	0.4341	0.4521	0.4709	0.4913	0.5117	0.5272	0.5484	0.5668	0.5867	0.6107	0.6336	0.6548	0.676	0.6921	0.7095	0.7294	0.7455	0.7579	0.7734	0.7892	0.8002	0.8139	0.8252	0.8356	0.8455	0.853	0.8663	0.8746	0.8842	0.8918	0.9021	0.9102	0.9184	0.9262	0.9327	0.9403	0.9471
G8	0.1844	0.1821	0.1892	0.1969	0.2147	0.2387	0.2658	0.2975	0.333	0.3679	0.4019	0.4311	0.4551	0.4793	0.503	0.5265	0.5505	0.5726	0.5982	0.6224	0.6458	0.6682	0.6895	0.7094	0.727	0.7443	0.7598	0.7739	0.787	0.7998	0.8119	0.8225	0.8333	0.8429	0.8513	0.8598	0.868	0.8761	0.8851	0.8921	0.8992	0.905	0.9125	0.9189	0.9257	0.9315	0.9375	0.9432	0.9477
G9	0.1816	0.182	0.1894	0.1969	0.2135	0.236	0.2613	0.291	0.3237	0.3573	0.3892	0.4153	0.4363	0.4576	0.4773	0.4992	0.5225	0.5397	0.5633	0.5841	0.606	0.6313	0.6534	0.6743	0.6936	0.7079	0.7215	0.7403	0.7541	0.7612	0.7763	0.7905	0.8012	0.812	0.8225	0.8319	0.8398	0.8457	0.8574	0.8636	0.8723	0.8785	0.8884	0.8956	0.9024	0.9095	0.9159	0.9211	0.9259
G10	0.1805	0.1792	0.1873	0.1943	0.2102	0.2318	0.2562	0.285	0.3175	0.3512	0.3847	0.4133	0.4362	0.4585	0.4792	0.5018	0.5252	0.5441	0.5681	0.5891	0.6101	0.6318	0.6523	0.6721	0.6903	0.703	0.7169	0.7383	0.752	0.7596	0.7751	0.7883	0.7994	0.8119	0.8228	0.8311	0.8392	0.8453	0.8579	0.8624	0.8709	0.879	0.8885	0.8971	0.9033	0.9096	0.916	0.9214	0.9252
G11	0.1778	0.1761	0.1821	0.1889	0.2038	0.2261	0.2525	0.2827	0.3173	0.353	0.387	0.4167	0.442	0.4666	0.4925	0.5144	0.5376	0.554	0.5734	0.5929	0.612	0.628	0.6455	0.6618	0.6782	0.6916	0.7069	0.7186	0.731	0.7474	0.7594	0.7697	0.7821	0.7958	0.8043	0.8167	0.8269	0.8368	0.8454	0.8547	0.8608	0.8665	0.8748	0.8803	0.8879	0.8926	0.8978	0.9023	0.9063
H1	0.0837	0.0849	0.0848	0.0849	0.0848	0.085	0.0844	0.0848	0.0846	0.0845	0.0846	0.0846	0.0846	0.0848	0.0848	0.0848	0.0849	0.0849	0.0848	0.0849	0.0849	0.0848	0.0849	0.0849	0.0849	0.0848	0.085	0.0851	0.085	0.085	0.085	0.0849	0.0851	0.0849	0.085	0.085	0.085	0.085	0.0851	0.085	0.085	0.0851	0.0851	0.0851	0.0851	0.085	0.0852	0.0852	0.0852
H2	0.186	0.184	0.1894	0.1956	0.2109	0.231	0.2537	0.2829	0.3157	0.3523	0.3859	0.4083	0.4251	0.4431	0.4591	0.4768	0.4974	0.5175	0.5405	0.5632	0.5846	0.6055	0.6245	0.6435	0.6614	0.6767	0.6932	0.7047	0.7164	0.7347	0.7454	0.7541	0.7647	0.7724	0.7813	0.7922	0.8004	0.808	0.8209	0.8285	0.8339	0.8416	0.85	0.8554	0.8635	0.8686	0.8737	0.8798	0.8875
H3	0.1807	0.1817	0.1891	0.1972	0.2134	0.2335	0.2557	0.2828	0.3123	0.3446	0.3773	0.3948	0.4078	0.4242	0.4389	0.4555	0.4749	0.4917	0.5125	0.5325	0.5567	0.5839	0.6102	0.636	0.6559	0.6644	0.6745	0.6687	0.6631	0.6689	0.667	0.6732	0.6752	0.6818	0.6889	0.7004	0.7118	0.7224	0.7306	0.7436	0.7511	0.7625	0.7702	0.7802	0.7911	0.7985	0.81	0.8187	0.8274
H4	0.1868	0.1848	0.1891	0.1958	0.2114	0.2322	0.2559	0.2863	0.3185	0.3516	0.3793	0.4006	0.4159	0.4321	0.447	0.4627	0.4805	0.498	0.5183	0.5376	0.5582	0.5814	0.6024	0.6263	0.6491	0.6651	0.686	0.7066	0.7286	0.7408	0.7611	0.7772	0.7901	0.8033	0.8159	0.8274	0.8357	0.8403	0.8559	0.8625	0.8699	0.8792	0.8882	0.896	0.9043	0.9098	0.9154	0.9219	0.9268
H5	0.1792	0.1786	0.1836	0.1889	0.1999	0.2141	0.2262	0.2422	0.2598	0.2809	0.3037	0.3269	0.3505	0.3766	0.3989	0.4152	0.432	0.4456	0.4621	0.4779	0.4932	0.5107	0.5286	0.5471	0.5666	0.5819	0.6006	0.6191	0.6382	0.6503	0.6676	0.6821	0.6908	0.7035	0.7125	0.7236	0.7328	0.7397	0.7518	0.7593	0.7678	0.7755	0.7835	0.7905	0.7997	0.8061	0.8115	0.8211	0.8271
H6	0.1849	0.1817	0.1882	0.1932	0.2068	0.2265	0.2504	0.2809	0.3128	0.345	0.377	0.4021	0.4221	0.4442	0.4661	0.4886	0.5158	0.5403	0.5657	0.5899	0.6121	0.6345	0.6565	0.6766	0.6961	0.7138	0.7313	0.7437	0.7586	0.7759	0.7873	0.7979	0.8107	0.8224	0.8311	0.8417	0.8509	0.8593	0.8719	0.8805	0.8894	0.8964	0.906	0.9105	0.9188	0.9244	0.9281	0.9341	0.9381
H7	0.1759	0.1756	0.1842	0.1923	0.2085	0.231	0.256	0.2859	0.3191	0.3512	0.3835	0.4061	0.424	0.4411	0.4571	0.4762	0.4975	0.5133	0.5379	0.5575	0.5789	0.6007	0.6188	0.636	0.6521	0.6657	0.6811	0.6957	0.7084	0.7215	0.7346	0.7466	0.7576	0.7696	0.7792	0.7892	0.7973	0.8046	0.8186	0.8269	0.835	0.8431	0.8532	0.8589	0.8684	0.8741	0.8778	0.8892	0.8926
H8	0.1837	0.1818	0.1897	0.1967	0.2122	0.233	0.2581	0.2882	0.3207	0.3545	0.387	0.4157	0.4357	0.4553	0.4743	0.4942	0.5143	0.5337	0.5568	0.5776	0.6017	0.6262	0.6497	0.6735	0.6946	0.7098	0.7268	0.744	0.7588	0.7707	0.7852	0.7977	0.8083	0.818	0.8293	0.8388	0.847	0.8544	0.8659	0.872	0.8786	0.8854	0.8939	0.9004	0.9092	0.9142	0.9193	0.9264	0.9316
H9	0.1782	0.1777	0.1862	0.1928	0.2086	0.2308	0.257	0.2871	0.3205	0.3534	0.3859	0.4124	0.4326	0.4523	0.4706	0.4908	0.5122	0.5312	0.5566	0.5787	0.6003	0.6238	0.6456	0.6634	0.6812	0.6967	0.713	0.7267	0.7394	0.7498	0.7615	0.7713	0.7821	0.7911	0.8009	0.8091	0.8161	0.8224	0.8335	0.8402	0.8474	0.8528	0.8615	0.8697	0.8773	0.884	0.8881	0.8951	0.8995
H10	0.1852	0.1818	0.1862	0.1913	0.2049	0.2248	0.2497	0.2813	0.3165	0.3572	0.3941	0.4236	0.4454	0.4678	0.4886	0.5101	0.5335	0.5536	0.5786	0.6007	0.6223	0.6457	0.6647	0.6827	0.7	0.7179	0.7338	0.745	0.7584	0.7752	0.786	0.7961	0.8073	0.8188	0.8282	0.8379	0.8476	0.8575	0.8669	0.8754	0.8837	0.8907	0.8991	0.9071	0.9151	0.9215	0.9267	0.9332	0.9387
H11	0.1785	0.1769	0.1839	0.1903	0.2058	0.227	0.253	0.2848	0.3198	0.3558	0.3901	0.4158	0.4368	0.4596	0.4832	0.5076	0.5324	0.5522	0.5724	0.5909	0.6065	0.6199	0.6337	0.6483	0.6644	0.6797	0.6962	0.7029	0.7122	0.7301	0.7426	0.7516	0.7628	0.7744	0.7842	0.7936	0.802	0.8106	0.8237	0.832	0.8419	0.8465	0.8537	0.864	0.8694	0.8743	0.8795	0.8889	0.8966
End Time:	12/15/2024 11:12:14 AM
[truncated: 9 more columns]
