# Supplementary material for: Refactored genetic parts for modular assembly of the E. coli MccV type I secretion system used to screen class II microcin candidates from plant-associated bacteria
Source: BMC Biotechnol. 2026 Apr 3;26:66. doi: 10.1186/s12896-026-01148-8 (PMC13174018; doi:10.1186/s12896-026-01148-8)
Supplement: Supplementary file 4 — Supplementary Material 4 [file 12896_2026_1148_MOESM4_ESM.zip › Data S4 Self-inhibition assays/2024.12.14 Self Inhibition (MccP10, P11, E17, E19, X03) Files/12.14.2024_self-inhibition.stats.csv]

Strain	4h_p-value	12h_p-value	4h_mean_induced_OD	4h_mean_uninduced_OD	4h_induced_to_uninduced_Fr	12h_mean_induced_OD	12h_mean_uninduced_OD	12h_induced_to_uninduced_Fr
MccE17	0.00653987811794837	0.000642838805973743	0.384141595057112	0.411291596557112	0.933988436118631	0.792404093932112	0.827854097932112	0.957178439910426
MccE19	0.0816672409837346	0.210933602276175	0.385979098432112	0.398116597057112	0.969512703778941	0.781741583057112	0.790704087182112	0.988665160240994
MccP10	0.565657416302006	5.04665363644675e-05	0.376454097432112	0.374841601682112	1.00430180573011	0.681329094932112	0.767491587432112	0.887734935586351
MccP11	2.34738097279527e-05	2.68165358673171e-07	0.296804093932112	0.399566595557112	0.742815083223563	0.703616597807112	0.820366584807112	0.857685589391174
MccX03	0.534416318145973	0.456337285519028	0.386216600557112	0.383904085682112	1.00602367872926	0.757491597182112	0.763329089932112	0.992352587072872
