# Supplementary material for: Refactored genetic parts for modular assembly of the E. coli MccV type I secretion system used to screen class II microcin candidates from plant-associated bacteria
Source: BMC Biotechnol. 2026 Apr 3;26:66. doi: 10.1186/s12896-026-01148-8 (PMC13174018; doi:10.1186/s12896-026-01148-8)
Supplement: Supplementary file 4 — Supplementary Material 4 [file 12896_2026_1148_MOESM4_ESM.zip › Data S4 Self-inhibition assays/2024.12.14 Self Inhibition (MccP10, P11, E17, E19, X03) Files/12.14.2024_self-inhibition.readings.csv]

Time [s]	Temp. [°C]	A1	B1	C1	D1	E1	F1	G1	H1	I1	J1	K1	L1	A2	B2	C2	D2	E2	F2	G2	H2	I2	J2	K2	L2	A3	B3	C3	D3	E3	F3	G3	H3	I3	J3	K3	L3	A4	B4	C4	D4	E4	F4	G4	H4	I4	J4	K4	L4
0	25.2	0.0858	0.237299994	0.229300007	0.237499997	0.227899998	0.228799999	0.220300004	0.230100006	0.219400004	0.221599996	0.214399993	0.084700003	0.124300003	0.232299998	0.237499997	0.248400003	0.240199998	0.241400003	0.224000007	0.247199997	0.244399995	0.230700001	0.229399994	0.086499996	0.117899999	0.231600001	0.225199997	0.2271	0.216299996	0.236000001	0.226899996	0.228499994	0.223700002	0.229699999	0.228200004	0.083499998	0.083499998	0.228499994	0.221200004	0.228300005	0.208199993	0.239700004	0.212300003	0.214699998	0.208100006	0.212400004	0.2236	0.084200002
1060.5	37.2	0.085900001	0.194499999	0.184499994	0.190400004	0.179700002	0.190400004	0.177900001	0.183500007	0.178599998	0.187800005	0.182500005	0.085299999	0.0854	0.183699995	0.180500001	0.185599998	0.177699998	0.190899998	0.175899997	0.185399994	0.181299999	0.183200002	0.178800002	0.084100001	0.0858	0.181999996	0.1778	0.1787	0.172900006	0.185599998	0.175999999	0.183599994	0.179199994	0.181600004	0.177300006	0.0845	0.083499998	0.179499999	0.176899999	0.178499997	0.173999995	0.186900005	0.176300004	0.1787	0.175500005	0.179199994	0.174600005	0.085600004
2121	37.3	0.085900001	0.198799998	0.187999994	0.197400004	0.186299995	0.197999999	0.186199993	0.188299999	0.184400007	0.193900004	0.189500004	0.085100003	0.085500002	0.191699997	0.189199999	0.1928	0.185200006	0.200200006	0.184100002	0.190699995	0.186900005	0.191300005	0.1866	0.083999999	0.0867	0.186800003	0.182999998	0.185399994	0.1796	0.194100007	0.184499994	0.190799996	0.185499996	0.188600004	0.183599994	0.084399998	0.083499998	0.183799997	0.181899995	0.185200006	0.179499999	0.194999993	0.184300005	0.184900001	0.182699993	0.185900003	0.181199998	0.085299999
3181.4	37	0.085900001	0.2051	0.194800004	0.205400005	0.192200005	0.202399999	0.194900006	0.1963	0.193399996	0.202099994	0.198100001	0.085100003	0.0854	0.201100007	0.200599998	0.205799997	0.194199994	0.210199997	0.192499995	0.2007	0.193700001	0.200599998	0.194299996	0.083999999	0.084299996	0.1954	0.192499995	0.195600003	0.188299999	0.203199998	0.1919	0.200000003	0.194499999	0.197099999	0.191	0.0845	0.0836	0.192100003	0.191	0.197300002	0.187999994	0.204799995	0.192100003	0.192200005	0.191300005	0.194700003	0.189099997	0.085500002
4241.9	37	0.086199999	0.222200006	0.210700005	0.222800002	0.202999994	0.217399999	0.211600006	0.212699994	0.211099997	0.220799997	0.217199996	0.085100003	0.085299999	0.218899995	0.220100001	0.227300003	0.208199993	0.230100006	0.2095	0.219099998	0.207900003	0.220400006	0.211799994	0.083999999	0.084299996	0.211799994	0.209099993	0.209600002	0.197300002	0.222100005	0.209299996	0.219300002	0.212699994	0.214699998	0.207100004	0.0845	0.083700001	0.2086	0.208800003	0.218199998	0.201100007	0.224700004	0.2095	0.2095	0.208800003	0.211700007	0.2051	0.0854
5302.3	36.9	0.086400002	0.244100004	0.2315	0.244900003	0.214200005	0.238399997	0.234099999	0.234500006	0.234699994	0.244900003	0.241899997	0.084799998	0.0854	0.243799999	0.245299995	0.255299985	0.226099998	0.256500006	0.2333	0.243499994	0.229100004	0.245800003	0.236599997	0.084100001	0.084299996	0.235100001	0.2315	0.230599999	0.208299994	0.247099996	0.232899994	0.243900001	0.2359	0.238700002	0.230499998	0.0845	0.083700001	0.231199995	0.230499998	0.243699998	0.217199996	0.251300007	0.233799994	0.234500006	0.232199997	0.235200003	0.227400005	0.0854
6362.8	37.1	0.086599998	0.269800007	0.257400006	0.271499991	0.225099996	0.264299989	0.260600001	0.258599997	0.263099998	0.271499991	0.270200014	0.084700003	0.084799998	0.272300005	0.273900002	0.284700006	0.244100004	0.285400003	0.259600013	0.270300001	0.252900004	0.273999989	0.264899999	0.083700001	0.083999999	0.262199998	0.256900012	0.254500002	0.218999997	0.276300013	0.259200007	0.271400005	0.261599988	0.266600013	0.257200003	0.083999999	0.0836	0.257999986	0.255800009	0.270900011	0.233199999	0.279700011	0.260600001	0.262300014	0.257400006	0.261200011	0.252400011	0.084600002
7423.3	37	0.086800002	0.298099995	0.291099995	0.305900007	0.236499995	0.295399994	0.291500002	0.285699993	0.294499993	0.298999995	0.301899999	0.084799998	0.085000001	0.3046	0.308200002	0.318399996	0.267100006	0.320300013	0.291599989	0.301800013	0.284299999	0.306899995	0.298099995	0.083800003	0.084100001	0.2949	0.289299995	0.283100009	0.231000006	0.310499996	0.290399998	0.3037	0.291900009	0.297399998	0.288199991	0.084200002	0.083700001	0.288700014	0.286799997	0.30250001	0.252999991	0.31220001	0.291000009	0.294200003	0.287400007	0.292199999	0.281699985	0.084899999
8483.8	37	0.086499996	0.334800005	0.328500003	0.345400006	0.244100004	0.328999996	0.324699998	0.316599995	0.329299986	0.328099996	0.334500015	0.084600002	0.084600002	0.335500002	0.343600005	0.353199989	0.295899987	0.354799986	0.326900005	0.334800005	0.316900015	0.341199994	0.334500015	0.083700001	0.083800003	0.327899992	0.323799998	0.316100001	0.244000003	0.344099998	0.323199987	0.337599993	0.325700015	0.33039999	0.32280001	0.084200002	0.083499998	0.32249999	0.321700007	0.337599993	0.278100014	0.347000003	0.324000001	0.329899997	0.318899989	0.325100005	0.314999998	0.084700003
9544.2	37.2	0.086499996	0.367500007	0.367500007	0.384000003	0.262899995	0.360399991	0.355699986	0.343199998	0.361999989	0.356400013	0.363999993	0.084700003	0.085100003	0.367399991	0.379900008	0.390500009	0.3204	0.390799999	0.361600012	0.368499994	0.352299988	0.375499994	0.369899988	0.083800003	0.084100001	0.361499995	0.358200014	0.348399997	0.255600005	0.380400002	0.354900002	0.372000009	0.358999997	0.364600003	0.357300013	0.084200002	0.083499998	0.35710001	0.356999993	0.373199999	0.303600013	0.382699996	0.359400004	0.364199996	0.353500009	0.360000014	0.348800004	0.084600002
10604.7	37	0.086499996	0.396600008	0.398699999	0.41870001	0.284200013	0.391299993	0.385699987	0.370799989	0.392500013	0.382099986	0.389899999	0.084600002	0.085100003	0.394800007	0.412900001	0.423900008	0.346799999	0.426400006	0.394600004	0.401800007	0.387199998	0.408800006	0.403200001	0.083800003	0.084100001	0.394400001	0.392100006	0.382400006	0.269800007	0.415100008	0.388799995	0.405699998	0.39379999	0.397399992	0.39230001	0.084200002	0.083499998	0.388500005	0.391099989	0.404100001	0.328999996	0.415699989	0.39379999	0.398400009	0.388500005	0.3935	0.383700013	0.084799998
11665.2	36.9	0.0867	0.417100012	0.412299991	0.442499995	0.305200011	0.41929999	0.413100004	0.396499991	0.415100008	0.407999992	0.413100004	0.084700003	0.085100003	0.413899988	0.438699991	0.450800002	0.366299987	0.456999987	0.425700009	0.430299997	0.410699993	0.439799994	0.434599996	0.083800003	0.084100001	0.416900009	0.415300012	0.413399994	0.28670001	0.4454	0.418000013	0.436399996	0.424600005	0.429399997	0.423599988	0.084299996	0.083300002	0.409999996	0.415699989	0.430299997	0.351900011	0.442900002	0.421600014	0.427899987	0.418599993	0.423999995	0.415499985	0.084799998
12725.6	37	0.086300001	0.435000002	0.428600013	0.46509999	0.331400007	0.443500012	0.434300005	0.421000004	0.433899999	0.431400001	0.432099998	0.084600002	0.084399998	0.430700004	0.460799992	0.474700004	0.388799995	0.482199997	0.450700015	0.455000013	0.42809999	0.46540001	0.462099999	0.083800003	0.083700001	0.434300005	0.433999985	0.439700007	0.305599988	0.469000012	0.440400004	0.460399985	0.448799998	0.45449999	0.450399995	0.084100001	0.083400004	0.428799987	0.435799986	0.451999992	0.3759	0.466300011	0.444400012	0.452499986	0.443800002	0.449600011	0.445899993	0.084399998
13786.1	37	0.086900003	0.450599998	0.44690001	0.486600012	0.357300013	0.46540001	0.452399999	0.441300005	0.450800002	0.450100005	0.44690001	0.084700003	0.084799998	0.449000001	0.484899998	0.497799993	0.413800001	0.507499993	0.473199993	0.478100002	0.448000014	0.49059999	0.488200009	0.083899997	0.083899997	0.454299986	0.456	0.463699996	0.3301	0.494700015	0.464399993	0.484600008	0.47330001	0.479200006	0.477999985	0.084299996	0.083499998	0.448100001	0.456499994	0.474000007	0.403899997	0.490200013	0.467500001	0.475600004	0.467799991	0.47389999	0.4736	0.084799998
14846.6	37.2	0.086900003	0.468600005	0.465299994	0.509899974	0.3838	0.488000005	0.469500005	0.458299994	0.467599988	0.465900004	0.461400002	0.084700003	0.085100003	0.467000008	0.507099986	0.522700012	0.437299997	0.533500016	0.495499998	0.501699984	0.470800012	0.513499975	0.513100028	0.083899997	0.083999999	0.474400014	0.478700012	0.486600012	0.356700003	0.519299984	0.484699994	0.507300019	0.497000009	0.502699971	0.502699971	0.084299996	0.083400004	0.466800004	0.477100015	0.494500011	0.42899999	0.512199998	0.488299996	0.495700002	0.4903	0.496199995	0.498100013	0.0845
15907.1	37	0.086999997	0.485700011	0.483399987	0.530099988	0.410899997	0.511300027	0.485500008	0.474999994	0.485199988	0.479200006	0.477899998	0.084700003	0.085100003	0.485300004	0.531000018	0.547699988	0.458299994	0.559499979	0.517700016	0.526000023	0.493999988	0.537899971	0.537299991	0.083899997	0.084100001	0.495400012	0.498800009	0.510500014	0.385600001	0.545099974	0.507300019	0.530499995	0.520299971	0.527700007	0.52700001	0.084200002	0.083400004	0.486900002	0.498199999	0.516799986	0.451700002	0.535399973	0.510800004	0.517700016	0.513300002	0.519800007	0.522199988	0.084399998
16967.5	37	0.086999997	0.504499972	0.501600027	0.551199973	0.436199993	0.53579998	0.501800001	0.492300004	0.502300024	0.492199987	0.493200004	0.084700003	0.085100003	0.503000021	0.55400002	0.5722	0.478199989	0.583999991	0.538900018	0.549700022	0.516600013	0.56220001	0.560100019	0.083999999	0.083999999	0.515799999	0.520200014	0.535099983	0.415300012	0.570299983	0.529799998	0.55250001	0.543099999	0.550700009	0.548900008	0.084299996	0.083400004	0.506099999	0.518599987	0.538200021	0.469999999	0.557699978	0.531599998	0.537299991	0.536300004	0.542299986	0.54400003	0.084799998
18028	37	0.086999997	0.519800007	0.51880002	0.572000027	0.452499986	0.557500005	0.515600026	0.505500019	0.515399992	0.507700026	0.505400002	0.084799998	0.084799998	0.518299997	0.574500024	0.594600022	0.497200012	0.607299984	0.559599996	0.569999993	0.536499977	0.584399998	0.583999991	0.083999999	0.084200002	0.533599973	0.539600015	0.557500005	0.442799985	0.594399989	0.549600005	0.572000027	0.56220001	0.572000027	0.571099997	0.084399998	0.0836	0.524200022	0.538800001	0.557900012	0.486400008	0.579599977	0.550899982	0.554799974	0.554199994	0.562900007	0.564499974	0.084700003
19088.5	37.1	0.086900003	0.537500024	0.538600028	0.593400002	0.466100007	0.58130002	0.533500016	0.523800015	0.534200013	0.520099998	0.521499991	0.084700003	0.085199997	0.53670001	0.594200015	0.617900014	0.515699983	0.631699979	0.580500007	0.592700005	0.557900012	0.60799998	0.606899977	0.084100001	0.084200002	0.555599988	0.560400009	0.582400024	0.465000004	0.619400024	0.572399974	0.595099986	0.585900009	0.595000029	0.592400014	0.0845	0.083499998	0.545099974	0.558000028	0.581099987	0.504299998	0.605300009	0.573300004	0.574500024	0.577899992	0.588699996	0.587499976	0.084799998
20149	37	0.086900003	0.554899991	0.556800008	0.614499986	0.478799999	0.602800012	0.547599971	0.537800014	0.549899995	0.53549999	0.535099983	0.084700003	0.085100003	0.554799974	0.615499973	0.640900016	0.533800006	0.655499995	0.603100002	0.614099979	0.578700006	0.629800022	0.629899979	0.084100001	0.084200002	0.572700024	0.581799984	0.606000006	0.482199997	0.64230001	0.595499992	0.614899993	0.608900011	0.617399991	0.612800002	0.084600002	0.083499998	0.562900007	0.578400016	0.601700008	0.520600021	0.628799975	0.595499992	0.592299998	0.597199976	0.611400008	0.607500017	0.084899999
21209.5	37.1	0.086800002	0.572899997	0.575399995	0.635299981	0.4921	0.624800026	0.571399987	0.553499997	0.565599978	0.547500014	0.549199998	0.084700003	0.085199997	0.574000001	0.634500027	0.662500024	0.552399993	0.678499997	0.624499977	0.635800004	0.598999977	0.650399983	0.65079999	0.083999999	0.084200002	0.592999995	0.601000011	0.629999995	0.499799997	0.664499998	0.618300021	0.635800004	0.632399976	0.638800025	0.633000016	0.084600002	0.083400004	0.582199991	0.598100007	0.624000013	0.537800014	0.651000023	0.616100013	0.608799994	0.618900001	0.6329	0.62650001	0.084399998
22269.9	37.2	0.086900003	0.589999974	0.593500018	0.657100022	0.506299973	0.646799982	0.593100011	0.5704	0.582799971	0.56220001	0.563600004	0.084799998	0.085199997	0.592000008	0.651600003	0.682399988	0.567600012	0.699500024	0.643400013	0.657500029	0.617999971	0.672500014	0.672200024	0.083999999	0.084100001	0.611599982	0.619300008	0.651899993	0.518899977	0.685500026	0.640999973	0.656199992	0.652400017	0.660300016	0.653800011	0.084799998	0.083499998	0.602100015	0.618300021	0.645299971	0.553900003	0.674199998	0.638999999	0.627499998	0.641499996	0.656799972	0.646000028	0.084600002
23330.4	36.9	0.086800002	0.607500017	0.610599995	0.678600013	0.520500004	0.667299986	0.604300022	0.587899983	0.600499988	0.576799989	0.578199983	0.084799998	0.085199997	0.609600008	0.666100025	0.700299978	0.582000017	0.718299985	0.664099991	0.677299976	0.635500014	0.691600025	0.691100001	0.083899997	0.083999999	0.627799988	0.639500022	0.672399998	0.537800014	0.703700006	0.66170001	0.677200019	0.671500027	0.678300023	0.673500001	0.084799998	0.083400004	0.617399991	0.638000011	0.665899992	0.570299983	0.693599999	0.655799985	0.641799986	0.658800006	0.674700022	0.663100004	0.084700003
24390.9	37.1	0.086900003	0.626399994	0.625100017	0.700800002	0.537	0.687900007	0.630299985	0.605099976	0.616999984	0.592599988	0.592400014	0.084700003	0.084899999	0.628199995	0.681599975	0.720200002	0.597599983	0.738300025	0.681900024	0.697099984	0.652999997	0.712000012	0.710399985	0.084100001	0.083999999	0.645299971	0.656700015	0.692900002	0.558200002	0.723200023	0.682600021	0.697700024	0.691100001	0.698300004	0.691600025	0.085199997	0.083499998	0.63499999	0.654600024	0.686699986	0.586000025	0.714100003	0.676100016	0.660700023	0.679499984	0.69749999	0.680299997	0.084799998
25451.3	37	0.086800002	0.64410001	0.638700008	0.723200023	0.552900016	0.70660001	0.654100001	0.621200025	0.633700013	0.608500004	0.612999976	0.085000001	0.085199997	0.646200001	0.700399995	0.737900019	0.611599982	0.757099986	0.701099992	0.715399981	0.66839999	0.729799986	0.727900028	0.083899997	0.084100001	0.661599994	0.675300002	0.711700022	0.579400003	0.742799997	0.70569998	0.717899978	0.710699975	0.717199981	0.709699988	0.0854	0.083499998	0.651300013	0.670899987	0.705200016	0.600700021	0.731700003	0.694100022	0.677900016	0.698700011	0.714100003	0.69599998	0.085000001
26511.8	37.1	0.086900003	0.658800006	0.646799982	0.741999984	0.566699982	0.721199989	0.664300025	0.634500027	0.646499991	0.620599985	0.628700018	0.084799998	0.085199997	0.658900023	0.715900004	0.751900017	0.62379998	0.771300018	0.719500005	0.729499996	0.681800008	0.742699981	0.745599985	0.084100001	0.084100001	0.673799992	0.687300026	0.728299975	0.597000003	0.756500006	0.719299972	0.731299996	0.726999998	0.732500017	0.726499975	0.0858	0.083499998	0.662400007	0.682299972	0.721400023	0.616599977	0.744799972	0.709999979	0.689300001	0.714699984	0.729700029	0.713999987	0.085100003
27572.3	36.9	0.0867	0.674499989	0.658500016	0.763199985	0.582000017	0.736899972	0.670300007	0.648999989	0.658999979	0.6347	0.640399992	0.084899999	0.085100003	0.671899974	0.737600029	0.76819998	0.639599979	0.787999988	0.738200009	0.746299982	0.695800006	0.757099986	0.762399971	0.084100001	0.084200002	0.687300026	0.692399979	0.745800018	0.615499973	0.772099972	0.739400029	0.746399999	0.743200004	0.747699976	0.740700006	0.086199999	0.083499998	0.673699975	0.70450002	0.737999976	0.631099999	0.758899987	0.726899981	0.703199983	0.731100023	0.743200004	0.728699982	0.0845
28632.7	36.9	0.0867	0.694400012	0.668900013	0.781400025	0.601800025	0.756799996	0.699899971	0.666700006	0.67839998	0.6523	0.667900026	0.084899999	0.085199997	0.690199971	0.753899992	0.782400012	0.649399996	0.803900003	0.753799975	0.761699975	0.708700001	0.776300013	0.775300026	0.084100001	0.084100001	0.704100013	0.685800016	0.761799991	0.63499999	0.789399981	0.754400015	0.764500022	0.75880003	0.765699983	0.754599988	0.086800002	0.0836	0.692799985	0.707099974	0.756900012	0.643700004	0.774600029	0.742600024	0.720399976	0.746900022	0.760900021	0.742600024	0.084799998
29693.2	37.2	0.086800002	0.713	0.682500005	0.800300002	0.620500028	0.772300005	0.721899986	0.683399975	0.694700003	0.667100012	0.684599996	0.085000001	0.085000001	0.704200029	0.763800025	0.796500027	0.661499977	0.818499982	0.76819998	0.774800003	0.722299993	0.792100012	0.790099978	0.084100001	0.084100001	0.717299998	0.680700004	0.776799977	0.651799977	0.80339998	0.769200027	0.779999971	0.773500025	0.779999971	0.768899977	0.0876	0.0836	0.705600023	0.705500007	0.772499979	0.656599998	0.790000021	0.756699979	0.735400021	0.761799991	0.775099993	0.757499993	0.085000001
30753.7	36.9	0.086800002	0.7227	0.693799973	0.818199992	0.631900012	0.779799998	0.726300001	0.694000006	0.702700019	0.679099977	0.694000006	0.084799998	0.084799998	0.71450001	0.774600029	0.810500026	0.675499976	0.831200004	0.782800019	0.788500011	0.735599995	0.801900029	0.805199981	0.084200002	0.084100001	0.724900007	0.688000023	0.789499998	0.666000009	0.813600004	0.782899976	0.787599981	0.786599994	0.790499985	0.782899976	0.088600002	0.0836	0.713	0.715699971	0.782199979	0.669099987	0.799000025	0.767499983	0.742500007	0.773899972	0.78640002	0.772499979	0.084799998
31814.1	37.3	0.0867	0.744300008	0.703800023	0.836000025	0.65109998	0.79430002	0.743399978	0.709100008	0.718599975	0.692099988	0.709299982	0.084899999	0.085100003	0.727299988	0.7773	0.82160002	0.683300018	0.842599988	0.79460001	0.800000012	0.747600019	0.816299975	0.817099988	0.084100001	0.084200002	0.741900027	0.682900012	0.804499984	0.681200027	0.827300012	0.795899987	0.802100003	0.800700009	0.805499971	0.795599997	0.090300001	0.0836	0.727199972	0.716499984	0.797399998	0.679400027	0.812900007	0.779799998	0.757600009	0.786000013	0.798900008	0.785099983	0.085100003
32874.6	37.1	0.086800002	0.765799999	0.712100029	0.851100028	0.671700001	0.809400022	0.761300027	0.727500021	0.738099992	0.709699988	0.728999972	0.084899999	0.0854	0.743200004	0.785399973	0.832899988	0.691900015	0.854399979	0.806200027	0.812099993	0.759599984	0.830299973	0.828000009	0.084100001	0.084100001	0.755299985	0.684599996	0.816900015	0.693799973	0.841199994	0.808200002	0.817399979	0.811699986	0.818899989	0.806200027	0.091600001	0.0836	0.740700006	0.72359997	0.81190002	0.689999998	0.825999975	0.790199995	0.772400022	0.797399998	0.8125	0.795899987	0.085100003
33935.1	36.9	0.086800002	0.779900014	0.715699971	0.864300013	0.68720001	0.818599999	0.772899985	0.738499999	0.748300016	0.721099973	0.744199991	0.084899999	0.0854	0.752799988	0.788500011	0.845099986	0.702799976	0.864199996	0.818199992	0.823800027	0.772000015	0.840499997	0.839699984	0.084200002	0.084200002	0.762399971	0.676800013	0.827700019	0.705299973	0.850300014	0.820100009	0.827099979	0.824299991	0.829100013	0.817700028	0.094300002	0.0836	0.74849999	0.717899978	0.824199975	0.699199975	0.836499989	0.802299976	0.782100022	0.809199989	0.8222	0.809000015	0.084899999
34995.5	37.3	0.086800002	0.798500001	0.721599996	0.877600014	0.703700006	0.830500007	0.788500011	0.750699997	0.760800004	0.736699998	0.761799991	0.084799998	0.085199997	0.766700029	0.79460001	0.855099976	0.71329999	0.874100029	0.827600002	0.833599985	0.784500003	0.852599978	0.851300001	0.084100001	0.084100001	0.77609998	0.690100014	0.839299977	0.716199994	0.861699998	0.83160001	0.836600006	0.834800005	0.840200007	0.828499973	0.097499996	0.083499998	0.762600005	0.723100007	0.836199999	0.707499981	0.846899986	0.814199984	0.792800009	0.820599973	0.833299994	0.8204	0.085100003
36056	37.1	0.086800002	0.818000019	0.7227	0.889900029	0.723200023	0.844200015	0.803600013	0.767400026	0.779699981	0.754299998	0.782599986	0.084899999	0.0854	0.779999971	0.789300025	0.864000022	0.720600009	0.882600009	0.836300015	0.843200028	0.79460001	0.863300025	0.860199988	0.084200002	0.084100001	0.78579998	0.690599978	0.848200023	0.725300014	0.870500028	0.840600014	0.846700013	0.843100011	0.849699974	0.837599993	0.0999	0.083499998	0.7773	0.721700013	0.847299993	0.715799987	0.857500017	0.823499978	0.807200015	0.83039999	0.845099986	0.83039999	0.085100003
37116.5	37	0.086800002	0.827300012	0.724399984	0.900699973	0.735599995	0.856100023	0.814100027	0.780200005	0.791700006	0.770200014	0.796700001	0.084899999	0.085299999	0.790700018	0.803600013	0.87349999	0.731000006	0.890799999	0.845700026	0.852199972	0.805999994	0.872699976	0.869499981	0.084100001	0.083999999	0.795599997	0.700299978	0.857299984	0.733200014	0.879499972	0.851199985	0.85680002	0.853100002	0.858900011	0.8477	0.103600003	0.0836	0.785899997	0.730400026	0.858200014	0.726300001	0.867600024	0.833400011	0.815699995	0.840300024	0.853600025	0.840699971	0.0854
38177	36.9	0.086499996	0.839900017	0.713800013	0.91049999	0.747600019	0.86500001	0.823700011	0.791299999	0.801599979	0.783500016	0.808300018	0.084899999	0.085299999	0.799300015	0.808499992	0.88319999	0.742999971	0.898999989	0.856400013	0.861500025	0.814300001	0.880400002	0.879700005	0.084200002	0.084200002	0.802600026	0.712800026	0.867799997	0.746100008	0.887600005	0.861800015	0.86559999	0.863200009	0.866299987	0.856700003	0.108999997	0.083499998	0.790400028	0.735899985	0.866599977	0.735199988	0.874000013	0.844500005	0.823400021	0.848999977	0.861999989	0.850799978	0.084899999
39237.4	37.2	0.086800002	0.844699979	0.71450001	0.91869998	0.754899979	0.868799984	0.827199996	0.795700014	0.804799974	0.788600028	0.816299975	0.084899999	0.0854	0.802900016	0.818300009	0.891600013	0.752300024	0.905399978	0.86619997	0.869899988	0.823800027	0.885900021	0.890100002	0.084100001	0.084200002	0.80369997	0.720000029	0.875199974	0.756799996	0.893999994	0.871399999	0.869799972	0.87349999	0.87440002	0.866400003	0.1153	0.0836	0.795400023	0.748700023	0.873199999	0.745800018	0.878600001	0.853699982	0.823300004	0.857800007	0.867999971	0.860800028	0.0854
40297.9	37.3	0.086800002	0.86500001	0.710799992	0.933099985	0.773199975	0.889100015	0.843400002	0.810199976	0.821200013	0.802200019	0.832000017	0.084899999	0.0854	0.817900002	0.811699986	0.902999997	0.763400018	0.915199995	0.875199974	0.879899979	0.834900022	0.894800007	0.898199975	0.084200002	0.084100001	0.814300001	0.723999977	0.885599971	0.76849997	0.902899981	0.881099999	0.879299998	0.881600022	0.882200003	0.874000013	0.123000003	0.0836	0.807099998	0.749899983	0.88499999	0.754800022	0.887700021	0.863799989	0.833500028	0.86680001	0.876699984	0.868499994	0.085299999
41358.4	37.1	0.086800002	0.867500007	0.712800026	0.940900028	0.782500029	0.895799994	0.8477	0.816500008	0.826600015	0.810699999	0.842999995	0.084799998	0.085299999	0.825600028	0.827400029	0.910000026	0.771000028	0.921899974	0.884000003	0.887799978	0.844399989	0.901499987	0.907299995	0.084200002	0.084200002	0.821799994	0.736000001	0.892400026	0.778100014	0.909399986	0.889400005	0.883599997	0.888899982	0.887799978	0.883300006	0.131099999	0.0836	0.812699974	0.772800028	0.891200006	0.764299989	0.893999994	0.872500002	0.83829999	0.87559998	0.883300006	0.876900017	0.085100003
42418.8	37	0.086800002	0.880900025	0.7227	0.951499999	0.796400011	0.908699989	0.8574	0.829299986	0.838500023	0.82099998	0.854200006	0.084899999	0.085199997	0.832300007	0.832099974	0.916700006	0.778800011	0.927999973	0.890399992	0.895699978	0.851800025	0.908399999	0.915600002	0.084299996	0.084100001	0.828400016	0.743099988	0.902199984	0.789600015	0.917699993	0.899200022	0.890900016	0.897199988	0.895200014	0.890200019	0.143299997	0.0836	0.817300022	0.771000028	0.897700012	0.772000015	0.898299992	0.878199995	0.839999974	0.879599988	0.887199998	0.884899974	0.085100003
43479.3	37	0.0867	0.89289999	0.73269999	0.961899996	0.808799982	0.923200011	0.866699994	0.844299972	0.851199985	0.834100008	0.86500001	0.084899999	0.085299999	0.844600022	0.842999995	0.924099982	0.78609997	0.934499979	0.898100019	0.903299987	0.860599995	0.916700006	0.920700014	0.084299996	0.084200002	0.8398	0.754999995	0.908599973	0.798600018	0.924300015	0.906799972	0.897899985	0.903699994	0.902899981	0.897499979	0.157399997	0.0836	0.833299994	0.788699985	0.906300008	0.779500008	0.908100009	0.887600005	0.853900015	0.889199972	0.897099972	0.891600013	0.085000001
44539.8	37	0.086599998	0.905700028	0.742999971	0.970099986	0.821200013	0.933899999	0.878300011	0.855099976	0.859000027	0.842299998	0.878000021	0.084899999	0.0854	0.857500017	0.848200023	0.932200015	0.792999983	0.940599978	0.904200017	0.910700023	0.869799972	0.922699988	0.925199986	0.084299996	0.084200002	0.855599999	0.764800012	0.917299986	0.808600008	0.932900012	0.914600015	0.906700015	0.911800027	0.910000026	0.903599977	0.178499997	0.0836	0.847800016	0.789399981	0.915099978	0.788699985	0.916999996	0.896000028	0.863600016	0.897099972	0.903999984	0.896799982	0.085199997
45601.2	37	0.0867	0.916499972	0.753400028	0.977900028	0.831700027	0.942200005	0.887799978	0.87440002	0.869499981	0.861000001	0.886399984	0.084799998	0.085500002	0.871200025	0.854099989	0.938899994	0.800599992	0.94690001	0.910600007	0.917999983	0.877600014	0.930400014	0.92839998	0.084299996	0.084200002	0.868900001	0.769900024	0.924300015	0.815500021	0.939700007	0.921299994	0.914099991	0.917800009	0.917800009	0.908299983	0.203400001	0.0836	0.862100005	0.790000021	0.922900021	0.79430002	0.925899982	0.902899981	0.877600014	0.903999984	0.912899971	0.901000023	0.084899999
46661.7	37.2	0.086900003	0.926699996	0.763899982	0.984399974	0.843900025	0.949899971	0.897000015	0.882200003	0.876900017	0.867999971	0.897199988	0.084899999	0.0854	0.878000021	0.864199996	0.944700003	0.806100011	0.951799989	0.916899979	0.924499989	0.884500027	0.934899986	0.929400027	0.084200002	0.084299996	0.879700005	0.778299987	0.930100024	0.823300004	0.94569999	0.927699983	0.919200003	0.923300028	0.922299981	0.915400028	0.225500003	0.0836	0.872099996	0.805499971	0.92839998	0.801500022	0.931100011	0.909200013	0.882600009	0.910600007	0.91869998	0.906899989	0.085100003
47722.1	37	0.0867	0.93690002	0.774500012	0.992200017	0.853799999	0.955200016	0.905399978	0.892499983	0.882799983	0.878099978	0.906700015	0.084899999	0.0854	0.887600005	0.867699981	0.951399982	0.813499987	0.957700014	0.924099982	0.930199981	0.890799999	0.941299975	0.930999994	0.084299996	0.084100001	0.885500014	0.781799972	0.93599999	0.831700027	0.951099992	0.933700025	0.924899995	0.928799987	0.92809999	0.921000004	0.252400011	0.0836	0.881500006	0.801999986	0.935699999	0.809800029	0.937600017	0.916499972	0.890799999	0.917400002	0.924499989	0.910700023	0.085100003
48782.6	37.1	0.086900003	0.943400025	0.785399973	1.000200033	0.864099979	0.961300015	0.913500011	0.905300021	0.891799986	0.89319998	0.913999975	0.084899999	0.085299999	0.896399975	0.886099994	0.955900013	0.818700016	0.961600006	0.9278	0.934899986	0.896799982	0.944999993	0.931599975	0.084299996	0.084200002	0.898800015	0.792599976	0.940999985	0.83920002	0.956799984	0.939700007	0.930999994	0.934000015	0.935100019	0.925199986	0.266200006	0.083700001	0.894400001	0.82249999	0.942499995	0.816699982	0.944700003	0.923500001	0.900900006	0.923799992	0.932200015	0.915700018	0.0854
49843	37.2	0.086900003	0.952799976	0.795000017	1.006299973	0.874100029	0.967800021	0.924799979	0.913100004	0.898599982	0.898699999	0.91900003	0.084799998	0.0854	0.904699981	0.899299979	0.962100029	0.827199996	0.967000008	0.934400022	0.942300022	0.903800011	0.950399995	0.933099985	0.084299996	0.084299996	0.909300029	0.803900003	0.947700024	0.846599996	0.962499976	0.94630003	0.93720001	0.939300001	0.941399992	0.930899978	0.280999988	0.083700001	0.902400017	0.832599998	0.949199975	0.824699998	0.950299978	0.930199981	0.908100009	0.929400027	0.938000023	0.920300007	0.085299999
50903.5	37.5	0.086800002	0.957700014	0.804199994	1.012699962	0.880500019	0.966700017	0.930700004	0.921599984	0.905499995	0.908399999	0.925100029	0.084799998	0.0854	0.908599973	0.913999975	0.967199981	0.833100021	0.971499979	0.940299988	0.948599994	0.909500003	0.9551	0.934800029	0.084299996	0.084200002	0.91140002	0.8125	0.952000022	0.853600025	0.966499984	0.951900005	0.940500021	0.943799973	0.944700003	0.935000002	0.300700009	0.0836	0.904799998	0.84829998	0.953000009	0.830600023	0.953700006	0.935199976	0.909099996	0.933000028	0.940400004	0.922999978	0.085100003
51964	37.1	0.086999997	0.967800021	0.813300014	1.019199967	0.887799978	0.973500013	0.940699995	0.931100011	0.912500024	0.917699993	0.929099977	0.084799998	0.0854	0.91930002	0.919399977	0.9727	0.8398	0.975600004	0.944500029	0.953000009	0.914399981	0.959900022	0.935500026	0.084399998	0.084200002	0.922900021	0.822000027	0.957499981	0.861000001	0.972100019	0.957400024	0.946200013	0.948000014	0.949899971	0.939100027	0.335000008	0.0836	0.914699972	0.859000027	0.958400011	0.837499976	0.959900022	0.940299988	0.917599976	0.93779999	0.94690001	0.925599992	0.085199997
53024.5	37.2	0.086999997	0.976999998	0.822300017	1.024600029	0.896899998	0.980000019	0.950999975	0.941600025	0.922500014	0.928900003	0.937099993	0.084799998	0.085100003	0.927699983	0.927600026	0.977599978	0.846199989	0.979700029	0.949199975	0.957199991	0.91869998	0.963699996	0.935899973	0.084299996	0.084200002	0.935899973	0.829699993	0.962100029	0.867500007	0.977199972	0.962899983	0.952000022	0.952899992	0.954999983	0.944199979	0.350899994	0.083700001	0.926800013	0.858399987	0.964299977	0.843699992	0.966400027	0.94660002	0.928600013	0.943700016	0.953800023	0.928900003	0.085600004
54084.9	37.2	0.086800002	0.990400016	0.831399977	1.030099988	0.904399991	0.985599995	0.959399998	0.949999988	0.930199981	0.936699986	0.943899989	0.084799998	0.0854	0.933000028	0.926900029	0.983099997	0.853900015	0.984899998	0.954200029	0.962100029	0.922900021	0.967999995	0.93870002	0.084299996	0.084200002	0.941999972	0.833599985	0.967899978	0.874800026	0.982200027	0.969500005	0.95660001	0.958000004	0.959399998	0.948400021	0.358200014	0.0836	0.930100024	0.854799986	0.968299985	0.8495	0.970600009	0.951499999	0.932699978	0.948000014	0.95630002	0.930899978	0.085199997
55145.4	37	0.086800002	1	0.840600014	1.03579998	0.911000013	0.990499973	0.968200028	0.957099974	0.93720001	0.944999993	0.949299991	0.084799998	0.085500002	0.940299988	0.93900001	0.987900019	0.860300004	0.988699973	0.959399998	0.967100024	0.927999973	0.972000003	0.940199971	0.084399998	0.084299996	0.948899984	0.843500018	0.971700013	0.880599976	0.986599982	0.975300014	0.961300015	0.961799979	0.96359998	0.951499999	0.367399991	0.0836	0.937099993	0.870800018	0.973200023	0.855700016	0.975300014	0.95660001	0.938899994	0.952099979	0.961199999	0.933499992	0.085299999
56205.9	37.1	0.0867	1.004699945	0.848399997	1.041499972	0.916800022	0.993700027	0.976700008	0.961300015	0.941900015	0.948899984	0.953999996	0.084799998	0.085500002	0.946799994	0.962100029	0.992600024	0.866100013	0.992699981	0.96420002	0.972199976	0.933799982	0.975300014	0.944199979	0.084399998	0.084299996	0.953800023	0.86589998	0.976800025	0.888499975	0.99150002	0.98180002	0.965300024	0.966799974	0.967000008	0.956099987	0.375	0.0836	0.942499995	0.906700015	0.977900028	0.863300025	0.980000019	0.962199986	0.941900015	0.956700027	0.964999974	0.937399983	0.085500002
57266.3	37.1	0.086900003	1.013700008	0.857299984	1.048900008	0.921899974	1.000200033	0.98269999	0.969500005	0.946399987	0.958700001	0.959900022	0.084799998	0.0854	0.954999983	0.972500026	0.998199999	0.874000013	0.997500002	0.969200015	0.977999985	0.937300026	0.980300009	0.94630003	0.084299996	0.084200002	0.958000004	0.863699973	0.98119998	0.895500004	0.995800018	0.986299992	0.968999982	0.970300019	0.972199976	0.958400011	0.378600001	0.0836	0.948499978	0.901300013	0.983900011	0.870100021	0.985199988	0.967499971	0.947300017	0.961399972	0.969799995	0.939700007	0.085500002
58326.8	37	0.086800002	1.020799994	0.865499973	1.05340004	0.92869997	1.007500052	0.988600016	0.975199997	0.950699985	0.969099998	0.965200007	0.084799998	0.085500002	0.959500015	0.978399992	1.001899958	0.879899979	1.000399947	0.972599983	0.98119998	0.941999972	0.985000014	0.947899997	0.084299996	0.084299996	0.965499997	0.869300008	0.984300017	0.90109998	1	0.991900027	0.973500013	0.9745	0.976599991	0.961899996	0.382699996	0.083700001	0.954599977	0.906499982	0.987600029	0.877499998	0.990400016	0.971700013	0.952499986	0.96509999	0.974399984	0.939999998	0.085500002
59387.3	37	0.086800002	1.024799943	0.873600006	1.059299946	0.934899986	1.013599992	0.997699976	0.978399992	0.954400003	0.972000003	0.969099998	0.084899999	0.085500002	0.969099998	0.992399991	1.007699966	0.888100028	1.005200028	0.978100002	0.986199975	0.945800006	0.987800002	0.950500011	0.084399998	0.084399998	0.97299999	0.8829	0.99000001	0.908699989	1.005100012	0.997399986	0.977299988	0.978699982	0.980300009	0.965200007	0.390300006	0.083700001	0.960900009	0.916000009	0.993300021	0.884899974	0.995400012	0.976800025	0.957700014	0.970000029	0.978100002	0.942499995	0.085500002
60447.8	37	0.086999997	1.028699994	0.881200016	1.062600017	0.941600025	1.021000028	1.001099944	0.984700024	0.959500015	0.980499983	0.976199985	0.084799998	0.085699998	0.973399997	0.989199996	1.011700034	0.891799986	1.008100033	0.981700003	0.99059999	0.949299991	0.991699994	0.951900005	0.084399998	0.0845	0.980099976	0.881099999	0.993799984	0.914399981	1.00999999	1.002300024	0.98210001	0.982299984	0.983699977	0.967599988	0.393900007	0.083700001	0.966499984	0.906099975	0.998300016	0.891900003	1.00030005	0.982599974	0.963400006	0.974300027	0.98210001	0.944899976	0.085600004
[truncated: 48 more columns]
