# Supplementary material for: Refactored genetic parts for modular assembly of the E. coli MccV type I secretion system used to screen class II microcin candidates from plant-associated bacteria
Source: BMC Biotechnol. 2026 Apr 3;26:66. doi: 10.1186/s12896-026-01148-8 (PMC13174018; doi:10.1186/s12896-026-01148-8)
Supplement: Supplementary file 4 — Supplementary Material 4 [file 12896_2026_1148_MOESM4_ESM.zip › Data S4 Self-inhibition assays/2024.12.14 Self Inhibition (MccP10, P11, E17, E19, X03) Files/12.14.2024_self-inhibition.metadata.csv]

Column	Strain	Induced
A	Blank	FALSE
B	MccP10	FALSE
C	MccP10	TRUE
D	MccP11	FALSE
E	MccP11	TRUE
F	MccE17	FALSE
G	MccE17	TRUE
H	MccE19	FALSE
I	MccE19	TRUE
J	MccX03	FALSE
K	MccX03	TRUE
L	Blank	TRUE
