# Supplementary material for: Refactored genetic parts for modular assembly of the E. coli MccV type I secretion system used to screen class II microcin candidates from plant-associated bacteria
Source: BMC Biotechnol. 2026 Apr 3;26:66. doi: 10.1186/s12896-026-01148-8 (PMC13174018; doi:10.1186/s12896-026-01148-8)
Supplement: Supplementary file 4 — Supplementary Material 4 [file 12896_2026_1148_MOESM4_ESM.zip › Data S4 Self-inhibition assays/2024.12.10 Self Inhibition (MccE07, E08, E10, P01, P02) Files/12.10.2024_self-inhibition.readings.csv]

Time [s]	Temp. [°C]	A1	B1	C1	D1	E1	F1	G1	H1	I1	J1	K1	L1	A2	B2	C2	D2	E2	F2	G2	H2	I2	J2	K2	L2	A3	B3	C3	D3	E3	F3	G3	H3	I3	J3	K3	L3	A4	B4	C4	D4	E4	F4	G4	H4	I4	J4	K4	L4
0	37.2	0.083999999	0.189999998	0.1787	0.186800003	0.178599998	0.189300001	0.182300001	0.1866	0.179900005	0.183699995	0.179499999	0.0858	0.0845	0.183799997	0.177900001	0.188899994	0.178000003	0.188800007	0.180199996	0.186700001	0.177699998	0.186499998	0.176499993	0.084200002	0.084799998	0.185200006	0.176499993	0.184799999	0.177699998	0.181799993	0.176899999	0.181899995	0.176400006	0.183500007	0.177699998	0.083999999	0.0867	0.184300005	0.177100003	0.182099998	0.174799994	0.184799999	0.177599996	0.184699997	0.179299995	0.184300005	0.179100007	0.083999999
942.7	37	0.0836	0.187399998	0.178100005	0.183400005	0.176300004	0.186199993	0.179800004	0.182400003	0.177100003	0.180999994	0.175400004	0.086000003	0.084399998	0.182899997	0.176100001	0.186299995	0.175899997	0.186199993	0.1778	0.183200002	0.174799994	0.184599996	0.173800007	0.084299996	0.085199997	0.183500007	0.175099999	0.181999996	0.176100001	0.179000005	0.175300002	0.179199994	0.174500003	0.181299999	0.174700007	0.084200002	0.086499996	0.183400005	0.175799996	0.179000005	0.172999993	0.181999996	0.175799996	0.180600002	0.175500005	0.181299999	0.174899995	0.084100001
1885.4	37.2	0.083899997	0.193100005	0.184400007	0.1884	0.181400001	0.190300003	0.183899999	0.187199995	0.183400005	0.187900007	0.181799993	0.086000003	0.084299996	0.190099999	0.182500005	0.192100003	0.181700006	0.193499997	0.185100004	0.190099999	0.181500003	0.192300007	0.180700004	0.084299996	0.084700003	0.189400002	0.179000005	0.187299997	0.181299999	0.184100002	0.180500001	0.185299993	0.182099998	0.189500004	0.182699993	0.084100001	0.086400002	0.188800007	0.181999996	0.185399994	0.178399995	0.1875	0.181400001	0.185000002	0.180999994	0.186299995	0.179700002	0.084100001
2828.1	37.2	0.0836	0.202099994	0.188700005	0.196999997	0.188500002	0.196899995	0.189999998	0.192900002	0.192200005	0.198100001	0.190899998	0.086099997	0.084299996	0.200499997	0.187000006	0.202600002	0.190899998	0.202900007	0.193299994	0.199900001	0.190799996	0.200399995	0.187199995	0.084299996	0.084700003	0.200100005	0.183200002	0.197799996	0.190099999	0.193399996	0.189199999	0.193100005	0.190500006	0.199100003	0.191	0.084100001	0.086400002	0.196899995	0.186800003	0.196199998	0.187399998	0.196600005	0.187999994	0.192200005	0.189099997	0.194199994	0.186299995	0.083999999
3770.8	37.2	0.0836	0.218500003	0.192599997	0.214599997	0.204099998	0.212300003	0.203600004	0.208000004	0.209600002	0.215800002	0.207300007	0.086000003	0.084299996	0.218400002	0.191799998	0.222200006	0.207499996	0.221699998	0.209600002	0.219899997	0.208800003	0.216999993	0.201700002	0.084200002	0.084700003	0.217199996	0.187399998	0.217399999	0.206400007	0.211899996	0.206	0.210700005	0.206300005	0.218099996	0.206400007	0.084100001	0.086400002	0.212200001	0.1919	0.214599997	0.202000007	0.214699998	0.203899994	0.2086	0.204899997	0.2095	0.199300006	0.083999999
4713.5	36.9	0.084899999	0.240999997	0.194199994	0.236399993	0.225400001	0.232600003	0.222299993	0.228499994	0.233099997	0.239500001	0.229399994	0.086000003	0.084200002	0.241400003	0.194600001	0.247299999	0.228499994	0.2465	0.230299994	0.245399997	0.232099995	0.239099994	0.220799997	0.084100001	0.084700003	0.237800002	0.192000002	0.241400003	0.227699995	0.234899998	0.227200001	0.233999997	0.228200004	0.243100002	0.227599993	0.084200002	0.086300001	0.232600003	0.194700003	0.2368	0.221200004	0.238999993	0.224600002	0.230100006	0.225899994	0.231299996	0.2183	0.083999999
5656.2	37.2	0.085699998	0.268999994	0.196799994	0.264200002	0.25150001	0.25850001	0.245000005	0.254500002	0.26030001	0.268099993	0.255699992	0.086099997	0.084200002	0.269199997	0.197799996	0.275900006	0.253300011	0.275099993	0.255299985	0.274100006	0.25940001	0.265300006	0.244200006	0.084100001	0.084700003	0.263799995	0.195500001	0.269800007	0.253100008	0.263099998	0.252099991	0.262300014	0.254500002	0.270399988	0.252000004	0.084100001	0.086400002	0.259200007	0.196899995	0.263799995	0.245800003	0.267500013	0.248300001	0.257200003	0.251800001	0.257200003	0.242200002	0.084100001
6598.9	37.2	0.086400002	0.301600009	0.199300006	0.296700001	0.281300008	0.289400011	0.272399992	0.28459999	0.291700006	0.299800009	0.286799997	0.086000003	0.084200002	0.300500005	0.200900003	0.308699995	0.283399999	0.307700008	0.2852	0.307799995	0.290800005	0.295399994	0.271699995	0.084100001	0.084600002	0.292600006	0.199599996	0.301600009	0.282700002	0.294400007	0.280999988	0.295399994	0.2852	0.301699996	0.280600011	0.083999999	0.086400002	0.290399998	0.197600007	0.296099991	0.275900006	0.298999995	0.278299987	0.287800014	0.283199996	0.287299991	0.270500004	0.083999999
7541.5	37	0.084100001	0.339300007	0.203700006	0.332700014	0.315499991	0.324699998	0.303200006	0.318100005	0.325700015	0.333299994	0.321500003	0.086099997	0.084200002	0.336400002	0.204899997	0.344099998	0.317200005	0.343199998	0.318500012	0.345200002	0.325500011	0.328900009	0.30340001	0.084200002	0.084700003	0.326999992	0.206100002	0.336899996	0.316000015	0.328999996	0.313800007	0.331400007	0.318399996	0.335099995	0.312599987	0.083999999	0.086400002	0.326299995	0.200299993	0.331699997	0.310600013	0.335599989	0.311399996	0.320899993	0.319900006	0.321500003	0.306199998	0.084200002
8484.2	37.2	0.084799998	0.375699997	0.208800003	0.369700015	0.347799987	0.360199988	0.335999995	0.3495	0.3583	0.364600003	0.356299996	0.086099997	0.084200002	0.371899992	0.208199993	0.378500015	0.352999985	0.377799988	0.350699991	0.379900008	0.359899998	0.362500012	0.337099999	0.084100001	0.084799998	0.362100005	0.212099999	0.371899992	0.350400001	0.362100005	0.347299993	0.36649999	0.352800012	0.365099996	0.342599988	0.083999999	0.086300001	0.361299992	0.201199993	0.367399991	0.34740001	0.369500011	0.341800004	0.35800001	0.355100006	0.354699999	0.343199998	0.084100001
9426.9	37.2	0.083499998	0.408600003	0.214900002	0.40259999	0.377900004	0.391600013	0.36680001	0.379099995	0.389200002	0.393099993	0.386400014	0.086099997	0.084200002	0.404900014	0.212500006	0.410400003	0.386900008	0.41139999	0.380499989	0.413300008	0.393299997	0.39289999	0.367300004	0.084200002	0.084899999	0.395300001	0.219400004	0.403800011	0.38409999	0.39289999	0.375800014	0.398999989	0.38350001	0.393999994	0.370299995	0.083999999	0.086300001	0.395399988	0.204699993	0.4005	0.381399989	0.403600007	0.370099992	0.3926	0.387100011	0.384799987	0.375400007	0.084100001
10369.6	37.1	0.083499998	0.435799986	0.223000005	0.428900003	0.404000014	0.417499989	0.393400013	0.409399986	0.416900009	0.422600001	0.414600015	0.086099997	0.084200002	0.435900003	0.218600005	0.440100014	0.416000009	0.440699995	0.405400008	0.445199996	0.424100012	0.421400011	0.394600004	0.084200002	0.084799998	0.428600013	0.228400007	0.433600008	0.413100004	0.421400011	0.40079999	0.428200006	0.413500011	0.421299994	0.395500004	0.084100001	0.086400002	0.424699992	0.209199995	0.432099998	0.411300004	0.432700008	0.394499987	0.419400007	0.412800014	0.412099987	0.403699994	0.084200002
11312.3	37.1	0.0836	0.455300003	0.232199997	0.449999988	0.422300011	0.435900003	0.407400012	0.432000011	0.437299997	0.445600003	0.437400013	0.086099997	0.084200002	0.461600006	0.223399997	0.462700009	0.438199997	0.46450001	0.425599992	0.467400014	0.449099988	0.444999993	0.416900009	0.084200002	0.084600002	0.450899988	0.239299998	0.456999987	0.434599996	0.445600003	0.42019999	0.451999992	0.436800003	0.443899989	0.416000009	0.084100001	0.086400002	0.442000002	0.212799996	0.45570001	0.433400005	0.456200004	0.411199987	0.439399987	0.431600004	0.432300001	0.426400006	0.084200002
12255	37.1	0.0836	0.475499988	0.244399995	0.471799999	0.439500004	0.452600002	0.41960001	0.450500011	0.456099987	0.466399997	0.45449999	0.086099997	0.084200002	0.480800003	0.228799999	0.483200014	0.457399994	0.485199988	0.440699995	0.489300013	0.470699996	0.464300007	0.433699995	0.084200002	0.0845	0.474400014	0.252400011	0.477999985	0.453099996	0.467200011	0.436399996	0.474299997	0.456900001	0.463999987	0.432999998	0.084100001	0.086400002	0.465799987	0.217600003	0.479799986	0.455000013	0.477999985	0.426200002	0.45629999	0.449099988	0.449699998	0.444400012	0.084100001
13197.7	37.1	0.083499998	0.494700015	0.258599997	0.494399995	0.455900013	0.468699992	0.430900007	0.468699992	0.474599987	0.482800007	0.469900012	0.086099997	0.084200002	0.503499985	0.236599997	0.506099999	0.477899998	0.507700026	0.456099987	0.511699975	0.49149999	0.48300001	0.451900005	0.084200002	0.084899999	0.497900009	0.267800003	0.500100017	0.4727	0.489899993	0.453599989	0.497399986	0.476900011	0.486200005	0.452499986	0.084100001	0.086400002	0.489499986	0.224000007	0.504100025	0.475800008	0.500400007	0.442699999	0.475400001	0.467999995	0.467099994	0.462099999	0.084100001
14140.4	37.2	0.083499998	0.514900029	0.275099993	0.517199993	0.473699987	0.485700011	0.442999989	0.485300004	0.495200008	0.49970001	0.486499995	0.086099997	0.084200002	0.530900002	0.246099994	0.528800011	0.497999996	0.530799985	0.472000003	0.53579998	0.513100028	0.504299998	0.473699987	0.084200002	0.084600002	0.520799994	0.285400003	0.522300005	0.491600007	0.513100028	0.471500009	0.519999981	0.499300003	0.50849998	0.47209999	0.084100001	0.086499996	0.509599984	0.231399998	0.527400017	0.497700006	0.521200001	0.460799992	0.4921	0.487300009	0.484699994	0.482499987	0.084200002
15083.1	37.2	0.0836	0.533900023	0.292800009	0.538699985	0.49090001	0.501399994	0.453000009	0.501900017	0.515200019	0.515399992	0.502799988	0.086000003	0.084200002	0.5528	0.253399998	0.550700009	0.517499983	0.552900016	0.486600012	0.558499992	0.532999992	0.522899985	0.493299991	0.084299996	0.085100003	0.540499985	0.305700004	0.543500006	0.5097	0.533800006	0.488000005	0.541499972	0.518299997	0.528500021	0.489899993	0.084200002	0.086499996	0.530700028	0.238100007	0.547900021	0.518899977	0.540499985	0.477499992	0.513400018	0.504199982	0.500800014	0.495700002	0.084200002
16025.7	37.2	0.0836	0.554199994	0.31279999	0.558000028	0.509500027	0.523100019	0.466899991	0.520699978	0.538100004	0.535300016	0.524399996	0.086099997	0.084200002	0.57160002	0.265199989	0.570900023	0.537299991	0.573000014	0.504000008	0.581399977	0.55309999	0.548699975	0.51700002	0.084299996	0.085000001	0.564999998	0.331499994	0.562699974	0.526000023	0.555299997	0.5079	0.56190002	0.539799988	0.553799987	0.515699983	0.084100001	0.086400002	0.556299984	0.25	0.57190001	0.537800014	0.559400022	0.49970001	0.52609998	0.524999976	0.519900024	0.520299971	0.0845
16968.4	37.2	0.0836	0.573199987	0.337500006	0.575500011	0.523899972	0.54519999	0.480300009	0.539200008	0.559899986	0.55309999	0.546199977	0.086099997	0.084200002	0.590399981	0.276499987	0.591899991	0.556500018	0.593400002	0.520399988	0.604200006	0.573300004	0.57099998	0.539200008	0.084299996	0.084600002	0.586899996	0.359499991	0.582400024	0.544799984	0.576300025	0.527899981	0.583700001	0.564599991	0.577600002	0.538200021	0.084200002	0.086400002	0.576399982	0.262100011	0.592800021	0.556599975	0.579200029	0.520900011	0.543600023	0.545000017	0.540199995	0.541899979	0.084899999
17911.1	37.2	0.0836	0.593699992	0.363000005	0.597100019	0.542999983	0.563799977	0.491699994	0.555400014	0.577600002	0.566999972	0.561600029	0.086099997	0.084200002	0.609700024	0.290199995	0.614300013	0.578100026	0.616400003	0.537999988	0.628000021	0.592999995	0.59009999	0.56129998	0.084299996	0.084600002	0.604399979	0.388200015	0.605499983	0.564599991	0.599099994	0.546999991	0.6074	0.583800018	0.596599996	0.558000028	0.084200002	0.086499996	0.587800026	0.274399996	0.611400008	0.578000009	0.601700008	0.539399981	0.566100001	0.561500013	0.558499992	0.559700012	0.085100003
18853.8	37	0.0836	0.614799976	0.389999986	0.617999971	0.565999985	0.587100029	0.507000029	0.572899997	0.59890002	0.583700001	0.581499994	0.086000003	0.084200002	0.629499972	0.306899995	0.636099994	0.596800029	0.638999999	0.554499984	0.650300026	0.613799989	0.609799981	0.582099974	0.084399998	0.084899999	0.62440002	0.417699993	0.627499998	0.585099995	0.621900022	0.568099976	0.631099999	0.603500009	0.616900027	0.579900026	0.084200002	0.086400002	0.602699995	0.291299999	0.632099986	0.599300027	0.623300016	0.560100019	0.588999987	0.581799984	0.579599977	0.580799997	0.085199997
19796.5	37.2	0.0836	0.636399984	0.418300003	0.637700021	0.586499989	0.610800028	0.521700025	0.591199994	0.620400012	0.603799999	0.603299975	0.086099997	0.084200002	0.65259999	0.325300008	0.657700002	0.6171	0.659399986	0.577300012	0.671599984	0.634599984	0.63349998	0.603200018	0.084399998	0.084600002	0.646499991	0.450599998	0.647400022	0.604900002	0.644599974	0.594900012	0.653100014	0.622200012	0.640200019	0.602999985	0.084200002	0.086400002	0.62349999	0.31099999	0.652800024	0.616400003	0.641900003	0.581399977	0.604700029	0.601800025	0.603299975	0.601999998	0.085199997
20739.2	37.1	0.0836	0.656400025	0.4472	0.656700015	0.608900011	0.631500006	0.534699976	0.611599982	0.642099977	0.623399973	0.624100029	0.086099997	0.084299996	0.672999978	0.348199993	0.67900002	0.639299989	0.681100011	0.597800016	0.692300022	0.655900002	0.654699981	0.622799993	0.084399998	0.084600002	0.665499985	0.4815	0.667299986	0.623700023	0.665000021	0.613799989	0.674399972	0.642799973	0.65990001	0.624300003	0.084100001	0.086499996	0.639500022	0.333499998	0.670899987	0.63380003	0.661000013	0.599799991	0.624499977	0.619799972	0.624499977	0.620400012	0.0854
21681.8	37.2	0.0836	0.677999973	0.472900003	0.675700009	0.630100012	0.653100014	0.545700014	0.630200028	0.66109997	0.641600013	0.646300018	0.086199999	0.084200002	0.693400025	0.374900013	0.697600007	0.658699989	0.699899971	0.612800002	0.710900009	0.676100016	0.676100016	0.640900016	0.084299996	0.084600002	0.685100019	0.509000003	0.686800003	0.644500017	0.685199976	0.630500019	0.693400025	0.65990001	0.67900002	0.644699991	0.084200002	0.086499996	0.658900023	0.360000014	0.689199984	0.6505	0.679799974	0.612699986	0.643400013	0.637199998	0.645799994	0.638599992	0.085600004
22624.5	37.1	0.0836	0.698000014	0.491400003	0.694599986	0.647700012	0.673500001	0.560199976	0.649800003	0.6796	0.659600019	0.666499972	0.086199999	0.084299996	0.711499989	0.403400004	0.716300011	0.678900003	0.720600009	0.625699997	0.729200006	0.693899989	0.694899976	0.659200013	0.084399998	0.084600002	0.702600002	0.528599977	0.70539999	0.664200008	0.70480001	0.645099998	0.712300003	0.678200006	0.6972	0.662699997	0.084100001	0.086499996	0.675800025	0.388099998	0.70569998	0.667599976	0.697799981	0.625199974	0.659799993	0.653900027	0.666400015	0.655499995	0.085500002
23567.2	37.2	0.0836	0.716899991	0.505599976	0.713500023	0.667599976	0.691299975	0.566900015	0.666299999	0.69660002	0.675400019	0.682799995	0.086199999	0.084299996	0.727599978	0.42930001	0.734200001	0.697000027	0.739199996	0.637399971	0.747300029	0.712400019	0.712100029	0.675300002	0.084399998	0.084600002	0.717700005	0.546700001	0.723699987	0.684199989	0.72299999	0.662199974	0.73089999	0.695800006	0.712700009	0.680800021	0.084200002	0.086599998	0.686999977	0.416799992	0.720399976	0.683799982	0.717599988	0.645099998	0.682099998	0.671899974	0.683300018	0.671199977	0.0854
24509.9	37.2	0.0836	0.736199975	0.522199988	0.731899977	0.684499979	0.711700022	0.582899988	0.68599999	0.716199994	0.697300017	0.703000009	0.086199999	0.084299996	0.744599998	0.458900005	0.749899983	0.711700022	0.756099999	0.648299992	0.762499988	0.727100015	0.733900011	0.689700007	0.0845	0.084600002	0.736199975	0.563000023	0.74000001	0.699500024	0.740100026	0.671999991	0.747799993	0.712199986	0.731899977	0.69599998	0.084200002	0.086499996	0.704900026	0.450500011	0.738499999	0.698499978	0.730700016	0.654100001	0.69660002	0.688399971	0.703100026	0.684400022	0.085600004
25452.6	37.2	0.0836	0.753600001	0.538999975	0.747500002	0.699400008	0.728600025	0.612299979	0.703999996	0.733399987	0.716300011	0.720499992	0.086099997	0.084299996	0.756200016	0.487699986	0.763599992	0.72420001	0.771000028	0.657500029	0.77640003	0.740800023	0.750999987	0.705500007	0.084399998	0.084600002	0.747500002	0.577499986	0.753899992	0.71359998	0.753600001	0.681100011	0.761099994	0.726000011	0.745299995	0.711799979	0.084200002	0.086499996	0.714699984	0.481099993	0.750400007	0.709999979	0.747300029	0.663200021	0.710600019	0.704100013	0.719500005	0.698300004	0.0854
26395.3	37.2	0.0836	0.770799994	0.56099999	0.76730001	0.718100011	0.748899996	0.629999995	0.718200028	0.751100004	0.730599999	0.736800015	0.086099997	0.084299996	0.772499979	0.518899977	0.778699994	0.739199996	0.787299991	0.666400015	0.792800009	0.754899979	0.76730001	0.718800008	0.084399998	0.084600002	0.761799991	0.593599975	0.770299971	0.73119998	0.769800007	0.694700003	0.778199971	0.740999997	0.75999999	0.726800025	0.084200002	0.086499996	0.728100002	0.512399971	0.765600026	0.725300014	0.763599992	0.672999978	0.733099997	0.717599988	0.736199975	0.711199999	0.085900001
27338	37	0.0836	0.786300004	0.578800023	0.784399986	0.73269999	0.763000011	0.641799986	0.735899985	0.76730001	0.748600006	0.753600001	0.086099997	0.084299996	0.787800014	0.542900026	0.792900026	0.752200007	0.801699996	0.67930001	0.806500018	0.766099989	0.783699989	0.730799973	0.0845	0.084700003	0.777100027	0.60680002	0.784799993	0.745100021	0.782299995	0.708100021	0.790400028	0.754299998	0.774200022	0.740400016	0.084200002	0.086499996	0.744099975	0.534300029	0.779299974	0.738600016	0.774800003	0.685400009	0.745299995	0.728399992	0.751900017	0.723200023	0.084299996
28280.7	37	0.0836	0.801299989	0.591899991	0.801500022	0.748300016	0.777400017	0.656400025	0.752499998	0.782199979	0.764199972	0.766600013	0.086099997	0.084299996	0.800700009	0.56129998	0.805499971	0.766300023	0.814400017	0.694500029	0.818799973	0.778800011	0.796700001	0.743300021	0.084399998	0.084700003	0.790600002	0.618399978	0.797200024	0.75940001	0.795599997	0.722000003	0.802999973	0.76819998	0.786800027	0.752900004	0.084200002	0.086499996	0.753799975	0.55309999	0.792500019	0.75059998	0.788299978	0.700100005	0.759299994	0.738200009	0.76639998	0.735700011	0.086099997
29223.3	37	0.0836	0.81370002	0.599300027	0.814400017	0.760299981	0.790199995	0.67049998	0.763599992	0.795700014	0.77700001	0.777700007	0.086199999	0.084299996	0.808899999	0.576699972	0.817799985	0.779799998	0.826499999	0.703800023	0.830500007	0.791000009	0.808600008	0.756799996	0.0845	0.084600002	0.799399972	0.628899992	0.809899986	0.772599995	0.806999981	0.73150003	0.816799998	0.781099975	0.798300028	0.766099989	0.084200002	0.086499996	0.761300027	0.569899976	0.802699983	0.762499988	0.804199994	0.718699992	0.771200001	0.75819999	0.7773	0.747500002	0.086099997
30166	37.2	0.0836	0.826499999	0.604200006	0.828700006	0.775399983	0.806400001	0.691999972	0.773400009	0.808000028	0.789300025	0.788100004	0.086099997	0.084299996	0.818799973	0.590900004	0.830799997	0.795700014	0.840300024	0.715499997	0.843699992	0.806200027	0.82130003	0.770799994	0.0845	0.084700003	0.809599996	0.640500009	0.825200021	0.788200021	0.821500003	0.745800018	0.830600023	0.796000004	0.810699999	0.779500008	0.084299996	0.086499996	0.769200027	0.584100008	0.815400004	0.776499987	0.818400025	0.73299998	0.785300016	0.767700016	0.789799988	0.760699987	0.085900001
31108.7	37	0.0836	0.841300011	0.615499973	0.842899978	0.790600002	0.823300004	0.723999977	0.793099999	0.824500024	0.805499971	0.80309999	0.086199999	0.084299996	0.834800005	0.605000019	0.842199981	0.808700025	0.852400005	0.725300014	0.854499996	0.817399979	0.833400011	0.780799985	0.0845	0.084600002	0.825900018	0.650399983	0.837199986	0.799000025	0.833100021	0.760100007	0.841600001	0.808300018	0.821399987	0.790300012	0.084200002	0.086499996	0.788500011	0.601499975	0.830200016	0.788399994	0.827400029	0.743600011	0.797399998	0.781599998	0.805999994	0.773400009	0.086000003
32051.4	37.2	0.0836	0.853799999	0.622900009	0.85619998	0.804099977	0.83890003	0.744599998	0.804099977	0.836399972	0.817700028	0.813000023	0.086199999	0.084299996	0.845000029	0.617900014	0.853600025	0.82190001	0.864099979	0.733399987	0.865199983	0.83099997	0.844200015	0.79339999	0.084399998	0.084600002	0.833800018	0.660700023	0.84859997	0.812300026	0.843999982	0.771899998	0.852699995	0.820500016	0.83130002	0.80309999	0.084200002	0.086499996	0.797699988	0.615999997	0.840699971	0.801800013	0.841899991	0.754000008	0.810800016	0.787	0.817399979	0.78609997	0.086199999
32994.1	37	0.0836	0.86619997	0.632700026	0.869400024	0.817200005	0.847899973	0.761099994	0.818099976	0.849099994	0.83039999	0.824299991	0.086199999	0.084299996	0.855700016	0.630800009	0.865999997	0.833599985	0.87470001	0.742600024	0.876800001	0.844600022	0.855199993	0.806299984	0.084600002	0.084600002	0.846800029	0.671400011	0.862100005	0.824599981	0.855499983	0.782700002	0.86500001	0.833500028	0.842100024	0.815100014	0.084299996	0.086499996	0.804099977	0.630299985	0.850000024	0.810199976	0.853100002	0.76639998	0.822700024	0.8028	0.826699972	0.796999991	0.0858
33936.8	37.2	0.0836	0.878300011	0.643700004	0.882600009	0.831399977	0.857500017	0.769900024	0.835900009	0.862699986	0.844799995	0.837300003	0.086099997	0.084299996	0.866299987	0.64319998	0.877300024	0.846199989	0.886699975	0.751999974	0.887000024	0.857299984	0.86500001	0.816699982	0.0845	0.084600002	0.85619998	0.6796	0.871900022	0.836399972	0.865800023	0.790600002	0.874899983	0.845899999	0.851499975	0.825500011	0.084200002	0.086499996	0.819199979	0.64319998	0.861599982	0.822899997	0.863600016	0.780600011	0.835799992	0.808099985	0.837599993	0.808899999	0.086199999
34879.4	37	0.0836	0.890799999	0.654500008	0.893299997	0.844299972	0.863600016	0.785000026	0.850700021	0.874800026	0.85680002	0.847899973	0.086199999	0.084299996	0.877499998	0.653699994	0.886900008	0.856100023	0.895399988	0.761799991	0.896000028	0.868399978	0.874300003	0.826499999	0.0845	0.084700003	0.870100021	0.687699974	0.882099986	0.845700026	0.875800014	0.800300002	0.885299981	0.85710001	0.861699998	0.835699975	0.084299996	0.086499996	0.832799971	0.655499995	0.87349999	0.833899975	0.871900022	0.792400002	0.846400023	0.819100022	0.848399997	0.820299983	0.086099997
35822.1	37.2	0.0836	0.902100027	0.659500003	0.904100001	0.85619998	0.869599998	0.799199998	0.861000001	0.888199985	0.869899988	0.859700024	0.086199999	0.084299996	0.885299981	0.664099991	0.895699978	0.866699994	0.904999971	0.772099972	0.904600024	0.880100012	0.883400023	0.838500023	0.084600002	0.084700003	0.878700018	0.694500029	0.891799986	0.856700003	0.88499999	0.813399971	0.894500017	0.870700002	0.870000005	0.846499979	0.084299996	0.086499996	0.839100003	0.665099978	0.882499993	0.844500005	0.882799983	0.80369997	0.857200027	0.833899975	0.856599987	0.831499994	0.085900001
36764.8	37.2	0.0836	0.913900018	0.666499972	0.914399981	0.866900027	0.872900009	0.816999972	0.874199986	0.900600016	0.880599976	0.873199999	0.086199999	0.084299996	0.893000007	0.674000025	0.905099988	0.876800001	0.912800014	0.779200017	0.912599981	0.891200006	0.891900003	0.848200023	0.084600002	0.084700003	0.885599971	0.702499986	0.901499987	0.866699994	0.89319998	0.823300004	0.903999984	0.882099986	0.878300011	0.856999993	0.084299996	0.086499996	0.849699974	0.674700022	0.891799986	0.854700029	0.892700016	0.812300026	0.866999984	0.841499984	0.865499973	0.841700017	0.085600004
37707.5	36.9	0.084200002	0.922500014	0.674099982	0.922900021	0.873600006	0.871599972	0.826900005	0.886799991	0.909799993	0.889500022	0.880900025	0.086199999	0.084299996	0.9005	0.681599975	0.912800014	0.885299981	0.921299994	0.790600002	0.920700014	0.900900006	0.899999976	0.856999993	0.084600002	0.084700003	0.895600021	0.707899988	0.909200013	0.875699997	0.90109998	0.830500007	0.912299991	0.890999973	0.887000024	0.864899993	0.084299996	0.086499996	0.855300009	0.682500005	0.898599982	0.862600029	0.901199996	0.825699985	0.870199978	0.851000011	0.871999979	0.84890002	0.0858
38650.2	37.2	0.083499998	0.93720001	0.684300005	0.933899999	0.887700021	0.877300024	0.841099977	0.900300026	0.925100029	0.900600016	0.892799973	0.086099997	0.084299996	0.91170001	0.690199971	0.920000017	0.895500004	0.930000007	0.797999978	0.927900016	0.91109997	0.906799972	0.867200017	0.0845	0.084600002	0.908299983	0.712400019	0.917900026	0.884599984	0.910399973	0.835900009	0.919799984	0.90170002	0.894699991	0.873600006	0.084200002	0.086499996	0.87440002	0.690800011	0.908299983	0.872099996	0.908599973	0.836499989	0.88410002	0.8653	0.882700026	0.860599995	0.086599998
39592.9	37.1	0.0836	0.94660002	0.687600017	0.940699995	0.894800007	0.882700026	0.850399971	0.911199987	0.935000002	0.907000005	0.90140003	0.086199999	0.084299996	0.921000004	0.697600007	0.929700017	0.904900014	0.937399983	0.806800008	0.935400009	0.921400011	0.914300025	0.877300024	0.084600002	0.084600002	0.917999983	0.717999995	0.926100016	0.892499983	0.917100012	0.845000029	0.927600026	0.911599994	0.901300013	0.882300019	0.084299996	0.086499996	0.884199977	0.698199987	0.916700006	0.881699979	0.916700006	0.845200002	0.89200002	0.876699984	0.889900029	0.868099988	0.085299999
40536.5	37.3	0.0836	0.956399977	0.694999993	0.950699985	0.903999984	0.877499998	0.855000019	0.923600018	0.944599986	0.914600015	0.911800027	0.086199999	0.084299996	0.928300023	0.706499994	0.937600017	0.914600015	0.946500003	0.816299975	0.943300009	0.931299984	0.922999978	0.888199985	0.084600002	0.084700003	0.926299989	0.725600004	0.934599996	0.90259999	0.925999999	0.855499983	0.936399996	0.921800017	0.909799993	0.890999973	0.084299996	0.086499996	0.89410001	0.708100021	0.925300002	0.89200002	0.925300002	0.853699982	0.898299992	0.881099999	0.898999989	0.878600001	0.0867
41479.2	37.2	0.083499998	0.964600027	0.698499978	0.960399985	0.910899997	0.882200003	0.864799976	0.932399988	0.954400003	0.921500027	0.919499993	0.086199999	0.084299996	0.934099972	0.71420002	0.944899976	0.923200011	0.954699993	0.827499986	0.949699998	0.941299975	0.92930001	0.897499979	0.0845	0.084600002	0.933600008	0.73210001	0.941999972	0.910600007	0.934300005	0.8653	0.943400025	0.930400014	0.916599989	0.899600029	0.084200002	0.086499996	0.897499979	0.71329999	0.930899978	0.899699986	0.933200002	0.862600029	0.907100022	0.891200006	0.905799985	0.886600018	0.087899998
42421.8	37.1	0.0836	0.976999998	0.70660001	0.971499979	0.923600018	0.87440002	0.870800018	0.943199992	0.965799987	0.927399993	0.927999973	0.086199999	0.084299996	0.945800006	0.7245	0.954900026	0.933799982	0.963800013	0.835900009	0.956900001	0.950999975	0.936999977	0.908500016	0.084600002	0.084600002	0.943799973	0.740999997	0.950999975	0.920799971	0.942900002	0.880800009	0.952000022	0.940599978	0.924700022	0.908999979	0.084299996	0.086499996	0.910899997	0.723100007	0.940800011	0.911300004	0.943199992	0.87650001	0.920799971	0.907299995	0.916400015	0.897300005	0.086499996
43364.5	37.2	0.0836	0.986699998	0.713	0.978500009	0.931299984	0.866299987	0.882700026	0.953000009	0.974799991	0.936100006	0.935000002	0.086300001	0.084299996	0.95599997	0.729300022	0.961899996	0.941399992	0.971000016	0.846700013	0.963800013	0.958100021	0.942799985	0.916100025	0.0845	0.084600002	0.953000009	0.745700002	0.956900001	0.92750001	0.949299991	0.888999999	0.958199978	0.948400021	0.930199981	0.916100025	0.084299996	0.086499996	0.922800004	0.726899981	0.946699977	0.91839999	0.949699998	0.885200024	0.927600026	0.908399999	0.922500014	0.905200005	0.087200001
44307.2	37.3	0.0836	0.995199978	0.716600001	0.987800002	0.938000023	0.844200015	0.888499975	0.957400024	0.98210001	0.942399979	0.944700003	0.086199999	0.084299996	0.960500002	0.735899985	0.968100011	0.948599994	0.977100015	0.855599999	0.968500018	0.966700017	0.948400021	0.924600005	0.084600002	0.084700003	0.960699975	0.752699971	0.964100003	0.935400009	0.956399977	0.896700025	0.965499997	0.957599998	0.937300026	0.923200011	0.084299996	0.086499996	0.929899991	0.73180002	0.952000022	0.925599992	0.957000017	0.891900003	0.935299993	0.917599976	0.9296	0.913200021	0.0876
45249.9	37.3	0.0836	1.004299998	0.725700021	0.996900022	0.947000027	0.811699986	0.894500017	0.963699996	0.99089998	0.950900018	0.954299986	0.086199999	0.084399998	0.970499992	0.742799997	0.975499988	0.956799984	0.984799981	0.864700019	0.975600004	0.975799978	0.955500007	0.932900012	0.084600002	0.084600002	0.966899991	0.757499993	0.969399989	0.942600012	0.961499989	0.903699994	0.970799983	0.965600014	0.942600012	0.928900003	0.084299996	0.086599998	0.93900001	0.736800015	0.959800005	0.933499992	0.96390003	0.897800028	0.944999993	0.931599975	0.936600029	0.919399977	0.088600002
46192.6	36.9	0.0836	1.011100054	0.730700016	1.005900025	0.95539999	0.769800007	0.901899993	0.969099998	0.998000026	0.957799971	0.963999987	0.086199999	0.084299996	0.973500013	0.74940002	0.980099976	0.962700009	0.99000001	0.869799972	0.979399979	0.9824	0.959999979	0.939999998	0.0845	0.084600002	0.97299999	0.763800025	0.976100028	0.950500011	0.968100011	0.913900018	0.977999985	0.9745	0.948599994	0.935500026	0.084299996	0.086499996	0.946200013	0.743700027	0.965699971	0.939899981	0.971599996	0.904999971	0.952300012	0.939700007	0.943300009	0.927399993	0.089500003
47135.3	37	0.0836	1.020300031	0.736800015	1.013700008	0.963800013	0.776600003	0.903999984	0.975300014	1.004699945	0.9648	0.970899999	0.086199999	0.084299996	0.980499983	0.755599976	0.986000001	0.969699979	0.996999979	0.877900004	0.984899998	0.990800023	0.966400027	0.947899997	0.084600002	0.084700003	0.980300009	0.770099998	0.98210001	0.957199991	0.974099994	0.920099974	0.984300017	0.982599974	0.9551	0.942300022	0.084399998	0.086599998	0.953000009	0.749100029	0.971599996	0.948000014	0.977999985	0.914099991	0.960699975	0.9454	0.949899971	0.934199989	0.091399997
48077.9	37.1	0.083800003	1.030200005	0.743700027	1.021700025	0.97329998	0.783999979	0.911499977	0.981700003	1.012199998	0.973800004	0.980099976	0.086199999	0.084299996	0.985899985	0.761900008	0.992999971	0.976899981	1.003600001	0.886600018	0.990800023	0.999199986	0.971599996	0.955200016	0.084600002	0.084600002	0.987100005	0.77609998	0.989400029	0.96450001	0.981100023	0.928200006	0.99150002	0.991699994	0.962000012	0.949199975	0.084299996	0.086499996	0.961199999	0.755100012	0.978699982	0.95569998	0.985000014	0.922200024	0.971099973	0.954400003	0.956499994	0.940900028	0.092299998
49020.6	37.2	0.085100003	1.038599968	0.752200007	1.028900027	0.980400026	0.790499985	0.924099982	0.988799989	1.016600013	0.9824	0.989099979	0.086199999	0.084299996	0.993900001	0.767799973	0.999199986	0.98299998	1.009600043	0.898199975	0.997399986	1.006199956	0.977800012	0.961700022	0.084600002	0.084700003	0.994300008	0.782500029	0.995599985	0.970899999	0.986800015	0.934800029	0.997699976	0.99879998	0.967499971	0.954900026	0.084299996	0.086499996	0.969299972	0.761500001	0.984799981	0.962000012	0.99059999	0.927600026	0.975899994	0.959999979	0.963100016	0.94690001	0.094700001
49963.3	37	0.085199997	1.048499942	0.75849998	1.03550005	0.989000022	0.796299994	0.925400019	0.994899988	1.024500012	0.99059999	0.998899996	0.086199999	0.084299996	1.002599955	0.772300005	1.004400015	0.988900006	1.014799953	0.906799972	1.002400041	1.013399959	0.982900023	0.968299985	0.084600002	0.084799998	1.002099991	0.787100017	1	0.976199985	0.991699994	0.939400017	1.003600001	1.007099986	0.97299999	0.960799992	0.084299996	0.086499996	0.980000019	0.768000007	0.990999997	0.967899978	0.995999992	0.933000028	0.983399987	0.966000021	0.968100011	0.953000009	0.096500002
50906	36.8	0.085900001	1.05340004	0.75940001	1.038100004	0.9921	0.801900029	0.928499997	0.999499977	1.025900006	0.998399973	1.003200054	0.086300001	0.084399998	1.005499959	0.776799977	1.010100007	0.994700015	1.021100044	0.914200008	1.007400036	1.021000028	0.988200009	0.973999977	0.084600002	0.084700003	1.006199956	0.790099978	1.005499959	0.980799973	0.998300016	0.944000006	1.008900046	1.014000058	0.978399992	0.967299998	0.084299996	0.086599998	0.980700016	0.771799982	0.995700002	0.974099994	1.001299977	0.940699995	0.980099976	0.975799978	0.974099994	0.958500028	0.099600002
51848.7	36.9	0.084399998	1.065500021	0.770399988	1.049800038	1.004099965	0.808600008	0.946399987	1.006500006	1.03610003	1.006299973	1.014999986	0.086099997	0.084299996	1.012899995	0.782199979	1.015200019	1.000100017	1.025500059	0.916999996	1.012199998	1.029099941	0.992600024	0.981000006	0.084600002	0.084700003	1.014299989	0.797100008	1.011299968	0.987399995	1.002900004	0.948800027	1.015400052	1.023699999	0.985000014	0.974300027	0.084299996	0.086599998	0.99119997	0.779600024	1.002599955	0.981599987	1.007799983	0.948599994	0.995999992	0.979300022	0.9824	0.964699984	0.102700002
52791.4	37.1	0.0836	1.073899984	0.777800024	1.057100058	1.012799978	0.814100027	0.944000006	1.014500022	1.041900039	1.015200019	1.023699999	0.086099997	0.084299996	1.020300031	0.78609997	1.020699978	1.006399989	1.031499982	0.924799979	1.01789999	1.03610003	0.997500002	0.986800015	0.084700003	0.084700003	1.020699978	0.800300002	1.016000032	0.992299974	1.007200003	0.955799997	1.020499945	1.029999971	0.989300013	0.979700029	0.084299996	0.086599998	0.997399986	0.783200026	1.00759995	0.986500025	1.012099981	0.955299973	1.004400015	0.989199996	0.987500012	0.97240001	0.1065
53734	37	0.0836	1.082100034	0.784500003	1.064399958	1.021199942	0.818599999	0.944400012	1.021700025	1.050899982	1.024500012	1.031800032	0.086099997	0.084299996	1.02820003	0.790799975	1.026299953	1.011999965	1.037299991	0.933499992	1.023499966	1.043599963	1.002500057	0.992900014	0.084600002	0.085199997	1.027500033	0.803300023	1.020499945	0.997300029	1.012500048	0.958700001	1.025699973	1.037899971	0.994000018	0.984200001	0.084200002	0.086599998	1.005800009	0.790199995	1.013299942	0.992200017	1.018000007	0.960500002	1.011999965	0.994199991	0.993700027	0.977999985	0.111000001
54676.7	37.2	0.0836	1.085899949	0.787299991	1.069499969	1.024799943	0.824199975	0.925999999	1.031900048	1.054800034	1.031999946	1.037099957	0.086300001	0.084399998	1.03489995	0.794200003	1.031700015	1.016700029	1.041599989	0.940299988	1.028800011	1.049600005	1.006800056	0.997099996	0.084600002	0.084600002	1.033499956	0.806599975	1.02579999	1.002300024	1.017099977	0.961799979	1.032400012	1.04489994	0.999000013	0.989000022	0.084299996	0.086599998	1.006800056	0.793200016	1.017400026	0.995700002	1.022600055	0.964100003	1.013200045	0.998300016	0.998300016	0.982500017	0.116599999
55619.4	37.2	0.0836	1.093899965	0.792400002	1.075899959	1.032400012	0.828499973	0.917100012	1.040300012	1.057600021	1.038900018	1.044700027	0.086199999	0.084399998	1.041100025	0.796899974	1.036000013	1.020699978	1.046300054	0.943199992	1.033200026	1.055699944	1.00999999	1.00150001	0.084600002	0.085000001	1.040599942	0.810899973	1.032199979	1.007400036	1.024500012	0.969099998	1.038400054	1.052899957	1.004899979	0.994700015	0.084299996	0.086599998	1.01789999	0.800400019	1.024500012	1.001999974	1.027999997	0.968900025	1.017799973	1.004099965	1.005499959	0.989499986	0.123599999
56562.1	37	0.0836	1.099300027	0.79549998	1.082499981	1.038400054	0.833400011	0.899800003	1.046900034	1.062600017	1.04519999	1.049399972	0.086199999	0.084299996	1.044499993	0.800700009	1.039700031	1.025099993	1.050799966	0.948899984	1.038300037	1.062600017	1.014999986	1.007500052	0.084600002	0.084600002	1.04369998	0.81279999	1.036000013	1.011899948	1.028300047	0.973500013	1.042000055	1.060600042	1.008900046	0.999100029	0.084299996	0.086599998	1.019299984	0.802699983	1.027400017	1.004999995	1.032699943	0.974099994	1.023499966	1.014199972	1.01030004	0.993600011	0.131600007
57504.8	37.2	0.086599998	1.102900028	0.798399985	1.08889997	1.043400049	0.837499976	0.882300019	1.053599954	1.066900015	1.051599979	1.054399967	0.086199999	0.084299996	1.049100041	0.804099977	1.044199944	1.029800057	1.056200027	0.956099987	1.042500019	1.069800019	1.01880002	1.012699962	0.084600002	0.084700003	1.048699975	0.816399992	1.040400028	1.016299963	1.032799959	0.976499975	1.045899987	1.068699956	1.014099956	1.003499985	0.084299996	0.086599998	1.024700046	0.809800029	1.033499956	1.010900021	1.037700057	0.979700029	1.024600029	1.01789999	1.016000032	0.998199999	0.141399994
58447.5	37.1	0.085199997	1.109300017	0.800199986	1.094200015	1.049999952	0.841499984	0.851300001	1.062999964	1.071799994	1.058599949	1.057500005	0.086300001	0.084299996	1.054200053	0.805800021	1.048400044	1.034199953	1.060700059	0.961000025	1.047899961	1.075999975	1.022799969	1.018000007	0.084600002	0.084899999	1.05340004	0.817700028	1.043799996	1.019999981	1.036800027	0.978399992	1.050899982	1.075299978	1.019099951	1.009299994	0.084299996	0.086499996	1.029000044	0.813399971	1.038200021	1.014099956	1.041300058	0.986599982	1.023699999	1.022400022	1.020900011	1.004199982	0.153200001
59390.1	37	0.083499998	1.115800023	0.806299984	1.101400018	1.057899952	0.844900012	0.823300004	1.067899942	1.080800056	1.065400004	1.065400004	0.086199999	0.084299996	1.057299972	0.810899973	1.053300023	1.039000034	1.065899968	0.963800013	1.052399993	1.085700035	1.029600024	1.026900053	0.084600002	0.084700003	1.056699991	0.822600007	1.048599958	1.025400043	1.041200042	0.983500004	1.056100011	1.084800005	1.02639997	1.016199946	0.084299996	0.086499996	1.033699989	0.820800006	1.043300033	1.020900011	1.048099995	0.992299974	1.033400059	1.028800011	1.02699995	1.008999944	0.167099997
60332.8	37.1	0.0836	1.125100017	0.809599996	1.10739994	1.066499949	0.848100007	0.794700027	1.077999949	1.086799979	1.073899984	1.07159996	0.086199999	0.084299996	1.065500021	0.814199984	1.058699965	1.043799996	1.070500016	0.968100011	1.057000041	1.092700005	1.033499956	1.032099962	0.084600002	0.085100003	1.064200044	0.826600015	1.05309999	1.030400038	1.044999957	0.987600029	1.060899973	1.092100024	1.030300021	1.01970005	0.084299996	0.086599998	1.035899997	0.824100018	1.047199965	1.024099946	1.051699996	0.997099996	1.043599963	1.038400054	1.032199979	1.014299989	0.183400005
[truncated: 48 more columns]
