# Supplementary material for: Refactored genetic parts for modular assembly of the E. coli MccV type I secretion system used to screen class II microcin candidates from plant-associated bacteria
Source: BMC Biotechnol. 2026 Apr 3;26:66. doi: 10.1186/s12896-026-01148-8 (PMC13174018; doi:10.1186/s12896-026-01148-8)
Supplement: Supplementary file 4 — Supplementary Material 4 [file 12896_2026_1148_MOESM4_ESM.zip › Data S4 Self-inhibition assays/2024.12.10 Self Inhibition (MccE07, E08, E10, P01, P02) Files/12.10.2024_self-inhibition.metadata.csv]

Column	Strain	Induced
A	Blank	FALSE
B	MccE07	FALSE
C	MccE07	TRUE
D	MccE08	FALSE
E	MccE08	TRUE
F	MccE10	FALSE
G	MccE10	TRUE
H	MccP01	FALSE
I	MccP01	TRUE
J	MccP02	FALSE
K	MccP02	TRUE
L	Blank	TRUE
