# Supplementary material for: Refactored genetic parts for modular assembly of the E. coli MccV type I secretion system used to screen class II microcin candidates from plant-associated bacteria
Source: BMC Biotechnol. 2026 Apr 3;26:66. doi: 10.1186/s12896-026-01148-8 (PMC13174018; doi:10.1186/s12896-026-01148-8)
Supplement: Supplementary file 4 — Supplementary Material 4 [file 12896_2026_1148_MOESM4_ESM.zip › Data S4 Self-inhibition assays/2024.12.10 Self Inhibition (MccE07, E08, E10, P01, P02) Files/12.10.2024_self-inhibition.xlsx]

## Sheet: Sheet2
Application: Tecan i-control				Tecan i-control , 1.11.1.0
Device: infinite 200Pro				Serial number: 1602000080				Serial number of connected stacker:
Firmware: V_3.40_01/15_Infinite (Dec 23 2014/12.45.11)				MAI, V_3.40_01/15_Infinite (Dec 23 2014/12.45.11)
Date:	2024-12-10
Time:	5:34:37 PM
System				DESKTOP-R891HJ3
User				DESKTOP-R891HJ3\Barrick Lab
Plate				Corning 96 Flat Bottom clear Polystyrene Cat. No.: 3635 [COR96fc UV transparent.pdfx]
Plate-ID (Stacker)
Wait (Plate)				On	Target Temperature: 37 °C
List of actions in this measurement script:
Kinetic
Absorbance
Shaking (Orbital) Duration:				840	s
Shaking (Orbital) Amplitude:				3.5	mm
Label: Label1
Kinetic Measurement
Kinetic duration				17:00:00
Interval Time				00:15:00
Mode				Absorbance
Wavelength				600	nm
Bandwidth				9	nm
Number of Flashes				35
Settle Time				6	ms
Start Time:	12/10/2024 5:34:38 PM
Warning:	Unable to meet given kinetic interval time for cycle:
	2, 3, 4, 5, 6, 7, 8, 9, 10, 11, 12, 13, 14, 15, 16, 17, 18, 19, 20, 21, 22, 23, 24, 25, 26, 27, 28, 29
	30, 31, 32, 33, 34, 35, 36, 37, 38, 39, 40, 41, 42, 43, 44, 45, 46, 47, 48, 49, 50, 51, 52, 53, 54, 55
	56, 57, 58, 59, 60, 61, 62, 63, 64, 65
Cycle Nr.	1	2	3	4	5	6	7	8	9	10	11	12	13	14	15	16	17	18	19	20	21	22	23	24	25	26	27	28	29	30	31	32	33	34	35	36	37	38	39	40	41	42	43	44	45	46	47	48	49
Time [s]	0	942.7	1885.4	2828.1	3770.8	4713.5	5656.2	6598.9	7541.5	8484.2	9426.9	10369.6	11312.3	12255	13197.7	14140.4	15083.1	16025.7	16968.4	17911.1	18853.8	19796.5	20739.2	21681.8	22624.5	23567.2	24509.9	25452.6	26395.3	27338	28280.7	29223.3	30166	31108.7	32051.4	32994.1	33936.8	34879.4	35822.1	36764.8	37707.5	38650.2	39592.9	40536.5	41479.2	42421.8	43364.5	44307.2	45249.9
Temp. [°C]	37.2	37	37.2	37.2	37.2	36.9	37.2	37.2	37	37.2	37.2	37.1	37.1	37.1	37.1	37.2	37.2	37.2	37.2	37.2	37	37.2	37.1	37.2	37.1	37.2	37.2	37.2	37.2	37	37	37	37.2	37	37.2	37	37.2	37	37.2	37.2	36.9	37.2	37.1	37.3	37.2	37.1	37.2	37.3	37.3
A1	0.084	0.0836	0.0839	0.0836	0.0836	0.0849	0.0857	0.0864	0.0841	0.0848	0.0835	0.0835	0.0836	0.0836	0.0835	0.0835	0.0836	0.0836	0.0836	0.0836	0.0836	0.0836	0.0836	0.0836	0.0836	0.0836	0.0836	0.0836	0.0836	0.0836	0.0836	0.0836	0.0836	0.0836	0.0836	0.0836	0.0836	0.0836	0.0836	0.0836	0.0842	0.0835	0.0836	0.0836	0.0835	0.0836	0.0836	0.0836	0.0836
A2	0.19	0.1874	0.1931	0.2021	0.2185	0.241	0.269	0.3016	0.3393	0.3757	0.4086	0.4358	0.4553	0.4755	0.4947	0.5149	0.5339	0.5542	0.5732	0.5937	0.6148	0.6364	0.6564	0.678	0.698	0.7169	0.7362	0.7536	0.7708	0.7863	0.8013	0.8137	0.8265	0.8413	0.8538	0.8662	0.8783	0.8908	0.9021	0.9139	0.9225	0.9372	0.9466	0.9564	0.9646	0.977	0.9867	0.9952	1.0043
A3	0.1787	0.1781	0.1844	0.1887	0.1926	0.1942	0.1968	0.1993	0.2037	0.2088	0.2149	0.223	0.2322	0.2444	0.2586	0.2751	0.2928	0.3128	0.3375	0.363	0.39	0.4183	0.4472	0.4729	0.4914	0.5056	0.5222	0.539	0.561	0.5788	0.5919	0.5993	0.6042	0.6155	0.6229	0.6327	0.6437	0.6545	0.6595	0.6665	0.6741	0.6843	0.6876	0.695	0.6985	0.7066	0.713	0.7166	0.7257
A4	0.1868	0.1834	0.1884	0.197	0.2146	0.2364	0.2642	0.2967	0.3327	0.3697	0.4026	0.4289	0.45	0.4718	0.4944	0.5172	0.5387	0.558	0.5755	0.5971	0.618	0.6377	0.6567	0.6757	0.6946	0.7135	0.7319	0.7475	0.7673	0.7844	0.8015	0.8144	0.8287	0.8429	0.8562	0.8694	0.8826	0.8933	0.9041	0.9144	0.9229	0.9339	0.9407	0.9507	0.9604	0.9715	0.9785	0.9878	0.9969
A5	0.1786	0.1763	0.1814	0.1885	0.2041	0.2254	0.2515	0.2813	0.3155	0.3478	0.3779	0.404	0.4223	0.4395	0.4559	0.4737	0.4909	0.5095	0.5239	0.543	0.566	0.5865	0.6089	0.6301	0.6477	0.6676	0.6845	0.6994	0.7181	0.7327	0.7483	0.7603	0.7754	0.7906	0.8041	0.8172	0.8314	0.8443	0.8562	0.8669	0.8736	0.8877	0.8948	0.904	0.9109	0.9236	0.9313	0.938	0.947
A6	0.1893	0.1862	0.1903	0.1969	0.2123	0.2326	0.2585	0.2894	0.3247	0.3602	0.3916	0.4175	0.4359	0.4526	0.4687	0.4857	0.5014	0.5231	0.5452	0.5638	0.5871	0.6108	0.6315	0.6531	0.6735	0.6913	0.7117	0.7286	0.7489	0.763	0.7774	0.7902	0.8064	0.8233	0.8389	0.8479	0.8575	0.8636	0.8696	0.8729	0.8716	0.8773	0.8827	0.8775	0.8822	0.8744	0.8663	0.8442	0.8117
A7	0.1823	0.1798	0.1839	0.19	0.2036	0.2223	0.245	0.2724	0.3032	0.336	0.3668	0.3934	0.4074	0.4196	0.4309	0.443	0.453	0.4669	0.4803	0.4917	0.507	0.5217	0.5347	0.5457	0.5602	0.5669	0.5829	0.6123	0.63	0.6418	0.6564	0.6705	0.692	0.724	0.7446	0.7611	0.7699	0.785	0.7992	0.817	0.8269	0.8411	0.8504	0.855	0.8648	0.8708	0.8827	0.8885	0.8945
A8	0.1866	0.1824	0.1872	0.1929	0.208	0.2285	0.2545	0.2846	0.3181	0.3495	0.3791	0.4094	0.432	0.4505	0.4687	0.4853	0.5019	0.5207	0.5392	0.5554	0.5729	0.5912	0.6116	0.6302	0.6498	0.6663	0.686	0.704	0.7182	0.7359	0.7525	0.7636	0.7734	0.7931	0.8041	0.8181	0.8359	0.8507	0.861	0.8742	0.8868	0.9003	0.9112	0.9236	0.9324	0.9432	0.953	0.9574	0.9637
A9	0.1799	0.1771	0.1834	0.1922	0.2096	0.2331	0.2603	0.2917	0.3257	0.3583	0.3892	0.4169	0.4373	0.4561	0.4746	0.4952	0.5152	0.5381	0.5599	0.5776	0.5989	0.6204	0.6421	0.6611	0.6796	0.6966	0.7162	0.7334	0.7511	0.7673	0.7822	0.7957	0.808	0.8245	0.8364	0.8491	0.8627	0.8748	0.8882	0.9006	0.9098	0.9251	0.935	0.9446	0.9544	0.9658	0.9748	0.9821	0.9909
A10	0.1837	0.181	0.1879	0.1981	0.2158	0.2395	0.2681	0.2998	0.3333	0.3646	0.3931	0.4226	0.4456	0.4664	0.4828	0.4997	0.5154	0.5353	0.5531	0.567	0.5837	0.6038	0.6234	0.6416	0.6596	0.6754	0.6973	0.7163	0.7306	0.7486	0.7642	0.777	0.7893	0.8055	0.8177	0.8304	0.8448	0.8568	0.8699	0.8806	0.8895	0.9006	0.907	0.9146	0.9215	0.9274	0.9361	0.9424	0.9509
A11	0.1795	0.1754	0.1818	0.1909	0.2073	0.2294	0.2557	0.2868	0.3215	0.3563	0.3864	0.4146	0.4374	0.4545	0.4699	0.4865	0.5028	0.5244	0.5462	0.5616	0.5815	0.6033	0.6241	0.6463	0.6665	0.6828	0.703	0.7205	0.7368	0.7536	0.7666	0.7777	0.7881	0.8031	0.813	0.8243	0.8373	0.8479	0.8597	0.8732	0.8809	0.8928	0.9014	0.9118	0.9195	0.928	0.935	0.9447	0.9543
B1	0.0845	0.0844	0.0843	0.0843	0.0843	0.0842	0.0842	0.0842	0.0842	0.0842	0.0842	0.0842	0.0842	0.0842	0.0842	0.0842	0.0842	0.0842	0.0842	0.0842	0.0842	0.0842	0.0843	0.0842	0.0843	0.0843	0.0843	0.0843	0.0843	0.0843	0.0843	0.0843	0.0843	0.0843	0.0843	0.0843	0.0843	0.0843	0.0843	0.0843	0.0843	0.0843	0.0843	0.0843	0.0843	0.0843	0.0843	0.0843	0.0844
B2	0.1838	0.1829	0.1901	0.2005	0.2184	0.2414	0.2692	0.3005	0.3364	0.3719	0.4049	0.4359	0.4616	0.4808	0.5035	0.5309	0.5528	0.5716	0.5904	0.6097	0.6295	0.6526	0.673	0.6934	0.7115	0.7276	0.7446	0.7562	0.7725	0.7878	0.8007	0.8089	0.8188	0.8348	0.845	0.8557	0.8663	0.8775	0.8853	0.893	0.9005	0.9117	0.921	0.9283	0.9341	0.9458	0.956	0.9605	0.9705
B3	0.1779	0.1761	0.1825	0.187	0.1918	0.1946	0.1978	0.2009	0.2049	0.2082	0.2125	0.2186	0.2234	0.2288	0.2366	0.2461	0.2534	0.2652	0.2765	0.2902	0.3069	0.3253	0.3482	0.3749	0.4034	0.4293	0.4589	0.4877	0.5189	0.5429	0.5613	0.5767	0.5909	0.605	0.6179	0.6308	0.6432	0.6537	0.6641	0.674	0.6816	0.6902	0.6976	0.7065	0.7142	0.7245	0.7293	0.7359	0.7428
B4	0.1889	0.1863	0.1921	0.2026	0.2222	0.2473	0.2759	0.3087	0.3441	0.3785	0.4104	0.4401	0.4627	0.4832	0.5061	0.5288	0.5507	0.5709	0.5919	0.6143	0.6361	0.6577	0.679	0.6976	0.7163	0.7342	0.7499	0.7636	0.7787	0.7929	0.8055	0.8178	0.8308	0.8422	0.8536	0.866	0.8773	0.8869	0.8957	0.9051	0.9128	0.92	0.9297	0.9376	0.9449	0.9549	0.9619	0.9681	0.9755
B5	0.178	0.1759	0.1817	0.1909	0.2075	0.2285	0.2533	0.2834	0.3172	0.353	0.3869	0.416	0.4382	0.4574	0.4779	0.498	0.5175	0.5373	0.5565	0.5781	0.5968	0.6171	0.6393	0.6587	0.6789	0.697	0.7117	0.7242	0.7392	0.7522	0.7663	0.7798	0.7957	0.8087	0.8219	0.8336	0.8462	0.8561	0.8667	0.8768	0.8853	0.8955	0.9049	0.9146	0.9232	0.9338	0.9414	0.9486	0.9568
B6	0.1888	0.1862	0.1935	0.2029	0.2217	0.2465	0.2751	0.3077	0.3432	0.3778	0.4114	0.4407	0.4645	0.4852	0.5077	0.5308	0.5529	0.573	0.5934	0.6164	0.639	0.6594	0.6811	0.6999	0.7206	0.7392	0.7561	0.771	0.7873	0.8017	0.8144	0.8265	0.8403	0.8524	0.8641	0.8747	0.8867	0.8954	0.905	0.9128	0.9213	0.93	0.9374	0.9465	0.9547	0.9638	0.971	0.9771	0.9848
B7	0.1802	0.1778	0.1851	0.1933	0.2096	0.2303	0.2553	0.2852	0.3185	0.3507	0.3805	0.4054	0.4256	0.4407	0.4561	0.472	0.4866	0.504	0.5204	0.538	0.5545	0.5773	0.5978	0.6128	0.6257	0.6374	0.6483	0.6575	0.6664	0.6793	0.6945	0.7038	0.7155	0.7253	0.7334	0.7426	0.752	0.7618	0.7721	0.7792	0.7906	0.798	0.8068	0.8163	0.8275	0.8359	0.8467	0.8556	0.8647
B8	0.1867	0.1832	0.1901	0.1999	0.2199	0.2454	0.2741	0.3078	0.3452	0.3799	0.4133	0.4452	0.4674	0.4893	0.5117	0.5358	0.5585	0.5814	0.6042	0.628	0.6503	0.6716	0.6923	0.7109	0.7292	0.7473	0.7625	0.7764	0.7928	0.8065	0.8188	0.8305	0.8437	0.8545	0.8652	0.8768	0.887	0.896	0.9046	0.9126	0.9207	0.9279	0.9354	0.9433	0.9497	0.9569	0.9638	0.9685	0.9756
B9	0.1777	0.1748	0.1815	0.1908	0.2088	0.2321	0.2594	0.2908	0.3255	0.3599	0.3933	0.4241	0.4491	0.4707	0.4915	0.5131	0.533	0.5531	0.5733	0.593	0.6138	0.6346	0.6559	0.6761	0.6939	0.7124	0.7271	0.7408	0.7549	0.7661	0.7788	0.791	0.8062	0.8174	0.831	0.8446	0.8573	0.8684	0.8801	0.8912	0.9009	0.9111	0.9214	0.9313	0.9413	0.951	0.9581	0.9667	0.9758
B10	0.1865	0.1846	0.1923	0.2004	0.217	0.2391	0.2653	0.2954	0.3289	0.3625	0.3929	0.4214	0.445	0.4643	0.483	0.5043	0.5229	0.5487	0.571	0.5901	0.6098	0.6335	0.6547	0.6761	0.6949	0.7121	0.7339	0.751	0.7673	0.7837	0.7967	0.8086	0.8213	0.8334	0.8442	0.8552	0.865	0.8743	0.8834	0.8919	0.9	0.9068	0.9143	0.923	0.9293	0.937	0.9428	0.9484	0.9555
B11	0.1765	0.1738	0.1807	0.1872	0.2017	0.2208	0.2442	0.2717	0.3034	0.3371	0.3673	0.3946	0.4169	0.4337	0.4519	0.4737	0.4933	0.517	0.5392	0.5613	0.5821	0.6032	0.6228	0.6409	0.6592	0.6753	0.6897	0.7055	0.7188	0.7308	0.7433	0.7568	0.7708	0.7808	0.7934	0.8063	0.8167	0.8265	0.8385	0.8482	0.857	0.8672	0.8773	0.8882	0.8975	0.9085	0.9161	0.9246	0.9329
C1	0.0848	0.0852	0.0847	0.0847	0.0847	0.0847	0.0847	0.0846	0.0847	0.0848	0.0849	0.0848	0.0846	0.0845	0.0849	0.0846	0.0851	0.085	0.0846	0.0846	0.0849	0.0846	0.0846	0.0846	0.0846	0.0846	0.0846	0.0846	0.0846	0.0847	0.0847	0.0846	0.0847	0.0846	0.0846	0.0846	0.0846	0.0847	0.0847	0.0847	0.0847	0.0846	0.0846	0.0847	0.0846	0.0846	0.0846	0.0847	0.0846
C2	0.1852	0.1835	0.1894	0.2001	0.2172	0.2378	0.2638	0.2926	0.327	0.3621	0.3953	0.4286	0.4509	0.4744	0.4979	0.5208	0.5405	0.565	0.5869	0.6044	0.6244	0.6465	0.6655	0.6851	0.7026	0.7177	0.7362	0.7475	0.7618	0.7771	0.7906	0.7994	0.8096	0.8259	0.8338	0.8468	0.8562	0.8701	0.8787	0.8856	0.8956	0.9083	0.918	0.9263	0.9336	0.9438	0.953	0.9607	0.9669
C3	0.1765	0.1751	0.179	0.1832	0.1874	0.192	0.1955	0.1996	0.2061	0.2121	0.2194	0.2284	0.2393	0.2524	0.2678	0.2854	0.3057	0.3315	0.3595	0.3882	0.4177	0.4506	0.4815	0.509	0.5286	0.5467	0.563	0.5775	0.5936	0.6068	0.6184	0.6289	0.6405	0.6504	0.6607	0.6714	0.6796	0.6877	0.6945	0.7025	0.7079	0.7124	0.718	0.7256	0.7321	0.741	0.7457	0.7527	0.7575
C4	0.1848	0.182	0.1873	0.1978	0.2174	0.2414	0.2698	0.3016	0.3369	0.3719	0.4038	0.4336	0.457	0.478	0.5001	0.5223	0.5435	0.5627	0.5824	0.6055	0.6275	0.6474	0.6673	0.6868	0.7054	0.7237	0.74	0.7539	0.7703	0.7848	0.7972	0.8099	0.8252	0.8372	0.8486	0.8621	0.8719	0.8821	0.8918	0.9015	0.9092	0.9179	0.9261	0.9346	0.942	0.951	0.9569	0.9641	0.9694
C5	0.1777	0.1761	0.1813	0.1901	0.2064	0.2277	0.2531	0.2827	0.316	0.3504	0.3841	0.4131	0.4346	0.4531	0.4727	0.4916	0.5097	0.526	0.5448	0.5646	0.5851	0.6049	0.6237	0.6445	0.6642	0.6842	0.6995	0.7136	0.7312	0.7451	0.7594	0.7726	0.7882	0.799	0.8123	0.8246	0.8364	0.8457	0.8567	0.8667	0.8757	0.8846	0.8925	0.9026	0.9106	0.9208	0.9275	0.9354	0.9426
C6	0.1818	0.179	0.1841	0.1934	0.2119	0.2349	0.2631	0.2944	0.329	0.3621	0.3929	0.4214	0.4456	0.4672	0.4899	0.5131	0.5338	0.5553	0.5763	0.5991	0.6219	0.6446	0.665	0.6852	0.7048	0.723	0.7401	0.7536	0.7698	0.7823	0.7956	0.807	0.8215	0.8331	0.844	0.8555	0.8658	0.8758	0.885	0.8932	0.9011	0.9104	0.9171	0.926	0.9343	0.9429	0.9493	0.9564	0.9615
C7	0.1769	0.1753	0.1805	0.1892	0.206	0.2272	0.2521	0.281	0.3138	0.3473	0.3758	0.4008	0.4202	0.4364	0.4536	0.4715	0.488	0.5079	0.5279	0.547	0.5681	0.5949	0.6138	0.6305	0.6451	0.6622	0.672	0.6811	0.6947	0.7081	0.722	0.7315	0.7458	0.7601	0.7719	0.7827	0.7906	0.8003	0.8134	0.8233	0.8305	0.8359	0.845	0.8555	0.8653	0.8808	0.889	0.8967	0.9037
C8	0.1819	0.1792	0.1853	0.1931	0.2107	0.234	0.2623	0.2954	0.3314	0.3665	0.399	0.4282	0.452	0.4743	0.4974	0.52	0.5415	0.5619	0.5837	0.6074	0.6311	0.6531	0.6744	0.6934	0.7123	0.7309	0.7478	0.7611	0.7782	0.7904	0.803	0.8168	0.8306	0.8416	0.8527	0.865	0.8749	0.8853	0.8945	0.904	0.9123	0.9198	0.9276	0.9364	0.9434	0.952	0.9582	0.9655	0.9708
C9	0.1764	0.1745	0.1821	0.1905	0.2063	0.2282	0.2545	0.2852	0.3184	0.3528	0.3835	0.4135	0.4368	0.4569	0.4769	0.4993	0.5183	0.5398	0.5646	0.5838	0.6035	0.6222	0.6428	0.6599	0.6782	0.6958	0.7122	0.726	0.741	0.7543	0.7682	0.7811	0.796	0.8083	0.8205	0.8335	0.8459	0.8571	0.8707	0.8821	0.891	0.9017	0.9116	0.9218	0.9304	0.9406	0.9484	0.9576	0.9656
C10	0.1835	0.1813	0.1895	0.1991	0.2181	0.2431	0.2704	0.3017	0.3351	0.3651	0.394	0.4213	0.4439	0.464	0.4862	0.5085	0.5285	0.5538	0.5776	0.5966	0.6169	0.6402	0.6599	0.679	0.6972	0.7127	0.7319	0.7453	0.76	0.7742	0.7868	0.7983	0.8107	0.8214	0.8313	0.8421	0.8515	0.8617	0.87	0.8783	0.887	0.8947	0.9013	0.9098	0.9166	0.9247	0.9302	0.9373	0.9426
C11	0.1777	0.1747	0.1827	0.191	0.2064	0.2276	0.252	0.2806	0.3126	0.3426	0.3703	0.3955	0.416	0.433	0.4525	0.4721	0.4899	0.5157	0.5382	0.558	0.5799	0.603	0.6243	0.6447	0.6627	0.6808	0.696	0.7118	0.7268	0.7404	0.7529	0.7661	0.7795	0.7903	0.8031	0.8151	0.8255	0.8357	0.8465	0.857	0.8649	0.8736	0.8823	0.891	0.8996	0.909	0.9161	0.9232	0.9289
D1	0.0867	0.0865	0.0864	0.0864	0.0864	0.0863	0.0864	0.0864	0.0864	0.0863	0.0863	0.0864	0.0864	0.0864	0.0864	0.0865	0.0865	0.0864	0.0864	0.0865	0.0864	0.0864	0.0865	0.0865	0.0865	0.0866	0.0865	0.0865	0.0865	0.0865	0.0865	0.0865	0.0865	0.0865	0.0865	0.0865	0.0865	0.0865	0.0865	0.0865	0.0865	0.0865	0.0865	0.0865	0.0865	0.0865	0.0865	0.0865	0.0866
D2	0.1843	0.1834	0.1888	0.1969	0.2122	0.2326	0.2592	0.2904	0.3263	0.3613	0.3954	0.4247	0.442	0.4658	0.4895	0.5096	0.5307	0.5563	0.5764	0.5878	0.6027	0.6235	0.6395	0.6589	0.6758	0.687	0.7049	0.7147	0.7281	0.7441	0.7538	0.7613	0.7692	0.7885	0.7977	0.8041	0.8192	0.8328	0.8391	0.8497	0.8553	0.8744	0.8842	0.8941	0.8975	0.9109	0.9228	0.9299	0.939
D3	0.1771	0.1758	0.182	0.1868	0.1919	0.1947	0.1969	0.1976	0.2003	0.2012	0.2047	0.2092	0.2128	0.2176	0.224	0.2314	0.2381	0.25	0.2621	0.2744	0.2913	0.311	0.3335	0.36	0.3881	0.4168	0.4505	0.4811	0.5124	0.5343	0.5531	0.5699	0.5841	0.6015	0.616	0.6303	0.6432	0.6555	0.6651	0.6747	0.6825	0.6908	0.6982	0.7081	0.7133	0.7231	0.7269	0.7318	0.7368
D4	0.1821	0.179	0.1854	0.1962	0.2146	0.2368	0.2638	0.2961	0.3317	0.3674	0.4005	0.4321	0.4557	0.4798	0.5041	0.5274	0.5479	0.5719	0.5928	0.6114	0.6321	0.6528	0.6709	0.6892	0.7057	0.7204	0.7385	0.7504	0.7656	0.7793	0.7925	0.8027	0.8154	0.8302	0.8407	0.85	0.8616	0.8735	0.8825	0.8918	0.8986	0.9083	0.9167	0.9253	0.9309	0.9408	0.9467	0.952	0.9598
D5	0.1748	0.173	0.1784	0.1874	0.202	0.2212	0.2458	0.2759	0.3106	0.3474	0.3814	0.4113	0.4334	0.455	0.4758	0.4977	0.5189	0.5378	0.5566	0.578	0.5993	0.6164	0.6338	0.6505	0.6676	0.6838	0.6985	0.71	0.7253	0.7386	0.7506	0.7625	0.7765	0.7884	0.8018	0.8102	0.8229	0.8339	0.8445	0.8547	0.8626	0.8721	0.8817	0.892	0.8997	0.9113	0.9184	0.9256	0.9335
D6	0.1848	0.182	0.1875	0.1966	0.2147	0.239	0.2675	0.299	0.3356	0.3695	0.4036	0.4327	0.4562	0.478	0.5004	0.5212	0.5405	0.5594	0.5792	0.6017	0.6233	0.6419	0.661	0.6798	0.6978	0.7176	0.7307	0.7473	0.7636	0.7748	0.7883	0.8042	0.8184	0.8274	0.8419	0.8531	0.8636	0.8719	0.8828	0.8927	0.9012	0.9086	0.9167	0.9253	0.9332	0.9432	0.9497	0.957	0.9639
D7	0.1776	0.1758	0.1814	0.188	0.2039	0.2246	0.2483	0.2783	0.3114	0.3418	0.3701	0.3945	0.4112	0.4262	0.4427	0.4608	0.4775	0.4997	0.5209	0.5394	0.5601	0.5814	0.5998	0.6127	0.6252	0.6451	0.6541	0.6632	0.673	0.6854	0.7001	0.7187	0.733	0.7436	0.754	0.7664	0.7806	0.7924	0.8037	0.8123	0.8257	0.8365	0.8452	0.8537	0.8626	0.8765	0.8852	0.8919	0.8978
D8	0.1847	0.1806	0.185	0.1922	0.2086	0.2301	0.2572	0.2878	0.3209	0.358	0.3926	0.4194	0.4394	0.4563	0.4754	0.4921	0.5134	0.5261	0.5436	0.5661	0.589	0.6047	0.6245	0.6434	0.6598	0.6821	0.6966	0.7106	0.7331	0.7453	0.7593	0.7712	0.7853	0.7974	0.8108	0.8227	0.8358	0.8464	0.8572	0.867	0.8702	0.8841	0.892	0.8983	0.9071	0.9208	0.9276	0.9353	0.945
D9	0.1793	0.1755	0.181	0.1891	0.2049	0.2259	0.2518	0.2832	0.3199	0.3551	0.3871	0.4128	0.4316	0.4491	0.468	0.4873	0.5042	0.525	0.545	0.5615	0.5818	0.6018	0.6198	0.6372	0.6539	0.6719	0.6884	0.7041	0.7176	0.7284	0.7382	0.7582	0.7677	0.7816	0.787	0.8028	0.8081	0.8191	0.8339	0.8415	0.851	0.8653	0.8767	0.8811	0.8912	0.9073	0.9084	0.9176	0.9316
D10	0.1843	0.1813	0.1863	0.1942	0.2095	0.2313	0.2572	0.2873	0.3215	0.3547	0.3848	0.4121	0.4323	0.4497	0.4671	0.4847	0.5008	0.5199	0.5402	0.5585	0.5796	0.6033	0.6245	0.6458	0.6664	0.6833	0.7031	0.7195	0.7362	0.7519	0.7664	0.7773	0.7898	0.806	0.8174	0.8267	0.8376	0.8484	0.8566	0.8655	0.872	0.8827	0.8899	0.899	0.9058	0.9164	0.9225	0.9296	0.9366
D11	0.1791	0.1749	0.1797	0.1863	0.1993	0.2183	0.2422	0.2705	0.3062	0.3432	0.3754	0.4037	0.4264	0.4444	0.4621	0.4825	0.4957	0.5203	0.5419	0.5597	0.5808	0.602	0.6204	0.6386	0.6555	0.6712	0.6844	0.6983	0.7112	0.7232	0.7357	0.7475	0.7607	0.7734	0.7861	0.797	0.8089	0.8203	0.8315	0.8417	0.8489	0.8606	0.8681	0.8786	0.8866	0.8973	0.9052	0.9132	0.9194
E1	0.0853	0.0851	0.085	0.0851	0.0851	0.085	0.0849	0.085	0.085	0.0851	0.085	0.0851	0.0851	0.085	0.0851	0.085	0.0849	0.085	0.0851	0.0851	0.0852	0.0851	0.0851	0.0852	0.0851	0.0852	0.0852	0.0852	0.0852	0.0852	0.0852	0.0852	0.0852	0.0852	0.0852	0.0853	0.0853	0.0853	0.0853	0.0853	0.0853	0.0853	0.0852	0.0852	0.0853	0.0853	0.0853	0.0854	0.0854
E2	0.1827	0.1804	0.1848	0.1927	0.2065	0.2249	0.2485	0.2765	0.3088	0.3424	0.3732	0.4058	0.4278	0.4504	0.4726	0.4935	0.5099	0.5327	0.5535	0.5671	0.5852	0.605	0.6207	0.639	0.6536	0.6668	0.6838	0.6933	0.7088	0.727	0.7367	0.7426	0.7526	0.7717	0.7793	0.792	0.8052	0.8191	0.8265	0.8353	0.8441	0.86	0.8681	0.8768	0.8832	0.8928	0.9044	0.9103	0.9195
E3	0.1759	0.1739	0.1782	0.1815	0.1856	0.1885	0.1927	0.1972	0.2014	0.2075	0.2147	0.2261	0.2382	0.2535	0.2722	0.2946	0.3201	0.3501	0.3796	0.4094	0.4399	0.4718	0.496	0.5167	0.5354	0.5511	0.5702	0.5839	0.5991	0.6153	0.6274	0.6378	0.6483	0.6631	0.6723	0.6837	0.6942	0.7054	0.7122	0.7181	0.7226	0.7307	0.735	0.7438	0.7482	0.7583	0.7642	0.771	0.7769
E4	0.1829	0.1814	0.1872	0.1954	0.2125	0.2352	0.2617	0.2921	0.3251	0.3569	0.3867	0.4127	0.4314	0.4484	0.4664	0.4866	0.5062	0.52	0.5389	0.5575	0.5794	0.5959	0.6122	0.628	0.6433	0.6592	0.6735	0.6829	0.7008	0.7119	0.7234	0.7314	0.7431	0.7538	0.7641	0.7714	0.784	0.7913	0.7988	0.8066	0.8077	0.8186	0.8258	0.8299	0.8355	0.8519	0.8563	0.8629	0.8711
E5	0.1777	0.1766	0.1827	0.1897	0.2049	0.2251	0.2491	0.2767	0.3099	0.3448	0.378	0.408	0.4298	0.4511	0.4727	0.4946	0.5121	0.5335	0.5542	0.575	0.5983	0.6224	0.6404	0.6615	0.6808	0.7002	0.7164	0.7334	0.7495	0.7632	0.7778	0.7922	0.8054	0.8171	0.8303	0.8429	0.8543	0.8638	0.8743	0.8845	0.8933	0.901	0.909	0.9189	0.9268	0.9362	0.9426	0.9506	0.9576
E6	0.1872	0.1857	0.1915	0.1991	0.2159	0.2375	0.264	0.2955	0.3275	0.3617	0.393	0.421	0.4417	0.4604	0.4802	0.501	0.5199	0.5374	0.5563	0.5769	0.5972	0.6162	0.634	0.6528	0.6703	0.6869	0.7043	0.7176	0.7342	0.7497	0.7644	0.7756	0.7901	0.8026	0.8146	0.8261	0.8397	0.8496	0.8605	0.8704	0.8777	0.8875	0.8965	0.9036	0.9109	0.9226	0.9301	0.9366	0.9454
E7	0.1798	0.1786	0.1847	0.1925	0.2079	0.2274	0.2523	0.2796	0.311	0.3424	0.3708	0.3956	0.4119	0.4272	0.4421	0.4596	0.4763	0.4954	0.5152	0.5348	0.5529	0.5758	0.5923	0.6066	0.6204	0.6322	0.6422	0.6589	0.6795	0.6938	0.7053	0.7111	0.7227	0.7332	0.7429	0.7581	0.7691	0.7872	0.8029	0.8132	0.8234	0.8383	0.8491	0.8604	0.8713	0.8807	0.8907	0.8988	0.9069
E8	0.1852	0.1814	0.186	0.1963	0.2123	0.2362	0.2635	0.2953	0.3316	0.3655	0.3975	0.4278	0.4531	0.4751	0.4976	0.5223	0.5431	0.5696	0.5942	0.6153	0.6364	0.6602	0.6799	0.7003	0.7194	0.7361	0.753	0.7679	0.7846	0.7992	0.8127	0.8229	0.835	0.8471	0.8563	0.8691	0.879	0.8881	0.8973	0.9056	0.9135	0.9209	0.9281	0.936	0.9437	0.9514	0.958	0.9648	0.9714
E9	0.179	0.1753	0.18	0.1874	0.203	0.2243	0.2499	0.2799	0.3145	0.3485	0.3795	0.4089	0.4315	0.4482	0.4648	0.4839	0.4992	0.5185	0.5371	0.553	0.5703	0.5942	0.6142	0.6359	0.6554	0.6714	0.6888	0.7005	0.7185	0.7325	0.7453	0.7528	0.7694	0.782	0.7944	0.8068	0.8173	0.8234	0.8333	0.8421	0.8505	0.8657	0.8693	0.8791	0.8887	0.8992	0.9055	0.9122	0.9209
E10	0.1827	0.18	0.187	0.1937	0.2097	0.2325	0.2591	0.2906	0.3255	0.3585	0.391	0.4218	0.4446	0.465	0.4855	0.5072	0.5264	0.55	0.5733	0.592	0.6129	0.6382	0.6585	0.6807	0.7002	0.718	0.7389	0.7549	0.77	0.7873	0.8022	0.813	0.8243	0.8387	0.8484	0.8595	0.8694	0.8802	0.889	0.8979	0.9058	0.9139	0.9214	0.9301	0.9373	0.9442	0.9506	0.9581	0.964
E11	0.1772	0.1739	0.1807	0.1864	0.2002	0.2202	0.2458	0.276	0.3104	0.3449	0.3777	0.4103	0.4365	0.4567	0.479	0.5013	0.5185	0.5421	0.5643	0.5816	0.5988	0.6243	0.6447	0.6639	0.6819	0.6985	0.7147	0.7298	0.7445	0.7575	0.7711	0.784	0.798	0.8089	0.8217	0.8337	0.8449	0.8548	0.8654	0.8746	0.8833	0.891	0.8993	0.9081	0.9167	0.9255	0.9324	0.9403	0.947
F1	0.0842	0.084	0.0839	0.084	0.084	0.0839	0.084	0.084	0.0839	0.084	0.0839	0.084	0.0839	0.0839	0.084	0.084	0.0839	0.084	0.084	0.084	0.084	0.084	0.084	0.0841	0.084	0.084	0.0841	0.084	0.084	0.0841	0.0841	0.084	0.0841	0.084	0.0841	0.0841	0.084	0.0841	0.0841	0.084	0.0841	0.0841	0.0841	0.0841	0.0841	0.0841	0.0841	0.084	0.0841
F2	0.1848	0.1826	0.1874	0.1943	0.208	0.2263	0.2498	0.2782	0.3092	0.3425	0.3738	0.4044	0.4233	0.4445	0.4655	0.4875	0.5048	0.5266	0.5469	0.5614	0.5795	0.5981	0.6134	0.6325	0.6477	0.6611	0.6798	0.6903	0.7061	0.7221	0.7328	0.741	0.7496	0.7681	0.7778	0.7841	0.7964	0.8117	0.8181	0.8283	0.8363	0.8524	0.8598	0.8708	0.873	0.8862	0.8986	0.9016	0.9105
F3	0.1764	0.1755	0.1788	0.1812	0.1849	0.1883	0.1934	0.1985	0.2037	0.2105	0.2194	0.2317	0.2453	0.2628	0.2844	0.3113	0.3388	0.3666	0.3963	0.4245	0.4519	0.4716	0.4897	0.5058	0.5226	0.5372	0.5531	0.5675	0.581	0.595	0.6071	0.6188	0.6282	0.6442	0.6532	0.665	0.6765	0.6859	0.6936	0.7026	0.7102	0.722	0.7289	0.7382	0.7423	0.7538	0.7617	0.767	0.7733
F4	0.1855	0.1835	0.1879	0.1969	0.2144	0.2355	0.2625	0.2943	0.3285	0.3609	0.3928	0.4203	0.4394	0.4601	0.4818	0.5036	0.5232	0.545	0.5673	0.588	0.6099	0.6323	0.6512	0.6723	0.689	0.7035	0.7237	0.7347	0.7503	0.7657	0.7782	0.7849	0.7946	0.8119	0.8199	0.8284	0.8401	0.855	0.8613	0.8691	0.8746	0.8879	0.8968	0.9058	0.9074	0.9186	0.9283	0.9327	0.9397
F5	0.1755	0.1744	0.1793	0.1878	0.2035	0.2226	0.2473	0.2766	0.3089	0.3428	0.3742	0.4035	0.4215	0.4408	0.4606	0.4803	0.4987	0.5202	0.5409	0.5585	0.5802	0.6016	0.6218	0.642	0.6624	0.6769	0.6975	0.7106	0.7244	0.7419	0.7565	0.7663	0.7762	0.7943	0.8055	0.8161	0.8299	0.8441	0.8542	0.8624	0.8702	0.8837	0.8924	0.9034	0.9079	0.9184	0.9286	0.9339	0.9427
F6	0.1863	0.1835	0.1879	0.1976	0.2137	0.2354	0.263	0.2945	0.3285	0.3621	0.3931	0.4226	0.4432	0.4644	0.4859	0.5085	0.528	0.5524	0.5742	0.5923	0.6123	0.6355	0.6549	0.6755	0.694	0.7099	0.7319	0.7448	0.7609	0.7794	0.7928	0.8018	0.8116	0.8309	0.8395	0.8495	0.8626	0.8763	0.8862	0.894	0.9019	0.9148	0.9232	0.9327	0.9372	0.9462	0.9557	0.9621	0.9684
F7	0.1771	0.176	0.1813	0.1887	0.2038	0.2244	0.2507	0.2811	0.3153	0.3484	0.3785	0.4061	0.4218	0.4374	0.4531	0.4704	0.4852	0.5085	0.5304	0.547	0.5621	0.5927	0.6107	0.6293	0.6477	0.6635	0.6769	0.6904	0.7052	0.7162	0.7248	0.7361	0.7535	0.7594	0.7743	0.789	0.8026	0.8146	0.8268	0.8352	0.8417	0.8503	0.859	0.8733	0.8793	0.8903	0.8978	0.9047	0.9123
F8	0.1835	0.18	0.1861	0.1928	0.2084	0.2304	0.2577	0.2887	0.323	0.3566	0.3896	0.4197	0.4399	0.4607	0.4809	0.5033	0.523	0.5481	0.573	0.5907	0.6123	0.6367	0.6565	0.6773	0.6959	0.7111	0.7318	0.7468	0.762	0.7806	0.7941	0.8045	0.8159	0.8326	0.8424	0.8524	0.8659	0.8778	0.8865	0.8955	0.9042	0.9144	0.9224	0.9312	0.9365	0.9444	0.9532	0.9587	0.9657
F9	0.1774	0.1745	0.1816	0.1879	0.2024	0.2227	0.2478	0.2772	0.3103	0.3454	0.3795	0.4132	0.4359	0.4553	0.4749	0.495	0.5144	0.5388	0.5616	0.578	0.5977	0.6178	0.6381	0.6558	0.6721	0.6886	0.7039	0.7176	0.7324	0.7468	0.7591	0.7727	0.7878	0.7991	0.812	0.8232	0.8368	0.8468	0.8566	0.8654	0.8722	0.8824	0.8915	0.9005	0.908	0.9163	0.9249	0.9345	0.9396
F10	0.1812	0.1782	0.1849	0.1921	0.2093	0.2327	0.2603	0.2921	0.3277	0.3611	0.3939	0.424	0.4436	0.4653	0.4867	0.5094	0.5284	0.5522	0.5755	0.5935	0.6147	0.6406	0.6603	0.6836	0.703	0.7201	0.7414	0.7562	0.7709	0.788	0.8013	0.8119	0.8233	0.8395	0.8495	0.8589	0.8701	0.8833	0.8924	0.9004	0.9096	0.9197	0.9282	0.9371	0.944	0.9509	0.9584	0.9656	0.9721
F11	0.1757	0.1726	0.1792	0.1855	0.2005	0.2218	0.2483	0.2785	0.3141	0.3495	0.3821	0.4142	0.4353	0.4565	0.478	0.5016	0.5178	0.5429	0.5656	0.5816	0.602	0.6255	0.6451	0.6657	0.6834	0.7002	0.7199	0.7349	0.7497	0.7615	0.7731	0.7863	0.8001	0.8108	0.8237	0.8363	0.8475	0.8583	0.87	0.8804	0.8894	0.898	0.9071	0.9172	0.9244	0.9349	0.9415	0.9496	0.9561
G1	0.0861	0.086	0.0859	0.0858	0.0858	0.0857	0.0858	0.0857	0.0857	0.0857	0.0857	0.0857	0.0857	0.0857	0.0857	0.0857	0.0857	0.0858	0.0857	0.0858	0.0857	0.0858	0.0858	0.0858	0.0858	0.0858	0.0859	0.0859	0.0859	0.0859	0.0859	0.086	0.0859	0.0859	0.0859	0.0859	0.0859	0.0859	0.0859	0.0859	0.0859	0.0859	0.0859	0.0859	0.0859	0.0858	0.0859	0.0859	0.086
G2	0.184	0.1818	0.1889	0.1938	0.2067	0.2254	0.25	0.2793	0.3113	0.3437	0.3736	0.3974	0.4145	0.4336	0.4548	0.4767	0.4995	0.5204	0.5443	0.5637	0.5854	0.6055	0.6228	0.6411	0.6574	0.6698	0.6856	0.6975	0.7101	0.7246	0.7359	0.7429	0.7525	0.7702	0.777	0.7888	0.8003	0.8109	0.818	0.8285	0.8369	0.8557	0.8646	0.8727	0.8801	0.8887	0.9081	0.9139	0.9234
G3	0.178	0.1777	0.1861	0.1919	0.197	0.2007	0.2015	0.1979	0.1942	0.1907	0.1889	0.1886	0.1876	0.1873	0.1881	0.1897	0.1892	0.1905	0.1922	0.1923	0.1935	0.1957	0.1979	0.2006	0.2043	0.206	0.2115	0.2147	0.2219	0.2303	0.2407	0.2521	0.2672	0.2889	0.3122	0.3362	0.3625	0.3923	0.4223	0.4496	0.4661	0.4833	0.4975	0.5117	0.5241	0.538	0.5509	0.5612	0.5732
G4	0.1834	0.1822	0.1866	0.1924	0.2073	0.2265	0.2522	0.2816	0.3143	0.3448	0.375	0.399	0.4157	0.4327	0.452	0.4709	0.4884	0.506	0.5263	0.5438	0.5632	0.582	0.5993	0.6176	0.635	0.6502	0.6678	0.6811	0.6971	0.7129	0.7277	0.7378	0.7478	0.7687	0.7764	0.7899	0.803	0.819	0.8276	0.8398	0.8494	0.8672	0.8786	0.8887	0.8923	0.8998	0.9169	0.9211	0.9306
G5	0.177	0.1768	0.1829	0.1905	0.2048	0.2227	0.2452	0.2723	0.3027	0.3336	0.3641	0.3896	0.406	0.4211	0.438	0.4571	0.4758	0.4931	0.5127	0.5294	0.5484	0.5661	0.5815	0.6012	0.6195	0.6337	0.6484	0.6594	0.6737	0.6882	0.7026	0.7145	0.7234	0.7426	0.7523	0.7655	0.7795	0.7951	0.8056	0.818	0.8278	0.8449	0.8553	0.8657	0.8717	0.8814	0.8962	0.902	0.9109
G6	0.1808	0.177	0.1827	0.194	0.2081	0.224	0.2488	0.2763	0.3081	0.3382	0.3672	0.3958	0.4136	0.4312	0.4504	0.4703	0.4863	0.5067	0.5277	0.544	0.5622	0.5819	0.5997	0.6175	0.6351	0.6507	0.6693	0.6842	0.6983	0.7143	0.7292	0.7396	0.7493	0.7686	0.776	0.7894	0.8034	0.8186	0.8268	0.8373	0.8495	0.8647	0.8746	0.8846	0.8894	0.8978	0.9099	0.9168	0.9241
G7	0.1734	0.1717	0.177	0.183	0.1965	0.2152	0.2381	0.2636	0.2929	0.3224	0.3473	0.3715	0.386	0.3973	0.4092	0.4216	0.4334	0.447	0.4615	0.4734	0.4857	0.5	0.5161	0.5374	0.5601	0.5804	0.6013	0.6197	0.6368	0.6529	0.6702	0.6861	0.7029	0.7177	0.7323	0.7474	0.7604	0.7722	0.7844	0.7966	0.8101	0.8216	0.8303	0.8397	0.8483	0.8601	0.8704	0.8787	0.8855
G8	0.1813	0.1783	0.1838	0.189	0.2024	0.2212	0.2446	0.2718	0.3036	0.3358	0.3653	0.3928	0.4105	0.428	0.4474	0.4683	0.4858	0.507	0.5299	0.5478	0.5676	0.5893	0.6076	0.6272	0.6463	0.6602	0.6802	0.6954	0.7092	0.7271	0.742	0.7517	0.7625	0.7806	0.7884	0.8012	0.8139	0.8279	0.8378	0.8483	0.8599	0.875	0.8859	0.8957	0.9024	0.9086	0.9227	0.9288	0.9353
G9	0.1775	0.1747	0.1816	0.1882	0.2021	0.2216	0.2452	0.2741	0.3059	0.3398	0.3725	0.4016	0.421	0.438	0.4551	0.4733	0.4866	0.5045	0.5247	0.539	0.5579	0.5809	0.6013	0.6256	0.6474	0.6621	0.6816	0.6966	0.7124	0.7262	0.7387	0.7502	0.7617	0.7742	0.7853	0.7968	0.8069	0.8152	0.8261	0.8365	0.8445	0.856	0.8643	0.8728	0.8806	0.8894	0.8995	0.905	0.9127
G10	0.1815	0.1795	0.1846	0.1906	0.2048	0.2249	0.2513	0.2814	0.3152	0.3482	0.3795	0.4086	0.425	0.4451	0.4664	0.4884	0.5059	0.5284	0.5501	0.5663	0.585	0.6066	0.6244	0.6418	0.6579	0.669	0.6891	0.7029	0.7141	0.7338	0.7459	0.7532	0.7618	0.7831	0.7871	0.7985	0.8093	0.8248	0.8324	0.8417	0.8537	0.8681	0.8773	0.884	0.893	0.8959	0.9085	0.9163	0.9224
G11	0.1761	0.1731	0.1792	0.185	0.1996	0.2189	0.2436	0.2719	0.3062	0.3406	0.3723	0.4019	0.4222	0.4403	0.4572	0.4788	0.4942	0.5169	0.5369	0.553	0.5711	0.5972	0.6168	0.6346	0.6491	0.6659	0.6886	0.7067	0.7217	0.7369	0.7509	0.7637	0.7756	0.7889	0.8017	0.8142	0.8258	0.8347	0.8459	0.8567	0.8652	0.8736	0.8835	0.8919	0.9011	0.9102	0.918	0.9257	0.9314
H1	0.0987	0.0979	0.0974	0.0976	0.0976	0.0974	0.0974	0.0975	0.0976	0.0974	0.0973	0.0973	0.0973	0.0972	0.0974	0.0974	0.0973	0.0976	0.0975	0.0978	0.0976	0.0977	0.0977	0.0977	0.0978	0.0978	0.0977	0.098	0.0979	0.098	0.0982	0.0979	0.0982	0.0982	0.0981	0.0981	0.0983	0.0983	0.0983	0.0984	0.0983	0.0985	0.0985	0.0983	0.0982	0.0984	0.0983	0.0983	0.0984
H2	0.1862	0.1887	0.1901	0.1959	0.2125	0.2264	0.2492	0.2755	0.3061	0.3384	0.3682	0.3915	0.4033	0.4203	0.4401	0.4561	0.4772	0.493	0.5133	0.5345	0.555	0.571	0.5898	0.6059	0.6209	0.6379	0.653	0.6629	0.6789	0.6905	0.703	0.7124	0.7224	0.7358	0.7447	0.7574	0.7695	0.7762	0.7847	0.796	0.798	0.811	0.8188	0.8249	0.8277	0.8403	0.8429	0.8467	0.848
H3	0.1777	0.1775	0.1833	0.1882	0.1929	0.1943	0.1943	0.1925	0.1918	0.1919	0.1933	0.1964	0.2006	0.2056	0.2138	0.2218	0.2326	0.2454	0.262	0.2805	0.3041	0.3289	0.3546	0.3838	0.415	0.4373	0.4533	0.4664	0.4798	0.4936	0.5056	0.518	0.5268	0.5386	0.5465	0.555	0.5636	0.5692	0.5752	0.5798	0.5846	0.5881	0.5898	0.5936	0.596	0.6005	0.6069	0.6104	0.6149
H4	0.1853	0.1848	0.1904	0.196	0.2097	0.2271	0.2511	0.2777	0.3104	0.3417	0.3704	0.3909	0.4065	0.4223	0.4397	0.4555	0.4751	0.4923	0.5114	0.5298	0.5506	0.5699	0.5898	0.6082	0.6267	0.6424	0.6581	0.6702	0.6843	0.6966	0.7105	0.7194	0.7298	0.7431	0.7512	0.765	0.7745	0.7835	0.7903	0.7997	0.8016	0.8134	0.8191	0.8281	0.8314	0.8449	0.8495	0.8556	0.8624
H5	0.1766	0.1757	0.1823	0.1898	0.204	0.2198	0.2406	0.2651	0.2933	0.3223	0.35	0.3695	0.3812	0.3934	0.4071	0.4205	0.4371	0.4486	0.4636	0.4798	0.4956	0.5076	0.5242	0.5375	0.5509	0.5629	0.5757	0.5868	0.6006	0.6129	0.6239	0.6325	0.6428	0.6531	0.6612	0.6698	0.6799	0.6888	0.6974	0.7077	0.7185	0.7339	0.7466	0.7602	0.7689	0.7825	0.7956	0.8029	0.8157
H6	0.1816	0.1791	0.1821	0.1883	0.2028	0.2211	0.2444	0.27	0.3023	0.3357	0.3638	0.3833	0.3953	0.41	0.4246	0.4381	0.4509	0.4658	0.4816	0.4948	0.5098	0.527	0.5419	0.5579	0.5719	0.5844	0.6004	0.612	0.6235	0.6358	0.648	0.6566	0.6643	0.6792	0.6842	0.6936	0.7033	0.7129	0.7188	0.726	0.7336	0.7418	0.7488	0.7554	0.7578	0.7665	0.7744	0.7808	0.7904
H7	0.1757	0.1743	0.1789	0.1879	0.2026	0.2194	0.2419	0.2646	0.2942	0.3257	0.3532	0.3739	0.3821	0.3935	0.406	0.4203	0.4303	0.445	0.4589	0.4709	0.4831	0.4945	0.5067	0.5192	0.5343	0.5451	0.5591	0.5682	0.5847	0.6033	0.6199	0.6329	0.6471	0.6654	0.675	0.6854	0.7003	0.71	0.7262	0.7433	0.7587	0.7649	0.7747	0.7817	0.7896	0.7949	0.7996	0.8066	0.8124
H8	0.1801	0.1772	0.1825	0.1894	0.2034	0.2218	0.2453	0.2733	0.3041	0.3364	0.3669	0.3923	0.408	0.4247	0.4431	0.4626	0.4796	0.5004	0.5219	0.5402	0.5606	0.582	0.6007	0.6192	0.6387	0.6507	0.6692	0.6819	0.6996	0.7126	0.7268	0.7376	0.7498	0.7639	0.7742	0.7861	0.7982	0.8073	0.8169	0.8283	0.8342	0.8468	0.8564	0.865	0.8715	0.8821	0.8893	0.8967	0.9029
H9	0.1757	0.1739	0.1788	0.1872	0.2015	0.2184	0.2404	0.2677	0.2971	0.3306	0.3615	0.3884	0.403	0.4184	0.4343	0.4496	0.4615	0.475	0.4907	0.5026	0.517	0.5319	0.5446	0.5592	0.5742	0.5817	0.5968	0.6068	0.6147	0.625	0.6339	0.6424	0.6475	0.6643	0.6742	0.6845	0.6972	0.7102	0.7201	0.7337	0.7451	0.7606	0.7706	0.7812	0.7866	0.7974	0.809	0.8155	0.8277
H10	0.181	0.1791	0.1858	0.1932	0.2085	0.229	0.2543	0.2843	0.3173	0.3524	0.3847	0.4082	0.4239	0.4419	0.4618	0.4823	0.5	0.5239	0.5474	0.5656	0.5864	0.6104	0.6306	0.6499	0.6673	0.6817	0.7005	0.7124	0.7289	0.7427	0.7539	0.7657	0.7763	0.7898	0.8016	0.8121	0.8233	0.8319	0.8412	0.8514	0.8567	0.8683	0.8753	0.8842	0.8935	0.9036	0.9084	0.9167	0.9225
H11	0.1776	0.1754	0.1811	0.1867	0.1998	0.2168	0.2419	0.2682	0.3002	0.3351	0.3667	0.3904	0.4063	0.4224	0.4398	0.4582	0.4711	0.4884	0.5061	0.5183	0.5363	0.5538	0.5695	0.5872	0.603	0.6169	0.6344	0.6453	0.6598	0.6737	0.6856	0.6944	0.7044	0.718	0.7285	0.7398	0.7527	0.7671	0.7772	0.7897	0.7988	0.8117	0.8254	0.8332	0.8435	0.8559	0.8679	0.877	0.8845
End Time:	12/11/2024 10:35:54 AM
[truncated: 16 more columns]

## Sheet: Sheet1
Application: Tecan i-control				Tecan i-control , 1.11.1.0
Device: infinite 200Pro				Serial number: 1602000080				Serial number of connected stacker:
Firmware: V_3.40_01/15_Infinite (Dec 23 2014/12.45.11)				MAI, V_3.40_01/15_Infinite (Dec 23 2014/12.45.11)
Date:	2024-12-09
Time:	6:57:27 PM
System				DESKTOP-R891HJ3
User				DESKTOP-R891HJ3\Barrick Lab
Plate				Corning 96 Flat Bottom clear Polystyrene Cat. No.: 3635 [COR96fc UV transparent.pdfx]
Plate-ID (Stacker)
Wait (Plate)				On	Target Temperature: 37 °C
List of actions in this measurement script:
Kinetic
Absorbance
Shaking (Orbital) Duration:				840	s
Shaking (Orbital) Amplitude:				3.5	mm
Label: Label1
Kinetic Measurement
Kinetic duration				17:00:00
Interval Time				00:15:00
Mode				Absorbance
Wavelength				600	nm
Bandwidth				9	nm
Number of Flashes				35
Settle Time				6	ms
Part of Plate				A1-H11
Start Time:	12/9/2024 6:57:28 PM
Warning:	Unable to meet given kinetic interval time for cycle:
	2, 3, 4, 5, 6, 7, 8, 9, 10, 11, 12, 13, 14, 15, 16, 17, 18, 19, 20, 21, 22, 23, 24, 25, 26, 27, 28, 29
	30, 31, 32, 33, 34, 35, 36, 37, 38, 39, 40, 41, 42, 43, 44, 45, 46, 47, 48, 49, 50, 51, 52, 53, 54, 55
	56, 57, 58, 59, 60, 61, 62, 63, 64, 65, 66
Cycle Nr.	1	2	3	4	5	6	7	8	9	10	11	12	13	14	15	16	17	18	19	20	21	22	23	24	25	26	27	28	29	30	31	32	33	34	35	36	37	38	39	40	41	42	43	44	45	46	47	48	49
Time [s]	0	934.6	1869.2	2803.9	3738.5	4673.1	5607.7	6542.4	7477	8411.6	9346.3	10280.9	11215.5	12150.1	13084.7	14019.4	14954	15888.6	16823.2	17757.8	18692.5	19627.1	20561.7	21496.4	22431	23365.6	24300.2	25234.9	26169.5	27104.1	28038.7	28973.4	29908	30842.6	31777.2	32711.9	33646.5	34581.1	35515.7	36450.4	37385	38319.6	39254.2	40189.8	41124.4	42059	42993.7	43928.3	44862.9
Temp. [°C]	37	37.3	37	37.1	37.1	37	37	36.9	37.1	37.2	37.2	37.2	37	37.1	37.1	37.2	37	37	36.9	37.2	37	37	37	37.2	37.1	37.1	37.2	37.1	36.9	37.3	37.2	37.2	37	37.1	37	37.2	37.2	37.2	37.2	37.1	37	37.2	37.2	36.8	36.9	37.2	37.2	37	37
A1	0.0869	0.087	0.087	0.0869	0.0869	0.087	0.0869	0.0869	0.0869	0.0869	0.0869	0.0869	0.0869	0.087	0.0869	0.087	0.087	0.087	0.0871	0.0871	0.0871	0.0872	0.0872	0.0872	0.0872	0.0873	0.0872	0.0888	0.0873	0.0873	0.0873	0.0873	0.0873	0.0873	0.0873	0.0874	0.0873	0.0874	0.0873	0.0873	0.0874	0.0889	0.0873	0.0884	0.0872	0.0872	0.0872	0.0873	0.0873
A2	0.1771	0.158	0.1639	0.1695	0.1818	0.198	0.218	0.2438	0.2737	0.3024	0.3309	0.3623	0.3855	0.4062	0.4257	0.4511	0.4714	0.4909	0.5144	0.5304	0.5514	0.5703	0.5838	0.5982	0.6147	0.6287	0.6423	0.6566	0.6711	0.6837	0.6952	0.7056	0.7172	0.7291	0.7398	0.7489	0.7614	0.7704	0.7832	0.7908	0.7986	0.8109	0.8154	0.8255	0.8381	0.8464	0.8584	0.8592	0.8761
A3	0.2002	0.1725	0.1883	0.2021	0.2208	0.2417	0.2638	0.2892	0.3169	0.3462	0.3734	0.3982	0.4251	0.4445	0.4624	0.4797	0.4967	0.5161	0.5332	0.5531	0.5692	0.5877	0.6031	0.6164	0.6314	0.644	0.6574	0.6714	0.6852	0.6958	0.7092	0.7181	0.7206	0.7311	0.738	0.7379	0.7437	0.7477	0.7516	0.7549	0.7525	0.7534	0.7455	0.7398	0.7339	0.7286	0.7263	0.7249	0.7082
A4	0.1791	0.164	0.1756	0.1817	0.1937	0.2098	0.2299	0.2549	0.2846	0.3171	0.3498	0.3835	0.4145	0.4369	0.4592	0.4769	0.4959	0.5177	0.5351	0.5532	0.5726	0.5924	0.6116	0.6302	0.6497	0.6673	0.6844	0.7023	0.7195	0.735	0.7498	0.764	0.7775	0.7932	0.8045	0.8152	0.8271	0.8366	0.8488	0.856	0.8621	0.8728	0.8821	0.8887	0.8972	0.9063	0.9129	0.9239	0.9332
A5	0.1872	0.1904	0.2052	0.2161	0.2246	0.2209	0.2196	0.2204	0.2235	0.2282	0.2335	0.2389	0.2453	0.2506	0.2586	0.2657	0.2743	0.2863	0.2975	0.3162	0.3334	0.3526	0.3764	0.4012	0.4328	0.4633	0.489	0.5156	0.5354	0.5509	0.564	0.5706	0.5836	0.5996	0.6093	0.6217	0.6274	0.6437	0.6502	0.6545	0.6698	0.6715	0.6795	0.683	0.6978	0.7002	0.7105	0.7107	0.7203
A6	0.1763	0.1643	0.1769	0.1868	0.2003	0.2145	0.2333	0.2554	0.2819	0.3119	0.3409	0.3688	0.397	0.4185	0.4368	0.4509	0.4677	0.4863	0.5028	0.5206	0.5374	0.554	0.5737	0.5924	0.6131	0.6291	0.646	0.6656	0.6846	0.6985	0.7164	0.7293	0.7437	0.7604	0.7745	0.7924	0.8031	0.8185	0.8325	0.8421	0.8533	0.8659	0.8785	0.8851	0.8953	0.905	0.9104	0.9169	0.9246
A7	0.1939	0.1698	0.1809	0.1928	0.2087	0.2262	0.2469	0.2697	0.2956	0.3262	0.3542	0.3816	0.4062	0.4292	0.4453	0.4596	0.4746	0.4893	0.501	0.5149	0.5251	0.5367	0.5513	0.5627	0.5764	0.5857	0.597	0.6107	0.6247	0.6338	0.6461	0.6559	0.6649	0.6742	0.678	0.6839	0.677	0.6759	0.6728	0.684	0.7391	0.761	0.7464	0.7748	0.7983	0.8051	0.7954	0.7884	0.7964
A8	0.1797	0.1661	0.1775	0.1881	0.2047	0.2239	0.2458	0.2717	0.3006	0.3328	0.3641	0.3939	0.4239	0.4476	0.4689	0.4873	0.5075	0.5327	0.5513	0.5723	0.5921	0.6109	0.6325	0.6528	0.6733	0.6884	0.7054	0.7234	0.7401	0.7548	0.7695	0.7826	0.796	0.8098	0.8226	0.8358	0.8469	0.8585	0.8698	0.8798	0.8887	0.9008	0.9117	0.9192	0.9281	0.9372	0.9451	0.9522	0.9607
A9	0.1795	0.1959	0.2091	0.2209	0.232	0.2428	0.258	0.2792	0.3048	0.3343	0.3652	0.3941	0.4238	0.449	0.4729	0.4915	0.5109	0.5328	0.5504	0.5704	0.5879	0.6034	0.621	0.6391	0.6565	0.6694	0.6807	0.6948	0.7079	0.7185	0.7313	0.7403	0.7522	0.7659	0.7793	0.795	0.8024	0.8157	0.8302	0.8396	0.8555	0.8635	0.8776	0.8821	0.8929	0.9005	0.9078	0.9143	0.922
A10	0.1947	0.1738	0.1837	0.1958	0.2123	0.2302	0.2513	0.2743	0.3036	0.335	0.364	0.3909	0.4184	0.4372	0.4576	0.4723	0.489	0.5099	0.5276	0.5457	0.5615	0.5783	0.5986	0.6201	0.6427	0.66	0.6777	0.7008	0.7199	0.7298	0.7501	0.7585	0.7751	0.7896	0.8031	0.8153	0.8231	0.8431	0.8609	0.8723	0.883	0.8946	0.9047	0.9127	0.922	0.9325	0.9403	0.9502	0.959
A11	0.1869	0.1803	0.1912	0.1996	0.2124	0.229	0.2489	0.2728	0.3005	0.3317	0.3613	0.3862	0.4111	0.432	0.4469	0.459	0.472	0.4856	0.4957	0.5079	0.518	0.5278	0.5438	0.5607	0.5903	0.6108	0.6289	0.6482	0.6711	0.6829	0.6973	0.7091	0.7175	0.7252	0.7321	0.7521	0.7673	0.7825	0.7917	0.8025	0.8172	0.8285	0.8427	0.8503	0.8618	0.874	0.8894	0.8992	0.9132
B1	0.0873	0.0867	0.0867	0.0867	0.0866	0.0866	0.0866	0.0869	0.0866	0.0866	0.0866	0.0867	0.0867	0.0866	0.0867	0.0867	0.0867	0.0868	0.0867	0.0867	0.0868	0.0868	0.0868	0.0868	0.0869	0.0868	0.0868	0.0868	0.0869	0.0869	0.0869	0.0868	0.0869	0.0868	0.0869	0.0869	0.0868	0.0869	0.0874	0.0869	0.0873	0.0872	0.087	0.0874	0.0872	0.087	0.0871	0.0868	0.0868
B2	0.1823	0.1599	0.164	0.1685	0.1792	0.1933	0.2102	0.2317	0.2563	0.282	0.3077	0.3308	0.349	0.363	0.3768	0.3912	0.4051	0.4189	0.4342	0.4479	0.4662	0.4835	0.4956	0.5083	0.5221	0.5361	0.5506	0.5617	0.5729	0.5889	0.6019	0.6168	0.6298	0.6486	0.6599	0.668	0.6858	0.6943	0.7068	0.7198	0.7256	0.7467	0.7524	0.7639	0.7749	0.7851	0.7918	0.7986	0.8121
B3	0.1725	0.1782	0.1905	0.2042	0.222	0.2432	0.2667	0.2931	0.3232	0.3566	0.3908	0.422	0.4525	0.4771	0.4981	0.5187	0.539	0.5588	0.5774	0.5938	0.6106	0.6283	0.6419	0.6576	0.6737	0.6906	0.704	0.7207	0.7294	0.7399	0.7486	0.7567	0.7659	0.7739	0.7857	0.7932	0.8024	0.8115	0.8188	0.825	0.8329	0.8433	0.8506	0.856	0.8623	0.8717	0.8762	0.8799	0.8877
B4	0.1671	0.166	0.1771	0.1869	0.2026	0.2214	0.2428	0.2693	0.2999	0.333	0.3665	0.398	0.4277	0.4522	0.4738	0.4936	0.5137	0.5351	0.5534	0.572	0.5913	0.6096	0.6273	0.6452	0.6618	0.6776	0.6915	0.7069	0.7204	0.7338	0.749	0.7599	0.7725	0.7849	0.7977	0.8113	0.821	0.8326	0.8426	0.8515	0.8604	0.8696	0.8811	0.8872	0.8962	0.9038	0.9124	0.9176	0.9257
B5	0.1861	0.1875	0.2036	0.2065	0.2132	0.2235	0.2304	0.238	0.2461	0.2549	0.2654	0.2774	0.2901	0.303	0.32	0.3359	0.3567	0.3836	0.4062	0.4344	0.4604	0.4881	0.5214	0.552	0.5756	0.5907	0.6069	0.6218	0.6348	0.6477	0.6582	0.6666	0.6763	0.6856	0.6958	0.7057	0.7123	0.7214	0.7303	0.7381	0.7445	0.7528	0.7636	0.7685	0.7773	0.7838	0.7906	0.7952	0.8021
B6	0.1793	0.1823	0.1908	0.2041	0.2186	0.2377	0.2585	0.2835	0.3109	0.343	0.3756	0.407	0.438	0.4655	0.4883	0.5069	0.5266	0.5486	0.5661	0.5876	0.6065	0.6238	0.6446	0.6644	0.6842	0.7001	0.7157	0.7319	0.7503	0.7619	0.776	0.7854	0.7967	0.8067	0.8178	0.8304	0.838	0.8473	0.8563	0.8632	0.8733	0.8798	0.8895	0.8961	0.9043	0.9116	0.9186	0.9257	0.9323
B7	0.1913	0.1784	0.1879	0.1981	0.2108	0.2264	0.2471	0.2743	0.3064	0.3396	0.3738	0.4032	0.4342	0.4607	0.4837	0.5008	0.5208	0.543	0.5594	0.5779	0.5935	0.6089	0.6297	0.6492	0.6688	0.6838	0.6969	0.7136	0.7311	0.7454	0.7575	0.763	0.7755	0.7918	0.8093	0.8241	0.8354	0.8413	0.847	0.8532	0.8563	0.8681	0.8702	0.8707	0.8756	0.8755	0.8756	0.876	0.883
B8	0.1941	0.1803	0.1866	0.201	0.2183	0.2374	0.2611	0.2856	0.3152	0.3455	0.38	0.4116	0.4431	0.4732	0.5004	0.5228	0.543	0.5638	0.5854	0.6058	0.6295	0.6501	0.6683	0.6857	0.7037	0.72	0.7349	0.7494	0.7632	0.7768	0.7888	0.8004	0.8123	0.823	0.8341	0.8441	0.8527	0.8614	0.8701	0.8783	0.8862	0.893	0.901	0.9071	0.9145	0.9207	0.9269	0.9325	0.9387
B9	0.184	0.1954	0.1977	0.205	0.2153	0.2295	0.2458	0.268	0.2959	0.3267	0.3608	0.3939	0.4257	0.4553	0.4816	0.5003	0.5195	0.5444	0.5605	0.5812	0.5994	0.6167	0.6323	0.6506	0.6671	0.6809	0.693	0.7089	0.7252	0.7378	0.7514	0.7604	0.7736	0.7862	0.8002	0.8155	0.8238	0.8354	0.848	0.8562	0.87	0.8751	0.8879	0.8915	0.9025	0.9081	0.9158	0.9213	0.9273
B10	0.1951	0.1721	0.1796	0.1891	0.2031	0.2212	0.2429	0.267	0.2964	0.3264	0.3584	0.3891	0.4191	0.4442	0.4673	0.4838	0.5015	0.5243	0.541	0.5608	0.5781	0.594	0.6141	0.6355	0.6552	0.6696	0.6845	0.7024	0.721	0.7341	0.7492	0.7599	0.7728	0.7829	0.7965	0.8111	0.818	0.8299	0.839	0.8471	0.8593	0.8651	0.8777	0.884	0.8935	0.903	0.9087	0.9169	0.9252
B11	0.1837	0.1759	0.1853	0.1937	0.2082	0.2261	0.2468	0.2684	0.2987	0.3314	0.3653	0.3955	0.4269	0.4499	0.4754	0.4906	0.5119	0.5356	0.5498	0.5684	0.5868	0.5995	0.6164	0.6326	0.652	0.6686	0.6844	0.6957	0.7065	0.7193	0.7301	0.7456	0.7587	0.7733	0.7836	0.7925	0.8014	0.8102	0.8182	0.8281	0.835	0.8467	0.856	0.8627	0.8729	0.8808	0.8898	0.8957	0.902
C1	0.0876	0.0872	0.0871	0.0871	0.0872	0.0871	0.087	0.0872	0.0871	0.0872	0.087	0.0872	0.0871	0.0871	0.0871	0.0873	0.0872	0.0871	0.0873	0.0871	0.0873	0.0873	0.0872	0.0872	0.0873	0.0874	0.0872	0.0873	0.0874	0.0872	0.0873	0.0872	0.0872	0.0873	0.0873	0.0874	0.0872	0.0873	0.0873	0.0873	0.0873	0.0875	0.0873	0.0873	0.0875	0.0874	0.0873	0.0874	0.0872
C2	0.1588	0.1589	0.1628	0.1675	0.1781	0.1941	0.2141	0.2389	0.2665	0.2938	0.3211	0.3495	0.3707	0.3893	0.4044	0.4202	0.4346	0.4475	0.4645	0.4778	0.4977	0.5189	0.5309	0.5432	0.5582	0.5754	0.5922	0.6032	0.6148	0.6349	0.655	0.6759	0.6925	0.7113	0.7254	0.7354	0.7529	0.764	0.775	0.7888	0.7962	0.8129	0.8206	0.8317	0.8416	0.8493	0.8576	0.8646	0.8746
C3	0.1748	0.1743	0.1858	0.2009	0.2199	0.2413	0.265	0.2919	0.3237	0.3579	0.3899	0.422	0.4501	0.4719	0.4928	0.5122	0.5307	0.5507	0.569	0.5844	0.6022	0.6195	0.633	0.6446	0.6574	0.6733	0.6831	0.6931	0.7041	0.717	0.7289	0.7373	0.746	0.7601	0.7695	0.7754	0.7843	0.7968	0.8059	0.8106	0.8162	0.8286	0.8393	0.8383	0.8483	0.8545	0.8569	0.8595	0.8685
C4	0.1851	0.1674	0.1786	0.1902	0.2063	0.2248	0.2473	0.2738	0.3066	0.3412	0.3767	0.4118	0.4421	0.4658	0.4878	0.5099	0.5296	0.5509	0.5711	0.5889	0.6108	0.6311	0.6456	0.6617	0.6789	0.6959	0.7075	0.7225	0.7367	0.7519	0.7613	0.7736	0.7822	0.7958	0.8057	0.8148	0.8255	0.8334	0.8445	0.8511	0.8567	0.8679	0.8767	0.883	0.8932	0.9003	0.9059	0.9086	0.9166
C5	0.1802	0.189	0.1977	0.1977	0.2047	0.212	0.2189	0.2265	0.2351	0.2429	0.2516	0.2629	0.2742	0.2854	0.3012	0.3161	0.3322	0.355	0.3769	0.4012	0.4272	0.4577	0.4837	0.5148	0.541	0.5572	0.5704	0.5892	0.5996	0.6118	0.6268	0.6343	0.6406	0.6505	0.6599	0.6707	0.6777	0.6866	0.6951	0.6974	0.7021	0.7109	0.7179	0.7208	0.7295	0.7368	0.7414	0.743	0.7503
C6	0.1788	0.1898	0.1944	0.2035	0.2184	0.2367	0.2582	0.2834	0.3128	0.3439	0.378	0.4115	0.4422	0.4673	0.489	0.5077	0.5274	0.55	0.5681	0.5864	0.6058	0.624	0.6397	0.6559	0.6735	0.6883	0.6998	0.7151	0.7301	0.7424	0.7559	0.765	0.7742	0.7891	0.7976	0.8096	0.8167	0.8286	0.8377	0.8443	0.8532	0.8631	0.8716	0.8774	0.8868	0.8956	0.8999	0.9048	0.9116
C7	0.189	0.1884	0.1956	0.2057	0.2224	0.2423	0.267	0.2923	0.3218	0.3532	0.3877	0.4205	0.4506	0.4756	0.4958	0.5156	0.535	0.5535	0.5689	0.5859	0.6024	0.6166	0.6307	0.6442	0.6618	0.6756	0.6865	0.7	0.6995	0.706	0.7147	0.728	0.7385	0.7488	0.7519	0.7571	0.7688	0.7755	0.7836	0.7903	0.7922	0.7994	0.8024	0.8055	0.8086	0.8135	0.8154	0.8169	0.8203
C8	0.1782	0.1771	0.1844	0.1927	0.2088	0.2285	0.251	0.277	0.3079	0.3388	0.3695	0.3968	0.4242	0.4447	0.4644	0.4804	0.5003	0.5242	0.5432	0.5636	0.5836	0.6034	0.6234	0.6454	0.6658	0.6855	0.704	0.7238	0.7415	0.7581	0.7727	0.7851	0.7977	0.8122	0.8235	0.8353	0.845	0.8558	0.8664	0.8741	0.8833	0.8925	0.9014	0.9092	0.9178	0.9257	0.9335	0.9397	0.9476
C9	0.1875	0.1983	0.2211	0.2397	0.2539	0.2696	0.2909	0.3167	0.3466	0.3774	0.4098	0.4389	0.4666	0.4887	0.5084	0.5243	0.5417	0.5603	0.5776	0.5951	0.6125	0.6293	0.6423	0.6612	0.6804	0.6975	0.7116	0.7274	0.7417	0.7547	0.7664	0.7773	0.7882	0.8015	0.8129	0.8242	0.836	0.8443	0.8558	0.8636	0.8704	0.8797	0.8867	0.8943	0.9032	0.9085	0.9168	0.9227	0.9271
C10	0.1773	0.1893	0.1991	0.2079	0.2227	0.2424	0.2662	0.2914	0.3229	0.3547	0.3876	0.4174	0.4453	0.4691	0.492	0.509	0.5302	0.5532	0.5729	0.592	0.6122	0.6315	0.6508	0.6715	0.6897	0.7052	0.7213	0.7374	0.7526	0.7675	0.7809	0.7931	0.8048	0.8171	0.8281	0.838	0.8484	0.8578	0.8671	0.8749	0.8828	0.892	0.8992	0.9069	0.9133	0.9206	0.9259	0.9319	0.9374
C11	0.1929	0.1863	0.2046	0.216	0.2264	0.2439	0.2693	0.3006	0.337	0.3724	0.4043	0.4378	0.4625	0.4823	0.5034	0.5166	0.536	0.5621	0.578	0.6007	0.6168	0.6292	0.6512	0.6655	0.6818	0.697	0.7102	0.7197	0.7266	0.7385	0.7491	0.7642	0.7718	0.7848	0.7923	0.8031	0.8171	0.8235	0.8306	0.8379	0.8407	0.8532	0.8569	0.8656	0.871	0.8795	0.8856	0.8911	0.8962
D1	0.0892	0.0892	0.0896	0.0896	0.089	0.0888	0.0888	0.0888	0.0888	0.0881	0.0887	0.0888	0.0889	0.0889	0.0891	0.0888	0.0891	0.0888	0.0888	0.0889	0.0887	0.0891	0.0888	0.0889	0.0889	0.0884	0.0889	0.0888	0.0889	0.089	0.089	0.0889	0.089	0.0889	0.0889	0.089	0.0887	0.089	0.0889	0.0887	0.0892	0.0892	0.0891	0.0893	0.0894	0.0893	0.0892	0.0903	0.0903
D2	0.1707	0.1617	0.1648	0.1694	0.18	0.1947	0.2139	0.2384	0.2669	0.2959	0.3246	0.3542	0.3762	0.3963	0.4128	0.4302	0.4452	0.4606	0.4782	0.4929	0.5145	0.5382	0.5524	0.5672	0.5829	0.6009	0.6176	0.629	0.6419	0.6614	0.6761	0.6913	0.7055	0.7216	0.7356	0.7429	0.7594	0.7685	0.7798	0.7915	0.7982	0.8164	0.8217	0.833	0.8427	0.8507	0.8567	0.8638	0.8753
D3	0.1692	0.1703	0.1825	0.1948	0.2132	0.2356	0.2582	0.2861	0.3171	0.3506	0.3842	0.4177	0.4476	0.4716	0.4913	0.5123	0.5308	0.5499	0.5676	0.5843	0.6019	0.6171	0.627	0.6442	0.6539	0.6676	0.6778	0.6883	0.7035	0.7112	0.7239	0.7304	0.7438	0.7481	0.7622	0.7709	0.7783	0.7895	0.804	0.8091	0.8157	0.8305	0.8343	0.8454	0.8499	0.856	0.8583	0.8694	0.8688
D4	0.1753	0.1688	0.1769	0.1819	0.1928	0.2098	0.2306	0.2571	0.2865	0.3176	0.3477	0.3774	0.4039	0.4241	0.4464	0.4686	0.4914	0.517	0.5402	0.5602	0.5841	0.606	0.6232	0.6409	0.6598	0.6764	0.6918	0.7063	0.7214	0.7367	0.7487	0.7605	0.7744	0.7866	0.8	0.8094	0.8216	0.8307	0.8422	0.8487	0.8579	0.8675	0.8772	0.8847	0.8927	0.9006	0.9074	0.9151	0.9211
D5	0.186	0.1939	0.1901	0.1936	0.1977	0.1996	0.2027	0.2059	0.2084	0.2104	0.2117	0.2145	0.2178	0.2218	0.2261	0.2322	0.2389	0.2479	0.2565	0.2673	0.2794	0.2928	0.3093	0.3275	0.3502	0.3719	0.3954	0.4241	0.4524	0.4791	0.4991	0.5124	0.5258	0.5412	0.5543	0.5672	0.574	0.585	0.5968	0.6033	0.6139	0.6226	0.635	0.637	0.6499	0.6583	0.6646	0.6768	0.6858
D6	0.1676	0.1822	0.1916	0.2025	0.2206	0.2405	0.2616	0.2879	0.316	0.3476	0.3818	0.4152	0.4458	0.4704	0.4934	0.5143	0.5348	0.5564	0.5757	0.5937	0.6134	0.6315	0.651	0.6695	0.6904	0.7062	0.7224	0.7429	0.7636	0.7788	0.7958	0.8099	0.8239	0.839	0.8513	0.866	0.8761	0.8881	0.8992	0.9076	0.9181	0.9276	0.9373	0.945	0.954	0.9626	0.9688	0.9784	0.9854
D7	0.2001	0.1823	0.1873	0.1978	0.2107	0.2267	0.2487	0.2764	0.3105	0.3461	0.379	0.41	0.4399	0.4601	0.482	0.497	0.5186	0.543	0.5614	0.5809	0.5963	0.6086	0.6275	0.6445	0.6601	0.6733	0.6836	0.697	0.7133	0.725	0.7348	0.7437	0.755	0.7633	0.7739	0.7824	0.7907	0.7973	0.8056	0.8113	0.8202	0.8255	0.8311	0.8341	0.8393	0.8432	0.8463	0.851	0.854
D8	0.1951	0.1796	0.1829	0.1892	0.2013	0.2169	0.2371	0.2602	0.287	0.3165	0.3477	0.3758	0.4023	0.4251	0.442	0.4592	0.4753	0.4927	0.5085	0.5233	0.538	0.5523	0.5679	0.5831	0.6	0.6139	0.6265	0.6436	0.6604	0.6744	0.6906	0.7021	0.716	0.7306	0.7478	0.7644	0.7739	0.7888	0.8029	0.809	0.8245	0.8311	0.8463	0.8511	0.8651	0.8743	0.8829	0.895	0.9023
D9	0.1821	0.1933	0.2065	0.2123	0.2213	0.2325	0.2499	0.2727	0.3021	0.3333	0.3676	0.4006	0.4337	0.4584	0.4818	0.4986	0.5179	0.5404	0.557	0.5736	0.5911	0.6085	0.6224	0.638	0.6536	0.668	0.6818	0.6962	0.71	0.7226	0.7346	0.7443	0.7574	0.7684	0.7812	0.7908	0.8018	0.8116	0.8221	0.8287	0.8373	0.8448	0.8544	0.8603	0.8672	0.874	0.879	0.8861	0.8934
D10	0.179	0.1882	0.197	0.202	0.2144	0.2312	0.2522	0.2749	0.3045	0.3333	0.365	0.3948	0.424	0.4475	0.4688	0.4846	0.504	0.5278	0.5457	0.5631	0.5833	0.6019	0.6192	0.6381	0.6573	0.6732	0.6886	0.7063	0.7217	0.7366	0.75	0.7612	0.7733	0.7872	0.799	0.8104	0.8198	0.8309	0.8412	0.8488	0.8574	0.8663	0.8747	0.8815	0.8901	0.8969	0.9032	0.9087	0.9162
D11	0.1815	0.1775	0.1874	0.1928	0.2037	0.2189	0.2401	0.2677	0.2972	0.3273	0.3593	0.3892	0.4154	0.4334	0.4599	0.4705	0.4842	0.5173	0.5299	0.5453	0.5611	0.5761	0.5918	0.6061	0.6196	0.6342	0.6405	0.6508	0.6615	0.6791	0.695	0.7108	0.7219	0.7261	0.7287	0.7377	0.7482	0.755	0.7661	0.7747	0.7802	0.7915	0.7956	0.8048	0.8108	0.8127	0.8195	0.8303	0.8418
E1	0.0882	0.093	0.0931	0.0927	0.0917	0.0927	0.0926	0.0917	0.0921	0.0894	0.0921	0.0922	0.0924	0.0897	0.0923	0.0918	0.0907	0.0911	0.0927	0.0916	0.0925	0.0926	0.0923	0.0922	0.0919	0.0916	0.0916	0.0923	0.0912	0.0897	0.0916	0.0925	0.0902	0.0914	0.0904	0.0907	0.0917	0.0899	0.0891	0.0901	0.0923	0.0906	0.0917	0.0932	0.0928	0.0891	0.0912	0.0927	0.0929
E2	0.1617	0.1598	0.1658	0.1713	0.1826	0.1981	0.2175	0.2415	0.2684	0.2993	0.3279	0.3587	0.3854	0.4086	0.4293	0.4497	0.4682	0.4871	0.5066	0.5233	0.5441	0.5635	0.5788	0.595	0.6108	0.6272	0.6427	0.6558	0.6685	0.6844	0.6974	0.7121	0.7229	0.7357	0.7492	0.7565	0.7687	0.7788	0.7896	0.8022	0.8107	0.8269	0.8346	0.845	0.8571	0.8654	0.8719	0.8828	0.8922
E3	0.1577	0.1679	0.179	0.19	0.2057	0.2237	0.247	0.274	0.3059	0.34	0.373	0.4063	0.4358	0.459	0.4798	0.4998	0.5186	0.5375	0.5563	0.5698	0.5885	0.6055	0.6209	0.6381	0.6502	0.6632	0.6713	0.6819	0.6909	0.7012	0.7098	0.7154	0.7239	0.7352	0.7391	0.7475	0.7552	0.7612	0.7704	0.7715	0.7768	0.7865	0.7942	0.7972	0.8087	0.8158	0.8209	0.821	0.8326
E4	0.1761	0.166	0.171	0.1774	0.188	0.2017	0.2204	0.2443	0.2745	0.3054	0.3357	0.365	0.3915	0.4114	0.4306	0.4489	0.4682	0.4879	0.5068	0.5275	0.5504	0.572	0.5901	0.6108	0.6293	0.6483	0.664	0.6826	0.6999	0.7174	0.7311	0.7415	0.7558	0.7698	0.7805	0.795	0.8041	0.8161	0.8259	0.83	0.8409	0.8496	0.861	0.8622	0.8715	0.8793	0.8843	0.888	0.8973
E5	0.1843	0.1888	0.1991	0.196	0.1999	0.2013	0.203	0.2092	0.2164	0.2244	0.2313	0.2391	0.2461	0.2547	0.2649	0.2748	0.2896	0.3087	0.3238	0.3457	0.3684	0.3909	0.4184	0.4486	0.4755	0.5034	0.5206	0.5342	0.5518	0.565	0.5761	0.5843	0.5968	0.6086	0.6214	0.6336	0.6423	0.6548	0.6683	0.6744	0.685	0.6916	0.7051	0.7084	0.7194	0.7288	0.7347	0.7399	0.747
E6	0.1815	0.1807	0.1872	0.1966	0.2138	0.2351	0.2567	0.2835	0.3115	0.3421	0.3739	0.4065	0.4359	0.4603	0.4817	0.5004	0.5197	0.5415	0.5601	0.5765	0.5939	0.6087	0.6252	0.6397	0.6563	0.6682	0.677	0.6928	0.7059	0.7134	0.7279	0.7336	0.7436	0.7538	0.7619	0.7777	0.7834	0.7942	0.8022	0.8059	0.8175	0.8246	0.8349	0.8373	0.8474	0.8616	0.8638	0.8728	0.8799
E7	0.1946	0.1833	0.1913	0.1995	0.2121	0.2287	0.2481	0.2736	0.3062	0.3429	0.3795	0.4132	0.442	0.4625	0.4843	0.5003	0.5208	0.5427	0.5588	0.5753	0.5921	0.6115	0.629	0.6479	0.666	0.6815	0.6924	0.7126	0.7293	0.7414	0.7565	0.7681	0.7851	0.7992	0.8059	0.8169	0.8248	0.8306	0.8379	0.8413	0.8457	0.8572	0.8656	0.877	0.8862	0.8967	0.9027	0.9089	0.914
E8	0.1949	0.1834	0.187	0.1945	0.2088	0.2266	0.2481	0.2739	0.3039	0.3361	0.3677	0.3978	0.4263	0.4509	0.472	0.4891	0.5098	0.5337	0.5527	0.5729	0.5907	0.607	0.626	0.6469	0.6658	0.6821	0.6954	0.7141	0.731	0.7449	0.7604	0.769	0.7813	0.7953	0.8072	0.8225	0.8302	0.8418	0.8524	0.858	0.8718	0.8775	0.8881	0.8938	0.9036	0.9114	0.9183	0.9238	0.9306
E9	0.1792	0.1903	0.2006	0.2025	0.2099	0.2242	0.2426	0.2702	0.3002	0.3336	0.368	0.4001	0.4282	0.4518	0.4709	0.4856	0.5039	0.5265	0.5428	0.5599	0.5736	0.5873	0.6039	0.6229	0.6407	0.6525	0.6633	0.6823	0.6972	0.7096	0.7269	0.7296	0.7416	0.7515	0.7639	0.7799	0.7829	0.7962	0.8077	0.8121	0.8281	0.8317	0.8451	0.8471	0.8565	0.8654	0.8737	0.8788	0.885
E10	0.181	0.1875	0.1955	0.2059	0.2165	0.2331	0.2525	0.2778	0.3063	0.3359	0.3672	0.3994	0.4273	0.452	0.4735	0.4893	0.5081	0.5314	0.5492	0.5676	0.5868	0.6019	0.6208	0.6404	0.6585	0.672	0.6847	0.7024	0.719	0.7311	0.7463	0.7524	0.7653	0.7747	0.7873	0.8035	0.8084	0.8225	0.8319	0.8393	0.8571	0.8609	0.8729	0.8794	0.89	0.9	0.9051	0.912	0.9186
E11	0.1814	0.1774	0.1857	0.191	0.2014	0.2188	0.2394	0.265	0.2956	0.3279	0.361	0.3941	0.4233	0.446	0.4692	0.4777	0.4977	0.5277	0.5433	0.569	0.5836	0.597	0.6236	0.6434	0.6576	0.672	0.6835	0.6942	0.7063	0.7221	0.7321	0.7449	0.755	0.7665	0.7744	0.7823	0.7929	0.8028	0.8122	0.8246	0.8296	0.8373	0.8397	0.8455	0.8527	0.8644	0.8765	0.8863	0.8908
F1	0.088	0.0876	0.088	0.0872	0.0873	0.0873	0.0872	0.0868	0.087	0.0872	0.0869	0.0872	0.0871	0.087	0.0873	0.087	0.0871	0.0869	0.0872	0.0872	0.0871	0.0871	0.0871	0.0871	0.0874	0.0871	0.087	0.087	0.0871	0.0875	0.0871	0.087	0.0871	0.087	0.0871	0.0871	0.087	0.087	0.0871	0.0871	0.0874	0.0871	0.0871	0.0871	0.0872	0.0871	0.0872	0.0871	0.087
F2	0.1725	0.1627	0.1683	0.174	0.1836	0.1978	0.2163	0.2383	0.2664	0.2945	0.3208	0.3475	0.3659	0.3807	0.3984	0.4157	0.4321	0.4517	0.471	0.486	0.5098	0.5314	0.5488	0.5675	0.5854	0.6013	0.6158	0.6338	0.6526	0.6687	0.6839	0.6954	0.7092	0.725	0.7399	0.7529	0.7601	0.7718	0.7874	0.7891	0.7994	0.8104	0.8213	0.8262	0.8406	0.8472	0.8542	0.8594	0.8708
F3	0.179	0.1733	0.1791	0.1896	0.2066	0.2266	0.2518	0.2768	0.3041	0.3374	0.3654	0.3902	0.4139	0.4308	0.4482	0.4646	0.4827	0.5019	0.5196	0.5388	0.5566	0.5742	0.5905	0.6074	0.6229	0.6342	0.6444	0.6583	0.6724	0.6822	0.6944	0.6942	0.7069	0.7192	0.7268	0.7265	0.7378	0.7308	0.7462	0.7461	0.7488	0.7677	0.7651	0.7667	0.7807	0.7964	0.7882	0.7897	0.8067
F4	0.1869	0.1675	0.173	0.1773	0.1892	0.2045	0.2231	0.2455	0.2736	0.3037	0.3334	0.3638	0.3905	0.4106	0.4312	0.4492	0.4686	0.4894	0.5092	0.5289	0.549	0.569	0.5863	0.6056	0.6243	0.6409	0.6557	0.673	0.6876	0.7023	0.7153	0.7246	0.736	0.7474	0.7602	0.77	0.7778	0.7883	0.8031	0.8034	0.8155	0.8238	0.8378	0.8406	0.852	0.8624	0.8685	0.8733	0.8844
F5	0.185	0.1832	0.1805	0.1815	0.1856	0.187	0.1897	0.1949	0.2005	0.2061	0.2127	0.2207	0.2284	0.2362	0.2465	0.2563	0.27	0.2901	0.3111	0.3341	0.3591	0.3857	0.4094	0.4405	0.4667	0.484	0.4978	0.514	0.5301	0.5428	0.5546	0.562	0.5723	0.5837	0.593	0.604	0.6091	0.6152	0.6272	0.6299	0.6405	0.6484	0.6592	0.6651	0.6745	0.6859	0.6928	0.6991	0.7089
F6	0.1792	0.1816	0.1873	0.1933	0.2062	0.2225	0.2421	0.2658	0.2931	0.323	0.3518	0.3813	0.4097	0.4317	0.4507	0.4694	0.4895	0.5111	0.531	0.5503	0.5696	0.5875	0.6034	0.6199	0.6368	0.6493	0.66	0.6757	0.6895	0.6993	0.7144	0.7207	0.729	0.7398	0.7509	0.7656	0.7679	0.7806	0.7928	0.7935	0.8062	0.8153	0.827	0.8296	0.842	0.8571	0.8622	0.8711	0.8822
F7	0.1797	0.1787	0.1853	0.1899	0.2015	0.2168	0.2377	0.2604	0.2914	0.3252	0.3584	0.3882	0.4168	0.4369	0.4576	0.4688	0.4845	0.5046	0.5204	0.5348	0.5496	0.5603	0.5749	0.587	0.6008	0.6135	0.6227	0.6335	0.6467	0.654	0.6627	0.6669	0.6741	0.6841	0.6819	0.6845	0.6917	0.7185	0.7472	0.7601	0.7766	0.7763	0.7891	0.7894	0.7984	0.803	0.8065	0.806	0.8095
F8	0.1768	0.1722	0.1809	0.1874	0.1999	0.2168	0.2373	0.2624	0.2917	0.3223	0.3513	0.3804	0.406	0.4256	0.4454	0.4626	0.4823	0.5039	0.5228	0.5424	0.562	0.5818	0.5986	0.6189	0.6389	0.6541	0.6683	0.6874	0.703	0.7173	0.7329	0.7416	0.7528	0.7656	0.7805	0.7959	0.8001	0.8132	0.8271	0.8289	0.8448	0.8505	0.8635	0.8681	0.8804	0.8886	0.8937	0.9011	0.9081
F9	0.1844	0.2004	0.2123	0.2132	0.223	0.2331	0.2524	0.2706	0.2984	0.3282	0.3601	0.3903	0.4217	0.4402	0.4578	0.4713	0.4887	0.5112	0.5271	0.5459	0.5644	0.5817	0.5987	0.6207	0.6414	0.6578	0.6729	0.6933	0.7109	0.728	0.7408	0.7515	0.7597	0.774	0.7852	0.8018	0.8022	0.8142	0.832	0.8312	0.8476	0.8503	0.8612	0.8676	0.8771	0.8854	0.8887	0.8961	0.9024
F10	0.1894	0.1844	0.1889	0.1953	0.2063	0.2227	0.2425	0.2653	0.2919	0.3214	0.3504	0.3788	0.4072	0.4306	0.4505	0.4661	0.4833	0.505	0.5238	0.5427	0.5614	0.5801	0.5965	0.6171	0.637	0.6512	0.6656	0.6848	0.7014	0.7149	0.7307	0.7357	0.7486	0.7602	0.7723	0.7884	0.7929	0.8063	0.8166	0.8208	0.8359	0.8377	0.852	0.8562	0.8663	0.8768	0.8814	0.8891	0.8967
F11	0.1816	0.1837	0.1907	0.1982	0.2092	0.2236	0.2421	0.2665	0.2956	0.3257	0.357	0.3869	0.4163	0.4399	0.4564	0.4693	0.4879	0.5116	0.5275	0.5453	0.5592	0.5733	0.5994	0.6208	0.6388	0.655	0.6696	0.6879	0.7029	0.7145	0.7249	0.732	0.7436	0.7564	0.7679	0.7778	0.7855	0.7948	0.8087	0.8197	0.8286	0.8326	0.8365	0.8459	0.853	0.8599	0.8686	0.8734	0.881
G1	0.088	0.089	0.089	0.0889	0.089	0.0877	0.0889	0.0885	0.0885	0.089	0.0882	0.0875	0.0888	0.0887	0.0873	0.0892	0.0882	0.0889	0.0888	0.0874	0.0871	0.0884	0.089	0.087	0.0878	0.0878	0.0881	0.0896	0.0884	0.0887	0.0889	0.0872	0.0871	0.0879	0.0873	0.0873	0.0883	0.0873	0.0872	0.0875	0.0882	0.0882	0.0888	0.0884	0.0886	0.0885	0.0887	0.0888	0.0875
G2	0.1655	0.1623	0.1691	0.1738	0.182	0.1955	0.2124	0.2341	0.2609	0.2884	0.3145	0.3406	0.3606	0.3769	0.3946	0.413	0.4319	0.4525	0.4733	0.492	0.5136	0.5351	0.552	0.5692	0.5855	0.6027	0.6194	0.6382	0.6574	0.674	0.689	0.6995	0.7126	0.7311	0.74	0.7532	0.7615	0.7719	0.7876	0.7894	0.798	0.8104	0.8245	0.8282	0.8468	0.8536	0.8607	0.8675	0.8798
G3	0.1749	0.1715	0.1795	0.188	0.2039	0.2245	0.2472	0.2745	0.3043	0.3368	0.3685	0.3988	0.4232	0.4416	0.4579	0.4757	0.4937	0.5163	0.5343	0.5554	0.5759	0.5951	0.6104	0.6269	0.6397	0.6512	0.6617	0.6737	0.6856	0.6937	0.7031	0.7088	0.7154	0.7291	0.7364	0.745	0.7462	0.7616	0.7748	0.7729	0.7947	0.7888	0.8115	0.8091	0.8202	0.8288	0.8441	0.8398	0.8479
G4	0.174	0.1636	0.1666	0.1698	0.1792	0.193	0.2104	0.2322	0.2587	0.2874	0.3149	0.3428	0.3676	0.3867	0.4061	0.4245	0.4432	0.4626	0.4812	0.5006	0.5213	0.5432	0.5627	0.5829	0.6041	0.6227	0.6395	0.6583	0.6773	0.6943	0.7073	0.7188	0.7311	0.7477	0.7588	0.7703	0.782	0.7937	0.8082	0.8125	0.8216	0.8312	0.8458	0.8498	0.8621	0.8698	0.8772	0.8831	0.8936
G5	0.1858	0.1809	0.1753	0.1732	0.1746	0.1766	0.1788	0.183	0.1894	0.1943	0.2016	0.2116	0.2226	0.2344	0.2524	0.2692	0.29	0.3171	0.3421	0.3691	0.3955	0.4207	0.4416	0.4589	0.477	0.491	0.5017	0.5146	0.527	0.5365	0.5467	0.554	0.5638	0.5742	0.5856	0.5933	0.5991	0.6081	0.6191	0.6232	0.6309	0.6384	0.6497	0.6539	0.6652	0.6738	0.6809	0.6881	0.698
G6	0.1804	0.1829	0.1821	0.1836	0.1933	0.2069	0.225	0.2461	0.2726	0.2998	0.3274	0.3552	0.3795	0.3952	0.4137	0.4275	0.4458	0.4648	0.4817	0.4983	0.5158	0.5332	0.5489	0.5662	0.5857	0.6019	0.6167	0.6356	0.6545	0.6698	0.686	0.6955	0.7084	0.7241	0.7344	0.7487	0.7564	0.7686	0.7825	0.7859	0.7974	0.8055	0.8215	0.8221	0.8348	0.846	0.8523	0.8615	0.8724
G7	0.1856	0.1753	0.1792	0.1831	0.1912	0.2046	0.2234	0.2471	0.277	0.3058	0.3346	0.3637	0.3868	0.4021	0.42	0.4336	0.45	0.4694	0.4843	0.5009	0.5146	0.5288	0.5447	0.5604	0.5776	0.5911	0.601	0.6174	0.6333	0.645	0.6609	0.6692	0.6805	0.6894	0.691	0.7075	0.7139	0.7185	0.7308	0.7319	0.7398	0.7381	0.7558	0.7546	0.7609	0.7695	0.7777	0.7832	0.792
G8	0.1762	0.1698	0.175	0.1776	0.1887	0.2052	0.225	0.2487	0.2776	0.3071	0.3351	0.3628	0.3884	0.406	0.4249	0.4398	0.458	0.4775	0.4954	0.514	0.5323	0.5507	0.5662	0.584	0.6033	0.62	0.6347	0.6538	0.6702	0.6857	0.7019	0.7106	0.723	0.7384	0.7531	0.7682	0.7748	0.7891	0.8052	0.8075	0.8233	0.8296	0.8463	0.8489	0.8632	0.8732	0.882	0.8911	0.901
G9	0.1819	0.1894	0.1873	0.1873	0.1969	0.2142	0.2349	0.2601	0.29	0.3221	0.3524	0.3835	0.4067	0.4227	0.4395	0.4548	0.4708	0.4876	0.5021	0.5182	0.5341	0.5507	0.5629	0.5795	0.5979	0.6096	0.6203	0.6367	0.6508	0.6632	0.6737	0.6802	0.6927	0.7048	0.7194	0.7311	0.74	0.7498	0.7642	0.7702	0.7815	0.7902	0.8065	0.8116	0.8239	0.837	0.8471	0.8561	0.8646
G10	0.1942	0.1814	0.1905	0.1976	0.2075	0.2194	0.2346	0.2563	0.2834	0.3114	0.3389	0.3683	0.3943	0.4115	0.4314	0.4428	0.46	0.4825	0.4988	0.5164	0.5327	0.5492	0.5664	0.586	0.6077	0.6231	0.6358	0.6549	0.6708	0.6839	0.6987	0.7022	0.7138	0.7231	0.7351	0.7503	0.7541	0.7669	0.78	0.7835	0.7966	0.7997	0.8159	0.8198	0.8301	0.8431	0.85	0.8598	0.8711
G11	0.1881	0.1774	0.1835	0.1885	0.1984	0.2134	0.2344	0.2592	0.2878	0.3152	0.3421	0.3683	0.3879	0.4007	0.4179	0.4301	0.4485	0.4705	0.4858	0.5083	0.5264	0.5424	0.5658	0.5855	0.6008	0.6143	0.6245	0.6322	0.642	0.652	0.6602	0.6735	0.6768	0.6888	0.6993	0.7077	0.7204	0.7346	0.7492	0.7577	0.7607	0.7699	0.7776	0.7857	0.7908	0.7952	0.8049	0.8157	0.8319
H1	0.0892	0.0909	0.1449	0.1695	0.2152	0.2356	0.2401	0.2425	0.2434	0.242	0.2421	0.2425	0.2446	0.2444	0.2435	0.243	0.2434	0.2429	0.2432	0.2426	0.2426	0.2425	0.2426	0.2415	0.2412	0.2414	0.2404	0.2411	0.2406	0.2407	0.2404	0.2402	0.2393	0.2401	0.2393	0.2395	0.2388	0.2391	0.2388	0.2393	0.2384	0.2387	0.2399	0.24	0.2395	0.2403	0.2401	0.2409	0.2421
H2	0.1709	0.1714	0.1747	0.1804	0.1893	0.2021	0.2199	0.2431	0.2713	0.2984	0.3265	0.3506	0.3657	0.3801	0.3932	0.4033	0.4153	0.4312	0.4437	0.4554	0.4704	0.4868	0.5002	0.5143	0.5305	0.5456	0.5613	0.5774	0.5954	0.6125	0.6276	0.6423	0.6572	0.6755	0.6888	0.7014	0.7125	0.7246	0.741	0.7472	0.762	0.7758	0.7896	0.7977	0.8145	0.8284	0.8378	0.8479	0.8624
H3	0.1775	0.1686	0.1772	0.1823	0.1937	0.2093	0.2302	0.2511	0.2772	0.3052	0.331	0.3555	0.3746	0.388	0.4022	0.4154	0.4292	0.4447	0.4607	0.4752	0.4889	0.5022	0.5134	0.526	0.5369	0.5476	0.5599	0.5726	0.5878	0.5989	0.6094	0.6169	0.627	0.6403	0.6489	0.659	0.6684	0.6745	0.6893	0.6902	0.6986	0.7051	0.7139	0.7185	0.7269	0.7357	0.7423	0.743	0.7531
H4	0.1743	0.1646	0.1668	0.1707	0.181	0.1947	0.2121	0.2347	0.26	0.287	0.3136	0.3408	0.3596	0.3758	0.3913	0.4065	0.4207	0.4356	0.4519	0.4662	0.4823	0.4993	0.513	0.5273	0.5438	0.5589	0.5728	0.5866	0.6012	0.616	0.6275	0.639	0.6532	0.6676	0.6807	0.6931	0.7058	0.7208	0.7406	0.75	0.7688	0.7833	0.7978	0.8071	0.8251	0.8392	0.8509	0.8604	0.8747
H5	0.1738	0.1695	0.1708	0.1692	0.1708	0.1734	0.1768	0.1806	0.1861	0.1929	0.2021	0.2141	0.2283	0.246	0.2673	0.2913	0.3161	0.34	0.3675	0.3863	0.4024	0.4172	0.4321	0.445	0.4585	0.4702	0.4822	0.4931	0.5034	0.5135	0.5222	0.5305	0.5391	0.5442	0.5507	0.5571	0.564	0.571	0.5782	0.5845	0.5923	0.5997	0.6065	0.6134	0.6231	0.6309	0.638	0.6456	0.6551
H6	0.1758	0.1711	0.1745	0.177	0.1872	0.2008	0.2181	0.2393	0.2651	0.2916	0.3175	0.3442	0.3651	0.3818	0.398	0.4149	0.4325	0.4509	0.4695	0.485	0.5027	0.521	0.5354	0.5516	0.5697	0.5851	0.5999	0.6179	0.6363	0.6518	0.6676	0.6789	0.6946	0.7112	0.7235	0.7377	0.7484	0.7601	0.7757	0.7806	0.7924	0.805	0.8167	0.8219	0.8343	0.8459	0.8537	0.8597	0.8704
H7	0.1832	0.1703	0.171	0.1743	0.1869	0.2032	0.2221	0.244	0.271	0.2982	0.3247	0.3456	0.3595	0.3718	0.3869	0.3977	0.4111	0.4252	0.4384	0.4516	0.4634	0.4764	0.4892	0.5029	0.5169	0.5276	0.5363	0.5467	0.5545	0.5657	0.5747	0.5847	0.5984	0.6139	0.6352	0.659	0.6703	0.6814	0.6955	0.7	0.7052	0.7117	0.7171	0.7183	0.6958	0.6613	0.7154	0.7316	0.7421
H8	0.1752	0.1666	0.1691	0.1712	0.1818	0.1962	0.2142	0.2379	0.2638	0.2915	0.3186	0.3453	0.3621	0.3756	0.3912	0.4054	0.4205	0.4373	0.4535	0.469	0.4856	0.5033	0.5167	0.5324	0.5489	0.5636	0.5765	0.5928	0.6079	0.6239	0.6365	0.6461	0.6594	0.6758	0.6906	0.7056	0.718	0.7294	0.7498	0.7548	0.7731	0.7842	0.7999	0.8063	0.8219	0.8372	0.8489	0.8567	0.87
H9	0.1815	0.1694	0.1698	0.1729	0.1823	0.1957	0.2123	0.2343	0.2619	0.2899	0.3175	0.3373	0.3486	0.3596	0.3723	0.3834	0.3946	0.4064	0.4189	0.432	0.4452	0.4586	0.4715	0.4853	0.497	0.5084	0.5202	0.5318	0.5421	0.5528	0.5626	0.572	0.5821	0.5921	0.6016	0.6106	0.6185	0.6265	0.6362	0.6438	0.6512	0.6579	0.6655	0.6717	0.6798	0.6869	0.693	0.6997	0.7073
H10	0.1857	0.1801	0.1815	0.1841	0.1942	0.2092	0.2275	0.2502	0.2769	0.306	0.3335	0.364	0.3897	0.4074	0.4277	0.4427	0.4611	0.4818	0.4992	0.5148	0.5323	0.5514	0.5672	0.5873	0.606	0.6206	0.6348	0.6565	0.6743	0.69	0.7072	0.7154	0.7292	0.7448	0.7567	0.7707	0.7794	0.7903	0.8048	0.8111	0.8256	0.8347	0.8479	0.856	0.8659	0.8778	0.886	0.8928	0.9026
H11	0.1865	0.1679	0.1703	0.1728	0.1818	0.1955	0.2132	0.235	0.2617	0.2902	0.3154	0.3382	0.3523	0.3645	0.3764	0.3883	0.3998	0.4111	0.4231	0.4357	0.4479	0.4604	0.4718	0.4834	0.4939	0.5047	0.5169	0.5279	0.5338	0.5408	0.5489	0.5581	0.5656	0.5743	0.5817	0.5919	0.5969	0.6037	0.6103	0.617	0.6236	0.63	0.6351	0.6414	0.6476	0.6535	0.6584	0.6643	0.6705
End Time:	12/10/2024 12:05:35 PM
[truncated: 17 more columns]
