# Supplementary material for: Refactored genetic parts for modular assembly of the E. coli MccV type I secretion system used to screen class II microcin candidates from plant-associated bacteria
Source: BMC Biotechnol. 2026 Apr 3;26:66. doi: 10.1186/s12896-026-01148-8 (PMC13174018; doi:10.1186/s12896-026-01148-8)
Supplement: Supplementary file 4 — Supplementary Material 4 [file 12896_2026_1148_MOESM4_ESM.zip › Data S4 Self-inhibition assays/2024.12.08 Self Inhibition (MccX01, X03, X07, E17, E19) Files/12.8.2024_self-inhibition.xlsx]

## Sheet: Sheet2
Application: Tecan i-control				Tecan i-control , 1.11.1.0
Device: infinite 200Pro				Serial number: 1602000080				Serial number of connected stacker:
Firmware: V_3.40_01/15_Infinite (Dec 23 2014/12.45.11)				MAI, V_3.40_01/15_Infinite (Dec 23 2014/12.45.11)
Date:	2024-12-08
Time:	5:53:00 PM
System				DESKTOP-R891HJ3
User				DESKTOP-R891HJ3\Barrick Lab
Plate				Corning 96 Flat Bottom clear Polystyrene Cat. No.: 3635 [COR96fc UV transparent.pdfx]
Plate-ID (Stacker)
Wait (Plate)				On	Target Temperature: 37 °C
List of actions in this measurement script:
Kinetic
Absorbance
Shaking (Orbital) Duration:				840	s
Shaking (Orbital) Amplitude:				3.5	mm
Label: Label1
Kinetic Measurement
Kinetic duration				17:00:00
Interval Time				00:15:00
Mode				Absorbance
Wavelength				600	nm
Bandwidth				9	nm
Number of Flashes				35
Settle Time				6	ms
Start Time:	12/8/2024 5:53:01 PM
Warning:	Unable to meet given kinetic interval time for cycle:
	2, 3, 4, 5, 6, 7, 8, 9, 10, 11, 12, 13, 14, 15, 16, 17, 18, 19, 20, 21, 22, 23, 24, 25, 26, 27, 28, 29
	30, 31, 32, 33, 34, 35, 36, 37, 38, 39, 40, 41, 42, 43, 44, 45, 46, 47, 48, 49, 50, 51, 52, 53, 54, 55
	56, 57, 58, 59, 60, 61, 62, 63, 64, 65
Cycle Nr.	1	2	3	4	5	6	7	8	9	10	11	12	13	14	15	16	17	18	19	20	21	22	23	24	25	26	27	28	29	30	31	32	33	34	35	36	37	38	39	40	41	42	43	44	45	46	47	48	49
Time [s]	0	942.7	1885.3	2828	3770.6	4713.2	5655.9	6598.5	7541.1	8483.8	9426.4	10369	11311.7	12254.3	13196.9	14139.5	15082.2	16024.8	16967.5	17910.1	18852.7	19795.3	20737.9	21680.6	22623.2	23565.9	24508.5	25451.1	26393.7	27336.3	28279	29221.6	30164.2	31106.9	32049.5	32992.1	33934.7	34877.4	35820	36762.6	37705.2	38647.9	39590.5	40534	41476.7	42419.3	43361.9	44304.5	45247.2
Temp. [°C]	24.4	36.9	37	37	36.9	37.1	37.1	36.9	37	37.2	37.2	37	37.3	37.1	37	37	37.3	37.2	37.2	37.1	37.2	37	37.1	37.1	37.3	37	37.1	37	37.2	37.2	37.5	37	36.9	37.2	37	37	37.1	37.2	37.2	37.2	37	37.2	37	37	37	37.3	37.1	36.8	37
A1	0.0968	0.0851	0.0851	0.0852	0.0849	0.0848	0.0848	0.0845	0.0844	0.0843	0.0842	0.0842	0.0841	0.084	0.0842	0.0843	0.0843	0.0842	0.0842	0.0842	0.0843	0.0843	0.0843	0.0842	0.0843	0.0843	0.0843	0.0843	0.0843	0.0844	0.0844	0.0844	0.0843	0.0845	0.0843	0.0843	0.0843	0.0842	0.0842	0.0843	0.0843	0.0843	0.0843	0.0843	0.0843	0.0842	0.0843	0.0843	0.0843
A2	0.2151	0.1829	0.1878	0.1917	0.203	0.2197	0.2435	0.2718	0.3051	0.339	0.3692	0.3902	0.4027	0.4178	0.4348	0.4544	0.4717	0.4878	0.5061	0.5248	0.5437	0.5617	0.5816	0.6012	0.6212	0.6415	0.6615	0.6804	0.6982	0.7141	0.7336	0.7504	0.767	0.7742	0.7939	0.8049	0.8196	0.8347	0.8497	0.8658	0.8789	0.8898	0.9052	0.9187	0.9307	0.9412	0.9518	0.9657	0.9783
A3	0.2064	0.1789	0.1842	0.1885	0.2004	0.2168	0.2411	0.2667	0.2946	0.3242	0.3522	0.3749	0.3869	0.4076	0.4217	0.4418	0.4598	0.4753	0.4906	0.51	0.5298	0.5446	0.5602	0.5764	0.5914	0.6054	0.6164	0.6285	0.6394	0.6506	0.6659	0.6793	0.6914	0.6944	0.7101	0.7169	0.7273	0.7362	0.7487	0.7569	0.7655	0.7709	0.782	0.7917	0.8022	0.8075	0.8176	0.8339	0.8408
A4	0.2254	0.1886	0.1948	0.2003	0.2142	0.2336	0.2604	0.2897	0.3236	0.3586	0.3891	0.4027	0.4124	0.4258	0.4389	0.4533	0.4661	0.4788	0.4934	0.5092	0.5245	0.5376	0.5531	0.5671	0.582	0.5969	0.6115	0.6245	0.637	0.649	0.6658	0.6806	0.6932	0.6992	0.7142	0.7234	0.736	0.7466	0.7595	0.7672	0.7836	0.7915	0.8066	0.8178	0.8308	0.8438	0.8575	0.8733	0.8846
A5	0.2136	0.184	0.1906	0.1949	0.207	0.2243	0.2484	0.277	0.3108	0.3449	0.3721	0.3829	0.3921	0.407	0.4182	0.4302	0.4421	0.4546	0.4668	0.4819	0.4959	0.5106	0.5272	0.5439	0.558	0.571	0.5853	0.6006	0.6141	0.6293	0.6479	0.6615	0.6736	0.6704	0.7044	0.6999	0.7159	0.753	0.7623	0.7544	0.767	0.7649	0.7901	0.8157	0.8283	0.8242	0.8716	0.8565	0.8922
A6	0.2123	0.1882	0.1924	0.1958	0.2062	0.2223	0.2458	0.2731	0.3052	0.3367	0.3656	0.3881	0.4048	0.417	0.4299	0.4433	0.4544	0.466	0.4782	0.4916	0.5031	0.5162	0.5281	0.541	0.5529	0.5641	0.5766	0.586	0.5961	0.6065	0.6162	0.6263	0.6348	0.6434	0.6525	0.6611	0.6693	0.6774	0.6853	0.6923	0.6999	0.7078	0.7163	0.7226	0.7294	0.7363	0.7438	0.7503	0.7588
A7	0.2086	0.1849	0.1903	0.1939	0.2049	0.2215	0.2445	0.2703	0.3012	0.3329	0.3637	0.3892	0.4053	0.4212	0.4365	0.4518	0.4659	0.4791	0.4922	0.5056	0.5154	0.5256	0.5355	0.5467	0.5578	0.5674	0.5795	0.5896	0.5987	0.608	0.6173	0.6273	0.6347	0.643	0.6516	0.6576	0.6659	0.6727	0.6802	0.687	0.6925	0.6984	0.7057	0.7114	0.7169	0.7233	0.7289	0.7342	0.74
A8	0.2097	0.1812	0.1859	0.1888	0.1971	0.2112	0.2324	0.2565	0.2854	0.3141	0.3415	0.3654	0.3811	0.3949	0.409	0.4254	0.4401	0.4551	0.4701	0.4849	0.4995	0.5137	0.528	0.5416	0.5561	0.5695	0.5836	0.5955	0.608	0.6211	0.6361	0.6505	0.6633	0.6675	0.6826	0.6892	0.7021	0.7126	0.7257	0.7309	0.7419	0.7466	0.7572	0.7681	0.779	0.7868	0.7955	0.8113	0.8234
A9	0.2017	0.1755	0.1811	0.1873	0.1986	0.2159	0.2397	0.2651	0.295	0.3246	0.3548	0.3844	0.4087	0.4286	0.4473	0.464	0.4858	0.5056	0.5221	0.5436	0.5632	0.5789	0.5957	0.6113	0.6274	0.6465	0.664	0.6792	0.6953	0.7105	0.7281	0.7432	0.7571	0.7664	0.7817	0.7918	0.8053	0.8179	0.8312	0.8426	0.8514	0.8586	0.8695	0.8825	0.8908	0.8994	0.9074	0.9187	0.9281
A10	0.2143	0.1867	0.1897	0.1923	0.2013	0.2157	0.2368	0.261	0.2893	0.3154	0.3432	0.3669	0.3888	0.4101	0.4245	0.4411	0.4566	0.4683	0.4805	0.4958	0.5086	0.5227	0.5358	0.5492	0.5627	0.5782	0.5912	0.603	0.6158	0.6264	0.6415	0.6562	0.6706	0.6752	0.6907	0.6982	0.7151	0.7263	0.742	0.751	0.7645	0.7693	0.7859	0.7979	0.8131	0.8232	0.8312	0.8433	0.8551
A11	0.2091	0.1837	0.189	0.1945	0.2049	0.2206	0.2442	0.2704	0.3016	0.3311	0.361	0.3881	0.4099	0.4286	0.4438	0.4582	0.4717	0.4836	0.4962	0.5101	0.5229	0.5362	0.5501	0.5662	0.5811	0.5996	0.6145	0.6302	0.6466	0.6609	0.6787	0.6956	0.7115	0.7167	0.7349	0.7432	0.7579	0.7681	0.7832	0.7933	0.8039	0.8085	0.82	0.8282	0.8403	0.8477	0.8535	0.8627	0.8709
B1	0.1164	0.0851	0.085	0.0848	0.0847	0.0846	0.0845	0.0847	0.0845	0.0844	0.0844	0.0845	0.0845	0.0845	0.0847	0.0846	0.0846	0.0846	0.0846	0.0846	0.0847	0.0846	0.0848	0.0847	0.0848	0.0847	0.0847	0.0847	0.0847	0.0846	0.0847	0.0846	0.0846	0.0847	0.0847	0.0847	0.0847	0.0846	0.0847	0.0847	0.0845	0.0846	0.0846	0.0847	0.0845	0.0846	0.0846	0.0846	0.0847
B2	0.2315	0.188	0.1943	0.1988	0.2113	0.2303	0.2563	0.2855	0.3173	0.3484	0.3758	0.4008	0.4171	0.4359	0.4543	0.4711	0.4884	0.5055	0.5233	0.5417	0.5611	0.5785	0.5971	0.6156	0.6343	0.6531	0.6736	0.6928	0.7103	0.7281	0.7469	0.7615	0.7796	0.7904	0.8041	0.8156	0.8277	0.8387	0.8517	0.8644	0.8756	0.8868	0.8994	0.9128	0.9223	0.9324	0.9407	0.9526	0.962
B3	0.2208	0.1802	0.1879	0.1951	0.2106	0.2323	0.2595	0.2915	0.3246	0.3592	0.3911	0.4199	0.4407	0.462	0.4846	0.5049	0.5268	0.5473	0.5705	0.5911	0.6115	0.6298	0.6467	0.6608	0.6741	0.6846	0.6991	0.7139	0.726	0.7382	0.7528	0.7647	0.7811	0.7949	0.8078	0.8218	0.8314	0.8446	0.8581	0.8717	0.8813	0.8954	0.9057	0.916	0.9238	0.9333	0.9405	0.9489	0.9561
B4	0.2223	0.1808	0.1853	0.1917	0.2042	0.2225	0.2467	0.2755	0.3068	0.3395	0.3689	0.3959	0.4207	0.4431	0.4655	0.487	0.5095	0.5335	0.556	0.5783	0.6006	0.6211	0.6427	0.6628	0.6821	0.6988	0.7168	0.734	0.7494	0.7633	0.7788	0.7921	0.8071	0.8203	0.834	0.8461	0.8575	0.8692	0.8798	0.8915	0.9004	0.9125	0.9224	0.9332	0.941	0.9504	0.9585	0.9678	0.9756
B5	0.2138	0.1731	0.1791	0.1864	0.2008	0.2203	0.2457	0.2761	0.3103	0.3489	0.3844	0.4138	0.4399	0.4602	0.4785	0.4951	0.5146	0.5332	0.5523	0.5694	0.584	0.6005	0.6173	0.6331	0.6516	0.6628	0.6811	0.6967	0.7115	0.7256	0.7365	0.7427	0.7591	0.7706	0.7813	0.7943	0.806	0.8132	0.8208	0.8356	0.8423	0.8528	0.8648	0.8764	0.8829	0.8926	0.9013	0.9104	0.918
B6	0.222	0.1788	0.1842	0.1879	0.1995	0.2172	0.2404	0.266	0.2964	0.3288	0.3577	0.386	0.4123	0.4368	0.4624	0.4881	0.5121	0.536	0.5578	0.5793	0.598	0.617	0.6365	0.6538	0.6699	0.6847	0.6992	0.7147	0.7276	0.7412	0.7562	0.7676	0.7821	0.7949	0.8067	0.82	0.8319	0.844	0.8555	0.8683	0.8781	0.8898	0.9017	0.9124	0.9212	0.9313	0.9392	0.9481	0.955
B7	0.2175	0.1761	0.1826	0.1869	0.1999	0.2192	0.2434	0.2724	0.3042	0.3403	0.3754	0.4075	0.433	0.4545	0.4771	0.4987	0.5198	0.5407	0.5606	0.5802	0.5977	0.6171	0.6378	0.656	0.6729	0.6869	0.7026	0.7182	0.7303	0.7431	0.7565	0.766	0.7795	0.7925	0.8032	0.8152	0.8259	0.8365	0.8468	0.8595	0.8669	0.8802	0.8923	0.9028	0.9096	0.92	0.9271	0.9366	0.9427
B8	0.2212	0.1795	0.1842	0.1901	0.2	0.2188	0.2402	0.2655	0.2946	0.3244	0.3518	0.377	0.4036	0.4273	0.4482	0.4692	0.4919	0.515	0.5371	0.5609	0.5817	0.6018	0.6236	0.6442	0.663	0.6795	0.6962	0.7132	0.7268	0.7414	0.7554	0.7669	0.7795	0.793	0.8047	0.816	0.8274	0.8376	0.8463	0.8583	0.8649	0.8768	0.886	0.8953	0.9015	0.9104	0.9187	0.9276	0.9349
B9	0.2045	0.1742	0.1782	0.183	0.1923	0.2073	0.2275	0.252	0.2803	0.3122	0.3452	0.377	0.4054	0.4319	0.4546	0.4756	0.4966	0.5197	0.5405	0.5618	0.5815	0.6013	0.6217	0.6411	0.6586	0.6746	0.6909	0.707	0.7202	0.7346	0.7494	0.7629	0.7773	0.7894	0.8011	0.8123	0.8236	0.8334	0.8428	0.8537	0.8608	0.8726	0.8832	0.892	0.9004	0.9097	0.9169	0.9267	0.9321
B10	0.2177	0.1849	0.1885	0.1933	0.201	0.216	0.2365	0.2619	0.291	0.3217	0.3519	0.3801	0.4055	0.4271	0.4462	0.4656	0.4849	0.5053	0.525	0.5474	0.5685	0.5878	0.6067	0.6252	0.643	0.6603	0.6768	0.6915	0.7053	0.7198	0.7364	0.753	0.7682	0.7755	0.7884	0.7976	0.8124	0.8221	0.8357	0.8472	0.8555	0.8623	0.8746	0.8849	0.8971	0.9061	0.9135	0.9221	0.9294
B11	0.2126	0.1781	0.1822	0.188	0.1974	0.2143	0.2374	0.2651	0.2962	0.33	0.3655	0.3996	0.4314	0.4573	0.4795	0.501	0.5221	0.5406	0.5582	0.5765	0.5948	0.6129	0.6316	0.6476	0.6638	0.6782	0.6954	0.7113	0.7246	0.7404	0.7556	0.7684	0.7812	0.7941	0.8049	0.8176	0.8279	0.8377	0.8461	0.8571	0.8659	0.8766	0.8867	0.8967	0.9044	0.9125	0.9201	0.9302	0.9365
C1	0.1127	0.0834	0.0832	0.0832	0.083	0.0829	0.083	0.0831	0.0831	0.0829	0.0829	0.0829	0.0829	0.0828	0.083	0.0829	0.0829	0.0829	0.083	0.0829	0.083	0.0829	0.083	0.083	0.083	0.083	0.083	0.0829	0.083	0.0831	0.0831	0.0831	0.083	0.0831	0.0831	0.083	0.0831	0.083	0.083	0.083	0.0829	0.0829	0.083	0.0831	0.083	0.0829	0.0829	0.083	0.083
C2	0.2181	0.1819	0.1861	0.1909	0.202	0.2187	0.2399	0.2653	0.2942	0.3256	0.3564	0.3866	0.4097	0.4309	0.4541	0.475	0.4955	0.5151	0.5359	0.5554	0.5759	0.5943	0.6139	0.6333	0.6525	0.6705	0.6889	0.7038	0.7191	0.7344	0.7503	0.7662	0.7796	0.7879	0.8029	0.8099	0.8235	0.8331	0.8467	0.8598	0.8704	0.8759	0.889	0.9028	0.9116	0.9199	0.9262	0.9397	0.9472
C3	0.2181	0.1795	0.1847	0.1907	0.2025	0.2186	0.24	0.2657	0.2946	0.3277	0.3602	0.3884	0.4104	0.4287	0.4474	0.4654	0.4861	0.5057	0.5259	0.5455	0.5625	0.5784	0.5971	0.615	0.6297	0.6444	0.6614	0.6777	0.6894	0.7063	0.7206	0.7328	0.745	0.7581	0.7708	0.7793	0.7896	0.7992	0.8105	0.8235	0.8311	0.8404	0.8515	0.8621	0.8694	0.8784	0.8872	0.8979	0.9078
C4	0.2246	0.1794	0.1845	0.1885	0.1997	0.2173	0.2403	0.2671	0.2974	0.3325	0.3626	0.3907	0.4152	0.4363	0.4585	0.4824	0.5065	0.5303	0.5548	0.5795	0.6029	0.6249	0.6459	0.6682	0.6862	0.7037	0.7218	0.7385	0.7522	0.7684	0.7833	0.7974	0.81	0.8216	0.8359	0.8446	0.8544	0.8649	0.8761	0.8881	0.8956	0.9044	0.9155	0.9267	0.9333	0.9414	0.9491	0.959	0.9657
C5	0.2173	0.1752	0.1815	0.1874	0.2004	0.2189	0.2411	0.2681	0.2988	0.3347	0.37	0.3996	0.4254	0.447	0.4714	0.493	0.5149	0.5356	0.5565	0.5764	0.595	0.6147	0.6343	0.6536	0.6692	0.6826	0.6998	0.7147	0.7283	0.7426	0.7572	0.766	0.7821	0.7935	0.808	0.8186	0.8299	0.8392	0.8505	0.8635	0.8727	0.8833	0.8931	0.9046	0.9103	0.9175	0.9242	0.9314	0.9369
C6	0.2208	0.1814	0.1863	0.1895	0.199	0.2154	0.2368	0.2625	0.2919	0.3238	0.3526	0.3812	0.404	0.4237	0.4428	0.4615	0.4793	0.5	0.5218	0.5455	0.5695	0.5902	0.6099	0.6319	0.653	0.6726	0.6926	0.7081	0.7236	0.7404	0.759	0.7739	0.7873	0.7936	0.8114	0.8202	0.8322	0.8416	0.8558	0.8677	0.8756	0.8808	0.8913	0.9044	0.9143	0.921	0.9268	0.9368	0.9451
C7	0.2125	0.1775	0.1843	0.1893	0.2012	0.2195	0.2428	0.2705	0.2999	0.3345	0.3693	0.3992	0.4256	0.4457	0.4663	0.4869	0.5075	0.5275	0.5487	0.5707	0.5925	0.612	0.6315	0.653	0.674	0.6947	0.7126	0.7293	0.745	0.7599	0.7759	0.7894	0.8003	0.812	0.8276	0.8345	0.8454	0.8556	0.8669	0.8794	0.8875	0.8946	0.905	0.9156	0.923	0.9304	0.9363	0.9451	0.9518
C8	0.2235	0.1825	0.1874	0.1937	0.2026	0.2189	0.2406	0.2655	0.2937	0.3255	0.3538	0.3823	0.4077	0.4289	0.4491	0.4713	0.4936	0.5163	0.5408	0.5671	0.5925	0.6149	0.6384	0.6609	0.6826	0.7034	0.7228	0.7408	0.7586	0.7762	0.7925	0.8069	0.8194	0.834	0.8488	0.8589	0.8695	0.8794	0.8899	0.9025	0.9099	0.9192	0.928	0.9368	0.9435	0.9498	0.9578	0.9666	0.9738
C9	0.2127	0.1769	0.1822	0.189	0.1989	0.2161	0.2389	0.2655	0.2953	0.3306	0.3647	0.3982	0.4286	0.4531	0.4748	0.4959	0.5176	0.5376	0.5595	0.5818	0.6019	0.6224	0.6441	0.6635	0.6812	0.6978	0.7128	0.729	0.7434	0.7591	0.7735	0.7856	0.7954	0.8119	0.8246	0.8358	0.846	0.8561	0.8657	0.8789	0.8858	0.8984	0.9092	0.918	0.9244	0.9312	0.94	0.9498	0.9566
C10	0.2215	0.1818	0.1862	0.1896	0.1979	0.2139	0.2352	0.2618	0.2922	0.3265	0.3582	0.3893	0.4146	0.4351	0.4555	0.4774	0.4993	0.5211	0.5447	0.5691	0.593	0.6163	0.6384	0.6596	0.6796	0.6986	0.7179	0.7368	0.7551	0.7721	0.7882	0.803	0.8175	0.8321	0.8451	0.8594	0.8712	0.8827	0.8937	0.9056	0.9164	0.9286	0.9388	0.9495	0.9584	0.9676	0.9762	0.985	0.9929
C11	0.2151	0.1773	0.1835	0.1889	0.1986	0.2161	0.2387	0.2657	0.2957	0.332	0.3672	0.4006	0.4315	0.4557	0.4777	0.4992	0.5217	0.5424	0.5627	0.5846	0.6051	0.6243	0.6422	0.6604	0.6782	0.696	0.7125	0.7281	0.7425	0.756	0.7689	0.7815	0.7928	0.8059	0.8184	0.8301	0.8407	0.8504	0.8602	0.8701	0.8791	0.889	0.8989	0.9075	0.9142	0.9209	0.9285	0.9359	0.9427
D1	0.1064	0.0838	0.0838	0.0837	0.0836	0.0834	0.0832	0.0835	0.0836	0.0837	0.0836	0.0838	0.0839	0.0838	0.0838	0.0838	0.0838	0.0838	0.0839	0.0838	0.0838	0.0839	0.0839	0.0838	0.0839	0.0839	0.0839	0.0838	0.0839	0.0838	0.0838	0.0839	0.0838	0.0839	0.0839	0.0839	0.0838	0.0839	0.0839	0.0837	0.0837	0.0838	0.0838	0.0838	0.0838	0.0838	0.0838	0.0839	0.0839
D2	0.2277	0.1793	0.1837	0.1871	0.1978	0.2147	0.2367	0.2652	0.2972	0.3299	0.3584	0.385	0.4025	0.4212	0.4417	0.461	0.4826	0.505	0.5249	0.546	0.5659	0.5843	0.6004	0.6179	0.6352	0.6502	0.6648	0.6763	0.6887	0.7006	0.7159	0.7289	0.7423	0.7468	0.7641	0.7704	0.7818	0.792	0.8054	0.8134	0.8268	0.8324	0.8476	0.8642	0.8791	0.8842	0.8876	0.9071	0.9193
D3	0.22	0.1763	0.1834	0.1897	0.2036	0.2217	0.2443	0.2719	0.3057	0.342	0.3741	0.4038	0.4274	0.4488	0.4697	0.4882	0.5081	0.5272	0.5466	0.5638	0.5795	0.5951	0.6089	0.6266	0.6425	0.655	0.6686	0.681	0.6919	0.7056	0.7192	0.7298	0.7402	0.7503	0.7626	0.7725	0.7807	0.7917	0.8031	0.8149	0.8261	0.8378	0.8481	0.8601	0.8685	0.8747	0.8838	0.893	0.9013
D4	0.2247	0.1818	0.1872	0.1909	0.2016	0.2194	0.2419	0.2689	0.3028	0.3379	0.3713	0.4033	0.4304	0.4535	0.477	0.4998	0.5207	0.5419	0.5607	0.5805	0.5995	0.6154	0.6305	0.6476	0.6661	0.6815	0.6965	0.7077	0.7214	0.7354	0.7512	0.7665	0.78	0.7841	0.8003	0.8069	0.8183	0.8304	0.8454	0.8539	0.865	0.8726	0.8806	0.8916	0.9041	0.907	0.9128	0.9265	0.9344
D5	0.2201	0.1761	0.1823	0.187	0.1986	0.2158	0.2372	0.264	0.2961	0.331	0.3635	0.3959	0.4225	0.4432	0.4659	0.4897	0.5103	0.5297	0.5486	0.5661	0.5839	0.6035	0.6186	0.6371	0.6537	0.6653	0.6806	0.6959	0.7079	0.7262	0.7361	0.745	0.7569	0.7719	0.7839	0.7945	0.8067	0.8202	0.8326	0.8443	0.8551	0.8682	0.8765	0.8898	0.8955	0.9055	0.9131	0.9212	0.928
D6	0.2195	0.179	0.1851	0.1889	0.2002	0.2172	0.2394	0.2661	0.2984	0.3301	0.3593	0.3881	0.4135	0.4374	0.4607	0.4859	0.511	0.5378	0.5636	0.589	0.6125	0.6335	0.6556	0.6765	0.6958	0.7122	0.728	0.7448	0.7601	0.775	0.7906	0.8015	0.8138	0.8291	0.841	0.8528	0.8633	0.8749	0.8862	0.8976	0.9073	0.9175	0.9272	0.9365	0.9433	0.9519	0.9605	0.9679	0.9749
D7	0.2077	0.1747	0.1816	0.1869	0.1993	0.2171	0.2391	0.2643	0.2977	0.3336	0.3683	0.4016	0.4268	0.4477	0.4702	0.4916	0.5128	0.5334	0.5536	0.5742	0.593	0.6104	0.6274	0.6459	0.6651	0.6796	0.6946	0.7093	0.7222	0.7385	0.7527	0.7627	0.7722	0.7846	0.7972	0.8071	0.8172	0.8309	0.8423	0.8535	0.8628	0.8735	0.8833	0.8928	0.8992	0.907	0.9172	0.9239	0.9306
D8	0.2164	0.1786	0.1821	0.1863	0.1975	0.2144	0.2352	0.2602	0.2902	0.323	0.3532	0.3826	0.4092	0.4308	0.4518	0.4731	0.4913	0.5111	0.5294	0.5479	0.5661	0.5813	0.5976	0.6139	0.6329	0.6462	0.6607	0.6739	0.6879	0.7058	0.7209	0.7341	0.7444	0.7497	0.7672	0.7741	0.7886	0.8021	0.8186	0.8268	0.8386	0.8419	0.8544	0.8643	0.8783	0.8849	0.8905	0.9029	0.9118
D9	0.2097	0.174	0.1783	0.1836	0.1942	0.21	0.2297	0.2529	0.2826	0.3165	0.3506	0.3841	0.4131	0.4346	0.4555	0.4763	0.4973	0.5183	0.5375	0.5571	0.5765	0.5935	0.6124	0.6314	0.6515	0.6674	0.6822	0.6981	0.7123	0.728	0.7434	0.756	0.7663	0.7792	0.7939	0.8056	0.8195	0.8322	0.8438	0.8548	0.8676	0.8778	0.889	0.8994	0.9071	0.9156	0.9259	0.9345	0.9428
D10	0.215	0.181	0.1847	0.1908	0.1999	0.2166	0.2406	0.267	0.2996	0.3339	0.3653	0.3975	0.4262	0.4491	0.4699	0.491	0.5122	0.532	0.5501	0.569	0.5866	0.6035	0.6179	0.6344	0.6526	0.6698	0.6833	0.696	0.7095	0.7251	0.7409	0.7542	0.7649	0.7668	0.7837	0.7915	0.8077	0.8188	0.8317	0.8395	0.8512	0.8517	0.8645	0.8742	0.8873	0.8933	0.8992	0.9083	0.9176
D11	0.2089	0.177	0.1815	0.1894	0.1995	0.2172	0.2397	0.2648	0.2952	0.3299	0.3642	0.3981	0.4291	0.4533	0.4766	0.4993	0.5217	0.5436	0.565	0.5867	0.6076	0.6277	0.6465	0.6661	0.6844	0.6978	0.7135	0.7294	0.7437	0.759	0.7718	0.7835	0.7953	0.808	0.8206	0.8335	0.847	0.8567	0.8678	0.8785	0.8893	0.9001	0.9088	0.9192	0.9273	0.9357	0.9444	0.9519	0.959
E1	0.1059	0.0843	0.0842	0.0842	0.0842	0.0838	0.0837	0.0838	0.0839	0.084	0.0839	0.084	0.084	0.084	0.084	0.0839	0.0839	0.0839	0.084	0.084	0.084	0.0839	0.084	0.084	0.084	0.0839	0.084	0.084	0.0839	0.084	0.0839	0.084	0.0839	0.084	0.084	0.084	0.0841	0.0841	0.084	0.0839	0.0838	0.084	0.084	0.084	0.084	0.0841	0.084	0.0842	0.0841
E2	0.2178	0.1781	0.1817	0.1851	0.1951	0.2099	0.23	0.2558	0.2859	0.3174	0.3444	0.3703	0.3905	0.4117	0.4302	0.4472	0.4654	0.4871	0.5086	0.5315	0.5545	0.5746	0.5927	0.6113	0.6296	0.6481	0.6647	0.6764	0.6905	0.7028	0.7166	0.7305	0.7465	0.7485	0.768	0.7706	0.7823	0.7934	0.8073	0.8152	0.8296	0.8329	0.8436	0.8597	0.8752	0.8822	0.8843	0.9067	0.913
E3	0.2127	0.1724	0.1774	0.1814	0.1918	0.2061	0.2247	0.2496	0.281	0.3148	0.3439	0.3705	0.3896	0.4082	0.4271	0.4449	0.4666	0.4867	0.5049	0.5226	0.5377	0.5519	0.5661	0.5815	0.5948	0.6101	0.6229	0.636	0.6462	0.6609	0.6748	0.6869	0.7016	0.7095	0.7256	0.7321	0.7441	0.7562	0.7664	0.7754	0.7877	0.8011	0.8114	0.8248	0.8321	0.8431	0.8499	0.863	0.8675
E4	0.2282	0.1817	0.1865	0.1896	0.1995	0.215	0.2349	0.2601	0.2902	0.322	0.3501	0.3766	0.3954	0.4132	0.4318	0.4504	0.4694	0.4911	0.5133	0.5363	0.5586	0.5784	0.5969	0.6153	0.6336	0.6527	0.6698	0.6849	0.6986	0.7136	0.7285	0.7435	0.7617	0.7638	0.7829	0.7867	0.7986	0.8115	0.8253	0.8329	0.8446	0.854	0.8606	0.8734	0.887	0.8969	0.8999	0.9198	0.9257
E5	0.2159	0.1767	0.1832	0.1886	0.2	0.2177	0.2391	0.2647	0.2963	0.3309	0.3633	0.3945	0.4182	0.4369	0.4579	0.4823	0.5048	0.5258	0.5462	0.5639	0.5817	0.601	0.6174	0.6332	0.6494	0.6641	0.6773	0.6952	0.7099	0.7205	0.7353	0.7449	0.7591	0.7747	0.7861	0.7962	0.8077	0.8182	0.829	0.841	0.8508	0.8671	0.8742	0.882	0.8898	0.9014	0.9082	0.9203	0.9254
E6	0.223	0.1822	0.1868	0.1905	0.2007	0.2175	0.2385	0.265	0.2959	0.3284	0.3572	0.3845	0.404	0.4204	0.4368	0.4542	0.4721	0.4915	0.5131	0.5367	0.5603	0.5804	0.6005	0.6203	0.6399	0.6598	0.6775	0.6923	0.7079	0.7235	0.7419	0.7558	0.7745	0.78	0.7993	0.8077	0.8211	0.8329	0.8471	0.8556	0.8681	0.8769	0.8834	0.8947	0.9069	0.9166	0.9194	0.9336	0.94
E7	0.1961	0.1742	0.1809	0.1861	0.1978	0.2155	0.2372	0.2645	0.2961	0.3323	0.3655	0.3956	0.4162	0.4357	0.4601	0.476	0.4923	0.5117	0.5314	0.5502	0.5702	0.587	0.6031	0.6208	0.6371	0.6526	0.6689	0.683	0.6942	0.7093	0.7222	0.7344	0.7477	0.7601	0.7744	0.7828	0.7923	0.8034	0.8134	0.8242	0.834	0.8462	0.8514	0.8622	0.8699	0.8804	0.8833	0.896	0.9009
E8	0.2207	0.1813	0.1854	0.1935	0.2009	0.2147	0.2325	0.2555	0.284	0.3156	0.3464	0.3775	0.4047	0.4257	0.4458	0.4678	0.4897	0.5129	0.5346	0.5574	0.5807	0.6004	0.6196	0.6401	0.6594	0.6781	0.6953	0.7088	0.723	0.7385	0.7537	0.7701	0.7859	0.7914	0.8106	0.8169	0.829	0.842	0.8562	0.8662	0.8794	0.8882	0.895	0.9074	0.9197	0.9298	0.93	0.9457	0.9534
E9	0.209	0.1749	0.1797	0.1885	0.1973	0.2121	0.2299	0.2547	0.2832	0.3148	0.3459	0.378	0.4069	0.4281	0.4471	0.4672	0.4846	0.5056	0.5225	0.5408	0.5615	0.5786	0.596	0.6132	0.6314	0.6495	0.6668	0.6808	0.6968	0.7105	0.7273	0.7427	0.7577	0.7681	0.7878	0.7951	0.8086	0.8214	0.8323	0.8446	0.8597	0.8736	0.8794	0.8913	0.9012	0.9122	0.9155	0.9303	0.9372
E10	0.2148	0.1793	0.1837	0.1894	0.1963	0.2097	0.2289	0.2542	0.2848	0.3185	0.3497	0.3818	0.4074	0.4283	0.4479	0.4679	0.4876	0.5074	0.5261	0.5463	0.5671	0.5858	0.6025	0.6203	0.6372	0.6548	0.6713	0.6828	0.6973	0.7113	0.7278	0.7437	0.7563	0.7603	0.7778	0.7821	0.7938	0.805	0.8187	0.8256	0.84	0.845	0.8498	0.8618	0.8763	0.8859	0.8858	0.8994	0.9082
E11	0.1992	0.1762	0.1804	0.1875	0.1962	0.2133	0.2358	0.2631	0.2952	0.329	0.3603	0.3916	0.4163	0.4349	0.4541	0.4752	0.4946	0.5177	0.5376	0.5589	0.5808	0.5985	0.6172	0.6378	0.6573	0.6769	0.6945	0.7101	0.7256	0.7401	0.755	0.7692	0.7806	0.7925	0.8049	0.8154	0.8262	0.8372	0.8469	0.8587	0.8681	0.8811	0.8862	0.8956	0.9039	0.9154	0.9191	0.9295	0.9355
F1	0.1054	0.0842	0.0838	0.0839	0.0835	0.0834	0.0832	0.0835	0.0835	0.0836	0.0835	0.0836	0.0836	0.0834	0.0834	0.0833	0.0833	0.0833	0.0834	0.0833	0.0834	0.0834	0.0833	0.0833	0.0832	0.0833	0.0833	0.0833	0.0832	0.0833	0.0832	0.0833	0.0831	0.0834	0.0834	0.0834	0.0833	0.0834	0.0835	0.0832	0.0832	0.0835	0.0834	0.0833	0.0832	0.0835	0.0832	0.0834	0.0835
F2	0.2249	0.1819	0.1851	0.1894	0.1988	0.215	0.235	0.2595	0.2877	0.3164	0.3434	0.3684	0.385	0.4003	0.4166	0.4332	0.4521	0.4714	0.491	0.5131	0.5327	0.5491	0.5659	0.5847	0.6021	0.6215	0.6367	0.6502	0.6639	0.6756	0.6916	0.7049	0.7176	0.7215	0.7391	0.7425	0.7537	0.764	0.7766	0.7836	0.7962	0.8042	0.8122	0.823	0.8389	0.847	0.8442	0.8651	0.8764
F3	0.2167	0.1783	0.1826	0.1861	0.1947	0.2084	0.2272	0.251	0.2802	0.3117	0.3428	0.3707	0.3854	0.4026	0.4211	0.4393	0.4605	0.4823	0.5022	0.5228	0.5407	0.5565	0.5732	0.5928	0.6078	0.6233	0.6361	0.6492	0.6597	0.6718	0.6886	0.7006	0.7142	0.7191	0.7368	0.7432	0.7519	0.7649	0.7759	0.7828	0.7925	0.8049	0.8161	0.8245	0.8344	0.8475	0.852	0.8644	0.8726
F4	0.2302	0.1844	0.1883	0.1925	0.2026	0.2194	0.2405	0.2671	0.2976	0.3296	0.3589	0.3868	0.4065	0.4246	0.4441	0.463	0.4823	0.5023	0.5211	0.5432	0.5654	0.5851	0.6053	0.627	0.6481	0.6691	0.6892	0.7062	0.7241	0.7391	0.7588	0.774	0.7916	0.7972	0.8198	0.8267	0.8396	0.8539	0.8655	0.8757	0.8853	0.8986	0.9087	0.9168	0.9251	0.9382	0.9419	0.9556	0.9647
F5	0.2167	0.1773	0.1817	0.186	0.1956	0.2097	0.23	0.2571	0.2877	0.3232	0.3565	0.385	0.4055	0.4245	0.4448	0.4653	0.486	0.5057	0.5236	0.5438	0.5646	0.5881	0.6082	0.6293	0.6459	0.6632	0.6756	0.694	0.7075	0.7169	0.7335	0.7494	0.7649	0.775	0.7874	0.7929	0.8089	0.819	0.8264	0.8374	0.847	0.8624	0.8677	0.877	0.8853	0.8976	0.9001	0.9133	0.9191
F6	0.2204	0.1821	0.1865	0.1902	0.2005	0.2181	0.2399	0.2678	0.3002	0.3354	0.3669	0.3912	0.4083	0.4224	0.4384	0.4543	0.4724	0.4906	0.509	0.5296	0.5498	0.5666	0.584	0.6028	0.6206	0.6397	0.6558	0.6723	0.6875	0.7013	0.7207	0.7366	0.7549	0.7587	0.7807	0.7884	0.803	0.8159	0.8296	0.8393	0.8535	0.8629	0.8739	0.8842	0.8999	0.9101	0.9105	0.9291	0.9367
F7	0.2134	0.1781	0.1834	0.1874	0.1967	0.2137	0.2351	0.2622	0.2963	0.3337	0.3695	0.3958	0.4139	0.4264	0.4425	0.4578	0.4732	0.4888	0.5055	0.5245	0.5418	0.5583	0.5749	0.5947	0.6142	0.635	0.6526	0.67	0.6871	0.7043	0.7247	0.7423	0.7598	0.7656	0.7893	0.7956	0.8084	0.8226	0.8351	0.8454	0.8571	0.87	0.8787	0.8875	0.8964	0.9095	0.9121	0.9273	0.9331
F8	0.2122	0.1781	0.1827	0.1879	0.1971	0.2136	0.2342	0.2594	0.2889	0.3201	0.3472	0.3723	0.3919	0.404	0.4201	0.4335	0.4475	0.4623	0.4762	0.4926	0.5073	0.5197	0.5315	0.5454	0.5595	0.5745	0.5869	0.5975	0.6091	0.6205	0.6329	0.6449	0.6581	0.6607	0.6761	0.6813	0.6917	0.7009	0.7129	0.7187	0.7299	0.7371	0.7433	0.7516	0.7638	0.7701	0.771	0.7868	0.7937
F9	0.1991	0.1736	0.1784	0.1843	0.1933	0.2091	0.2278	0.2528	0.2832	0.3161	0.3482	0.3744	0.3947	0.4064	0.42	0.4343	0.4492	0.4626	0.4748	0.4892	0.5027	0.5141	0.5254	0.5384	0.5506	0.5635	0.5772	0.5899	0.6025	0.6143	0.6285	0.6412	0.6552	0.6584	0.675	0.6803	0.6925	0.7037	0.7134	0.7222	0.7321	0.7415	0.7508	0.7609	0.7728	0.7814	0.7858	0.8006	0.8069
F10	0.2085	0.1819	0.1846	0.1916	0.1973	0.2109	0.2296	0.253	0.2813	0.3131	0.3422	0.372	0.3973	0.4163	0.4367	0.4567	0.4779	0.4981	0.5168	0.5393	0.5596	0.5758	0.59	0.6085	0.6254	0.6433	0.6567	0.6692	0.6823	0.6951	0.7091	0.7227	0.7346	0.7334	0.7515	0.7575	0.768	0.779	0.7916	0.7983	0.8122	0.818	0.8252	0.8363	0.8504	0.8595	0.8597	0.8761	0.8837
F11	0.2031	0.1795	0.1827	0.1905	0.1967	0.2117	0.2324	0.2583	0.2884	0.3218	0.3541	0.3863	0.4158	0.4351	0.4537	0.4724	0.4911	0.5098	0.5292	0.5513	0.574	0.5908	0.6106	0.6318	0.6525	0.6736	0.6915	0.7066	0.7233	0.7367	0.7531	0.7689	0.7824	0.7891	0.8072	0.8165	0.8274	0.8402	0.8521	0.8603	0.8708	0.8851	0.8908	0.9007	0.9093	0.9221	0.9233	0.9361	0.9413
G1	0.0833	0.0841	0.0838	0.0837	0.0832	0.0832	0.083	0.0832	0.0834	0.0833	0.0834	0.0836	0.0834	0.0834	0.0834	0.0834	0.0835	0.0835	0.0835	0.0836	0.0836	0.0835	0.0836	0.0838	0.0838	0.084	0.0841	0.0844	0.0845	0.0849	0.0852	0.086	0.0866	0.0872	0.0882	0.09	0.0929	0.095	0.0978	0.0992	0.1033	0.1088	0.1165	0.1232	0.1308	0.1451	0.1582	0.1738	0.1991
G2	0.2185	0.1812	0.1859	0.189	0.1969	0.2125	0.2318	0.2563	0.2842	0.3143	0.3422	0.3693	0.3871	0.4019	0.4166	0.4319	0.4483	0.4665	0.4848	0.5071	0.5279	0.5456	0.5645	0.5841	0.6035	0.6227	0.6388	0.6538	0.6678	0.6805	0.6952	0.7077	0.7244	0.728	0.7447	0.7515	0.7622	0.7734	0.7853	0.7967	0.8079	0.8156	0.8243	0.8341	0.8532	0.86	0.8609	0.8834	0.8955
G3	0.2105	0.1784	0.1855	0.1899	0.1984	0.2123	0.2293	0.2514	0.2789	0.3098	0.3408	0.3695	0.3891	0.4096	0.4275	0.4464	0.4665	0.4875	0.5069	0.5281	0.5486	0.5653	0.5838	0.6013	0.6172	0.6338	0.6467	0.6607	0.6715	0.6842	0.7009	0.7101	0.7275	0.73	0.7455	0.7557	0.766	0.7812	0.7951	0.8078	0.8175	0.8299	0.8416	0.8486	0.8607	0.8691	0.8722	0.8838	0.8926
G4	0.2206	0.1799	0.1834	0.1864	0.1945	0.2101	0.2288	0.2539	0.2808	0.3111	0.3376	0.3641	0.3828	0.3973	0.4119	0.4266	0.4425	0.4585	0.4738	0.492	0.5098	0.5245	0.5408	0.558	0.5755	0.5934	0.6105	0.6259	0.6427	0.6582	0.675	0.6918	0.7078	0.7136	0.7351	0.7431	0.7545	0.7703	0.7852	0.7966	0.8075	0.8171	0.8315	0.8406	0.8556	0.8633	0.8687	0.8875	0.8978
G5	0.205	0.1718	0.1771	0.1825	0.1927	0.2063	0.2237	0.2468	0.2736	0.3065	0.3362	0.3665	0.3911	0.4095	0.4267	0.4439	0.4598	0.4755	0.4917	0.5135	0.5367	0.5577	0.5763	0.5991	0.6177	0.6363	0.6548	0.6681	0.6824	0.696	0.7146	0.7271	0.7413	0.7509	0.7629	0.773	0.7879	0.7997	0.8078	0.8222	0.8288	0.8461	0.8562	0.8637	0.8721	0.8831	0.8921	0.8999	0.9103
G6	0.2128	0.1797	0.185	0.1885	0.1964	0.212	0.2322	0.2574	0.2861	0.318	0.3469	0.3759	0.394	0.4099	0.4256	0.4437	0.4639	0.484	0.5029	0.5248	0.5467	0.5648	0.5826	0.6023	0.6221	0.642	0.6608	0.6766	0.6943	0.7095	0.7283	0.745	0.7634	0.7658	0.7889	0.7994	0.8096	0.8241	0.8385	0.8511	0.8621	0.8721	0.8855	0.8941	0.9099	0.9181	0.9226	0.9378	0.9479
G7	0.2094	0.1771	0.1831	0.1886	0.1987	0.2173	0.2402	0.2659	0.2948	0.3261	0.3565	0.3861	0.4071	0.4219	0.4375	0.4556	0.4728	0.4904	0.5072	0.5283	0.5491	0.5665	0.5814	0.5992	0.6163	0.6342	0.6513	0.6657	0.6811	0.6961	0.7134	0.7281	0.7442	0.7487	0.7698	0.7766	0.7857	0.7995	0.8117	0.8232	0.8313	0.8418	0.8528	0.8598	0.8704	0.8785	0.8821	0.8942	0.9012
G8	0.2148	0.1809	0.1851	0.1883	0.1944	0.2087	0.2271	0.2506	0.2777	0.3076	0.3353	0.363	0.3835	0.3971	0.4116	0.4262	0.4406	0.4543	0.4675	0.4835	0.4987	0.5117	0.5258	0.5409	0.5563	0.5718	0.5889	0.6047	0.6219	0.6394	0.6571	0.6732	0.6894	0.6962	0.7153	0.7259	0.7372	0.7539	0.7695	0.7813	0.7917	0.803	0.8162	0.8282	0.8436	0.8534	0.8624	0.8786	0.8891
G9	0.2064	0.1767	0.1819	0.188	0.1966	0.2125	0.2306	0.2543	0.2815	0.314	0.3439	0.376	0.4005	0.4164	0.4313	0.4485	0.4671	0.4788	0.4934	0.5125	0.5309	0.5461	0.5616	0.5787	0.595	0.6122	0.6298	0.6443	0.6602	0.6763	0.6945	0.7131	0.7299	0.7365	0.7587	0.7658	0.7788	0.7953	0.8093	0.8224	0.8323	0.8418	0.8543	0.8651	0.8796	0.8868	0.8927	0.9074	0.9165
G10	0.2096	0.1779	0.18	0.1832	0.1907	0.2054	0.2243	0.2482	0.2764	0.3086	0.3367	0.3643	0.3844	0.399	0.4155	0.4326	0.4519	0.4715	0.4896	0.5125	0.5327	0.5473	0.5638	0.5823	0.5996	0.6183	0.6342	0.6462	0.6597	0.6747	0.6891	0.7033	0.7166	0.7192	0.738	0.7463	0.7554	0.7693	0.784	0.7942	0.8058	0.8109	0.8219	0.8323	0.8461	0.8532	0.8594	0.8724	0.8824
G11	0.2025	0.1756	0.1783	0.1831	0.1916	0.2079	0.2287	0.2537	0.2828	0.3171	0.3496	0.3803	0.4027	0.4179	0.4337	0.4488	0.4637	0.4781	0.4935	0.5118	0.5321	0.5492	0.5673	0.5884	0.6077	0.6291	0.6479	0.6633	0.6811	0.6974	0.7153	0.7322	0.7468	0.7544	0.7733	0.7838	0.7952	0.8082	0.8212	0.8327	0.8424	0.8523	0.8623	0.8726	0.8823	0.8898	0.8968	0.9061	0.9129
H1	0.0864	0.0859	0.0857	0.0855	0.0849	0.0852	0.085	0.0851	0.0852	0.0852	0.0851	0.0852	0.0851	0.0851	0.085	0.0849	0.085	0.085	0.085	0.085	0.085	0.0848	0.085	0.0851	0.085	0.0851	0.0852	0.085	0.085	0.085	0.0849	0.085	0.0851	0.0853	0.0852	0.0853	0.0855	0.0853	0.0858	0.0854	0.0855	0.0855	0.0855	0.0851	0.0854	0.0856	0.0857	0.0856	0.0853
H2	0.2082	0.1829	0.1875	0.1909	0.1988	0.2154	0.2351	0.2599	0.2889	0.3204	0.3496	0.3762	0.3928	0.4069	0.4211	0.4346	0.4508	0.4677	0.4853	0.5065	0.5251	0.5423	0.5598	0.5806	0.6017	0.6232	0.6435	0.6622	0.6788	0.6961	0.7139	0.7258	0.7428	0.7538	0.7703	0.7798	0.79	0.8011	0.8129	0.8234	0.8324	0.8449	0.8555	0.8658	0.876	0.8824	0.8907	0.8988	0.9055
H3	0.2071	0.1807	0.1874	0.1926	0.2012	0.2162	0.2335	0.256	0.2837	0.3164	0.351	0.3775	0.393	0.4089	0.4235	0.4388	0.4573	0.479	0.4981	0.5189	0.5351	0.5488	0.5623	0.5769	0.5888	0.5999	0.6115	0.6252	0.6327	0.6453	0.6586	0.6661	0.6797	0.6912	0.7069	0.7178	0.7299	0.7425	0.7542	0.7655	0.774	0.7884	0.7965	0.805	0.8138	0.8176	0.8238	0.8302	0.8327
H4	0.2126	0.1819	0.1872	0.191	0.1981	0.2133	0.2317	0.256	0.2845	0.3166	0.3487	0.3741	0.3918	0.4045	0.4182	0.4314	0.4462	0.4638	0.4791	0.4981	0.5155	0.5301	0.5451	0.5627	0.5793	0.5947	0.6099	0.6222	0.6333	0.646	0.6616	0.6787	0.6955	0.7037	0.7245	0.734	0.7451	0.7604	0.7741	0.7834	0.7941	0.8035	0.814	0.824	0.834	0.8412	0.8504	0.8641	0.8707
H5	0.2044	0.176	0.1819	0.1873	0.1983	0.2168	0.236	0.2579	0.2829	0.3149	0.3484	0.3773	0.3975	0.4106	0.4246	0.4412	0.4602	0.4799	0.4994	0.5205	0.5398	0.5567	0.5742	0.5904	0.606	0.6174	0.6346	0.6478	0.6601	0.6769	0.6898	0.6996	0.7129	0.725	0.7408	0.7462	0.7582	0.7665	0.7803	0.785	0.7951	0.8073	0.816	0.8233	0.8294	0.8327	0.8389	0.8528	0.864
H6	0.197	0.1798	0.1846	0.1873	0.1954	0.2113	0.2306	0.2554	0.2853	0.3186	0.3491	0.3756	0.3915	0.4044	0.4169	0.4287	0.4426	0.4557	0.4697	0.4839	0.498	0.5112	0.525	0.539	0.5536	0.567	0.5806	0.5943	0.6075	0.6196	0.6317	0.6434	0.6542	0.6639	0.6757	0.6855	0.6952	0.7042	0.7154	0.7255	0.7332	0.743	0.7519	0.7608	0.7694	0.7785	0.7863	0.7956	0.8047
H7	0.1839	0.1747	0.1796	0.184	0.1946	0.212	0.2343	0.2608	0.2903	0.3226	0.3539	0.382	0.4008	0.4152	0.4293	0.4442	0.4612	0.4842	0.5028	0.524	0.5428	0.5579	0.5743	0.5926	0.6085	0.6233	0.6389	0.6546	0.6679	0.6807	0.6967	0.7059	0.7229	0.7351	0.7444	0.759	0.7663	0.7739	0.7856	0.7938	0.807	0.8195	0.8248	0.8369	0.848	0.8569	0.8615	0.8787	0.89
H8	0.2031	0.1819	0.1878	0.1931	0.2026	0.2204	0.2431	0.2713	0.3037	0.3381	0.3698	0.3987	0.4168	0.4356	0.4543	0.4726	0.4916	0.5138	0.5323	0.5545	0.5766	0.5943	0.6122	0.6328	0.6515	0.6718	0.6892	0.7034	0.7167	0.7301	0.7457	0.7579	0.7729	0.7798	0.7967	0.8056	0.8146	0.8285	0.8434	0.8542	0.8653	0.8776	0.89	0.9007	0.9113	0.9236	0.9377	0.9485	0.9576
H9	0.1998	0.1787	0.1846	0.191	0.2023	0.2224	0.2478	0.2775	0.3111	0.346	0.3788	0.4088	0.4294	0.4459	0.4594	0.475	0.4916	0.5107	0.528	0.5482	0.5693	0.5872	0.6042	0.6246	0.6416	0.6604	0.6785	0.6924	0.7071	0.7215	0.7377	0.7512	0.7667	0.7748	0.7939	0.803	0.8155	0.8307	0.8447	0.8559	0.8673	0.8775	0.8892	0.8988	0.9079	0.9171	0.9283	0.9365	0.9442
H10	0.2001	0.1797	0.1826	0.1891	0.1943	0.2086	0.2273	0.2516	0.2803	0.3138	0.3472	0.3778	0.4031	0.4194	0.4341	0.4502	0.4665	0.4814	0.4975	0.5128	0.5304	0.5464	0.5625	0.5822	0.6013	0.6243	0.6446	0.6636	0.6816	0.6992	0.7184	0.7342	0.7484	0.7596	0.7762	0.7878	0.7984	0.8124	0.8258	0.8364	0.8478	0.8588	0.8712	0.8806	0.8899	0.9005	0.9141	0.9223	0.9329
H11	0.1794	0.1768	0.1793	0.1853	0.1921	0.2073	0.2281	0.254	0.2848	0.3211	0.3551	0.389	0.4145	0.432	0.4472	0.4656	0.4836	0.5029	0.5189	0.5399	0.5636	0.5826	0.6013	0.6226	0.6415	0.6595	0.6769	0.6909	0.7051	0.7191	0.7337	0.7458	0.7596	0.7684	0.7829	0.7921	0.8024	0.8148	0.8252	0.836	0.8462	0.8559	0.8652	0.8746	0.883	0.8922	0.9008	0.9081	0.9146
End Time:	12/9/2024 10:54:13 AM
[truncated: 16 more columns]
