# Supplementary material for: Refactored genetic parts for modular assembly of the E. coli MccV type I secretion system used to screen class II microcin candidates from plant-associated bacteria
Source: BMC Biotechnol. 2026 Apr 3;26:66. doi: 10.1186/s12896-026-01148-8 (PMC13174018; doi:10.1186/s12896-026-01148-8)
Supplement: Supplementary file 4 — Supplementary Material 4 [file 12896_2026_1148_MOESM4_ESM.zip › Data S4 Self-inhibition assays/2024.12.08 Self Inhibition (MccX01, X03, X07, E17, E19) Files/12.8.2024_self-inhibition.readings.csv]

Time [s]	Temp. [°C]	A1	B1	C1	D1	E1	F1	G1	H1	I1	J1	K1	L1	A2	B2	C2	D2	E2	F2	G2	H2	I2	J2	K2	L2	A3	B3	C3	D3	E3	F3	G3	H3	I3	J3	K3	L3	A4	B4	C4	D4	E4	F4	G4	H4	I4	J4	K4	L4
0	24.4	0.096799999	0.215100005	0.206400007	0.225400001	0.213599995	0.212300003	0.2086	0.209700003	0.201700002	0.214300007	0.209099993	0.084600002	0.116400003	0.2315	0.220799997	0.222299993	0.213799998	0.222000003	0.217500001	0.221200004	0.204500005	0.217700005	0.212599993	0.103399999	0.1127	0.218099996	0.218099996	0.224600002	0.217299998	0.220799997	0.212500006	0.223499998	0.212699994	0.221499994	0.215100005	0.103299998	0.106399998	0.227699995	0.219999999	0.224700004	0.220100001	0.219500005	0.207699999	0.216399997	0.209700003	0.215000004	0.208900005	0.083700001
942.7	36.9	0.085100003	0.182899997	0.178900003	0.188600004	0.184	0.188199997	0.184900001	0.181199998	0.175500005	0.186700001	0.183699995	0.085000001	0.085100003	0.187999994	0.180199996	0.180800006	0.173099995	0.178800002	0.176100001	0.179499999	0.174199998	0.184900001	0.178100005	0.0845	0.083400004	0.181899995	0.179499999	0.179399997	0.1752	0.181400001	0.177499995	0.182500005	0.176899999	0.181799993	0.177300006	0.084100001	0.083800003	0.179299995	0.176300004	0.181799993	0.176100001	0.179000005	0.174700007	0.178599998	0.173999995	0.180999994	0.177000001	0.083899997
1885.3	37	0.085100003	0.187800005	0.184200004	0.194800004	0.190599993	0.192399994	0.190300003	0.185900003	0.181099996	0.189700007	0.188999996	0.084700003	0.085000001	0.194299996	0.187900007	0.185299993	0.179100007	0.184200004	0.182600006	0.184200004	0.178200006	0.188500002	0.1822	0.084100001	0.0832	0.186100006	0.184699997	0.184499994	0.181500003	0.186299995	0.184300005	0.187399998	0.1822	0.186199993	0.183500007	0.083899997	0.083800003	0.183699995	0.183400005	0.187199995	0.182300001	0.185100004	0.181600004	0.182099998	0.178299993	0.184699997	0.181500003	0.0836
2828	37	0.085199997	0.191699997	0.188500002	0.200299993	0.194900006	0.195800006	0.193900004	0.188800007	0.187299997	0.192300007	0.194499999	0.084899999	0.084799998	0.198799998	0.195099995	0.191699997	0.186399996	0.187900007	0.186900005	0.190099999	0.182999998	0.193299994	0.187999994	0.084100001	0.0832	0.190899998	0.190699995	0.188500002	0.187399998	0.189500004	0.189300001	0.193700001	0.188999996	0.189600006	0.188899994	0.083800003	0.083700001	0.187099993	0.189700007	0.190899998	0.187000006	0.188899994	0.186900005	0.186299995	0.183599994	0.190799996	0.189400002	0.0836
3770.6	36.9	0.084899999	0.202999994	0.200399995	0.214200005	0.207000002	0.206200004	0.204899997	0.197099999	0.198599994	0.201299995	0.204899997	0.084700003	0.084700003	0.211300001	0.210600004	0.2042	0.200800002	0.199499995	0.199900001	0.200000003	0.192300007	0.201000005	0.197400004	0.083999999	0.082999997	0.202000007	0.202500001	0.199699998	0.200399995	0.199000001	0.201199993	0.202600002	0.198899999	0.197899997	0.198599994	0.083800003	0.0836	0.197799996	0.203600004	0.2016	0.198599994	0.200200006	0.199300006	0.197500005	0.194199994	0.199900001	0.199499995	0.083499998
4713.2	37.1	0.084799998	0.219699994	0.216800004	0.233600006	0.224299997	0.222299993	0.221499994	0.211199999	0.215900004	0.215700001	0.220599994	0.084600002	0.084600002	0.230299994	0.232299998	0.222499996	0.220300004	0.217199996	0.2192	0.218799993	0.207300007	0.216000006	0.214300007	0.083700001	0.082900003	0.218700007	0.218600005	0.217299998	0.218899995	0.215399995	0.219500005	0.218899995	0.216100007	0.2139	0.216100007	0.083499998	0.083400004	0.214699998	0.221699998	0.219400004	0.215800002	0.217199996	0.217099994	0.214399993	0.209999993	0.216600001	0.217199996	0.083400004
5655.9	37.1	0.084799998	0.243499994	0.241099998	0.260399997	0.248400003	0.245800003	0.244499996	0.2324	0.239700004	0.2368	0.244200006	0.084700003	0.0845	0.256300002	0.259499997	0.246700004	0.245700002	0.240400001	0.243399993	0.240199998	0.227500007	0.236499995	0.237399995	0.083700001	0.082999997	0.239899993	0.239999995	0.2403	0.241099998	0.2368	0.242799997	0.240600005	0.238900006	0.235200003	0.238700002	0.083499998	0.0832	0.236699998	0.244299993	0.241899997	0.237200007	0.239399999	0.239099994	0.235200003	0.229699999	0.240600005	0.239700004	0.0832
6598.5	36.9	0.0845	0.271800011	0.2667	0.289700001	0.27700001	0.273099989	0.270300001	0.256500006	0.265100002	0.261000007	0.270399988	0.084799998	0.084700003	0.28549999	0.291500002	0.2755	0.27610001	0.266000003	0.272399992	0.265500009	0.252000004	0.261900008	0.265100002	0.083800003	0.083099999	0.265300006	0.265700012	0.267100006	0.268099993	0.262499988	0.270500004	0.265500009	0.265500009	0.261799991	0.265700012	0.083400004	0.083499998	0.265199989	0.271899998	0.268900007	0.263999999	0.266099989	0.264299989	0.260199994	0.252900004	0.26699999	0.264800012	0.0832
7541.1	37	0.084399998	0.305099994	0.29460001	0.323599994	0.310799986	0.305200011	0.301200002	0.285400003	0.294999987	0.289299995	0.301600009	0.084600002	0.0845	0.317299992	0.324600011	0.306800008	0.310299993	0.296400011	0.304199994	0.29460001	0.280299991	0.291000009	0.296200007	0.083700001	0.083099999	0.294200003	0.29460001	0.297399998	0.298799992	0.291900009	0.299899995	0.29370001	0.295300007	0.292199999	0.295700014	0.083400004	0.0836	0.297199994	0.305700004	0.3028	0.296099991	0.298400015	0.297699988	0.290199995	0.282599986	0.299600005	0.29519999	0.083300002
8483.8	37.2	0.084299996	0.338999987	0.324200004	0.358599991	0.344900012	0.336699992	0.332899988	0.314099997	0.324600011	0.315400004	0.331099987	0.084399998	0.084399998	0.348399997	0.359200001	0.33950001	0.34889999	0.328799993	0.340299994	0.324400008	0.31220001	0.321700007	0.330000013	0.083499998	0.082900003	0.325599998	0.327699989	0.332500011	0.334699988	0.323799998	0.334500015	0.325500011	0.330599993	0.326499999	0.331999987	0.083499998	0.083700001	0.329899997	0.342000008	0.337900013	0.331	0.3301	0.333600014	0.323000014	0.316500008	0.333900005	0.329899997	0.083300002
9426.4	37.2	0.084200002	0.369199991	0.352200001	0.389099985	0.372099996	0.36559999	0.363700002	0.341500014	0.354799986	0.343199998	0.361000001	0.084399998	0.084399998	0.375800014	0.391099989	0.368900001	0.38440001	0.35769999	0.375400007	0.351799995	0.345200002	0.351900011	0.365500003	0.0836	0.082900003	0.356400013	0.360199988	0.362599999	0.370000005	0.352600008	0.369300008	0.353799999	0.36469999	0.358200014	0.367199987	0.083400004	0.0836	0.358399987	0.3741	0.371300012	0.363499999	0.359299988	0.368299991	0.353199989	0.350600004	0.3653	0.364199996	0.083499998
10369	37	0.084200002	0.390199989	0.374900013	0.402700007	0.3829	0.388099998	0.389200002	0.365399987	0.38440001	0.366899997	0.388099998	0.084899999	0.0845	0.40079999	0.4199	0.395900011	0.413800001	0.386000007	0.407499999	0.377000004	0.377000004	0.380100012	0.399599999	0.083499998	0.082900003	0.386599988	0.388399988	0.390700012	0.399599999	0.381199986	0.399199992	0.382299989	0.398200005	0.389299989	0.400599986	0.083499998	0.083800003	0.38499999	0.403800011	0.403299987	0.395900011	0.388099998	0.401600003	0.382600009	0.38409999	0.397500008	0.398099989	0.083300002
11311.7	37.3	0.084100001	0.402700007	0.386900008	0.412400007	0.392100006	0.404799998	0.405299991	0.381099999	0.408699989	0.388799995	0.40990001	0.084600002	0.0845	0.417100012	0.440699995	0.420700014	0.439900011	0.412299991	0.432999998	0.403600007	0.405400008	0.405499995	0.431400001	0.083499998	0.082900003	0.409700006	0.410400003	0.415199995	0.425399989	0.404000014	0.425599992	0.407700002	0.428600013	0.414600015	0.431499988	0.083499998	0.083899997	0.402500004	0.427399993	0.430400014	0.422500014	0.413500011	0.426800013	0.409200013	0.413100004	0.426200002	0.429100007	0.0832
12254.3	37.1	0.083999999	0.417800009	0.407599986	0.425799996	0.407000005	0.416999996	0.421200007	0.394899994	0.428600013	0.410100013	0.428600013	0.084799998	0.0845	0.435900003	0.462000012	0.443100005	0.460200012	0.436800003	0.45449999	0.427300006	0.431899995	0.427100003	0.457300007	0.0836	0.082800001	0.430900007	0.4287	0.436300009	0.446999997	0.423700005	0.44569999	0.428900003	0.453099996	0.435099989	0.45570001	0.083499998	0.083800003	0.421200007	0.448799998	0.453500003	0.443199992	0.437400013	0.447699994	0.430799991	0.434599996	0.449099988	0.453299999	0.0832
13196.9	37	0.084200002	0.434799999	0.421700001	0.438899994	0.418199986	0.429899991	0.436500013	0.409000009	0.447299987	0.424499989	0.443800002	0.084700003	0.084700003	0.454299986	0.484600008	0.465499997	0.478500009	0.462399989	0.477100015	0.448199987	0.454600006	0.446200013	0.479499996	0.0836	0.082999997	0.454100013	0.447400004	0.458499998	0.471399993	0.442799985	0.466300011	0.449099988	0.474799991	0.455500007	0.477699995	0.083499998	0.083800003	0.441700011	0.469700009	0.476999998	0.465900004	0.460700005	0.470200002	0.451799989	0.455500007	0.469900012	0.476599991	0.083300002
14139.5	37	0.084299996	0.454400003	0.441799998	0.453299999	0.430200011	0.443300009	0.451799989	0.425399989	0.463999987	0.441100001	0.458200008	0.084600002	0.084600002	0.471100003	0.504899979	0.486999989	0.495099992	0.488099992	0.498699993	0.469199985	0.475600004	0.465600014	0.500999987	0.083499998	0.082900003	0.474999994	0.46540001	0.4824	0.493000001	0.461499989	0.486900002	0.471300006	0.495900005	0.477400005	0.499199986	0.083400004	0.083800003	0.460999995	0.488200009	0.499799997	0.48969999	0.485900015	0.491600007	0.473100007	0.476300001	0.490999997	0.499300003	0.0832
15082.2	37.3	0.084299996	0.471700013	0.459800005	0.466100007	0.442099988	0.454400003	0.465900004	0.440100014	0.485799998	0.45660001	0.471700013	0.084700003	0.084600002	0.488400012	0.526799977	0.509500027	0.514599979	0.512099981	0.519800007	0.491899997	0.496600002	0.484899998	0.522099972	0.0836	0.082900003	0.495499998	0.486099988	0.506500006	0.514900029	0.479299992	0.507499993	0.493600011	0.5176	0.499300003	0.521700025	0.083499998	0.083800003	0.482600003	0.508099973	0.520699978	0.510299981	0.510999978	0.512799978	0.491299987	0.497299999	0.512199998	0.521700025	0.0832
16024.8	37.2	0.084200002	0.487800002	0.475300014	0.478799999	0.454600006	0.465999991	0.479099989	0.4551	0.505599976	0.468300015	0.483599991	0.084600002	0.084600002	0.505500019	0.547299981	0.533500016	0.533200026	0.536000013	0.540700018	0.514999986	0.519699991	0.505299985	0.540600002	0.0836	0.082900003	0.515100002	0.505699992	0.530300021	0.535600007	0.5	0.527499974	0.516300023	0.537599981	0.521099985	0.542400002	0.083499998	0.083800003	0.504999995	0.527199984	0.541899979	0.529699981	0.537800014	0.533399999	0.511099994	0.518299997	0.532000005	0.543600023	0.0832
16967.5	37.2	0.084200002	0.506099999	0.49059999	0.493400007	0.466800004	0.478199989	0.492199987	0.470099986	0.522099972	0.480500013	0.496199995	0.084899999	0.084600002	0.523299992	0.570500016	0.555999994	0.552299976	0.557799995	0.560599983	0.537100017	0.540499985	0.524999976	0.558200002	0.0836	0.082999997	0.535899997	0.525900006	0.554799974	0.556500018	0.521799982	0.548699975	0.540799975	0.559499979	0.544700027	0.562699974	0.083499998	0.083899997	0.524900019	0.546599984	0.560699999	0.548600018	0.563600004	0.553600013	0.529399991	0.537500024	0.550100029	0.564999998	0.083300002
17910.1	37.1	0.084200002	0.524800003	0.50999999	0.509199977	0.481900007	0.491600007	0.505599976	0.484899998	0.543600023	0.495799989	0.510100007	0.084799998	0.084600002	0.541700006	0.591099977	0.578299999	0.569400012	0.579299986	0.580200016	0.560899973	0.561800003	0.547399998	0.576499999	0.0836	0.082900003	0.555400014	0.54549998	0.57950002	0.576399982	0.54549998	0.57069999	0.567099988	0.581799984	0.569100022	0.584599972	0.0836	0.083800003	0.546000004	0.563799977	0.580500007	0.566100001	0.588999987	0.574199975	0.547900021	0.557099998	0.569000006	0.586700022	0.083300002
18852.7	37.2	0.084299996	0.54369998	0.529799998	0.524500012	0.495900005	0.503099978	0.515399992	0.499500006	0.563199997	0.508599997	0.522899985	0.084799998	0.084700003	0.561100006	0.611500025	0.600600004	0.583999991	0.59799999	0.5977	0.581700027	0.581499994	0.568499982	0.594799995	0.0836	0.082999997	0.575900018	0.5625	0.602900028	0.595000029	0.569500029	0.592499971	0.592499971	0.601899981	0.592999995	0.605099976	0.0836	0.083800003	0.565900028	0.57950002	0.5995	0.583899975	0.612500012	0.592999995	0.566100001	0.576499999	0.586600006	0.607599974	0.083300002
19795.3	37	0.084299996	0.561699986	0.54460001	0.537599981	0.510599971	0.516200006	0.525600016	0.513700008	0.57889998	0.522700012	0.536199987	0.084399998	0.084600002	0.578499973	0.629800022	0.621100008	0.600499988	0.616999984	0.6171	0.601800025	0.601300001	0.587800026	0.612900019	0.0836	0.082900003	0.594299972	0.578400016	0.624899983	0.614700019	0.590200007	0.611999989	0.614899993	0.622399986	0.616299987	0.624300003	0.0836	0.083899997	0.584299982	0.595099986	0.615400016	0.603500009	0.63349998	0.610400021	0.58130002	0.593500018	0.603500009	0.627699971	0.083400004
20737.9	37.1	0.084299996	0.58160001	0.560199976	0.55309999	0.527199984	0.528100014	0.53549999	0.527999997	0.595700026	0.53579998	0.550100029	0.084600002	0.084799998	0.597100019	0.646700025	0.642700016	0.617299974	0.636500001	0.637799978	0.623600006	0.621699989	0.606700003	0.631600022	0.083700001	0.082999997	0.613900006	0.597100019	0.645900011	0.634299994	0.609899998	0.631500006	0.638400018	0.64410001	0.638400018	0.642199993	0.083700001	0.083899997	0.600399971	0.608900011	0.630500019	0.618600011	0.655600011	0.627399981	0.597599983	0.612399995	0.617900014	0.646499991	0.083400004
21680.6	37.1	0.084200002	0.601199985	0.576399982	0.567099988	0.543900013	0.541000009	0.546700001	0.541599989	0.611299992	0.549199998	0.566200018	0.084799998	0.084700003	0.61559999	0.66079998	0.662800014	0.633099973	0.653800011	0.656000018	0.644200027	0.641099989	0.625199974	0.647599995	0.083899997	0.082999997	0.633300006	0.61500001	0.668200016	0.653599977	0.631900012	0.652999997	0.660899997	0.663500011	0.659600019	0.660399973	0.083700001	0.083800003	0.617900014	0.626600027	0.647599995	0.637099981	0.676500022	0.645900011	0.613900006	0.631399989	0.63440001	0.666100025	0.083400004
22623.2	37.3	0.084299996	0.621200025	0.591400027	0.582000017	0.558000028	0.552900016	0.557799995	0.556100011	0.627399981	0.562699974	0.581099987	0.084700003	0.084799998	0.634299994	0.674099982	0.682099998	0.651600003	0.6699	0.672900021	0.662999988	0.658599973	0.643000007	0.663800001	0.083700001	0.082999997	0.652499974	0.629700005	0.686200023	0.669200003	0.652999997	0.674000025	0.682600021	0.681200027	0.6796	0.678200006	0.0836	0.083899997	0.635200024	0.642499983	0.666100025	0.653699994	0.695800006	0.665099978	0.6329	0.651499987	0.65259999	0.684400022	0.083400004
23565.9	37	0.084299996	0.641499996	0.605400026	0.596899986	0.57099998	0.564100027	0.567399979	0.569500029	0.646499991	0.578199983	0.599600017	0.084700003	0.084700003	0.653100014	0.684599996	0.698800027	0.662800014	0.684700012	0.68690002	0.679499984	0.674600005	0.660300016	0.678200006	0.083700001	0.082999997	0.67049998	0.644400001	0.703700006	0.682600021	0.672599971	0.694700003	0.703400016	0.697799981	0.698599994	0.69599998	0.083800003	0.083899997	0.650200009	0.654999971	0.681500018	0.665300012	0.712199986	0.6796	0.646200001	0.667400002	0.669799984	0.697799981	0.083400004
24508.5	37.1	0.084299996	0.661499977	0.616400003	0.611500025	0.585300028	0.576600015	0.57950002	0.583599985	0.663999975	0.591199994	0.614499986	0.084700003	0.084700003	0.673600018	0.699100018	0.716799974	0.681100011	0.699199975	0.702600002	0.696200013	0.690900028	0.676800013	0.6954	0.083700001	0.082999997	0.688899994	0.66140002	0.721800029	0.699800014	0.692600012	0.712599993	0.722800016	0.712800026	0.717899978	0.712499976	0.083700001	0.083899997	0.664799988	0.668600023	0.696500003	0.680599988	0.727999985	0.694599986	0.660700023	0.682200015	0.683300018	0.713500023	0.083400004
25451.1	37	0.084299996	0.680400014	0.628499985	0.624499977	0.600600004	0.586000025	0.589600027	0.595499992	0.679199994	0.602999985	0.630200028	0.085000001	0.084700003	0.692799985	0.71390003	0.734000027	0.696699977	0.714699984	0.718200028	0.713199973	0.707000017	0.691500008	0.711300015	0.083800003	0.082900003	0.703800023	0.677699983	0.738499999	0.714699984	0.708100021	0.729300022	0.740800023	0.728999972	0.736800015	0.728100002	0.0836	0.083800003	0.676299989	0.680999994	0.707700014	0.695900023	0.744799972	0.709299982	0.673900008	0.698099971	0.69599998	0.729399979	0.083400004
26393.7	37.2	0.084299996	0.698199987	0.639400005	0.637000024	0.614099979	0.596099973	0.598699987	0.60799998	0.695299983	0.615800023	0.646600008	0.084899999	0.084700003	0.710300028	0.726000011	0.74940002	0.711499989	0.727599978	0.730300009	0.726800025	0.720200002	0.705299973	0.724600017	0.083800003	0.082999997	0.719099998	0.689400017	0.752200007	0.728299975	0.72359997	0.745000005	0.758599997	0.743399978	0.755100012	0.742500007	0.0836	0.083899997	0.68870002	0.691900015	0.721400023	0.707899988	0.760100007	0.722199976	0.687900007	0.712300003	0.709500015	0.743700027	0.083499998
27336.3	37.2	0.084399998	0.714100003	0.650600016	0.648999989	0.629299998	0.60650003	0.60799998	0.621100008	0.710500002	0.626399994	0.660899997	0.084799998	0.084600002	0.728100002	0.738200009	0.763300002	0.725600004	0.74119997	0.743099988	0.741400003	0.734600008	0.719799995	0.740400016	0.083700001	0.083099999	0.734399974	0.70630002	0.768400013	0.742600024	0.740400016	0.759899974	0.776199996	0.75910002	0.772099972	0.755999982	0.083700001	0.083800003	0.700600028	0.705600023	0.735400021	0.726199985	0.774999976	0.738499999	0.705799997	0.727999985	0.725099981	0.759000003	0.083499998
28279	37.5	0.084399998	0.73360002	0.665899992	0.665799975	0.647899985	0.61619997	0.617299974	0.636099994	0.728100002	0.641499996	0.67869997	0.084799998	0.084700003	0.746900022	0.752799988	0.778800011	0.736500025	0.756200016	0.756500006	0.755400002	0.74940002	0.736400008	0.755599976	0.083800003	0.083099999	0.75029999	0.720600009	0.783299983	0.757200003	0.759000003	0.775900006	0.792500019	0.773500025	0.788200021	0.768899977	0.083800003	0.083800003	0.715900004	0.719200015	0.75120002	0.736100018	0.790600002	0.752699971	0.720899999	0.743399978	0.74089998	0.771799982	0.083499998
29221.6	37	0.084399998	0.750400007	0.67930001	0.680599988	0.661499977	0.626299977	0.627300024	0.6505	0.743200004	0.656199992	0.695599973	0.084799998	0.084600002	0.761500001	0.764699996	0.792100012	0.742699981	0.7676	0.765999973	0.766900003	0.762899995	0.753000021	0.768400013	0.083800003	0.083099999	0.766200006	0.732800007	0.797399998	0.765999973	0.773899972	0.789399981	0.806900024	0.785600007	0.802999973	0.781499982	0.083800003	0.083899997	0.728900015	0.729799986	0.766499996	0.745000005	0.801500022	0.762700021	0.734099984	0.755999982	0.754199982	0.783500016	0.083499998
30164.2	36.9	0.084299996	0.76700002	0.691399992	0.693199992	0.673600018	0.634800017	0.6347	0.663299978	0.757099986	0.670599997	0.711499989	0.084899999	0.084600002	0.779600024	0.781099975	0.807099998	0.75910002	0.782100022	0.779500008	0.779500008	0.7773	0.76819998	0.781199992	0.083800003	0.082999997	0.779600024	0.745000005	0.810000002	0.782100022	0.787299991	0.800300002	0.819400012	0.795400023	0.817499995	0.792800009	0.083700001	0.083800003	0.742299974	0.740199983	0.779999971	0.756900012	0.813799977	0.772199988	0.744400024	0.766300023	0.764900029	0.795300007	0.083400004
31106.9	37.2	0.0845	0.774200022	0.694400012	0.699199975	0.670400023	0.643400013	0.643000007	0.667500019	0.76639998	0.675199986	0.716700017	0.085000001	0.084700003	0.790400028	0.7949	0.820299983	0.770600021	0.7949	0.792500019	0.792999983	0.789399981	0.7755	0.794099987	0.083800003	0.083099999	0.787899971	0.758099973	0.82160002	0.793500006	0.793600023	0.811999977	0.833999991	0.81190002	0.832099974	0.805899978	0.083700001	0.083899997	0.746800005	0.75029999	0.784099996	0.771899998	0.829100013	0.784600019	0.74970001	0.779200017	0.766799986	0.808000028	0.083400004
32049.5	37	0.084299996	0.793900013	0.710099995	0.71420002	0.704400003	0.652499974	0.651600003	0.682600021	0.781700015	0.690699995	0.734899998	0.085000001	0.084700003	0.804099977	0.807799995	0.833999991	0.781300008	0.806699991	0.803200006	0.804700017	0.801100016	0.788399994	0.804899991	0.083800003	0.083099999	0.802900016	0.770799994	0.835900009	0.808000028	0.811399996	0.827600002	0.848800004	0.824599981	0.845099986	0.818400025	0.083700001	0.083899997	0.764100015	0.762600005	0.800300002	0.783900023	0.841000021	0.797200024	0.767199993	0.793900013	0.783699989	0.820599973	0.083499998
32992.1	37	0.084299996	0.804899991	0.716899991	0.723399997	0.699899971	0.66109997	0.657599986	0.689199984	0.791800022	0.698199987	0.743200004	0.084899999	0.084700003	0.815599978	0.821799994	0.846099973	0.79430002	0.819999993	0.815199971	0.815999985	0.812300026	0.797599971	0.817600012	0.083700001	0.082999997	0.809899986	0.779299974	0.844600022	0.818599999	0.820200026	0.834500015	0.858900011	0.835799992	0.859399974	0.8301	0.083700001	0.083899997	0.770399988	0.772499979	0.806900024	0.794499993	0.852800012	0.807099998	0.774100006	0.805599988	0.791499972	0.833500028	0.083499998
33934.7	37.1	0.084299996	0.819599986	0.727299988	0.736000001	0.715900004	0.66930002	0.665899992	0.702099979	0.805299997	0.71509999	0.7579	0.084700003	0.084700003	0.827700019	0.831399977	0.857500017	0.805999994	0.831900001	0.825900018	0.827400029	0.823599994	0.812399983	0.827899992	0.083800003	0.083099999	0.823499978	0.789600015	0.854399979	0.829900026	0.832199991	0.845399976	0.869499981	0.846000016	0.871200025	0.840699971	0.083800003	0.083800003	0.781799972	0.780700028	0.818300009	0.806699991	0.863300025	0.817200005	0.788600028	0.819500029	0.807699978	0.847000003	0.0836
34877.4	37.2	0.084200002	0.834699988	0.736199975	0.746599972	0.753000021	0.677399993	0.672699988	0.712599993	0.817900002	0.726300001	0.768100023	0.084899999	0.084600002	0.838699996	0.844600022	0.869199991	0.813199997	0.843999982	0.836499989	0.837599993	0.833400011	0.822099984	0.837700009	0.083800003	0.082999997	0.833100021	0.799199998	0.864899993	0.83920002	0.841600001	0.855599999	0.879400015	0.856100023	0.882700026	0.850399971	0.083800003	0.083899997	0.791999996	0.791700006	0.83039999	0.820200026	0.874899983	0.830900013	0.802100003	0.832199991	0.818799973	0.856700003	0.0836
35820	37.2	0.084200002	0.849699974	0.748700023	0.759500027	0.762300014	0.685299993	0.680199981	0.725700021	0.831200004	0.741999984	0.783200026	0.084899999	0.084700003	0.851700008	0.858099997	0.879800022	0.820800006	0.855499983	0.846800029	0.846300006	0.842800021	0.835699975	0.846099973	0.083800003	0.082999997	0.846700013	0.810500026	0.876100004	0.850499988	0.855799973	0.866900027	0.889900029	0.865700006	0.893700004	0.860199988	0.083899997	0.083899997	0.805400014	0.80309999	0.845399976	0.832599998	0.886200011	0.842299998	0.818599999	0.843800008	0.831700027	0.867799997	0.0836
36762.6	37.2	0.084299996	0.865800023	0.756900012	0.767199993	0.754400015	0.692300022	0.686999977	0.73089999	0.842599988	0.750999987	0.793299973	0.084899999	0.084700003	0.864400029	0.871699989	0.891499996	0.835600019	0.868300021	0.859499991	0.858299971	0.853699982	0.847199976	0.85710001	0.083800003	0.082999997	0.859799981	0.823499978	0.888100028	0.863499999	0.867699981	0.879400015	0.902499974	0.878899992	0.905600011	0.870100021	0.083700001	0.083700001	0.813399971	0.814899981	0.853900015	0.844299972	0.897599995	0.853500009	0.826799989	0.854799986	0.83950001	0.878499985	0.083499998
37705.2	37	0.084299996	0.878899992	0.765500009	0.783599973	0.76700002	0.699899971	0.692499995	0.741900027	0.851400018	0.764500022	0.803900003	0.084899999	0.0845	0.87559998	0.881299973	0.900399983	0.842299998	0.878099978	0.866900027	0.864899993	0.860800028	0.855499983	0.86589998	0.0836	0.082900003	0.870400012	0.831099987	0.895600021	0.872699976	0.87559998	0.887499988	0.90990001	0.885800004	0.916400015	0.879100025	0.0836	0.083700001	0.826799989	0.826099992	0.86500001	0.855099976	0.907299995	0.862800002	0.83859998	0.867600024	0.851199985	0.889299989	0.083400004
38647.9	37.2	0.084299996	0.889800012	0.770900011	0.791499972	0.764900029	0.707799971	0.698400021	0.746599972	0.85860002	0.769299984	0.808499992	0.084700003	0.084600002	0.886799991	0.895399988	0.912500024	0.852800012	0.889800012	0.880200028	0.876800001	0.872600019	0.862299979	0.876600027	0.083700001	0.082900003	0.875899971	0.840399981	0.904399991	0.883300006	0.880800009	0.894599974	0.919200003	0.898400009	0.928600013	0.888999999	0.083700001	0.083800003	0.832400024	0.837800026	0.872600019	0.868200004	0.917500019	0.87349999	0.841899991	0.877799988	0.851700008	0.900099993	0.083499998
39590.5	37	0.084299996	0.905200005	0.782000005	0.806599975	0.790099978	0.716300011	0.70569998	0.757200003	0.869499981	0.785899997	0.819999993	0.084600002	0.084600002	0.899399996	0.905700028	0.922399998	0.864799976	0.90170002	0.89230001	0.885999978	0.88319999	0.874599993	0.886699975	0.083700001	0.082999997	0.888999999	0.851499975	0.915499985	0.893100023	0.891300023	0.904999971	0.927999973	0.909200013	0.938799977	0.898899972	0.083800003	0.083800003	0.847599983	0.848100007	0.880599976	0.87650001	0.927200019	0.883300006	0.854399979	0.888999999	0.864499986	0.908800006	0.083499998
40534	37	0.084299996	0.91869998	0.791700006	0.817799985	0.815699995	0.722599983	0.711399972	0.768100023	0.882499993	0.797900021	0.828199983	0.084799998	0.084700003	0.912800014	0.916000009	0.933200002	0.876399994	0.912400007	0.902800024	0.895299971	0.89200002	0.884899974	0.896700025	0.083800003	0.083099999	0.902800024	0.862100005	0.926699996	0.904600024	0.904399991	0.915600002	0.936800003	0.917999983	0.949500024	0.907500029	0.083700001	0.083800003	0.864199996	0.860099971	0.891600013	0.889800012	0.936500013	0.892799973	0.864300013	0.899399996	0.874199986	0.919200003	0.083499998
41476.7	37	0.084299996	0.930700004	0.802200019	0.830799997	0.828299999	0.729399979	0.716899991	0.778999984	0.890799999	0.81309998	0.840300024	0.085000001	0.0845	0.922299981	0.923799992	0.940999985	0.8829	0.921199977	0.909600019	0.901499987	0.900399983	0.897099972	0.904399991	0.083899997	0.082999997	0.911599994	0.869400024	0.933300018	0.910300016	0.914300025	0.922999978	0.943499982	0.924399972	0.958400011	0.914200008	0.083800003	0.083800003	0.879100025	0.868499994	0.904100001	0.895500004	0.943300009	0.899200022	0.878300011	0.907100022	0.887300014	0.927299976	0.083400004
42419.3	37.3	0.084200002	0.941200018	0.807500005	0.843800008	0.824199975	0.736299992	0.72329998	0.786800027	0.899399996	0.823199987	0.8477	0.084700003	0.084600002	0.932399988	0.933300018	0.950399995	0.8926	0.931299984	0.920000017	0.910399973	0.909699976	0.906099975	0.912500024	0.083999999	0.082900003	0.9199	0.878400028	0.941399992	0.917500019	0.921000004	0.930400014	0.949800014	0.931200027	0.967599988	0.920899987	0.083700001	0.083800003	0.884199977	0.87470001	0.907000005	0.905499995	0.951900005	0.907000005	0.884899974	0.915600002	0.893299997	0.935699999	0.083499998
43361.9	37.1	0.084299996	0.951799989	0.817600012	0.857500017	0.871599972	0.743799984	0.728900015	0.79549998	0.907400012	0.831200004	0.853500009	0.085000001	0.084600002	0.940699995	0.940500021	0.958500028	0.901300013	0.939199984	0.927100003	0.91869998	0.916899979	0.913500011	0.920099974	0.083899997	0.082900003	0.926199973	0.887199998	0.949100018	0.924199998	0.926800013	0.93629998	0.957799971	0.939999998	0.976199985	0.928499997	0.083800003	0.083800003	0.887600005	0.88380003	0.912800014	0.913100004	0.960500002	0.917200029	0.890500009	0.925899982	0.899200022	0.944400012	0.083499998
44304.5	36.8	0.084299996	0.965699971	0.833899975	0.873300016	0.85650003	0.75029999	0.734200001	0.81129998	0.91869998	0.843299985	0.862699986	0.084700003	0.084600002	0.952600002	0.948899984	0.967800021	0.910399973	0.948099971	0.936600029	0.927600026	0.926699996	0.922100008	0.930199981	0.083999999	0.082999997	0.939700007	0.897899985	0.958999991	0.931400001	0.936800003	0.945100009	0.966600001	0.949800014	0.985000014	0.935899973	0.083700001	0.083899997	0.907100022	0.893000007	0.926500022	0.921199977	0.967899978	0.923900008	0.902899981	0.934499979	0.908299983	0.951900005	0.083499998
45247.2	37	0.084299996	0.978299975	0.840799987	0.884599984	0.892199993	0.75880003	0.74000001	0.823400021	0.92809999	0.855099976	0.870899975	0.084600002	0.084700003	0.962000012	0.956099987	0.975600004	0.917999983	0.954999983	0.942700028	0.934899986	0.932099998	0.929400027	0.936500013	0.083999999	0.082999997	0.9472	0.907800019	0.965699971	0.93690002	0.945100009	0.951799989	0.973800004	0.95660001	0.992900014	0.942700028	0.083899997	0.083899997	0.91930002	0.901300013	0.934400022	0.927999973	0.974900007	0.930599988	0.911800027	0.942799985	0.917599976	0.958999991	0.083400004
46189.8	37	0.084299996	0.989000022	0.846499979	0.898999989	0.907100022	0.765500009	0.745999992	0.835500002	0.935699999	0.862500012	0.878799975	0.084799998	0.084700003	0.97299999	0.96420002	0.983200014	0.927100003	0.962899983	0.951799989	0.942600012	0.940299988	0.939499974	0.943899989	0.083899997	0.082900003	0.952499986	0.916199982	0.972199976	0.942499995	0.951200008	0.956799984	0.979600012	0.963100016	1.001299977	0.948099971	0.083800003	0.083899997	0.928499997	0.909399986	0.941600025	0.932699978	0.981299996	0.937699974	0.920899987	0.949400008	0.924399972	0.965200007	0.0836
47132.4	37.2	0.084399998	0.999000013	0.856700003	0.912299991	0.923500001	0.772700012	0.751900017	0.84920001	0.942300022	0.872799993	0.885599971	0.084600002	0.084600002	0.98119998	0.968599975	0.988900006	0.932099998	0.968699992	0.957000017	0.947600007	0.944899976	0.947899997	0.949800014	0.083800003	0.082900003	0.962300003	0.922399998	0.978500009	0.945500016	0.959399998	0.96329999	0.985199988	0.967800021	1.009199977	0.952899992	0.083800003	0.083800003	0.941200018	0.913800001	0.948800027	0.936500013	0.987299979	0.943400025	0.930000007	0.954400003	0.933600008	0.970600009	0.083499998
48075	37.2	0.084299996	1.008100033	0.862100005	0.9199	0.922999978	0.779500008	0.757700026	0.855300009	0.949400008	0.877900004	0.891200006	0.084600002	0.084600002	0.987900019	0.975799978	0.996200025	0.939300001	0.975499988	0.963100016	0.953599989	0.951300025	0.953299999	0.956099987	0.083899997	0.082900003	0.967400014	0.929700017	0.98299998	0.950699985	0.963400006	0.968699992	0.989499986	0.97359997	1.01789999	0.958400011	0.083800003	0.083800003	0.944899976	0.917299986	0.953400016	0.941100001	0.993300021	0.949500024	0.935599983	0.961899996	0.938899994	0.976400018	0.083499998
49017.6	37.1	0.084299996	1.016100049	0.866100013	0.930000007	0.935400009	0.785300016	0.763300002	0.860499978	0.952899992	0.884599984	0.895299971	0.0845	0.084700003	0.997200012	0.984399974	1.003900051	0.947300017	0.98269999	0.970399976	0.960200012	0.956700027	0.957400024	0.962700009	0.083800003	0.082999997	0.974900007	0.937399983	0.988900006	0.956399977	0.968400002	0.973399997	0.995299995	0.980300009	1.026200056	0.962899983	0.083700001	0.083800003	0.949999988	0.925000012	0.956399977	0.947300017	1	0.955200016	0.935899973	0.966099977	0.940999985	0.98180002	0.083400004
49960.3	37.2	0.084399998	1.027999997	0.876100004	0.943700016	0.953299999	0.791999996	0.769299984	0.877399981	0.9648	0.899600029	0.905300021	0.084700003	0.084700003	1.006399989	0.989600003	1.012099981	0.954100013	0.990999997	0.978399992	0.968699992	0.964699984	0.969799995	0.969799995	0.084100001	0.082900003	0.98299998	0.941999972	0.996699989	0.960699975	0.977100015	0.979499996	1.002400041	0.986899972	1.032600045	0.969200015	0.083899997	0.083999999	0.967800021	0.933300018	0.969099998	0.953299999	1.007799983	0.96329999	0.949699998	0.976300001	0.954299986	0.989099979	0.083499998
50902.9	37	0.084299996	1.038499951	0.885399997	0.952799976	0.958199978	0.798500001	0.774500012	0.889199972	0.973800004	0.906799972	0.913200021	0.084600002	0.084799998	1.014099956	0.997099996	1.018399954	0.960399985	0.997399986	0.983200014	0.974600017	0.969600022	0.97329998	0.974600017	0.083899997	0.083099999	0.991400003	0.950399995	1.003600001	0.964999974	0.984099984	0.985700011	1.009199977	0.993700027	1.038900018	0.974399984	0.083800003	0.083999999	0.975399971	0.939199984	0.977400005	0.959699988	1.014299989	0.967999995	0.953800023	0.981400013	0.959100008	0.993900001	0.083499998
51845.5	37	0.0845	1.051800013	0.895200014	0.962300003	0.961199999	0.804700017	0.780499995	0.894500017	0.982500017	0.910700023	0.918500006	0.084600002	0.084700003	1.022699952	1.003900051	1.026000023	0.966400027	1.004400015	0.990499973	0.981000006	0.976199985	0.980599999	0.98089999	0.083999999	0.082999997	0.997900009	0.957700014	1.011100054	0.970099986	0.9903	0.990800023	1.015400052	0.99940002	1.046399951	0.980000019	0.083899997	0.083999999	0.985199988	0.9472	0.984000027	0.9648	1.021000028	0.973800004	0.958999991	0.987999976	0.965200007	1.001000047	0.083499998
52788.1	37.1	0.084299996	1.064900041	0.907899976	0.970700026	0.968800008	0.810500026	0.785300016	0.906899989	0.989700019	0.921800017	0.929899991	0.084600002	0.084700003	1.030699968	1.008000016	1.031399965	0.971199989	1.010400057	0.995599985	0.986599982	0.981599987	0.988200009	0.984899998	0.083899997	0.082900003	1.003900051	0.960699975	1.015100002	0.972000003	0.995500028	0.994899988	1.020099998	1.003499985	1.051900029	0.98360002	0.083800003	0.083899997	0.995999992	0.949899971	0.990700006	0.964900017	1.024700046	0.978100002	0.968999982	0.991599977	0.973500013	1.004500031	0.083499998
53730.7	37.3	0.084299996	1.075000048	0.915400028	0.980199993	0.977900028	0.815699995	0.790600002	0.914499998	0.998000026	0.92869997	0.93900001	0.084799998	0.084600002	1.036599994	1.013200045	1.03579998	0.9745	1.015300035	0.999599993	0.990700006	0.985599995	0.992699981	0.989000022	0.083800003	0.082900003	1.008200049	0.966000021	1.020400047	0.975000024	1	0.998300016	1.025599957	1.007799983	1.057600021	0.987500012	0.083800003	0.083999999	1.004299998	0.956700027	0.99849999	0.969600022	1.030799985	0.984200001	0.975399971	0.998600006	0.979300022	1.009199977	0.083499998
54673.4	37	0.084399998	1.087499976	0.925000012	0.988900006	0.984899998	0.82160002	0.795400023	0.920099974	1.005300045	0.937600017	0.947399974	0.084399998	0.084600002	1.044100046	1.01880002	1.041499972	0.979099989	1.021499991	1.003999949	0.996100008	0.9903	0.997900009	0.994000018	0.083899997	0.082999997	1.014299989	0.972199976	1.024799943	0.978100002	1.006299973	1.003700018	1.031499982	1.013100028	1.063899994	0.992200017	0.083899997	0.083899997	1.011399984	0.958899975	1.002400041	0.972800016	1.036399961	0.989499986	0.98119998	1.003499985	0.985899985	1.014000058	0.083499998
55616	37.2	0.084299996	1.095999956	0.934300005	0.998700023	0.996800005	0.827099979	0.800899982	0.933899999	1.013599992	0.947099984	0.956799984	0.084600002	0.084700003	1.049100041	1.023200035	1.046399951	0.98360002	1.026800036	1.008200049	0.999899983	0.994700015	1.003000021	0.997799993	0.083800003	0.082999997	1.019999981	0.976499975	1.029500008	0.981100023	1.010800004	1.007699966	1.036599994	1.017099977	1.068500042	0.995599985	0.083899997	0.083999999	1.018599987	0.965399981	1.010200024	0.976800025	1.040799975	0.993900001	0.987200022	1.009299994	0.993700027	1.019899964	0.0836
56558.6	37.2	0.084399998	1.106699944	0.939400017	1.002599955	1.004999995	0.832700014	0.805199981	0.936399996	1.021299958	0.950600028	0.961700022	0.084600002	0.084700003	1.057500005	1.030799985	1.053500056	0.991400003	1.034000039	1.016199946	1.007400036	1.000100017	1.007799983	1.003499985	0.083800003	0.082999997	1.026100039	0.984000027	1.035099983	0.984700024	1.015100002	1.011800051	1.040799975	1.022400022	1.074399948	0.99940002	0.083899997	0.083899997	1.021700025	0.969399989	1.013499975	0.979399979	1.045799971	0.998099983	0.989000022	1.013299942	0.995800018	1.025300026	0.083499998
57501.3	36.9	0.084399998	1.115300059	0.952400029	1.012599945	1.016000032	0.838100016	0.809499979	0.946099997	1.028699994	0.957599998	0.971899986	0.0845	0.084700003	1.064399958	1.03429997	1.058699965	0.995199978	1.039700031	1.020499945	1.012599945	1.004799962	1.013800025	1.007400036	0.083800003	0.083099999	1.031399965	0.988799989	1.039999962	0.986400008	1.020099998	1.014400005	1.046200037	1.0273	1.079399943	1.003200054	0.083800003	0.083999999	1.030200005	0.974600017	1.020599961	0.98360002	1.051499963	1.002400041	0.994899988	1.019500017	1.001700044	1.029899955	0.083499998
58443.9	37.1	0.084200002	1.12349999	0.957199991	1.019099951	1.014600039	0.843200028	0.814199984	0.944000006	1.035699964	0.961399972	0.977100015	0.084799998	0.084600002	1.070700049	1.040099978	1.064399958	1.001000047	1.045600057	1.025900006	1.019099951	1.010499954	1.019600034	1.013200045	0.083999999	0.082999997	1.03579998	0.994799972	1.043599963	0.990700006	1.024700046	1.01820004	1.050199986	1.032500029	1.085500002	1.007799983	0.083800003	0.083899997	1.033499956	0.978699982	1.023900032	0.987100005	1.057000041	1.007200003	0.999599993	1.025599957	1.005900025	1.035599947	0.083499998
59386.5	37.1	0.084299996	1.129999995	0.96450001	1.022699952	1.024999976	0.84799999	0.818199992	0.949299991	1.041200042	0.968200028	0.985000014	0.084700003	0.084700003	1.076400042	1.045099974	1.069399953	1.004600048	1.050999999	1.030200005	1.023200035	1.013800025	1.021100044	1.018000007	0.083800003	0.082999997	1.040799975	0.99970001	1.048900008	0.993499994	1.029399991	1.020900011	1.056300044	1.037899971	1.090600014	1.012400031	0.083800003	0.083999999	1.039000034	0.983699977	1.029199958	0.9903	1.0625	1.011999965	1.004600048	1.029800057	1.008900046	1.040699959	0.083499998
60329.1	37	0.084299996	1.135900021	0.978600025	1.034199953	1.029899955	0.85650003	0.82249999	0.967400014	1.047600031	0.978600025	0.995100021	0.084600002	0.084700003	1.082499981	1.047600031	1.074000001	1.006899953	1.055099964	1.032799959	1.028499961	1.018300056	1.028499961	1.020799994	0.083800003	0.082900003	1.04460001	1.001899958	1.05400002	0.995299995	1.033900023	1.022500038	1.061400056	1.042999983	1.095000029	1.016000032	0.083800003	0.083899997	1.047799945	0.984099984	1.035599947	0.99180001	1.066599965	1.012899995	1.010900021	1.034700036	1.015900016	1.045400023	0.083700001
[truncated: 48 more columns]
