# Supplementary material for: Refactored genetic parts for modular assembly of the E. coli MccV type I secretion system used to screen class II microcin candidates from plant-associated bacteria
Source: BMC Biotechnol. 2026 Apr 3;26:66. doi: 10.1186/s12896-026-01148-8 (PMC13174018; doi:10.1186/s12896-026-01148-8)
Supplement: Supplementary file 8 — Supplementary Material 8 [file 12896_2026_1148_MOESM8_ESM.xlsx]

## Sheet: Sheet1
Part	Part type #	Prefix (F)	Prefix (R)	Suffix (F)	Suffix (R)
Promoter	Type 2	AACG	CGTT	TATG	CATA
Complete coding sequence	Type 3	TATG	CATA	ATCC	GGAT
Signal peptide	Type 3p	TATG	CATA	TGGC	GCCA
Protein cargo	Type 3q	TGGC	GCCA	ATCC	GGAT
Terminator	Type 4	ATCC	GGAT	GCTG	CAGC
Backbone	Type 56781	GCTG	CAGC	AACG	CGTT
